# Supplementary material for: Long Non-coding RNAs Coordinate Developmental Transitions and Other Key Biological Processes in Grapevine
Source: Sci Rep. 2019 Mar 5;9:3552. doi: 10.1038/s41598-019-38989-7 (PMC6401051; doi:10.1038/s41598-019-38989-7)
Supplement: Supplementary file 2 — LaTeX Supplementary File [file 41598_2019_38989_MOESM2_ESM.txt]

Supplementary Data 1:The Cuffcompare-generated output file with "class_code" categorizing lncRNAs on the basis of the relationship between the former and the reference transcripts (protein-coding genes)
The class codes have been described as follows by default: "=", Complete match of intron chain; "c", Contained; "j", Potentially novel isoform; "e", Single exon transcript overlapping a reference exon that could be a pre-mRNA fragment; "i", lncRNA falling entirely within a reference intron; "o", generic exonic overlapping with the reference transcript;
p, possible polymerase run-on fragment; "u", unknown intergenic transcript; "x", exonic overlap with the reference transcript on the opposite strand; "s", intronic overlap with the reference transcripts possibly due to mapping errors.
Please refer to http://cole-trapnell-lab.github.io/cufflinks/cuffcompare/#transfrag-class-codes for more details on class codes.
chr1	VVGENOMEgmap	exon	694	718	.	+	.	gene_id "XLOC_000001"; transcript_id "TCONS_00000001"; exon_number "1"; gene_name "lcl|NC_012013.3_cds_XP_010652564.1_1116"; oId "TR169259|c0_g1_i169259.mrna1"; nearest_ref "lcl|NC_012013.3_cds_XP_010652564.1_1116.mrna3"; class_code "o"; tss_id "TSS1";
chr1	VVGENOMEgmap	exon	10712	11001	.	+	.	gene_id "XLOC_000001"; transcript_id "TCONS_00000001"; exon_number "2"; gene_name "lcl|NC_012013.3_cds_XP_010652564.1_1116"; oId "TR169259|c0_g1_i169259.mrna1"; nearest_ref "lcl|NC_012013.3_cds_XP_010652564.1_1116.mrna3"; class_code "o"; tss_id "TSS1";
chr1	VVGENOMEgmap	exon	694	718	.	+	.	gene_id "XLOC_000001"; transcript_id "TCONS_00000002"; exon_number "1"; gene_name "lcl|NC_012013.3_cds_XP_010652564.1_1116"; oId "TR169260|c0_g1_i169260.mrna1"; nearest_ref "lcl|NC_012013.3_cds_XP_010652564.1_1116.mrna3"; class_code "o"; tss_id "TSS1";
chr1	VVGENOMEgmap	exon	10712	10945	.	+	.	gene_id "XLOC_000001"; transcript_id "TCONS_00000002"; exon_number "2"; gene_name "lcl|NC_012013.3_cds_XP_010652564.1_1116"; oId "TR169260|c0_g1_i169260.mrna1"; nearest_ref "lcl|NC_012013.3_cds_XP_010652564.1_1116.mrna3"; class_code "o"; tss_id "TSS1";
chr1	VVGENOMEgmap	exon	12426	12482	.	+	.	gene_id "XLOC_000001"; transcript_id "TCONS_00000002"; exon_number "3"; gene_name "lcl|NC_012013.3_cds_XP_010652564.1_1116"; oId "TR169260|c0_g1_i169260.mrna1"; nearest_ref "lcl|NC_012013.3_cds_XP_010652564.1_1116.mrna3"; class_code "o"; tss_id "TSS1";
chr1	VVGENOMEgmap	exon	10705	10945	.	+	.	gene_id "XLOC_000001"; transcript_id "TCONS_00000003"; exon_number "1"; oId "TR214717|c0_g1_i214717.mrna1"; class_code "u"; tss_id "TSS2";
chr1	VVGENOMEgmap	exon	12426	12529	.	+	.	gene_id "XLOC_000001"; transcript_id "TCONS_00000003"; exon_number "2"; oId "TR214717|c0_g1_i214717.mrna1"; class_code "u"; tss_id "TSS2";
chr1	VVGENOMEgmap	exon	12628	12652	.	+	.	gene_id "XLOC_000001"; transcript_id "TCONS_00000003"; exon_number "3"; oId "TR214717|c0_g1_i214717.mrna1"; class_code "u"; tss_id "TSS2";
chr1	VVGENOMEgmap	exon	10705	10945	.	+	.	gene_id "XLOC_000001"; transcript_id "TCONS_00000005"; exon_number "1"; oId "TR214719|c0_g1_i214719.mrna1"; class_code "u"; tss_id "TSS2";
chr1	VVGENOMEgmap	exon	12426	12529	.	+	.	gene_id "XLOC_000001"; transcript_id "TCONS_00000005"; exon_number "2"; oId "TR214719|c0_g1_i214719.mrna1"; class_code "u"; tss_id "TSS2";
chr1	VVGENOMEgmap	exon	26528	26632	.	+	.	gene_id "XLOC_000001"; transcript_id "TCONS_00000005"; exon_number "3"; oId "TR214719|c0_g1_i214719.mrna1"; class_code "u"; tss_id "TSS2";
chr1	VVGENOMEgmap	exon	26705	26753	.	+	.	gene_id "XLOC_000001"; transcript_id "TCONS_00000005"; exon_number "4"; oId "TR214719|c0_g1_i214719.mrna1"; class_code "u"; tss_id "TSS2";
chr1	VVGENOMEgmap	exon	10705	10945	.	+	.	gene_id "XLOC_000001"; transcript_id "TCONS_00000004"; exon_number "1"; oId "TR214700|c0_g1_i214700.mrna1"; class_code "u"; tss_id "TSS2";
chr1	VVGENOMEgmap	exon	11686	12324	.	+	.	gene_id "XLOC_000001"; transcript_id "TCONS_00000004"; exon_number "2"; oId "TR214700|c0_g1_i214700.mrna1"; class_code "u"; tss_id "TSS2";
chr1	VVGENOMEgmap	exon	12426	12529	.	+	.	gene_id "XLOC_000001"; transcript_id "TCONS_00000004"; exon_number "3"; oId "TR214700|c0_g1_i214700.mrna1"; class_code "u"; tss_id "TSS2";
chr1	VVGENOMEgmap	exon	26528	26632	.	+	.	gene_id "XLOC_000001"; transcript_id "TCONS_00000004"; exon_number "4"; oId "TR214700|c0_g1_i214700.mrna1"; class_code "u"; tss_id "TSS2";
chr1	VVGENOMEgmap	exon	26705	26753	.	+	.	gene_id "XLOC_000001"; transcript_id "TCONS_00000004"; exon_number "5"; oId "TR214700|c0_g1_i214700.mrna1"; class_code "u"; tss_id "TSS2";
chr1	VVGENOMEgmap	exon	11578	12324	.	+	.	gene_id "XLOC_000001"; transcript_id "TCONS_00000006"; exon_number "1"; oId "TR214673|c0_g1_i214673.mrna1"; class_code "u"; tss_id "TSS3";
chr1	VVGENOMEgmap	exon	12426	12529	.	+	.	gene_id "XLOC_000001"; transcript_id "TCONS_00000006"; exon_number "2"; oId "TR214673|c0_g1_i214673.mrna1"; class_code "u"; tss_id "TSS3";
chr1	VVGENOMEgmap	exon	12628	12652	.	+	.	gene_id "XLOC_000001"; transcript_id "TCONS_00000006"; exon_number "3"; oId "TR214673|c0_g1_i214673.mrna1"; class_code "u"; tss_id "TSS3";
chr1	VVGENOMEgmap	exon	16558	16825	.	+	.	gene_id "XLOC_000002"; transcript_id "TCONS_00000008"; exon_number "1"; oId "TR351939|c0_g1_i351939.mrna1"; class_code "u"; tss_id "TSS5";
chr1	VVGENOMEgmap	exon	96357	96740	.	+	.	gene_id "XLOC_000003"; transcript_id "TCONS_00000009"; exon_number "1"; gene_name "lcl|NC_012007.3_cds_XP_010650046.1_8"; oId "TR218462|c0_g1_i218462.mrna1"; nearest_ref "lcl|NC_012007.3_cds_XP_010650046.1_8.mrna1"; class_code "x"; tss_id "TSS6";
chr1	VVGENOMEgmap	exon	196871	197474	.	+	.	gene_id "XLOC_000004"; transcript_id "TCONS_00000010"; exon_number "1"; gene_name "lcl|NC_012007.3_cds_XP_002263410.2_12"; oId "TR18163|c0_g1_i18163.mrna1"; nearest_ref "lcl|NC_012007.3_cds_XP_002263410.2_12.mrna1"; class_code "i"; tss_id "TSS7";
chr1	VVGENOMEgmap	exon	211255	211619	.	+	.	gene_id "XLOC_000005"; transcript_id "TCONS_00000011"; exon_number "1"; oId "TR348497|c0_g1_i348497.mrna2"; class_code "u"; tss_id "TSS8";
chr1	VVGENOMEgmap	exon	253159	253894	.	+	.	gene_id "XLOC_000006"; transcript_id "TCONS_00000012"; exon_number "1"; gene_name "lcl|NC_012007.3_cds_XP_019074858.1_20"; oId "TR350508|c0_g1_i350508.mrna1"; nearest_ref "lcl|NC_012007.3_cds_XP_019074858.1_20.mrna1"; class_code "i"; tss_id "TSS9";
chr1	VVGENOMEgmap	exon	305858	305983	.	+	.	gene_id "XLOC_000007"; transcript_id "TCONS_00000013"; exon_number "1"; gene_name "lcl|NC_012007.3_cds_XP_010649953.1_32"; oId "TR45496|c0_g1_i45496.mrna1"; nearest_ref "lcl|NC_012007.3_cds_XP_010649953.1_32.mrna1"; class_code "j"; tss_id "TSS10";
chr1	VVGENOMEgmap	exon	306375	306583	.	+	.	gene_id "XLOC_000007"; transcript_id "TCONS_00000013"; exon_number "2"; gene_name "lcl|NC_012007.3_cds_XP_010649953.1_32"; oId "TR45496|c0_g1_i45496.mrna1"; nearest_ref "lcl|NC_012007.3_cds_XP_010649953.1_32.mrna1"; class_code "j"; tss_id "TSS10";
chr1	VVGENOMEgmap	exon	309592	310006	.	+	.	gene_id "XLOC_000007"; transcript_id "TCONS_00000014"; exon_number "1"; gene_name "lcl|NC_012007.3_cds_XP_010649953.1_32"; oId "TR45499|c0_g1_i45499.mrna1"; nearest_ref "lcl|NC_012007.3_cds_XP_010649953.1_32.mrna1"; class_code "j"; tss_id "TSS11";
chr1	VVGENOMEgmap	exon	311180	311203	.	+	.	gene_id "XLOC_000007"; transcript_id "TCONS_00000014"; exon_number "2"; gene_name "lcl|NC_012007.3_cds_XP_010649953.1_32"; oId "TR45499|c0_g1_i45499.mrna1"; nearest_ref "lcl|NC_012007.3_cds_XP_010649953.1_32.mrna1"; class_code "j"; tss_id "TSS11";
chr1	VVGENOMEgmap	exon	352962	353265	.	+	.	gene_id "XLOC_000008"; transcript_id "TCONS_00000015"; exon_number "1"; gene_name "lcl|NC_012007.3_cds_XP_002264872.1_41"; oId "TR340981|c0_g1_i340981.mrna1"; nearest_ref "lcl|NC_012007.3_cds_XP_002264872.1_41.mrna1"; class_code "i"; tss_id "TSS12";
chr1	VVGENOMEgmap	exon	359114	359540	.	+	.	gene_id "XLOC_000009"; transcript_id "TCONS_00000016"; exon_number "1"; gene_name "lcl|NC_012007.3_cds_XP_002264872.1_41"; oId "TR3607|c0_g1_i3607.mrna1"; nearest_ref "lcl|NC_012007.3_cds_XP_002264872.1_41.mrna1"; class_code "x"; tss_id "TSS13";
chr1	VVGENOMEgmap	exon	365035	365094	.	+	.	gene_id "XLOC_000010"; transcript_id "TCONS_00000017"; exon_number "1"; gene_name "lcl|NC_012007.3_cds_XP_002264872.1_41"; oId "TR356026|c0_g1_i356026.mrna1"; nearest_ref "lcl|NC_012007.3_cds_XP_002264872.1_41.mrna1"; class_code "i"; tss_id "TSS14";
chr1	VVGENOMEgmap	exon	366556	366837	.	+	.	gene_id "XLOC_000010"; transcript_id "TCONS_00000017"; exon_number "2"; gene_name "lcl|NC_012007.3_cds_XP_002264872.1_41"; oId "TR356026|c0_g1_i356026.mrna1"; nearest_ref "lcl|NC_012007.3_cds_XP_002264872.1_41.mrna1"; class_code "i"; tss_id "TSS14";
chr1	VVGENOMEgmap	exon	390763	391227	.	+	.	gene_id "XLOC_000011"; transcript_id "TCONS_00000018"; exon_number "1"; gene_name "lcl|NC_012007.3_cds_XP_002265466.1_50"; oId "TR23459|c0_g1_i23459.mrna1"; nearest_ref "lcl|NC_012007.3_cds_XP_002265466.1_50.mrna1"; class_code "x"; tss_id "TSS15";
chr1	VVGENOMEgmap	exon	405994	406485	.	+	.	gene_id "XLOC_000012"; transcript_id "TCONS_00000022"; exon_number "1"; gene_name "lcl|NC_012007.3_cds_XP_010649866.1_52"; oId "TR102678|c0_g1_i102678.mrna1"; nearest_ref "lcl|NC_012007.3_cds_XP_010649866.1_52.mrna1"; class_code "x"; tss_id "TSS16";
chr1	VVGENOMEgmap	exon	406342	406985	.	+	.	gene_id "XLOC_000012"; transcript_id "TCONS_00000023"; exon_number "1"; gene_name "lcl|NC_012007.3_cds_XP_010649866.1_52"; oId "TR102681|c0_g1_i102681.mrna1"; nearest_ref "lcl|NC_012007.3_cds_XP_010649866.1_52.mrna1"; class_code "i"; tss_id "TSS17";
chr1	VVGENOMEgmap	exon	434617	434699	.	+	.	gene_id "XLOC_000013"; transcript_id "TCONS_00000024"; exon_number "1"; gene_name "lcl|NC_012007.3_cds_XP_002274025.1_60"; oId "TR285004|c0_g1_i285004.mrna1"; nearest_ref "lcl|NC_012007.3_cds_XP_002274025.1_60.mrna1"; class_code "j"; tss_id "TSS18";
chr1	VVGENOMEgmap	exon	438565	438987	.	+	.	gene_id "XLOC_000013"; transcript_id "TCONS_00000024"; exon_number "2"; gene_name "lcl|NC_012007.3_cds_XP_002274025.1_60"; oId "TR285004|c0_g1_i285004.mrna1"; nearest_ref "lcl|NC_012007.3_cds_XP_002274025.1_60.mrna1"; class_code "j"; tss_id "TSS18";
chr1	VVGENOMEgmap	exon	434641	434699	.	+	.	gene_id "XLOC_000013"; transcript_id "TCONS_00000025"; exon_number "1"; gene_name "lcl|NC_012007.3_cds_XP_002274025.1_60"; oId "TR284962|c0_g1_i284962.mrna1"; nearest_ref "lcl|NC_012007.3_cds_XP_002274025.1_60.mrna1"; class_code "j"; tss_id "TSS18";
chr1	VVGENOMEgmap	exon	438439	438753	.	+	.	gene_id "XLOC_000013"; transcript_id "TCONS_00000025"; exon_number "2"; gene_name "lcl|NC_012007.3_cds_XP_002274025.1_60"; oId "TR284962|c0_g1_i284962.mrna1"; nearest_ref "lcl|NC_012007.3_cds_XP_002274025.1_60.mrna1"; class_code "j"; tss_id "TSS18";
chr1	VVGENOMEgmap	exon	434677	435639	.	+	.	gene_id "XLOC_000013"; transcript_id "TCONS_00000027"; exon_number "1"; gene_name "lcl|NC_012007.3_cds_XP_002274025.1_60"; oId "TR15186|c0_g1_i15186.mrna1"; nearest_ref "lcl|NC_012007.3_cds_XP_002274025.1_60.mrna1"; class_code "e"; tss_id "TSS18";
chr1	VVGENOMEgmap	exon	434677	435248	.	+	.	gene_id "XLOC_000013"; transcript_id "TCONS_00000026"; exon_number "1"; gene_name "lcl|NC_012007.3_cds_XP_002274025.1_60"; oId "TR15183|c0_g1_i15183.mrna1"; nearest_ref "lcl|NC_012007.3_cds_XP_002274025.1_60.mrna1"; class_code "o"; tss_id "TSS18";
chr1	VVGENOMEgmap	exon	435381	435639	.	+	.	gene_id "XLOC_000013"; transcript_id "TCONS_00000026"; exon_number "2"; gene_name "lcl|NC_012007.3_cds_XP_002274025.1_60"; oId "TR15183|c0_g1_i15183.mrna1"; nearest_ref "lcl|NC_012007.3_cds_XP_002274025.1_60.mrna1"; class_code "o"; tss_id "TSS18";
chr1	VVGENOMEgmap	exon	435933	436551	.	+	.	gene_id "XLOC_000014"; transcript_id "TCONS_00000031"; exon_number "1"; gene_name "lcl|NC_012007.3_cds_XP_002274025.1_60"; oId "TR28325|c0_g1_i28325.mrna1"; nearest_ref "lcl|NC_012007.3_cds_XP_002274025.1_60.mrna1"; class_code "i"; tss_id "TSS21";
chr1	VVGENOMEgmap	exon	436464	437316	.	+	.	gene_id "XLOC_000014"; transcript_id "TCONS_00000034"; exon_number "1"; gene_name "lcl|NC_012007.3_cds_XP_002274025.1_60"; oId "TR153561|c0_g1_i153561.mrna2"; nearest_ref "lcl|NC_012007.3_cds_XP_002274025.1_60.mrna1"; class_code "i"; tss_id "TSS23";
chr1	VVGENOMEgmap	exon	440685	441074	.	+	.	gene_id "XLOC_000015"; transcript_id "TCONS_00000037"; exon_number "1"; gene_name "lcl|NC_012007.3_cds_XP_002274025.1_60"; oId "TR354872|c0_g1_i354872.mrna1"; nearest_ref "lcl|NC_012007.3_cds_XP_002274025.1_60.mrna1"; class_code "p"; tss_id "TSS24";
chr1	VVGENOMEgmap	exon	447781	448100	.	+	.	gene_id "XLOC_000016"; transcript_id "TCONS_00000038"; exon_number "1"; oId "TR343304|c0_g1_i343304.mrna1"; class_code "u"; tss_id "TSS25";
chr1	VVGENOMEgmap	exon	460334	460585	.	+	.	gene_id "XLOC_000017"; transcript_id "TCONS_00000039"; exon_number "1"; gene_name "lcl|NC_012007.3_cds_XP_010649745.1_73"; oId "TR355759|c0_g1_i355759.mrna1"; nearest_ref "lcl|NC_012007.3_cds_XP_010649745.1_73.mrna1"; class_code "i"; tss_id "TSS26";
chr1	VVGENOMEgmap	exon	494023	494412	.	+	.	gene_id "XLOC_000018"; transcript_id "TCONS_00000043"; exon_number "1"; gene_name "lcl|NC_012007.3_cds_XP_002274189.1_79"; oId "TR358826|c0_g1_i358826.mrna1"; nearest_ref "lcl|NC_012007.3_cds_XP_002274189.1_79.mrna1"; class_code "e"; tss_id "TSS27";
chr1	VVGENOMEgmap	exon	484698	484960	.	+	.	gene_id "XLOC_000019"; transcript_id "TCONS_00000040"; exon_number "1"; gene_name "lcl|NC_012007.3_cds_XP_002274189.1_79"; oId "TR331871|c0_g1_i331871.mrna1"; nearest_ref "lcl|NC_012007.3_cds_XP_002274189.1_79.mrna1"; class_code "i"; tss_id "TSS28";
chr1	VVGENOMEgmap	exon	487321	487357	.	+	.	gene_id "XLOC_000020"; transcript_id "TCONS_00000041"; exon_number "1"; gene_name "lcl|NC_012007.3_cds_XP_002274189.1_79"; oId "TR211583|c0_g1_i211583.mrna2"; nearest_ref "lcl|NC_012007.3_cds_XP_002274189.1_79.mrna1"; class_code "o"; tss_id "TSS29";
chr1	VVGENOMEgmap	exon	499603	499608	.	+	.	gene_id "XLOC_000020"; transcript_id "TCONS_00000041"; exon_number "2"; gene_name "lcl|NC_012007.3_cds_XP_002274189.1_79"; oId "TR211583|c0_g1_i211583.mrna2"; nearest_ref "lcl|NC_012007.3_cds_XP_002274189.1_79.mrna1"; class_code "o"; tss_id "TSS29";
chr1	VVGENOMEgmap	exon	499667	499668	.	+	.	gene_id "XLOC_000020"; transcript_id "TCONS_00000041"; exon_number "3"; gene_name "lcl|NC_012007.3_cds_XP_002274189.1_79"; oId "TR211583|c0_g1_i211583.mrna2"; nearest_ref "lcl|NC_012007.3_cds_XP_002274189.1_79.mrna1"; class_code "o"; tss_id "TSS29";
chr1	VVGENOMEgmap	exon	493508	493910	.	+	.	gene_id "XLOC_000021"; transcript_id "TCONS_00000042"; exon_number "1"; gene_name "lcl|NC_012007.3_cds_XP_002274189.1_79"; oId "TR354426|c0_g1_i354426.mrna1"; nearest_ref "lcl|NC_012007.3_cds_XP_002274189.1_79.mrna1"; class_code "i"; tss_id "TSS30";
chr1	VVGENOMEgmap	exon	507360	507852	.	+	.	gene_id "XLOC_000022"; transcript_id "TCONS_00000044"; exon_number "1"; gene_name "lcl|NC_012007.3_cds_XP_002267076.1_87"; oId "TR15964|c0_g1_i15964.mrna1"; nearest_ref "lcl|NC_012007.3_cds_XP_002267076.1_87.mrna1"; class_code "x"; tss_id "TSS31";
chr1	VVGENOMEgmap	exon	507621	508138	.	+	.	gene_id "XLOC_000022"; transcript_id "TCONS_00000046"; exon_number "1"; gene_name "lcl|NC_012007.3_cds_XP_002267076.1_87"; oId "TR15965|c0_g1_i15965.mrna2"; nearest_ref "lcl|NC_012007.3_cds_XP_002267076.1_87.mrna1"; class_code "i"; tss_id "TSS32";
chr1	VVGENOMEgmap	exon	507830	508228	.	+	.	gene_id "XLOC_000022"; transcript_id "TCONS_00000049"; exon_number "1"; gene_name "lcl|NC_012007.3_cds_XP_002267076.1_87"; oId "TR10228|c0_g1_i10228.mrna1"; nearest_ref "lcl|NC_012007.3_cds_XP_002267076.1_87.mrna1"; class_code "i"; tss_id "TSS33";
chr1	VVGENOMEgmap	exon	508207	508459	.	+	.	gene_id "XLOC_000022"; transcript_id "TCONS_00000050"; exon_number "1"; gene_name "lcl|NC_012007.3_cds_XP_002267076.1_87"; oId "TR10226|c0_g1_i10226.mrna2"; nearest_ref "lcl|NC_012007.3_cds_XP_002267076.1_87.mrna1"; class_code "i"; tss_id "TSS34";
chr1	VVGENOMEgmap	exon	519091	519093	.	+	.	gene_id "XLOC_000023"; transcript_id "TCONS_00000054"; exon_number "1"; gene_name "lcl|NC_012007.3_cds_XP_019076166.1_88"; oId "TR45956|c0_g1_i45956.mrna1"; nearest_ref "lcl|NC_012007.3_cds_XP_019076166.1_88.mrna1"; class_code "o"; tss_id "TSS35";
chr1	VVGENOMEgmap	exon	519725	519731	.	+	.	gene_id "XLOC_000023"; transcript_id "TCONS_00000054"; exon_number "2"; gene_name "lcl|NC_012007.3_cds_XP_019076166.1_88"; oId "TR45956|c0_g1_i45956.mrna1"; nearest_ref "lcl|NC_012007.3_cds_XP_019076166.1_88.mrna1"; class_code "o"; tss_id "TSS35";
chr1	VVGENOMEgmap	exon	525884	526227	.	+	.	gene_id "XLOC_000023"; transcript_id "TCONS_00000054"; exon_number "3"; gene_name "lcl|NC_012007.3_cds_XP_019076166.1_88"; oId "TR45956|c0_g1_i45956.mrna1"; nearest_ref "lcl|NC_012007.3_cds_XP_019076166.1_88.mrna1"; class_code "o"; tss_id "TSS35";
chr1	VVGENOMEgmap	exon	520655	520677	.	+	.	gene_id "XLOC_000023"; transcript_id "TCONS_00000055"; exon_number "1"; gene_name "lcl|NC_012007.3_cds_XP_019076166.1_88"; oId "TR220714|c0_g1_i220714.mrna1"; nearest_ref "lcl|NC_012007.3_cds_XP_019076166.1_88.mrna1"; class_code "o"; tss_id "TSS36";
chr1	VVGENOMEgmap	exon	520851	521759	.	+	.	gene_id "XLOC_000023"; transcript_id "TCONS_00000055"; exon_number "2"; gene_name "lcl|NC_012007.3_cds_XP_019076166.1_88"; oId "TR220714|c0_g1_i220714.mrna1"; nearest_ref "lcl|NC_012007.3_cds_XP_019076166.1_88.mrna1"; class_code "o"; tss_id "TSS36";
chr1	VVGENOMEgmap	exon	525563	526004	.	+	.	gene_id "XLOC_000023"; transcript_id "TCONS_00000058"; exon_number "1"; gene_name "lcl|NC_012007.3_cds_XP_003631162.1_92"; oId "TR189940|c0_g1_i189940.mrna1"; nearest_ref "lcl|NC_012007.3_cds_XP_003631162.1_92.mrna1"; class_code "x"; tss_id "TSS37";
chr1	VVGENOMEgmap	exon	524168	524934	.	+	.	gene_id "XLOC_000024"; transcript_id "TCONS_00000056"; exon_number "1"; gene_name "lcl|NC_012007.3_cds_XP_003631162.1_92"; oId "TR189944|c0_g1_i189944.mrna1"; nearest_ref "lcl|NC_012007.3_cds_XP_003631162.1_92.mrna1"; class_code "x"; tss_id "TSS38";
chr1	VVGENOMEgmap	exon	542840	543425	.	+	.	gene_id "XLOC_000025"; transcript_id "TCONS_00000063"; exon_number "1"; gene_name "lcl|NC_012007.3_cds_XP_002274321.2_93"; oId "TR350649|c0_g1_i350649.mrna1"; nearest_ref "lcl|NC_012007.3_cds_XP_002274321.2_93.mrna1"; class_code "e"; tss_id "TSS39";
chr1	VVGENOMEgmap	exon	531574	532143	.	+	.	gene_id "XLOC_000026"; transcript_id "TCONS_00000060"; exon_number "1"; gene_name "lcl|NC_012007.3_cds_XP_002274321.2_93"; oId "TR339182|c0_g1_i339182.mrna1"; nearest_ref "lcl|NC_012007.3_cds_XP_002274321.2_93.mrna1"; class_code "i"; tss_id "TSS40";
chr1	VVGENOMEgmap	exon	545476	545758	.	+	.	gene_id "XLOC_000027"; transcript_id "TCONS_00000064"; exon_number "1"; gene_name "lcl|NC_012007.3_cds_XP_002267765.1_94"; oId "TR293446|c0_g1_i293446.mrna1"; nearest_ref "lcl|NC_012007.3_cds_XP_002267765.1_94.mrna1"; class_code "i"; tss_id "TSS42";
chr1	VVGENOMEgmap	exon	547637	547951	.	+	.	gene_id "XLOC_000028"; transcript_id "TCONS_00000066"; exon_number "1"; gene_name "lcl|NC_012007.3_cds_XP_002267765.1_94"; oId "TR293451|c0_g1_i293451.mrna1"; nearest_ref "lcl|NC_012007.3_cds_XP_002267765.1_94.mrna1"; class_code "x"; tss_id "TSS43";
chr1	VVGENOMEgmap	exon	548377	549006	.	+	.	gene_id "XLOC_000029"; transcript_id "TCONS_00000067"; exon_number "1"; gene_name "lcl|NC_012007.3_cds_XP_002267765.1_94"; oId "TR293436|c0_g1_i293436.mrna1"; nearest_ref "lcl|NC_012007.3_cds_XP_002267765.1_94.mrna1"; class_code "x"; tss_id "TSS44";
chr1	VVGENOMEgmap	exon	549213	549298	.	+	.	gene_id "XLOC_000030"; transcript_id "TCONS_00000068"; exon_number "1"; gene_name "lcl|NC_012007.3_cds_XP_002267765.1_94"; oId "TR340039|c0_g1_i340039.mrna2"; nearest_ref "lcl|NC_012007.3_cds_XP_002267765.1_94.mrna1"; class_code "x"; tss_id "TSS45";
chr1	VVGENOMEgmap	exon	561524	562316	.	+	.	gene_id "XLOC_000031"; transcript_id "TCONS_00000071"; exon_number "1"; gene_name "lcl|NC_012007.3_cds_XP_010649585.1_98"; oId "TR56811|c0_g1_i56811.mrna1"; nearest_ref "lcl|NC_012007.3_cds_XP_010649585.1_98.mrna1"; class_code "i"; tss_id "TSS46";
chr1	VVGENOMEgmap	exon	587207	587686	.	+	.	gene_id "XLOC_000032"; transcript_id "TCONS_00000077"; exon_number "1"; gene_name "lcl|NC_012007.3_cds_XP_002274401.1_103"; oId "TR348417|c0_g1_i348417.mrna1"; nearest_ref "lcl|NC_012007.3_cds_XP_002274401.1_103.mrna1"; class_code "i"; tss_id "TSS49";
chr1	VVGENOMEgmap	exon	601830	602594	.	+	.	gene_id "XLOC_000033"; transcript_id "TCONS_00000078"; exon_number "1"; gene_name "lcl|NC_012007.3_cds_XP_002269657.1_108"; oId "TR32643|c0_g1_i32643.mrna1"; nearest_ref "lcl|NC_012007.3_cds_XP_002269657.1_108.mrna1"; class_code "e"; tss_id "TSS50";
chr1	VVGENOMEgmap	exon	610856	611163	.	+	.	gene_id "XLOC_000034"; transcript_id "TCONS_00000079"; exon_number "1"; gene_name "lcl|NC_012007.3_cds_XP_002274465.2_110"; oId "TR338062|c0_g1_i338062.mrna1"; nearest_ref "lcl|NC_012007.3_cds_XP_002274465.2_110.mrna1"; class_code "o"; tss_id "TSS51";
chr1	VVGENOMEgmap	exon	628336	628930	.	+	.	gene_id "XLOC_000035"; transcript_id "TCONS_00000080"; exon_number "1"; oId "TR15816|c0_g1_i15816.mrna1"; class_code "u"; tss_id "TSS52";
chr1	VVGENOMEgmap	exon	630042	630087	.	+	.	gene_id "XLOC_000036"; transcript_id "TCONS_00000081"; exon_number "1"; oId "TR82158|c0_g1_i82158.mrna2"; class_code "u"; tss_id "TSS53";
chr1	VVGENOMEgmap	exon	630118	630940	.	+	.	gene_id "XLOC_000037"; transcript_id "TCONS_00000082"; exon_number "1"; oId "TR82155|c0_g1_i82155.mrna1"; class_code "u"; tss_id "TSS54";
chr1	VVGENOMEgmap	exon	658652	659342	.	+	.	gene_id "XLOC_000038"; transcript_id "TCONS_00000085"; exon_number "1"; gene_name "lcl|NC_012007.3_cds_XP_010649504.1_115"; oId "TR354327|c0_g1_i354327.mrna1"; nearest_ref "lcl|NC_012007.3_cds_XP_010649504.1_115.mrna1"; class_code "j"; tss_id "TSS56";
chr1	VVGENOMEgmap	exon	659719	659759	.	+	.	gene_id "XLOC_000038"; transcript_id "TCONS_00000085"; exon_number "2"; gene_name "lcl|NC_012007.3_cds_XP_010649504.1_115"; oId "TR354327|c0_g1_i354327.mrna1"; nearest_ref "lcl|NC_012007.3_cds_XP_010649504.1_115.mrna1"; class_code "j"; tss_id "TSS56";
chr1	VVGENOMEgmap	exon	658145	658532	.	+	.	gene_id "XLOC_000039"; transcript_id "TCONS_00000084"; exon_number "1"; gene_name "lcl|NC_012007.3_cds_XP_010649504.1_115"; oId "TR344763|c0_g1_i344763.mrna1"; nearest_ref "lcl|NC_012007.3_cds_XP_010649504.1_115.mrna1"; class_code "i"; tss_id "TSS57";
chr1	VVGENOMEgmap	exon	695852	696113	.	+	.	gene_id "XLOC_000040"; transcript_id "TCONS_00000087"; exon_number "1"; gene_name "lcl|NC_012007.3_cds_XP_019076858.1_123"; oId "TR61695|c0_g1_i61695.mrna1"; nearest_ref "lcl|NC_012007.3_cds_XP_019076858.1_123.mrna1"; class_code "p"; tss_id "TSS58";
chr1	VVGENOMEgmap	exon	700040	700435	.	+	.	gene_id "XLOC_000041"; transcript_id "TCONS_00000088"; exon_number "1"; gene_name "lcl|NC_012007.3_cds_XP_010649494.1_125"; oId "TR349445|c0_g1_i349445.mrna1"; nearest_ref "lcl|NC_012007.3_cds_XP_010649494.1_125.mrna1"; class_code "i"; tss_id "TSS59";
chr1	VVGENOMEgmap	exon	700573	700883	.	+	.	gene_id "XLOC_000042"; transcript_id "TCONS_00000089"; exon_number "1"; gene_name "lcl|NC_012007.3_cds_XP_010649494.1_125"; oId "TR348039|c0_g1_i348039.mrna1"; nearest_ref "lcl|NC_012007.3_cds_XP_010649494.1_125.mrna1"; class_code "i"; tss_id "TSS60";
chr1	VVGENOMEgmap	exon	710596	710682	.	+	.	gene_id "XLOC_000043"; transcript_id "TCONS_00000090"; exon_number "1"; oId "TR56949|c0_g1_i56949.mrna2"; class_code "u"; tss_id "TSS61";
chr1	VVGENOMEgmap	exon	741461	741918	.	+	.	gene_id "XLOC_000044"; transcript_id "TCONS_00000091"; exon_number "1"; oId "TR351914|c0_g1_i351914.mrna1"; class_code "u"; tss_id "TSS62";
chr1	VVGENOMEgmap	exon	748148	748153	.	+	.	gene_id "XLOC_000045"; transcript_id "TCONS_00000092"; exon_number "1"; gene_name "lcl|NC_012007.3_cds_XP_010649443.1_136"; oId "TR230601|c0_g1_i230601.mrna1"; nearest_ref "lcl|NC_012007.3_cds_XP_010649443.1_136.mrna1"; class_code "o"; tss_id "TSS63";
chr1	VVGENOMEgmap	exon	750748	750749	.	+	.	gene_id "XLOC_000045"; transcript_id "TCONS_00000092"; exon_number "2"; gene_name "lcl|NC_012007.3_cds_XP_010649443.1_136"; oId "TR230601|c0_g1_i230601.mrna1"; nearest_ref "lcl|NC_012007.3_cds_XP_010649443.1_136.mrna1"; class_code "o"; tss_id "TSS63";
chr1	VVGENOMEgmap	exon	758624	758773	.	+	.	gene_id "XLOC_000045"; transcript_id "TCONS_00000092"; exon_number "3"; gene_name "lcl|NC_012007.3_cds_XP_010649443.1_136"; oId "TR230601|c0_g1_i230601.mrna1"; nearest_ref "lcl|NC_012007.3_cds_XP_010649443.1_136.mrna1"; class_code "o"; tss_id "TSS63";
chr1	VVGENOMEgmap	exon	762367	762369	.	+	.	gene_id "XLOC_000045"; transcript_id "TCONS_00000092"; exon_number "4"; gene_name "lcl|NC_012007.3_cds_XP_010649443.1_136"; oId "TR230601|c0_g1_i230601.mrna1"; nearest_ref "lcl|NC_012007.3_cds_XP_010649443.1_136.mrna1"; class_code "o"; tss_id "TSS63";
chr1	VVGENOMEgmap	exon	765671	765672	.	+	.	gene_id "XLOC_000045"; transcript_id "TCONS_00000092"; exon_number "5"; gene_name "lcl|NC_012007.3_cds_XP_010649443.1_136"; oId "TR230601|c0_g1_i230601.mrna1"; nearest_ref "lcl|NC_012007.3_cds_XP_010649443.1_136.mrna1"; class_code "o"; tss_id "TSS63";
chr1	VVGENOMEgmap	exon	751871	752134	.	+	.	gene_id "XLOC_000046"; transcript_id "TCONS_00000093"; exon_number "1"; gene_name "lcl|NC_012007.3_cds_XP_010649443.1_136"; oId "TR358080|c0_g1_i358080.mrna1"; nearest_ref "lcl|NC_012007.3_cds_XP_010649443.1_136.mrna1"; class_code "p"; tss_id "TSS65";
chr1	VVGENOMEgmap	exon	755591	755911	.	+	.	gene_id "XLOC_000047"; transcript_id "TCONS_00000094"; exon_number "1"; gene_name "lcl|NC_012007.3_cds_XP_019077133.1_139"; oId "TR346645|c0_g1_i346645.mrna1"; nearest_ref "lcl|NC_012007.3_cds_XP_019077133.1_139.mrna1"; class_code "e"; tss_id "TSS66";
chr1	VVGENOMEgmap	exon	797974	798652	.	+	.	gene_id "XLOC_000048"; transcript_id "TCONS_00000097"; exon_number "1"; gene_name "lcl|NC_012007.3_cds_XP_002272698.1_150"; oId "TR55641|c0_g1_i55641.mrna1"; nearest_ref "lcl|NC_012007.3_cds_XP_002272698.1_150.mrna1"; class_code "e"; tss_id "TSS67";
chr1	VVGENOMEgmap	exon	871959	872616	.	+	.	gene_id "XLOC_000049"; transcript_id "TCONS_00000103"; exon_number "1"; gene_name "lcl|NC_012007.3_cds_XP_019078491.1_157"; oId "TR55863|c0_g1_i55863.mrna2"; nearest_ref "lcl|NC_012007.3_cds_XP_019078491.1_157.mrna1"; class_code "o"; tss_id "TSS70";
chr1	VVGENOMEgmap	exon	957598	958015	.	+	.	gene_id "XLOC_000050"; transcript_id "TCONS_00000110"; exon_number "1"; gene_name "lcl|NC_012007.3_cds_XP_019077581.1_166"; oId "TR188455|c0_g1_i188455.mrna1"; nearest_ref "lcl|NC_012007.3_cds_XP_019077581.1_166.mrna1"; class_code "o"; tss_id "TSS71";
chr1	VVGENOMEgmap	exon	966120	966604	.	+	.	gene_id "XLOC_000051"; transcript_id "TCONS_00000111"; exon_number "1"; gene_name "lcl|NC_012007.3_cds_XP_002273557.1_172"; oId "TR203216|c0_g1_i203216.mrna1"; nearest_ref "lcl|NC_012007.3_cds_XP_002273557.1_172.mrna1"; class_code "i"; tss_id "TSS72";
chr1	VVGENOMEgmap	exon	981448	981477	.	+	.	gene_id "XLOC_000052"; transcript_id "TCONS_00000112"; exon_number "1"; gene_name "lcl|NC_012007.3_cds_XP_010649297.1_175"; oId "TR310096|c0_g1_i310096.mrna1"; nearest_ref "lcl|NC_012007.3_cds_XP_010649297.1_175.mrna1"; class_code "o"; tss_id "TSS73";
chr1	VVGENOMEgmap	exon	981731	981929	.	+	.	gene_id "XLOC_000052"; transcript_id "TCONS_00000112"; exon_number "2"; gene_name "lcl|NC_012007.3_cds_XP_010649297.1_175"; oId "TR310096|c0_g1_i310096.mrna1"; nearest_ref "lcl|NC_012007.3_cds_XP_010649297.1_175.mrna1"; class_code "o"; tss_id "TSS73";
chr1	VVGENOMEgmap	exon	982358	982919	.	+	.	gene_id "XLOC_000053"; transcript_id "TCONS_00000114"; exon_number "1"; gene_name "lcl|NC_012007.3_cds_XP_010649297.1_175"; oId "TR343000|c0_g1_i343000.mrna1"; nearest_ref "lcl|NC_012007.3_cds_XP_010649297.1_175.mrna1"; class_code "p"; tss_id "TSS74";
chr1	VVGENOMEgmap	exon	997267	997965	.	+	.	gene_id "XLOC_000054"; transcript_id "TCONS_00000116"; exon_number "1"; oId "TR8671|c0_g1_i8671.mrna1"; class_code "u"; tss_id "TSS75";
chr1	VVGENOMEgmap	exon	998355	998411	.	+	.	gene_id "XLOC_000055"; transcript_id "TCONS_00000118"; exon_number "1"; oId "TR357950|c0_g1_i357950.mrna2"; class_code "u"; tss_id "TSS76";
chr1	VVGENOMEgmap	exon	1072283	1072286	.	+	.	gene_id "XLOC_000056"; transcript_id "TCONS_00000119"; exon_number "1"; gene_name "lcl|NC_012007.3_cds_XP_010649233.1_192"; oId "TR347268|c0_g1_i347268.mrna1"; nearest_ref "lcl|NC_012007.3_cds_XP_010649233.1_192.mrna1"; class_code "x"; tss_id "TSS77";
chr1	VVGENOMEgmap	exon	1073043	1073986	.	+	.	gene_id "XLOC_000056"; transcript_id "TCONS_00000119"; exon_number "2"; gene_name "lcl|NC_012007.3_cds_XP_010649233.1_192"; oId "TR347268|c0_g1_i347268.mrna1"; nearest_ref "lcl|NC_012007.3_cds_XP_010649233.1_192.mrna1"; class_code "x"; tss_id "TSS77";
chr1	VVGENOMEgmap	exon	1083459	1084298	.	+	.	gene_id "XLOC_000057"; transcript_id "TCONS_00000120"; exon_number "1"; gene_name "lcl|NC_012007.3_cds_XP_010649221.1_199"; oId "TR344924|c0_g1_i344924.mrna1"; nearest_ref "lcl|NC_012007.3_cds_XP_010649221.1_199.mrna1"; class_code "p"; tss_id "TSS78";
chr1	VVGENOMEgmap	exon	1170578	1170909	.	+	.	gene_id "XLOC_000058"; transcript_id "TCONS_00000121"; exon_number "1"; gene_name "lcl|NC_012007.3_cds_XP_002276004.2_214"; oId "TR355327|c0_g1_i355327.mrna1"; nearest_ref "lcl|NC_012007.3_cds_XP_002276004.2_214.mrna1"; class_code "i"; tss_id "TSS79";
chr1	VVGENOMEgmap	exon	1196599	1197233	.	+	.	gene_id "XLOC_000059"; transcript_id "TCONS_00000122"; exon_number "1"; gene_name "lcl|NC_012007.3_cds_XP_002275152.1_217"; oId "TR352830|c0_g1_i352830.mrna1"; nearest_ref "lcl|NC_012007.3_cds_XP_002275152.1_217.mrna1"; class_code "p"; tss_id "TSS80";
chr1	VVGENOMEgmap	exon	1205341	1206632	.	+	.	gene_id "XLOC_000060"; transcript_id "TCONS_00000123"; exon_number "1"; oId "TR207982|c0_g1_i207982.mrna1"; class_code "u"; tss_id "TSS81";
chr1	VVGENOMEgmap	exon	1210581	1211097	.	+	.	gene_id "XLOC_000061"; transcript_id "TCONS_00000124"; exon_number "1"; oId "TR207981|c0_g1_i207981.mrna1"; class_code "u"; tss_id "TSS82";
chr1	VVGENOMEgmap	exon	1211490	1211853	.	+	.	gene_id "XLOC_000062"; transcript_id "TCONS_00000125"; exon_number "1"; oId "TR207977|c0_g1_i207977.mrna1"; class_code "u"; tss_id "TSS83";
chr1	VVGENOMEgmap	exon	1211609	1211647	.	+	.	gene_id "XLOC_000062"; transcript_id "TCONS_00000126"; exon_number "1"; oId "TR344587|c0_g1_i344587.mrna1"; class_code "u"; tss_id "TSS84";
chr1	VVGENOMEgmap	exon	1215902	1216211	.	+	.	gene_id "XLOC_000062"; transcript_id "TCONS_00000126"; exon_number "2"; oId "TR344587|c0_g1_i344587.mrna1"; class_code "u"; tss_id "TSS84";
chr1	VVGENOMEgmap	exon	1211627	1211999	.	+	.	gene_id "XLOC_000062"; transcript_id "TCONS_00000127"; exon_number "1"; oId "TR207976|c0_g1_i207976.mrna1"; class_code "u"; tss_id "TSS84";
chr1	VVGENOMEgmap	exon	1212373	1212890	.	+	.	gene_id "XLOC_000063"; transcript_id "TCONS_00000128"; exon_number "1"; oId "TR354103|c0_g1_i354103.mrna1"; class_code "u"; tss_id "TSS85";
chr1	VVGENOMEgmap	exon	1212852	1213234	.	+	.	gene_id "XLOC_000063"; transcript_id "TCONS_00000129"; exon_number "1"; oId "TR144454|c0_g1_i144454.mrna1"; class_code "u"; tss_id "TSS86";
chr1	VVGENOMEgmap	exon	1233568	1233569	.	+	.	gene_id "XLOC_000064"; transcript_id "TCONS_00000130"; exon_number "1"; gene_name "lcl|NC_012007.3_cds_XP_002276048.1_219"; oId "TR10607|c0_g1_i10607.mrna1"; nearest_ref "lcl|NC_012007.3_cds_XP_002276048.1_219.mrna1"; class_code "o"; tss_id "TSS87";
chr1	VVGENOMEgmap	exon	1238485	1239066	.	+	.	gene_id "XLOC_000064"; transcript_id "TCONS_00000130"; exon_number "2"; gene_name "lcl|NC_012007.3_cds_XP_002276048.1_219"; oId "TR10607|c0_g1_i10607.mrna1"; nearest_ref "lcl|NC_012007.3_cds_XP_002276048.1_219.mrna1"; class_code "o"; tss_id "TSS87";
chr1	VVGENOMEgmap	exon	1238466	1239066	.	+	.	gene_id "XLOC_000064"; transcript_id "TCONS_00000131"; exon_number "1"; gene_name "lcl|NC_012007.3_cds_XP_002276048.1_219"; oId "TR10606|c0_g1_i10606.mrna1"; nearest_ref "lcl|NC_012007.3_cds_XP_002276048.1_219.mrna1"; class_code "e"; tss_id "TSS88";
chr1	VVGENOMEgmap	exon	1246897	1247000	.	+	.	gene_id "XLOC_000065"; transcript_id "TCONS_00000133"; exon_number "1"; gene_name "lcl|NC_012007.3_cds_XP_003631242.1_223"; oId "TR161849|c0_g1_i161849.mrna2"; nearest_ref "lcl|NC_012007.3_cds_XP_003631242.1_223.mrna1"; class_code "p"; tss_id "TSS89";
chr1	VVGENOMEgmap	exon	1255862	1256115	.	+	.	gene_id "XLOC_000066"; transcript_id "TCONS_00000134"; exon_number "1"; oId "TR188932|c0_g1_i188932.mrna1"; class_code "u"; tss_id "TSS90";
chr1	VVGENOMEgmap	exon	1256314	1256836	.	+	.	gene_id "XLOC_000067"; transcript_id "TCONS_00000135"; exon_number "1"; oId "TR188961|c0_g1_i188961.mrna1"; class_code "u"; tss_id "TSS91";
chr1	VVGENOMEgmap	exon	1262502	1263023	.	+	.	gene_id "XLOC_000068"; transcript_id "TCONS_00000136"; exon_number "1"; gene_name "lcl|NC_012007.3_cds_XP_019078873.1_227"; oId "TR345288|c0_g1_i345288.mrna1"; nearest_ref "lcl|NC_012007.3_cds_XP_019078873.1_227.mrna1"; class_code "i"; tss_id "TSS92";
chr1	VVGENOMEgmap	exon	1313789	1313792	.	+	.	gene_id "XLOC_000069"; transcript_id "TCONS_00000138"; exon_number "1"; gene_name "lcl|NC_012007.3_cds_XP_010648992.1_234"; oId "TR343251|c0_g1_i343251.mrna1"; nearest_ref "lcl|NC_012007.3_cds_XP_010648992.1_234.mrna1"; class_code "o"; tss_id "TSS93";
chr1	VVGENOMEgmap	exon	1314300	1314963	.	+	.	gene_id "XLOC_000069"; transcript_id "TCONS_00000138"; exon_number "2"; gene_name "lcl|NC_012007.3_cds_XP_010648992.1_234"; oId "TR343251|c0_g1_i343251.mrna1"; nearest_ref "lcl|NC_012007.3_cds_XP_010648992.1_234.mrna1"; class_code "o"; tss_id "TSS93";
chr1	VVGENOMEgmap	exon	1310740	1310796	.	+	.	gene_id "XLOC_000070"; transcript_id "TCONS_00000137"; exon_number "1"; gene_name "lcl|NC_012007.3_cds_XP_010648992.1_234"; oId "TR153587|c0_g1_i153587.mrna1"; nearest_ref "lcl|NC_012007.3_cds_XP_010648992.1_234.mrna1"; class_code "i"; tss_id "TSS94";
chr1	VVGENOMEgmap	exon	1317214	1317586	.	+	.	gene_id "XLOC_000071"; transcript_id "TCONS_00000139"; exon_number "1"; gene_name "lcl|NC_012007.3_cds_XP_002276261.2_236"; oId "TR344284|c0_g1_i344284.mrna1"; nearest_ref "lcl|NC_012007.3_cds_XP_002276261.2_236.mrna1"; class_code "i"; tss_id "TSS95";
chr1	VVGENOMEgmap	exon	1320396	1322081	.	+	.	gene_id "XLOC_000072"; transcript_id "TCONS_00000141"; exon_number "1"; gene_name "lcl|NC_012007.3_cds_XP_002276261.2_236"; oId "TR91411|c0_g1_i91411.mrna1"; nearest_ref "lcl|NC_012007.3_cds_XP_002276261.2_236.mrna1"; class_code "i"; tss_id "TSS96";
chr1	VVGENOMEgmap	exon	1322393	1322904	.	+	.	gene_id "XLOC_000073"; transcript_id "TCONS_00000143"; exon_number "1"; gene_name "lcl|NC_012007.3_cds_XP_002276261.2_236"; oId "TR354899|c0_g1_i354899.mrna1"; nearest_ref "lcl|NC_012007.3_cds_XP_002276261.2_236.mrna1"; class_code "i"; tss_id "TSS97";
chr1	VVGENOMEgmap	exon	1337282	1337876	.	+	.	gene_id "XLOC_000074"; transcript_id "TCONS_00000144"; exon_number "1"; gene_name "lcl|NC_012007.3_cds_XP_002275982.1_237"; oId "TR9517|c0_g1_i9517.mrna1"; nearest_ref "lcl|NC_012007.3_cds_XP_002275982.1_237.mrna1"; class_code "j"; tss_id "TSS98";
chr1	VVGENOMEgmap	exon	1338048	1338087	.	+	.	gene_id "XLOC_000074"; transcript_id "TCONS_00000144"; exon_number "2"; gene_name "lcl|NC_012007.3_cds_XP_002275982.1_237"; oId "TR9517|c0_g1_i9517.mrna1"; nearest_ref "lcl|NC_012007.3_cds_XP_002275982.1_237.mrna1"; class_code "j"; tss_id "TSS98";
chr1	VVGENOMEgmap	exon	1341073	1341180	.	+	.	gene_id "XLOC_000075"; transcript_id "TCONS_00000145"; exon_number "1"; gene_name "lcl|NC_012007.3_cds_XP_002275982.1_237"; oId "TR194256|c0_g1_i194256.mrna1"; nearest_ref "lcl|NC_012007.3_cds_XP_002275982.1_237.mrna1"; class_code "p"; tss_id "TSS99";
chr1	VVGENOMEgmap	exon	1346465	1346470	.	+	.	gene_id "XLOC_000076"; transcript_id "TCONS_00000147"; exon_number "1"; gene_name "lcl|NC_012007.3_cds_XP_010648971.1_247"; oId "TR195931|c0_g1_i195931.mrna1"; nearest_ref "lcl|NC_012007.3_cds_XP_010648971.1_247.mrna1"; class_code "o"; tss_id "TSS100";
chr1	VVGENOMEgmap	exon	1351634	1351636	.	+	.	gene_id "XLOC_000076"; transcript_id "TCONS_00000147"; exon_number "2"; gene_name "lcl|NC_012007.3_cds_XP_010648971.1_247"; oId "TR195931|c0_g1_i195931.mrna1"; nearest_ref "lcl|NC_012007.3_cds_XP_010648971.1_247.mrna1"; class_code "o"; tss_id "TSS100";
chr1	VVGENOMEgmap	exon	1352330	1352334	.	+	.	gene_id "XLOC_000076"; transcript_id "TCONS_00000147"; exon_number "3"; gene_name "lcl|NC_012007.3_cds_XP_010648971.1_247"; oId "TR195931|c0_g1_i195931.mrna1"; nearest_ref "lcl|NC_012007.3_cds_XP_010648971.1_247.mrna1"; class_code "o"; tss_id "TSS100";
chr1	VVGENOMEgmap	exon	1353470	1354333	.	+	.	gene_id "XLOC_000076"; transcript_id "TCONS_00000147"; exon_number "4"; gene_name "lcl|NC_012007.3_cds_XP_010648971.1_247"; oId "TR195931|c0_g1_i195931.mrna1"; nearest_ref "lcl|NC_012007.3_cds_XP_010648971.1_247.mrna1"; class_code "o"; tss_id "TSS100";
chr1	VVGENOMEgmap	exon	1353466	1353625	.	+	.	gene_id "XLOC_000076"; transcript_id "TCONS_00000148"; exon_number "1"; gene_name "lcl|NC_012007.3_cds_XP_010648971.1_247"; oId "TR195906|c0_g1_i195906.mrna2"; nearest_ref "lcl|NC_012007.3_cds_XP_010648971.1_247.mrna1"; class_code "i"; tss_id "TSS101";
chr1	VVGENOMEgmap	exon	1354620	1354921	.	+	.	gene_id "XLOC_000077"; transcript_id "TCONS_00000151"; exon_number "1"; gene_name "lcl|NC_012007.3_cds_XP_010648971.1_247"; oId "TR32701|c0_g1_i32701.mrna1"; nearest_ref "lcl|NC_012007.3_cds_XP_010648971.1_247.mrna1"; class_code "e"; tss_id "TSS104";
chr1	VVGENOMEgmap	exon	1355411	1355465	.	+	.	gene_id "XLOC_000077"; transcript_id "TCONS_00000153"; exon_number "1"; gene_name "lcl|NC_012007.3_cds_XP_010648971.1_247"; oId "TR195923|c0_g1_i195923.mrna1"; nearest_ref "lcl|NC_012007.3_cds_XP_010648971.1_247.mrna1"; class_code "o"; tss_id "TSS105";
chr1	VVGENOMEgmap	exon	1355720	1356167	.	+	.	gene_id "XLOC_000077"; transcript_id "TCONS_00000153"; exon_number "2"; gene_name "lcl|NC_012007.3_cds_XP_010648971.1_247"; oId "TR195923|c0_g1_i195923.mrna1"; nearest_ref "lcl|NC_012007.3_cds_XP_010648971.1_247.mrna1"; class_code "o"; tss_id "TSS105";
chr1	VVGENOMEgmap	exon	1362925	1363165	.	+	.	gene_id "XLOC_000078"; transcript_id "TCONS_00000154"; exon_number "1"; gene_name "lcl|NC_012007.3_cds_XP_019079353.1_249"; oId "TR351906|c0_g1_i351906.mrna1"; nearest_ref "lcl|NC_012007.3_cds_XP_019079353.1_249.mrna1"; class_code "e"; tss_id "TSS106";
chr1	VVGENOMEgmap	exon	1365804	1366038	.	+	.	gene_id "XLOC_000078"; transcript_id "TCONS_00000155"; exon_number "1"; gene_name "lcl|NC_012007.3_cds_XP_019079353.1_249"; oId "TR127888|c0_g1_i127888.mrna1"; nearest_ref "lcl|NC_012007.3_cds_XP_019079353.1_249.mrna1"; class_code "e"; tss_id "TSS107";
chr1	VVGENOMEgmap	exon	1392854	1393588	.	+	.	gene_id "XLOC_000079"; transcript_id "TCONS_00000156"; exon_number "1"; gene_name "lcl|NC_012007.3_cds_XP_019079557.1_254"; oId "TR349777|c0_g1_i349777.mrna1"; nearest_ref "lcl|NC_012007.3_cds_XP_019079557.1_254.mrna1"; class_code "i"; tss_id "TSS108";
chr1	VVGENOMEgmap	exon	1413987	1414280	.	+	.	gene_id "XLOC_000080"; transcript_id "TCONS_00000157"; exon_number "1"; gene_name "lcl|NC_012007.3_cds_XP_010648907.1_266"; oId "TR345353|c0_g1_i345353.mrna1"; nearest_ref "lcl|NC_012007.3_cds_XP_010648907.1_266.mrna1"; class_code "i"; tss_id "TSS109";
chr1	VVGENOMEgmap	exon	1419425	1419735	.	+	.	gene_id "XLOC_000081"; transcript_id "TCONS_00000158"; exon_number "1"; gene_name "lcl|NC_012007.3_cds_XP_002276440.3_268"; oId "TR353014|c0_g1_i353014.mrna1"; nearest_ref "lcl|NC_012007.3_cds_XP_002276440.3_268.mrna1"; class_code "e"; tss_id "TSS110";
chr1	VVGENOMEgmap	exon	1422729	1423277	.	+	.	gene_id "XLOC_000082"; transcript_id "TCONS_00000159"; exon_number "1"; gene_name "lcl|NC_012007.3_cds_XP_002276515.1_269"; oId "TR298533|c0_g1_i298533.mrna1"; nearest_ref "lcl|NC_012007.3_cds_XP_002276515.1_269.mrna1"; class_code "x"; tss_id "TSS111";
chr1	VVGENOMEgmap	exon	1423489	1423931	.	+	.	gene_id "XLOC_000083"; transcript_id "TCONS_00000160"; exon_number "1"; gene_name "lcl|NC_012007.3_cds_XP_002276515.1_269"; oId "TR298570|c0_g1_i298570.mrna1"; nearest_ref "lcl|NC_012007.3_cds_XP_002276515.1_269.mrna1"; class_code "x"; tss_id "TSS112";
chr1	VVGENOMEgmap	exon	1429925	1430175	.	+	.	gene_id "XLOC_000084"; transcript_id "TCONS_00000161"; exon_number "1"; gene_name "lcl|NC_012007.3_cds_XP_002276461.1_273"; oId "TR338327|c0_g1_i338327.mrna1"; nearest_ref "lcl|NC_012007.3_cds_XP_002276461.1_273.mrna1"; class_code "x"; tss_id "TSS113";
chr1	VVGENOMEgmap	exon	1430648	1431362	.	+	.	gene_id "XLOC_000085"; transcript_id "TCONS_00000162"; exon_number "1"; gene_name "lcl|NC_012007.3_cds_XP_002276461.1_273"; oId "TR322477|c0_g1_i322477.mrna1"; nearest_ref "lcl|NC_012007.3_cds_XP_002276461.1_273.mrna1"; class_code "x"; tss_id "TSS114";
chr1	VVGENOMEgmap	exon	1431438	1431502	.	+	.	gene_id "XLOC_000085"; transcript_id "TCONS_00000162"; exon_number "2"; gene_name "lcl|NC_012007.3_cds_XP_002276461.1_273"; oId "TR322477|c0_g1_i322477.mrna1"; nearest_ref "lcl|NC_012007.3_cds_XP_002276461.1_273.mrna1"; class_code "x"; tss_id "TSS114";
chr1	VVGENOMEgmap	exon	1467120	1467440	.	+	.	gene_id "XLOC_000086"; transcript_id "TCONS_00000164"; exon_number "1"; gene_name "lcl|NC_012007.3_cds_XP_010648842.1_274"; oId "TR185382|c0_g1_i185382.mrna1"; nearest_ref "lcl|NC_012007.3_cds_XP_010648842.1_274.mrna1"; class_code "o"; tss_id "TSS115";
chr1	VVGENOMEgmap	exon	1494125	1494429	.	+	.	gene_id "XLOC_000086"; transcript_id "TCONS_00000168"; exon_number "1"; gene_name "lcl|NC_012007.3_cds_XP_010648842.1_274"; oId "TR341603|c0_g1_i341603.mrna1"; nearest_ref "lcl|NC_012007.3_cds_XP_010648842.1_274.mrna1"; class_code "o"; tss_id "TSS116";
chr1	VVGENOMEgmap	exon	1494461	1494565	.	+	.	gene_id "XLOC_000086"; transcript_id "TCONS_00000168"; exon_number "2"; gene_name "lcl|NC_012007.3_cds_XP_010648842.1_274"; oId "TR341603|c0_g1_i341603.mrna1"; nearest_ref "lcl|NC_012007.3_cds_XP_010648842.1_274.mrna1"; class_code "o"; tss_id "TSS116";
chr1	VVGENOMEgmap	exon	1480489	1480782	.	+	.	gene_id "XLOC_000087"; transcript_id "TCONS_00000166"; exon_number "1"; gene_name "lcl|NC_012007.3_cds_XP_010648842.1_274"; oId "TR9956|c0_g1_i9956.mrna1"; nearest_ref "lcl|NC_012007.3_cds_XP_010648842.1_274.mrna1"; class_code "i"; tss_id "TSS117";
chr1	VVGENOMEgmap	exon	1500905	1501378	.	+	.	gene_id "XLOC_000088"; transcript_id "TCONS_00000169"; exon_number "1"; gene_name "lcl|NC_012007.3_cds_XP_002276767.1_276"; oId "TR344373|c0_g1_i344373.mrna1"; nearest_ref "lcl|NC_012007.3_cds_XP_002276767.1_276.mrna1"; class_code "e"; tss_id "TSS118";
chr1	VVGENOMEgmap	exon	1504167	1504832	.	+	.	gene_id "XLOC_000088"; transcript_id "TCONS_00000170"; exon_number "1"; gene_name "lcl|NC_012007.3_cds_XP_002276767.1_276"; oId "TR61188|c0_g1_i61188.mrna1"; nearest_ref "lcl|NC_012007.3_cds_XP_002276767.1_276.mrna1"; class_code "o"; tss_id "TSS119";
chr1	VVGENOMEgmap	exon	1523299	1523600	.	+	.	gene_id "XLOC_000089"; transcript_id "TCONS_00000171"; exon_number "1"; gene_name "lcl|NC_012007.3_cds_XP_002277005.1_279"; oId "TR138536|c0_g1_i138536.mrna1"; nearest_ref "lcl|NC_012007.3_cds_XP_002277005.1_279.mrna1"; class_code "e"; tss_id "TSS120";
chr1	VVGENOMEgmap	exon	1527804	1528426	.	+	.	gene_id "XLOC_000089"; transcript_id "TCONS_00000172"; exon_number "1"; gene_name "lcl|NC_012007.3_cds_XP_002277005.1_279"; oId "TR3872|c0_g1_i3872.mrna1"; nearest_ref "lcl|NC_012007.3_cds_XP_002277005.1_279.mrna1"; class_code "e"; tss_id "TSS121";
chr1	VVGENOMEgmap	exon	1528522	1528705	.	+	.	gene_id "XLOC_000090"; transcript_id "TCONS_00000175"; exon_number "1"; gene_name "lcl|NC_012007.3_cds_XP_002277005.1_279"; oId "TR138539|c0_g1_i138539.mrna2"; nearest_ref "lcl|NC_012007.3_cds_XP_002277005.1_279.mrna1"; class_code "p"; tss_id "TSS123";
chr1	VVGENOMEgmap	exon	1536403	1536799	.	+	.	gene_id "XLOC_000091"; transcript_id "TCONS_00000176"; exon_number "1"; gene_name "lcl|NC_012007.3_cds_XP_002277090.1_280"; oId "TR44907|c0_g1_i44907.mrna1"; nearest_ref "lcl|NC_012007.3_cds_XP_002277090.1_280.mrna1"; class_code "o"; tss_id "TSS124";
chr1	VVGENOMEgmap	exon	1546907	1547269	.	+	.	gene_id "XLOC_000092"; transcript_id "TCONS_00000177"; exon_number "1"; oId "TR249754|c0_g1_i249754.mrna1"; class_code "u"; tss_id "TSS125";
chr1	VVGENOMEgmap	exon	1547501	1547553	.	+	.	gene_id "XLOC_000093"; transcript_id "TCONS_00000178"; exon_number "1"; gene_name "lcl|NC_012007.3_cds_XP_010648790.1_285"; oId "TR249749|c0_g1_i249749.mrna1"; nearest_ref "lcl|NC_012007.3_cds_XP_010648790.1_285.mrna1"; class_code "j"; tss_id "TSS126";
chr1	VVGENOMEgmap	exon	1560210	1560774	.	+	.	gene_id "XLOC_000093"; transcript_id "TCONS_00000178"; exon_number "2"; gene_name "lcl|NC_012007.3_cds_XP_010648790.1_285"; oId "TR249749|c0_g1_i249749.mrna1"; nearest_ref "lcl|NC_012007.3_cds_XP_010648790.1_285.mrna1"; class_code "j"; tss_id "TSS126";
chr1	VVGENOMEgmap	exon	1547627	1547904	.	+	.	gene_id "XLOC_000093"; transcript_id "TCONS_00000179"; exon_number "1"; gene_name "lcl|NC_012007.3_cds_XP_010648790.1_285"; oId "TR249742|c0_g1_i249742.mrna1"; nearest_ref "lcl|NC_012007.3_cds_XP_010648790.1_285.mrna1"; class_code "o"; tss_id "TSS127";
chr1	VVGENOMEgmap	exon	1560590	1560677	.	+	.	gene_id "XLOC_000093"; transcript_id "TCONS_00000179"; exon_number "2"; gene_name "lcl|NC_012007.3_cds_XP_010648790.1_285"; oId "TR249742|c0_g1_i249742.mrna1"; nearest_ref "lcl|NC_012007.3_cds_XP_010648790.1_285.mrna1"; class_code "o"; tss_id "TSS127";
chr1	VVGENOMEgmap	exon	1547927	1548075	.	+	.	gene_id "XLOC_000093"; transcript_id "TCONS_00000180"; exon_number "1"; gene_name "lcl|NC_012007.3_cds_XP_010648790.1_285"; oId "TR5310|c0_g1_i5310.mrna2"; nearest_ref "lcl|NC_012007.3_cds_XP_010648790.1_285.mrna1"; class_code "e"; tss_id "TSS128";
chr1	VVGENOMEgmap	exon	1552904	1553064	.	+	.	gene_id "XLOC_000093"; transcript_id "TCONS_00000181"; exon_number "1"; gene_name "lcl|NC_012007.3_cds_XP_010648790.1_285"; oId "TR249741|c0_g1_i249741.mrna1"; nearest_ref "lcl|NC_012007.3_cds_XP_010648790.1_285.mrna1"; class_code "o"; tss_id "TSS129";
chr1	VVGENOMEgmap	exon	1561220	1561536	.	+	.	gene_id "XLOC_000093"; transcript_id "TCONS_00000181"; exon_number "2"; gene_name "lcl|NC_012007.3_cds_XP_010648790.1_285"; oId "TR249741|c0_g1_i249741.mrna1"; nearest_ref "lcl|NC_012007.3_cds_XP_010648790.1_285.mrna1"; class_code "o"; tss_id "TSS129";
chr1	VVGENOMEgmap	exon	1560152	1560758	.	+	.	gene_id "XLOC_000093"; transcript_id "TCONS_00000183"; exon_number "1"; gene_name "lcl|NC_012007.3_cds_XP_019080420.1_284"; oId "TR249706|c0_g1_i249706.mrna1"; nearest_ref "lcl|NC_012007.3_cds_XP_019080420.1_284.mrna1"; class_code "e"; tss_id "TSS130";
chr1	VVGENOMEgmap	exon	1553065	1553357	.	+	.	gene_id "XLOC_000094"; transcript_id "TCONS_00000182"; exon_number "1"; gene_name "lcl|NC_012007.3_cds_XP_019080420.1_284"; oId "TR249715|c0_g1_i249715.mrna1"; nearest_ref "lcl|NC_012007.3_cds_XP_019080420.1_284.mrna1"; class_code "i"; tss_id "TSS132";
chr1	VVGENOMEgmap	exon	1561776	1562086	.	+	.	gene_id "XLOC_000095"; transcript_id "TCONS_00000204"; exon_number "1"; gene_name "lcl|NC_012007.3_cds_XP_002277133.1_287"; oId "TR127130|c0_g1_i127130.mrna1"; nearest_ref "lcl|NC_012007.3_cds_XP_002277133.1_287.mrna1"; class_code "p"; tss_id "TSS133";
chr1	VVGENOMEgmap	exon	1572162	1572554	.	+	.	gene_id "XLOC_000096"; transcript_id "TCONS_00000205"; exon_number "1"; oId "TR351854|c0_g1_i351854.mrna1"; class_code "u"; tss_id "TSS134";
chr1	VVGENOMEgmap	exon	1574092	1574386	.	+	.	gene_id "XLOC_000097"; transcript_id "TCONS_00000206"; exon_number "1"; gene_name "lcl|NC_012007.3_cds_XP_002276697.1_292"; oId "TR348683|c0_g1_i348683.mrna1"; nearest_ref "lcl|NC_012007.3_cds_XP_002276697.1_292.mrna1"; class_code "i"; tss_id "TSS135";
chr1	VVGENOMEgmap	exon	1601455	1602322	.	+	.	gene_id "XLOC_000098"; transcript_id "TCONS_00000207"; exon_number "1"; gene_name "lcl|NC_012007.3_cds_XP_010648971.1_247"; oId "TR195931|c0_g1_i195931.mrna2"; nearest_ref "lcl|NC_012007.3_cds_XP_010648971.1_247.mrna2"; class_code "x"; tss_id "TSS136";
chr1	VVGENOMEgmap	exon	1603525	1603529	.	+	.	gene_id "XLOC_000098"; transcript_id "TCONS_00000207"; exon_number "2"; gene_name "lcl|NC_012007.3_cds_XP_010648971.1_247"; oId "TR195931|c0_g1_i195931.mrna2"; nearest_ref "lcl|NC_012007.3_cds_XP_010648971.1_247.mrna2"; class_code "x"; tss_id "TSS136";
chr1	VVGENOMEgmap	exon	1605491	1605648	.	+	.	gene_id "XLOC_000099"; transcript_id "TCONS_00000208"; exon_number "1"; oId "TR195915|c0_g1_i195915.mrna2"; class_code "u"; tss_id "TSS137";
chr1	VVGENOMEgmap	exon	1605904	1605955	.	+	.	gene_id "XLOC_000099"; transcript_id "TCONS_00000208"; exon_number "2"; oId "TR195915|c0_g1_i195915.mrna2"; class_code "u"; tss_id "TSS137";
chr1	VVGENOMEgmap	exon	1611762	1612151	.	+	.	gene_id "XLOC_000100"; transcript_id "TCONS_00000209"; exon_number "1"; gene_name "lcl|NC_012007.3_cds_XP_002277599.3_301"; oId "TR4303|c0_g1_i4303.mrna1"; nearest_ref "lcl|NC_012007.3_cds_XP_002277599.3_301.mrna1"; class_code "e"; tss_id "TSS138";
chr1	VVGENOMEgmap	exon	1627363	1627964	.	+	.	gene_id "XLOC_000101"; transcript_id "TCONS_00000212"; exon_number "1"; gene_name "lcl|NC_012007.3_cds_XP_019080703.1_303"; oId "TR250352|c0_g1_i250352.mrna1"; nearest_ref "lcl|NC_012007.3_cds_XP_019080703.1_303.mrna1"; class_code "i"; tss_id "TSS139";
chr1	VVGENOMEgmap	exon	1670119	1670366	.	+	.	gene_id "XLOC_000102"; transcript_id "TCONS_00000216"; exon_number "1"; oId "TR14658|c0_g1_i14658.mrna1"; class_code "u"; tss_id "TSS140";
chr1	VVGENOMEgmap	exon	1670387	1670644	.	+	.	gene_id "XLOC_000103"; transcript_id "TCONS_00000218"; exon_number "1"; oId "TR40008|c0_g1_i40008.mrna1"; class_code "u"; tss_id "TSS141";
chr1	VVGENOMEgmap	exon	1670722	1671520	.	+	.	gene_id "XLOC_000104"; transcript_id "TCONS_00000219"; exon_number "1"; oId "TR355951|c0_g1_i355951.mrna1"; class_code "u"; tss_id "TSS142";
chr1	VVGENOMEgmap	exon	1676237	1676547	.	+	.	gene_id "XLOC_000105"; transcript_id "TCONS_00000220"; exon_number "1"; oId "TR351999|c0_g1_i351999.mrna1"; class_code "u"; tss_id "TSS143";
chr1	VVGENOMEgmap	exon	1687733	1688115	.	+	.	gene_id "XLOC_000106"; transcript_id "TCONS_00000221"; exon_number "1"; gene_name "lcl|NC_012007.3_cds_XP_002278126.1_320"; oId "TR358638|c0_g1_i358638.mrna3"; nearest_ref "lcl|NC_012007.3_cds_XP_002278126.1_320.mrna1"; class_code "i"; tss_id "TSS144";
chr1	VVGENOMEgmap	exon	1710924	1711051	.	+	.	gene_id "XLOC_000107"; transcript_id "TCONS_00000222"; exon_number "1"; gene_name "lcl|NC_012007.3_cds_XP_019081323.1_330"; oId "TR282766|c0_g1_i282766.mrna1"; nearest_ref "lcl|NC_012007.3_cds_XP_019081323.1_330.mrna1"; class_code "o"; tss_id "TSS145";
chr1	VVGENOMEgmap	exon	1728815	1729061	.	+	.	gene_id "XLOC_000107"; transcript_id "TCONS_00000222"; exon_number "2"; gene_name "lcl|NC_012007.3_cds_XP_019081323.1_330"; oId "TR282766|c0_g1_i282766.mrna1"; nearest_ref "lcl|NC_012007.3_cds_XP_019081323.1_330.mrna1"; class_code "o"; tss_id "TSS145";
chr1	VVGENOMEgmap	exon	1720361	1720428	.	+	.	gene_id "XLOC_000108"; transcript_id "TCONS_00000223"; exon_number "1"; gene_name "lcl|NC_012007.3_cds_XP_019081323.1_330"; oId "TR149071|c0_g1_i149071.mrna1"; nearest_ref "lcl|NC_012007.3_cds_XP_019081323.1_330.mrna1"; class_code "o"; tss_id "TSS146";
chr1	VVGENOMEgmap	exon	1722504	1722722	.	+	.	gene_id "XLOC_000108"; transcript_id "TCONS_00000223"; exon_number "2"; gene_name "lcl|NC_012007.3_cds_XP_019081323.1_330"; oId "TR149071|c0_g1_i149071.mrna1"; nearest_ref "lcl|NC_012007.3_cds_XP_019081323.1_330.mrna1"; class_code "o"; tss_id "TSS146";
chr1	VVGENOMEgmap	exon	1721808	1721898	.	+	.	gene_id "XLOC_000108"; transcript_id "TCONS_00000225"; exon_number "1"; gene_name "lcl|NC_012007.3_cds_XP_019081323.1_330"; oId "TR149073|c0_g1_i149073.mrna1"; nearest_ref "lcl|NC_012007.3_cds_XP_019081323.1_330.mrna1"; class_code "o"; tss_id "TSS147";
chr1	VVGENOMEgmap	exon	1721914	1722761	.	+	.	gene_id "XLOC_000108"; transcript_id "TCONS_00000225"; exon_number "2"; gene_name "lcl|NC_012007.3_cds_XP_019081323.1_330"; oId "TR149073|c0_g1_i149073.mrna1"; nearest_ref "lcl|NC_012007.3_cds_XP_019081323.1_330.mrna1"; class_code "o"; tss_id "TSS147";
chr1	VVGENOMEgmap	exon	1721808	1722939	.	+	.	gene_id "XLOC_000108"; transcript_id "TCONS_00000228"; exon_number "1"; gene_name "lcl|NC_012007.3_cds_XP_019081323.1_330"; oId "TR149075|c0_g1_i149075.mrna1"; nearest_ref "lcl|NC_012007.3_cds_XP_019081323.1_330.mrna1"; class_code "e"; tss_id "TSS147";
chr1	VVGENOMEgmap	exon	1721808	1721898	.	+	.	gene_id "XLOC_000108"; transcript_id "TCONS_00000227"; exon_number "1"; gene_name "lcl|NC_012007.3_cds_XP_019081323.1_330"; oId "TR149074|c0_g1_i149074.mrna1"; nearest_ref "lcl|NC_012007.3_cds_XP_019081323.1_330.mrna1"; class_code "o"; tss_id "TSS147";
chr1	VVGENOMEgmap	exon	1721914	1722745	.	+	.	gene_id "XLOC_000108"; transcript_id "TCONS_00000227"; exon_number "2"; gene_name "lcl|NC_012007.3_cds_XP_019081323.1_330"; oId "TR149074|c0_g1_i149074.mrna1"; nearest_ref "lcl|NC_012007.3_cds_XP_019081323.1_330.mrna1"; class_code "o"; tss_id "TSS147";
chr1	VVGENOMEgmap	exon	1722755	1722939	.	+	.	gene_id "XLOC_000108"; transcript_id "TCONS_00000227"; exon_number "3"; gene_name "lcl|NC_012007.3_cds_XP_019081323.1_330"; oId "TR149074|c0_g1_i149074.mrna1"; nearest_ref "lcl|NC_012007.3_cds_XP_019081323.1_330.mrna1"; class_code "o"; tss_id "TSS147";
chr1	VVGENOMEgmap	exon	1724448	1725441	.	+	.	gene_id "XLOC_000109"; transcript_id "TCONS_00000230"; exon_number "1"; gene_name "lcl|NC_012007.3_cds_XP_019081323.1_330"; oId "TR21681|c0_g1_i21681.mrna1"; nearest_ref "lcl|NC_012007.3_cds_XP_019081323.1_330.mrna1"; class_code "p"; tss_id "TSS148";
chr1	VVGENOMEgmap	exon	1737003	1737042	.	+	.	gene_id "XLOC_000110"; transcript_id "TCONS_00000232"; exon_number "1"; gene_name "lcl|NC_012007.3_cds_XP_019081552.1_345"; oId "TR4000|c0_g1_i4000.mrna3"; nearest_ref "lcl|NC_012007.3_cds_XP_019081552.1_345.mrna1"; class_code "o"; tss_id "TSS150";
chr1	VVGENOMEgmap	exon	1758691	1758694	.	+	.	gene_id "XLOC_000110"; transcript_id "TCONS_00000232"; exon_number "2"; gene_name "lcl|NC_012007.3_cds_XP_019081552.1_345"; oId "TR4000|c0_g1_i4000.mrna3"; nearest_ref "lcl|NC_012007.3_cds_XP_019081552.1_345.mrna1"; class_code "o"; tss_id "TSS150";
chr1	VVGENOMEgmap	exon	1901572	1901794	.	+	.	gene_id "XLOC_000110"; transcript_id "TCONS_00000232"; exon_number "3"; gene_name "lcl|NC_012007.3_cds_XP_019081552.1_345"; oId "TR4000|c0_g1_i4000.mrna3"; nearest_ref "lcl|NC_012007.3_cds_XP_019081552.1_345.mrna1"; class_code "o"; tss_id "TSS150";
chr1	VVGENOMEgmap	exon	1747382	1747731	.	+	.	gene_id "XLOC_000111"; transcript_id "TCONS_00000233"; exon_number "1"; gene_name "lcl|NC_012007.3_cds_XP_010648522.1_332"; oId "TR258349|c0_g1_i258349.mrna1"; nearest_ref "lcl|NC_012007.3_cds_XP_010648522.1_332.mrna1"; class_code "p"; tss_id "TSS151";
chr1	VVGENOMEgmap	exon	1751025	1751374	.	+	.	gene_id "XLOC_000112"; transcript_id "TCONS_00000234"; exon_number "1"; gene_name "lcl|NC_012007.3_cds_XP_010648510.1_336"; oId "TR339726|c0_g1_i339726.mrna1"; nearest_ref "lcl|NC_012007.3_cds_XP_010648510.1_336.mrna1"; class_code "x"; tss_id "TSS152";
chr1	VVGENOMEgmap	exon	1755056	1755059	.	+	.	gene_id "XLOC_000112"; transcript_id "TCONS_00000234"; exon_number "2"; gene_name "lcl|NC_012007.3_cds_XP_010648510.1_336"; oId "TR339726|c0_g1_i339726.mrna1"; nearest_ref "lcl|NC_012007.3_cds_XP_010648510.1_336.mrna1"; class_code "x"; tss_id "TSS152";
chr1	VVGENOMEgmap	exon	1757540	1757544	.	+	.	gene_id "XLOC_000112"; transcript_id "TCONS_00000234"; exon_number "3"; gene_name "lcl|NC_012007.3_cds_XP_010648510.1_336"; oId "TR339726|c0_g1_i339726.mrna1"; nearest_ref "lcl|NC_012007.3_cds_XP_010648510.1_336.mrna1"; class_code "x"; tss_id "TSS152";
chr1	VVGENOMEgmap	exon	1761499	1761505	.	+	.	gene_id "XLOC_000112"; transcript_id "TCONS_00000234"; exon_number "4"; gene_name "lcl|NC_012007.3_cds_XP_010648510.1_336"; oId "TR339726|c0_g1_i339726.mrna1"; nearest_ref "lcl|NC_012007.3_cds_XP_010648510.1_336.mrna1"; class_code "x"; tss_id "TSS152";
chr1	VVGENOMEgmap	exon	1781004	1782213	.	+	.	gene_id "XLOC_000113"; transcript_id "TCONS_00000235"; exon_number "1"; gene_name "lcl|NC_012007.3_cds_XP_002277069.1_341"; oId "TR341242|c0_g1_i341242.mrna1"; nearest_ref "lcl|NC_012007.3_cds_XP_002277069.1_341.mrna1"; class_code "p"; tss_id "TSS153";
chr1	VVGENOMEgmap	exon	1782161	1783466	.	+	.	gene_id "XLOC_000113"; transcript_id "TCONS_00000237"; exon_number "1"; gene_name "lcl|NC_012007.3_cds_XP_002277069.1_341"; oId "TR25994|c0_g1_i25994.mrna1"; nearest_ref "lcl|NC_012007.3_cds_XP_002277069.1_341.mrna1"; class_code "p"; tss_id "TSS155";
chr1	VVGENOMEgmap	exon	1783469	1784262	.	+	.	gene_id "XLOC_000114"; transcript_id "TCONS_00000239"; exon_number "1"; oId "TR10942|c0_g1_i10942.mrna1"; class_code "u"; tss_id "TSS156";
chr1	VVGENOMEgmap	exon	1832277	1832724	.	+	.	gene_id "XLOC_000115"; transcript_id "TCONS_00000240"; exon_number "1"; gene_name "lcl|NC_012007.3_cds_XP_002278958.1_350"; oId "TR343845|c0_g1_i343845.mrna1"; nearest_ref "lcl|NC_012007.3_cds_XP_002278958.1_350.mrna1"; class_code "i"; tss_id "TSS157";
chr1	VVGENOMEgmap	exon	1840323	1840699	.	+	.	gene_id "XLOC_000116"; transcript_id "TCONS_00000241"; exon_number "1"; gene_name "lcl|NC_012007.3_cds_XP_010648419.1_351"; oId "TR337929|c0_g1_i337929.mrna1"; nearest_ref "lcl|NC_012007.3_cds_XP_010648419.1_351.mrna1"; class_code "x"; tss_id "TSS158";
chr1	VVGENOMEgmap	exon	1891644	1891921	.	+	.	gene_id "XLOC_000117"; transcript_id "TCONS_00000242"; exon_number "1"; gene_name "lcl|NC_012007.3_cds_XP_010648398.1_355"; oId "TR338232|c0_g1_i338232.mrna1"; nearest_ref "lcl|NC_012007.3_cds_XP_010648398.1_355.mrna1"; class_code "x"; tss_id "TSS159";
chr1	VVGENOMEgmap	exon	1895353	1896022	.	+	.	gene_id "XLOC_000118"; transcript_id "TCONS_00000243"; exon_number "1"; gene_name "lcl|NC_012007.3_cds_XP_010648398.1_355"; oId "TR358735|c0_g1_i358735.mrna1"; nearest_ref "lcl|NC_012007.3_cds_XP_010648398.1_355.mrna1"; class_code "x"; tss_id "TSS160";
chr1	VVGENOMEgmap	exon	1915952	1916616	.	+	.	gene_id "XLOC_000119"; transcript_id "TCONS_00000244"; exon_number "1"; gene_name "lcl|NC_012007.3_cds_XP_010648390.1_358"; oId "TR17234|c0_g1_i17234.mrna1"; nearest_ref "lcl|NC_012007.3_cds_XP_010648390.1_358.mrna1"; class_code "x"; tss_id "TSS161";
chr1	VVGENOMEgmap	exon	1926630	1927050	.	+	.	gene_id "XLOC_000120"; transcript_id "TCONS_00000246"; exon_number "1"; gene_name "lcl|NC_012007.3_cds_NP_001268104.1_359"; oId "TR13907|c0_g1_i13907.mrna1"; nearest_ref "lcl|NC_012007.3_cds_NP_001268104.1_359.mrna1"; class_code "e"; tss_id "TSS162";
chr1	VVGENOMEgmap	exon	1963468	1964388	.	+	.	gene_id "XLOC_000121"; transcript_id "TCONS_00000248"; exon_number "1"; gene_name "lcl|NC_012007.3_cds_XP_010648361.1_369"; oId "TR2796|c0_g1_i2796.mrna1"; nearest_ref "lcl|NC_012007.3_cds_XP_010648361.1_369.mrna1"; class_code "o"; tss_id "TSS164";
chr1	VVGENOMEgmap	exon	1964600	1964648	.	+	.	gene_id "XLOC_000121"; transcript_id "TCONS_00000248"; exon_number "2"; gene_name "lcl|NC_012007.3_cds_XP_010648361.1_369"; oId "TR2796|c0_g1_i2796.mrna1"; nearest_ref "lcl|NC_012007.3_cds_XP_010648361.1_369.mrna1"; class_code "o"; tss_id "TSS164";
chr1	VVGENOMEgmap	exon	1997842	1998381	.	+	.	gene_id "XLOC_000122"; transcript_id "TCONS_00000250"; exon_number "1"; oId "TR34864|c0_g1_i34864.mrna1"; class_code "u"; tss_id "TSS165";
chr1	VVGENOMEgmap	exon	2009614	2009848	.	+	.	gene_id "XLOC_000123"; transcript_id "TCONS_00000253"; exon_number "1"; gene_name "lcl|NC_012007.3_cds_XP_010648339.1_376"; oId "TR346621|c0_g1_i346621.mrna1"; nearest_ref "lcl|NC_012007.3_cds_XP_010648339.1_376.mrna1"; class_code "i"; tss_id "TSS167";
chr1	VVGENOMEgmap	exon	2031038	2031220	.	+	.	gene_id "XLOC_000124"; transcript_id "TCONS_00000254"; exon_number "1"; gene_name "lcl|NC_012007.3_cds_XP_002277322.2_375"; oId "TR157663|c0_g1_i157663.mrna1"; nearest_ref "lcl|NC_012007.3_cds_XP_002277322.2_375.mrna1"; class_code "i"; tss_id "TSS168";
chr1	VVGENOMEgmap	exon	2040197	2040204	.	+	.	gene_id "XLOC_000125"; transcript_id "TCONS_00000258"; exon_number "1"; gene_name "lcl|NC_012007.3_cds_XP_002277341.1_377"; oId "TR3584|c0_g1_i3584.mrna2"; nearest_ref "lcl|NC_012007.3_cds_XP_002277341.1_377.mrna1"; class_code "x"; tss_id "TSS169";
chr1	VVGENOMEgmap	exon	2040522	2040523	.	+	.	gene_id "XLOC_000125"; transcript_id "TCONS_00000258"; exon_number "2"; gene_name "lcl|NC_012007.3_cds_XP_002277341.1_377"; oId "TR3584|c0_g1_i3584.mrna2"; nearest_ref "lcl|NC_012007.3_cds_XP_002277341.1_377.mrna1"; class_code "x"; tss_id "TSS169";
chr1	VVGENOMEgmap	exon	2042677	2042679	.	+	.	gene_id "XLOC_000125"; transcript_id "TCONS_00000258"; exon_number "3"; gene_name "lcl|NC_012007.3_cds_XP_002277341.1_377"; oId "TR3584|c0_g1_i3584.mrna2"; nearest_ref "lcl|NC_012007.3_cds_XP_002277341.1_377.mrna1"; class_code "x"; tss_id "TSS169";
chr1	VVGENOMEgmap	exon	2044633	2044759	.	+	.	gene_id "XLOC_000125"; transcript_id "TCONS_00000258"; exon_number "4"; gene_name "lcl|NC_012007.3_cds_XP_002277341.1_377"; oId "TR3584|c0_g1_i3584.mrna2"; nearest_ref "lcl|NC_012007.3_cds_XP_002277341.1_377.mrna1"; class_code "x"; tss_id "TSS169";
chr1	VVGENOMEgmap	exon	2080572	2080878	.	+	.	gene_id "XLOC_000126"; transcript_id "TCONS_00000259"; exon_number "1"; oId "TR147409|c0_g1_i147409.mrna1"; class_code "u"; tss_id "TSS170";
chr1	VVGENOMEgmap	exon	2087853	2088627	.	+	.	gene_id "XLOC_000127"; transcript_id "TCONS_00000261"; exon_number "1"; oId "TR16020|c0_g1_i16020.mrna1"; class_code "u"; tss_id "TSS171";
chr1	VVGENOMEgmap	exon	2125893	2126153	.	+	.	gene_id "XLOC_000128"; transcript_id "TCONS_00000265"; exon_number "1"; gene_name "lcl|NC_012007.3_cds_XP_019071747.1_384"; oId "TR239485|c0_g1_i239485.mrna1"; nearest_ref "lcl|NC_012007.3_cds_XP_019071747.1_384.mrna1"; class_code "p"; tss_id "TSS173";
chr1	VVGENOMEgmap	exon	2199305	2199560	.	+	.	gene_id "XLOC_000129"; transcript_id "TCONS_00000266"; exon_number "1"; gene_name "lcl|NC_012007.3_cds_XP_002277832.2_396"; oId "TR338737|c0_g1_i338737.mrna1"; nearest_ref "lcl|NC_012007.3_cds_XP_002277832.2_396.mrna1"; class_code "o"; tss_id "TSS174";
chr1	VVGENOMEgmap	exon	2223266	2223336	.	+	.	gene_id "XLOC_000129"; transcript_id "TCONS_00000266"; exon_number "2"; gene_name "lcl|NC_012007.3_cds_XP_002277832.2_396"; oId "TR338737|c0_g1_i338737.mrna1"; nearest_ref "lcl|NC_012007.3_cds_XP_002277832.2_396.mrna1"; class_code "o"; tss_id "TSS174";
chr1	VVGENOMEgmap	exon	2232954	2233030	.	+	.	gene_id "XLOC_000129"; transcript_id "TCONS_00000266"; exon_number "3"; gene_name "lcl|NC_012007.3_cds_XP_002277832.2_396"; oId "TR338737|c0_g1_i338737.mrna1"; nearest_ref "lcl|NC_012007.3_cds_XP_002277832.2_396.mrna1"; class_code "o"; tss_id "TSS174";
chr1	VVGENOMEgmap	exon	2231769	2232600	.	+	.	gene_id "XLOC_000130"; transcript_id "TCONS_00000267"; exon_number "1"; gene_name "lcl|NC_012007.3_cds_XP_010648251.1_397"; oId "TR353473|c0_g1_i353473.mrna1"; nearest_ref "lcl|NC_012007.3_cds_XP_010648251.1_397.mrna1"; class_code "i"; tss_id "TSS175";
chr1	VVGENOMEgmap	exon	2244738	2245084	.	+	.	gene_id "XLOC_000131"; transcript_id "TCONS_00000268"; exon_number "1"; gene_name "lcl|NC_012007.3_cds_XP_019071899.1_398"; oId "TR344446|c0_g1_i344446.mrna1"; nearest_ref "lcl|NC_012007.3_cds_XP_019071899.1_398.mrna1"; class_code "o"; tss_id "TSS176";
chr1	VVGENOMEgmap	exon	2245330	2245603	.	+	.	gene_id "XLOC_000131"; transcript_id "TCONS_00000269"; exon_number "1"; gene_name "lcl|NC_012007.3_cds_XP_019071899.1_398"; oId "TR355369|c0_g1_i355369.mrna1"; nearest_ref "lcl|NC_012007.3_cds_XP_019071899.1_398.mrna1"; class_code "e"; tss_id "TSS177";
chr1	VVGENOMEgmap	exon	2255840	2256067	.	+	.	gene_id "XLOC_000132"; transcript_id "TCONS_00000270"; exon_number "1"; gene_name "lcl|NC_012007.3_cds_XP_002280418.1_402"; oId "TR292098|c0_g1_i292098.mrna1"; nearest_ref "lcl|NC_012007.3_cds_XP_002280418.1_402.mrna1"; class_code "i"; tss_id "TSS178";
chr1	VVGENOMEgmap	exon	2278922	2279416	.	+	.	gene_id "XLOC_000133"; transcript_id "TCONS_00000271"; exon_number "1"; gene_name "lcl|NC_012007.3_cds_XP_010648221.1_403"; oId "TR343427|c0_g1_i343427.mrna1"; nearest_ref "lcl|NC_012007.3_cds_XP_010648221.1_403.mrna1"; class_code "i"; tss_id "TSS179";
chr1	VVGENOMEgmap	exon	2283510	2283728	.	+	.	gene_id "XLOC_000134"; transcript_id "TCONS_00000272"; exon_number "1"; gene_name "lcl|NC_012007.3_cds_XP_002280593.1_405"; oId "TR339211|c0_g1_i339211.mrna2"; nearest_ref "lcl|NC_012007.3_cds_XP_002280593.1_405.mrna1"; class_code "i"; tss_id "TSS180";
chr1	VVGENOMEgmap	exon	2283901	2283903	.	+	.	gene_id "XLOC_000134"; transcript_id "TCONS_00000272"; exon_number "2"; gene_name "lcl|NC_012007.3_cds_XP_002280593.1_405"; oId "TR339211|c0_g1_i339211.mrna2"; nearest_ref "lcl|NC_012007.3_cds_XP_002280593.1_405.mrna1"; class_code "i"; tss_id "TSS180";
chr1	VVGENOMEgmap	exon	2284065	2284927	.	+	.	gene_id "XLOC_000135"; transcript_id "TCONS_00000274"; exon_number "1"; gene_name "lcl|NC_012007.3_cds_XP_002280593.1_405"; oId "TR116228|c0_g1_i116228.mrna1"; nearest_ref "lcl|NC_012007.3_cds_XP_002280593.1_405.mrna1"; class_code "x"; tss_id "TSS181";
chr1	VVGENOMEgmap	exon	2306259	2306579	.	+	.	gene_id "XLOC_000136"; transcript_id "TCONS_00000275"; exon_number "1"; gene_name "lcl|NC_012007.3_cds_XP_002277990.1_408"; oId "TR355757|c0_g1_i355757.mrna1"; nearest_ref "lcl|NC_012007.3_cds_XP_002277990.1_408.mrna1"; class_code "e"; tss_id "TSS182";
chr1	VVGENOMEgmap	exon	2307103	2307210	.	+	.	gene_id "XLOC_000137"; transcript_id "TCONS_00000276"; exon_number "1"; gene_name "lcl|NC_012007.3_cds_XP_002277990.1_408"; oId "TR6807|c0_g1_i6807.mrna1"; nearest_ref "lcl|NC_012007.3_cds_XP_002277990.1_408.mrna1"; class_code "i"; tss_id "TSS183";
chr1	VVGENOMEgmap	exon	2313256	2313447	.	+	.	gene_id "XLOC_000138"; transcript_id "TCONS_00000277"; exon_number "1"; gene_name "lcl|NC_012007.3_cds_XP_010650273.1_412"; oId "TR541|c0_g1_i541.mrna1"; nearest_ref "lcl|NC_012007.3_cds_XP_010650273.1_412.mrna1"; class_code "x"; tss_id "TSS184";
chr1	VVGENOMEgmap	exon	2317999	2318074	.	+	.	gene_id "XLOC_000138"; transcript_id "TCONS_00000277"; exon_number "2"; gene_name "lcl|NC_012007.3_cds_XP_010650273.1_412"; oId "TR541|c0_g1_i541.mrna1"; nearest_ref "lcl|NC_012007.3_cds_XP_010650273.1_412.mrna1"; class_code "x"; tss_id "TSS184";
chr1	VVGENOMEgmap	exon	2395720	2396307	.	+	.	gene_id "XLOC_000139"; transcript_id "TCONS_00000278"; exon_number "1"; gene_name "lcl|NC_012007.3_cds_XP_019074768.1_418"; oId "TR85901|c0_g1_i85901.mrna1"; nearest_ref "lcl|NC_012007.3_cds_XP_019074768.1_418.mrna1"; class_code "o"; tss_id "TSS185";
chr1	VVGENOMEgmap	exon	2396367	2396706	.	+	.	gene_id "XLOC_000139"; transcript_id "TCONS_00000278"; exon_number "2"; gene_name "lcl|NC_012007.3_cds_XP_019074768.1_418"; oId "TR85901|c0_g1_i85901.mrna1"; nearest_ref "lcl|NC_012007.3_cds_XP_019074768.1_418.mrna1"; class_code "o"; tss_id "TSS185";
chr1	VVGENOMEgmap	exon	2403979	2404333	.	+	.	gene_id "XLOC_000140"; transcript_id "TCONS_00000279"; exon_number "1"; oId "TR355988|c0_g1_i355988.mrna1"; class_code "u"; tss_id "TSS186";
chr1	VVGENOMEgmap	exon	2467767	2468001	.	+	.	gene_id "XLOC_000141"; transcript_id "TCONS_00000280"; exon_number "1"; oId "TR14131|c0_g1_i14131.mrna1"; class_code "u"; tss_id "TSS187";
chr1	VVGENOMEgmap	exon	2468090	2468112	.	+	.	gene_id "XLOC_000141"; transcript_id "TCONS_00000280"; exon_number "2"; oId "TR14131|c0_g1_i14131.mrna1"; class_code "u"; tss_id "TSS187";
chr1	VVGENOMEgmap	exon	2515141	2515573	.	+	.	gene_id "XLOC_000142"; transcript_id "TCONS_00000281"; exon_number "1"; gene_name "lcl|NC_012007.3_cds_XP_002281060.1_437"; oId "TR337887|c0_g1_i337887.mrna1"; nearest_ref "lcl|NC_012007.3_cds_XP_002281060.1_437.mrna1"; class_code "i"; tss_id "TSS188";
chr1	VVGENOMEgmap	exon	2516727	2516749	.	+	.	gene_id "XLOC_000143"; transcript_id "TCONS_00000282"; exon_number "1"; oId "TR176373|c0_g1_i176373.mrna1"; class_code "u"; tss_id "TSS189";
chr1	VVGENOMEgmap	exon	2517064	2517353	.	+	.	gene_id "XLOC_000143"; transcript_id "TCONS_00000282"; exon_number "2"; oId "TR176373|c0_g1_i176373.mrna1"; class_code "u"; tss_id "TSS189";
chr1	VVGENOMEgmap	exon	2527031	2527504	.	+	.	gene_id "XLOC_000144"; transcript_id "TCONS_00000283"; exon_number "1"; gene_name "lcl|NC_012007.3_cds_XP_002281093.1_440"; oId "TR340447|c0_g1_i340447.mrna1"; nearest_ref "lcl|NC_012007.3_cds_XP_002281093.1_440.mrna1"; class_code "e"; tss_id "TSS190";
chr1	VVGENOMEgmap	exon	2608455	2608714	.	+	.	gene_id "XLOC_000145"; transcript_id "TCONS_00000284"; exon_number "1"; gene_name "lcl|NC_012007.3_cds_XP_010647981.1_454"; oId "TR38073|c0_g1_i38073.mrna1"; nearest_ref "lcl|NC_012007.3_cds_XP_010647981.1_454.mrna1"; class_code "p"; tss_id "TSS191";
chr1	VVGENOMEgmap	exon	2609045	2609457	.	+	.	gene_id "XLOC_000146"; transcript_id "TCONS_00000285"; exon_number "1"; gene_name "lcl|NC_012007.3_cds_XP_010647981.1_454"; oId "TR38071|c0_g1_i38071.mrna1"; nearest_ref "lcl|NC_012007.3_cds_XP_010647981.1_454.mrna1"; class_code "p"; tss_id "TSS192";
chr1	VVGENOMEgmap	exon	2626340	2626736	.	+	.	gene_id "XLOC_000147"; transcript_id "TCONS_00000286"; exon_number "1"; gene_name "lcl|NC_012007.3_cds_XP_002281391.1_455"; oId "TR348652|c0_g1_i348652.mrna1"; nearest_ref "lcl|NC_012007.3_cds_XP_002281391.1_455.mrna1"; class_code "e"; tss_id "TSS193";
chr1	VVGENOMEgmap	exon	2629439	2630248	.	+	.	gene_id "XLOC_000147"; transcript_id "TCONS_00000291"; exon_number "1"; gene_name "lcl|NC_012007.3_cds_XP_002281391.1_455"; oId "TR210005|c0_g1_i210005.mrna1"; nearest_ref "lcl|NC_012007.3_cds_XP_002281391.1_455.mrna1"; class_code "e"; tss_id "TSS194";
chr1	VVGENOMEgmap	exon	2629439	2629988	.	+	.	gene_id "XLOC_000147"; transcript_id "TCONS_00000290"; exon_number "1"; gene_name "lcl|NC_012007.3_cds_XP_002281391.1_455"; oId "TR210004|c0_g1_i210004.mrna1"; nearest_ref "lcl|NC_012007.3_cds_XP_002281391.1_455.mrna1"; class_code "j"; tss_id "TSS194";
chr1	VVGENOMEgmap	exon	2630198	2630248	.	+	.	gene_id "XLOC_000147"; transcript_id "TCONS_00000290"; exon_number "2"; gene_name "lcl|NC_012007.3_cds_XP_002281391.1_455"; oId "TR210004|c0_g1_i210004.mrna1"; nearest_ref "lcl|NC_012007.3_cds_XP_002281391.1_455.mrna1"; class_code "j"; tss_id "TSS194";
chr1	VVGENOMEgmap	exon	2627741	2628403	.	+	.	gene_id "XLOC_000148"; transcript_id "TCONS_00000287"; exon_number "1"; gene_name "lcl|NC_012007.3_cds_XP_002281391.1_455"; oId "TR346697|c0_g1_i346697.mrna1"; nearest_ref "lcl|NC_012007.3_cds_XP_002281391.1_455.mrna1"; class_code "i"; tss_id "TSS195";
chr1	VVGENOMEgmap	exon	2628892	2629139	.	+	.	gene_id "XLOC_000149"; transcript_id "TCONS_00000288"; exon_number "1"; gene_name "lcl|NC_012007.3_cds_XP_002281391.1_455"; oId "TR29299|c0_g1_i29299.mrna1"; nearest_ref "lcl|NC_012007.3_cds_XP_002281391.1_455.mrna1"; class_code "i"; tss_id "TSS196";
chr1	VVGENOMEgmap	exon	2651432	2651813	.	+	.	gene_id "XLOC_000150"; transcript_id "TCONS_00000293"; exon_number "1"; oId "TR186009|c0_g1_i186009.mrna1"; class_code "u"; tss_id "TSS197";
chr1	VVGENOMEgmap	exon	2677680	2678922	.	+	.	gene_id "XLOC_000151"; transcript_id "TCONS_00000295"; exon_number "1"; gene_name "lcl|NC_012007.3_cds_XP_010647959.1_461"; oId "TR83384|c0_g1_i83384.mrna1"; nearest_ref "lcl|NC_012007.3_cds_XP_010647959.1_461.mrna1"; class_code "o"; tss_id "TSS198";
chr1	VVGENOMEgmap	exon	2681444	2681811	.	+	.	gene_id "XLOC_000151"; transcript_id "TCONS_00000297"; exon_number "1"; gene_name "lcl|NC_012007.3_cds_XP_010647959.1_461"; oId "TR2113|c0_g1_i2113.mrna1"; nearest_ref "lcl|NC_012007.3_cds_XP_010647959.1_461.mrna1"; class_code "e"; tss_id "TSS199";
chr1	VVGENOMEgmap	exon	2680924	2680942	.	+	.	gene_id "XLOC_000152"; transcript_id "TCONS_00000296"; exon_number "1"; gene_name "lcl|NC_012007.3_cds_XP_010647959.1_461"; oId "TR9046|c0_g1_i9046.mrna1"; nearest_ref "lcl|NC_012007.3_cds_XP_010647959.1_461.mrna1"; class_code "o"; tss_id "TSS200";
chr1	VVGENOMEgmap	exon	2681843	2681851	.	+	.	gene_id "XLOC_000152"; transcript_id "TCONS_00000296"; exon_number "2"; gene_name "lcl|NC_012007.3_cds_XP_010647959.1_461"; oId "TR9046|c0_g1_i9046.mrna1"; nearest_ref "lcl|NC_012007.3_cds_XP_010647959.1_461.mrna1"; class_code "o"; tss_id "TSS200";
chr1	VVGENOMEgmap	exon	2682315	2682318	.	+	.	gene_id "XLOC_000152"; transcript_id "TCONS_00000296"; exon_number "3"; gene_name "lcl|NC_012007.3_cds_XP_010647959.1_461"; oId "TR9046|c0_g1_i9046.mrna1"; nearest_ref "lcl|NC_012007.3_cds_XP_010647959.1_461.mrna1"; class_code "o"; tss_id "TSS200";
chr1	VVGENOMEgmap	exon	2683005	2683012	.	+	.	gene_id "XLOC_000152"; transcript_id "TCONS_00000296"; exon_number "4"; gene_name "lcl|NC_012007.3_cds_XP_010647959.1_461"; oId "TR9046|c0_g1_i9046.mrna1"; nearest_ref "lcl|NC_012007.3_cds_XP_010647959.1_461.mrna1"; class_code "o"; tss_id "TSS200";
chr1	VVGENOMEgmap	exon	2687558	2687563	.	+	.	gene_id "XLOC_000152"; transcript_id "TCONS_00000296"; exon_number "5"; gene_name "lcl|NC_012007.3_cds_XP_010647959.1_461"; oId "TR9046|c0_g1_i9046.mrna1"; nearest_ref "lcl|NC_012007.3_cds_XP_010647959.1_461.mrna1"; class_code "o"; tss_id "TSS200";
chr1	VVGENOMEgmap	exon	2687674	2687676	.	+	.	gene_id "XLOC_000152"; transcript_id "TCONS_00000296"; exon_number "6"; gene_name "lcl|NC_012007.3_cds_XP_010647959.1_461"; oId "TR9046|c0_g1_i9046.mrna1"; nearest_ref "lcl|NC_012007.3_cds_XP_010647959.1_461.mrna1"; class_code "o"; tss_id "TSS200";
chr1	VVGENOMEgmap	exon	2688189	2688373	.	+	.	gene_id "XLOC_000152"; transcript_id "TCONS_00000296"; exon_number "7"; gene_name "lcl|NC_012007.3_cds_XP_010647959.1_461"; oId "TR9046|c0_g1_i9046.mrna1"; nearest_ref "lcl|NC_012007.3_cds_XP_010647959.1_461.mrna1"; class_code "o"; tss_id "TSS200";
chr1	VVGENOMEgmap	exon	2688178	2688373	.	+	.	gene_id "XLOC_000152"; transcript_id "TCONS_00000298"; exon_number "1"; gene_name "lcl|NC_012007.3_cds_XP_010647948.1_463"; oId "TR9037|c0_g1_i9037.mrna1"; nearest_ref "lcl|NC_012007.3_cds_XP_010647948.1_463.mrna1"; class_code "x"; tss_id "TSS201";
chr1	VVGENOMEgmap	exon	2712264	2712317	.	+	.	gene_id "XLOC_000153"; transcript_id "TCONS_00000307"; exon_number "1"; gene_name "lcl|NC_012020.3_cds_XP_019080485.1_2267"; oId "TR146292|c0_g1_i146292.mrna1"; nearest_ref "lcl|NC_012020.3_cds_XP_019080485.1_2267.mrna2"; class_code "o"; tss_id "TSS202";
chr1	VVGENOMEgmap	exon	2712750	2712752	.	+	.	gene_id "XLOC_000153"; transcript_id "TCONS_00000307"; exon_number "2"; gene_name "lcl|NC_012020.3_cds_XP_019080485.1_2267"; oId "TR146292|c0_g1_i146292.mrna1"; nearest_ref "lcl|NC_012020.3_cds_XP_019080485.1_2267.mrna2"; class_code "o"; tss_id "TSS202";
chr1	VVGENOMEgmap	exon	2713779	2713790	.	+	.	gene_id "XLOC_000153"; transcript_id "TCONS_00000307"; exon_number "3"; gene_name "lcl|NC_012020.3_cds_XP_019080485.1_2267"; oId "TR146292|c0_g1_i146292.mrna1"; nearest_ref "lcl|NC_012020.3_cds_XP_019080485.1_2267.mrna2"; class_code "o"; tss_id "TSS202";
chr1	VVGENOMEgmap	exon	2714126	2714129	.	+	.	gene_id "XLOC_000153"; transcript_id "TCONS_00000307"; exon_number "4"; gene_name "lcl|NC_012020.3_cds_XP_019080485.1_2267"; oId "TR146292|c0_g1_i146292.mrna1"; nearest_ref "lcl|NC_012020.3_cds_XP_019080485.1_2267.mrna2"; class_code "o"; tss_id "TSS202";
chr1	VVGENOMEgmap	exon	2715014	2715015	.	+	.	gene_id "XLOC_000153"; transcript_id "TCONS_00000307"; exon_number "5"; gene_name "lcl|NC_012020.3_cds_XP_019080485.1_2267"; oId "TR146292|c0_g1_i146292.mrna1"; nearest_ref "lcl|NC_012020.3_cds_XP_019080485.1_2267.mrna2"; class_code "o"; tss_id "TSS202";
chr1	VVGENOMEgmap	exon	2715080	2715085	.	+	.	gene_id "XLOC_000153"; transcript_id "TCONS_00000307"; exon_number "6"; gene_name "lcl|NC_012020.3_cds_XP_019080485.1_2267"; oId "TR146292|c0_g1_i146292.mrna1"; nearest_ref "lcl|NC_012020.3_cds_XP_019080485.1_2267.mrna2"; class_code "o"; tss_id "TSS202";
chr1	VVGENOMEgmap	exon	2715095	2715096	.	+	.	gene_id "XLOC_000153"; transcript_id "TCONS_00000307"; exon_number "7"; gene_name "lcl|NC_012020.3_cds_XP_019080485.1_2267"; oId "TR146292|c0_g1_i146292.mrna1"; nearest_ref "lcl|NC_012020.3_cds_XP_019080485.1_2267.mrna2"; class_code "o"; tss_id "TSS202";
chr1	VVGENOMEgmap	exon	2716224	2716227	.	+	.	gene_id "XLOC_000153"; transcript_id "TCONS_00000307"; exon_number "8"; gene_name "lcl|NC_012020.3_cds_XP_019080485.1_2267"; oId "TR146292|c0_g1_i146292.mrna1"; nearest_ref "lcl|NC_012020.3_cds_XP_019080485.1_2267.mrna2"; class_code "o"; tss_id "TSS202";
chr1	VVGENOMEgmap	exon	2719661	2719670	.	+	.	gene_id "XLOC_000153"; transcript_id "TCONS_00000307"; exon_number "9"; gene_name "lcl|NC_012020.3_cds_XP_019080485.1_2267"; oId "TR146292|c0_g1_i146292.mrna1"; nearest_ref "lcl|NC_012020.3_cds_XP_019080485.1_2267.mrna2"; class_code "o"; tss_id "TSS202";
chr1	VVGENOMEgmap	exon	2719679	2719682	.	+	.	gene_id "XLOC_000153"; transcript_id "TCONS_00000307"; exon_number "10"; gene_name "lcl|NC_012020.3_cds_XP_019080485.1_2267"; oId "TR146292|c0_g1_i146292.mrna1"; nearest_ref "lcl|NC_012020.3_cds_XP_019080485.1_2267.mrna2"; class_code "o"; tss_id "TSS202";
chr1	VVGENOMEgmap	exon	2719990	2719992	.	+	.	gene_id "XLOC_000153"; transcript_id "TCONS_00000307"; exon_number "11"; gene_name "lcl|NC_012020.3_cds_XP_019080485.1_2267"; oId "TR146292|c0_g1_i146292.mrna1"; nearest_ref "lcl|NC_012020.3_cds_XP_019080485.1_2267.mrna2"; class_code "o"; tss_id "TSS202";
chr1	VVGENOMEgmap	exon	2720122	2720124	.	+	.	gene_id "XLOC_000153"; transcript_id "TCONS_00000307"; exon_number "12"; gene_name "lcl|NC_012020.3_cds_XP_019080485.1_2267"; oId "TR146292|c0_g1_i146292.mrna1"; nearest_ref "lcl|NC_012020.3_cds_XP_019080485.1_2267.mrna2"; class_code "o"; tss_id "TSS202";
chr1	VVGENOMEgmap	exon	2721166	2721170	.	+	.	gene_id "XLOC_000153"; transcript_id "TCONS_00000307"; exon_number "13"; gene_name "lcl|NC_012020.3_cds_XP_019080485.1_2267"; oId "TR146292|c0_g1_i146292.mrna1"; nearest_ref "lcl|NC_012020.3_cds_XP_019080485.1_2267.mrna2"; class_code "o"; tss_id "TSS202";
chr1	VVGENOMEgmap	exon	2721316	2721322	.	+	.	gene_id "XLOC_000153"; transcript_id "TCONS_00000307"; exon_number "14"; gene_name "lcl|NC_012020.3_cds_XP_019080485.1_2267"; oId "TR146292|c0_g1_i146292.mrna1"; nearest_ref "lcl|NC_012020.3_cds_XP_019080485.1_2267.mrna2"; class_code "o"; tss_id "TSS202";
chr1	VVGENOMEgmap	exon	2741773	2742437	.	+	.	gene_id "XLOC_000154"; transcript_id "TCONS_00000308"; exon_number "1"; gene_name "lcl|NC_012007.3_cds_XP_002281668.1_467"; oId "TR345670|c0_g1_i345670.mrna1"; nearest_ref "lcl|NC_012007.3_cds_XP_002281668.1_467.mrna1"; class_code "i"; tss_id "TSS203";
chr1	VVGENOMEgmap	exon	2752692	2752984	.	+	.	gene_id "XLOC_000155"; transcript_id "TCONS_00000309"; exon_number "1"; gene_name "lcl|NC_012007.3_cds_XP_002281709.2_468"; oId "TR42935|c0_g1_i42935.mrna1"; nearest_ref "lcl|NC_012007.3_cds_XP_002281709.2_468.mrna1"; class_code "o"; tss_id "TSS204";
chr1	VVGENOMEgmap	exon	2764742	2765378	.	+	.	gene_id "XLOC_000156"; transcript_id "TCONS_00000310"; exon_number "1"; gene_name "lcl|NC_012007.3_cds_XP_002278748.1_469"; oId "TR50058|c0_g1_i50058.mrna1"; nearest_ref "lcl|NC_012007.3_cds_XP_002278748.1_469.mrna1"; class_code "e"; tss_id "TSS205";
chr1	VVGENOMEgmap	exon	2782685	2783005	.	+	.	gene_id "XLOC_000157"; transcript_id "TCONS_00000311"; exon_number "1"; gene_name "lcl|NC_012007.3_cds_XP_003631224.1_472"; oId "TR355090|c0_g1_i355090.mrna1"; nearest_ref "lcl|NC_012007.3_cds_XP_003631224.1_472.mrna1"; class_code "e"; tss_id "TSS206";
chr1	VVGENOMEgmap	exon	2851982	2852591	.	+	.	gene_id "XLOC_000158"; transcript_id "TCONS_00000316"; exon_number "1"; gene_name "lcl|NC_012007.3_cds_XP_002278845.1_475"; oId "TR342438|c0_g1_i342438.mrna1"; nearest_ref "lcl|NC_012007.3_cds_XP_002278845.1_475.mrna1"; class_code "e"; tss_id "TSS207";
chr1	VVGENOMEgmap	exon	2811846	2812090	.	+	.	gene_id "XLOC_000159"; transcript_id "TCONS_00000313"; exon_number "1"; gene_name "lcl|NC_012007.3_cds_XP_002278845.1_475"; oId "TR347063|c0_g1_i347063.mrna1"; nearest_ref "lcl|NC_012007.3_cds_XP_002278845.1_475.mrna1"; class_code "i"; tss_id "TSS208";
chr1	VVGENOMEgmap	exon	2844658	2844697	.	+	.	gene_id "XLOC_000160"; transcript_id "TCONS_00000314"; exon_number "1"; gene_name "lcl|NC_012007.3_cds_XP_002278845.1_475"; oId "TR8119|c0_g1_i8119.mrna2"; nearest_ref "lcl|NC_012007.3_cds_XP_002278845.1_475.mrna1"; class_code "i"; tss_id "TSS209";
chr1	VVGENOMEgmap	exon	2849769	2849875	.	+	.	gene_id "XLOC_000161"; transcript_id "TCONS_00000315"; exon_number "1"; gene_name "lcl|NC_012007.3_cds_XP_002278845.1_475"; oId "TR319294|c0_g1_i319294.mrna3"; nearest_ref "lcl|NC_012007.3_cds_XP_002278845.1_475.mrna1"; class_code "i"; tss_id "TSS210";
chr1	VVGENOMEgmap	exon	2849903	2850067	.	+	.	gene_id "XLOC_000161"; transcript_id "TCONS_00000315"; exon_number "2"; gene_name "lcl|NC_012007.3_cds_XP_002278845.1_475"; oId "TR319294|c0_g1_i319294.mrna3"; nearest_ref "lcl|NC_012007.3_cds_XP_002278845.1_475.mrna1"; class_code "i"; tss_id "TSS210";
chr1	VVGENOMEgmap	exon	2900702	2901537	.	+	.	gene_id "XLOC_000162"; transcript_id "TCONS_00000317"; exon_number "1"; gene_name "lcl|NC_012007.3_cds_XP_019073690.1_479"; oId "TR6509|c0_g1_i6509.mrna1"; nearest_ref "lcl|NC_012007.3_cds_XP_019073690.1_479.mrna1"; class_code "i"; tss_id "TSS211";
chr1	VVGENOMEgmap	exon	2932967	2933316	.	+	.	gene_id "XLOC_000163"; transcript_id "TCONS_00000319"; exon_number "1"; gene_name "lcl|NC_012007.3_cds_XP_002282011.1_481"; oId "TR357692|c0_g1_i357692.mrna1"; nearest_ref "lcl|NC_012007.3_cds_XP_002282011.1_481.mrna1"; class_code "i"; tss_id "TSS212";
chr1	VVGENOMEgmap	exon	2970458	2971104	.	+	.	gene_id "XLOC_000164"; transcript_id "TCONS_00000320"; exon_number "1"; gene_name "lcl|NC_012007.3_cds_XP_010647838.1_490"; oId "TR2440|c0_g1_i2440.mrna1"; nearest_ref "lcl|NC_012007.3_cds_XP_010647838.1_490.mrna1"; class_code "x"; tss_id "TSS213";
chr1	VVGENOMEgmap	exon	2972210	2972460	.	+	.	gene_id "XLOC_000165"; transcript_id "TCONS_00000321"; exon_number "1"; gene_name "lcl|NC_012007.3_cds_XP_010647838.1_490"; oId "TR69542|c0_g1_i69542.mrna1"; nearest_ref "lcl|NC_012007.3_cds_XP_010647838.1_490.mrna1"; class_code "x"; tss_id "TSS214";
chr1	VVGENOMEgmap	exon	2972213	2972429	.	+	.	gene_id "XLOC_000165"; transcript_id "TCONS_00000323"; exon_number "1"; gene_name "lcl|NC_012007.3_cds_XP_002279040.1_496"; oId "TR69548|c0_g1_i69548.mrna1"; nearest_ref "lcl|NC_012007.3_cds_XP_002279040.1_496.mrna1"; class_code "o"; tss_id "TSS214";
chr1	VVGENOMEgmap	exon	2973728	2973729	.	+	.	gene_id "XLOC_000165"; transcript_id "TCONS_00000323"; exon_number "2"; gene_name "lcl|NC_012007.3_cds_XP_002279040.1_496"; oId "TR69548|c0_g1_i69548.mrna1"; nearest_ref "lcl|NC_012007.3_cds_XP_002279040.1_496.mrna1"; class_code "o"; tss_id "TSS214";
chr1	VVGENOMEgmap	exon	2974174	2974181	.	+	.	gene_id "XLOC_000165"; transcript_id "TCONS_00000323"; exon_number "3"; gene_name "lcl|NC_012007.3_cds_XP_002279040.1_496"; oId "TR69548|c0_g1_i69548.mrna1"; nearest_ref "lcl|NC_012007.3_cds_XP_002279040.1_496.mrna1"; class_code "o"; tss_id "TSS214";
chr1	VVGENOMEgmap	exon	2976269	2976271	.	+	.	gene_id "XLOC_000165"; transcript_id "TCONS_00000323"; exon_number "4"; gene_name "lcl|NC_012007.3_cds_XP_002279040.1_496"; oId "TR69548|c0_g1_i69548.mrna1"; nearest_ref "lcl|NC_012007.3_cds_XP_002279040.1_496.mrna1"; class_code "o"; tss_id "TSS214";
chr1	VVGENOMEgmap	exon	2977304	2977306	.	+	.	gene_id "XLOC_000165"; transcript_id "TCONS_00000323"; exon_number "5"; gene_name "lcl|NC_012007.3_cds_XP_002279040.1_496"; oId "TR69548|c0_g1_i69548.mrna1"; nearest_ref "lcl|NC_012007.3_cds_XP_002279040.1_496.mrna1"; class_code "o"; tss_id "TSS214";
chr1	VVGENOMEgmap	exon	2981147	2981152	.	+	.	gene_id "XLOC_000165"; transcript_id "TCONS_00000323"; exon_number "6"; gene_name "lcl|NC_012007.3_cds_XP_002279040.1_496"; oId "TR69548|c0_g1_i69548.mrna1"; nearest_ref "lcl|NC_012007.3_cds_XP_002279040.1_496.mrna1"; class_code "o"; tss_id "TSS214";
chr1	VVGENOMEgmap	exon	2988385	2988387	.	+	.	gene_id "XLOC_000165"; transcript_id "TCONS_00000323"; exon_number "7"; gene_name "lcl|NC_012007.3_cds_XP_002279040.1_496"; oId "TR69548|c0_g1_i69548.mrna1"; nearest_ref "lcl|NC_012007.3_cds_XP_002279040.1_496.mrna1"; class_code "o"; tss_id "TSS214";
chr1	VVGENOMEgmap	exon	2990576	2990577	.	+	.	gene_id "XLOC_000165"; transcript_id "TCONS_00000323"; exon_number "8"; gene_name "lcl|NC_012007.3_cds_XP_002279040.1_496"; oId "TR69548|c0_g1_i69548.mrna1"; nearest_ref "lcl|NC_012007.3_cds_XP_002279040.1_496.mrna1"; class_code "o"; tss_id "TSS214";
chr1	VVGENOMEgmap	exon	2998289	2998291	.	+	.	gene_id "XLOC_000165"; transcript_id "TCONS_00000323"; exon_number "9"; gene_name "lcl|NC_012007.3_cds_XP_002279040.1_496"; oId "TR69548|c0_g1_i69548.mrna1"; nearest_ref "lcl|NC_012007.3_cds_XP_002279040.1_496.mrna1"; class_code "o"; tss_id "TSS214";
chr1	VVGENOMEgmap	exon	3003265	3003271	.	+	.	gene_id "XLOC_000165"; transcript_id "TCONS_00000323"; exon_number "10"; gene_name "lcl|NC_012007.3_cds_XP_002279040.1_496"; oId "TR69548|c0_g1_i69548.mrna1"; nearest_ref "lcl|NC_012007.3_cds_XP_002279040.1_496.mrna1"; class_code "o"; tss_id "TSS214";
chr1	VVGENOMEgmap	exon	3006499	3006500	.	+	.	gene_id "XLOC_000165"; transcript_id "TCONS_00000323"; exon_number "11"; gene_name "lcl|NC_012007.3_cds_XP_002279040.1_496"; oId "TR69548|c0_g1_i69548.mrna1"; nearest_ref "lcl|NC_012007.3_cds_XP_002279040.1_496.mrna1"; class_code "o"; tss_id "TSS214";
chr1	VVGENOMEgmap	exon	3008330	3008335	.	+	.	gene_id "XLOC_000165"; transcript_id "TCONS_00000323"; exon_number "12"; gene_name "lcl|NC_012007.3_cds_XP_002279040.1_496"; oId "TR69548|c0_g1_i69548.mrna1"; nearest_ref "lcl|NC_012007.3_cds_XP_002279040.1_496.mrna1"; class_code "o"; tss_id "TSS214";
chr1	VVGENOMEgmap	exon	3011783	3011791	.	+	.	gene_id "XLOC_000165"; transcript_id "TCONS_00000323"; exon_number "13"; gene_name "lcl|NC_012007.3_cds_XP_002279040.1_496"; oId "TR69548|c0_g1_i69548.mrna1"; nearest_ref "lcl|NC_012007.3_cds_XP_002279040.1_496.mrna1"; class_code "o"; tss_id "TSS214";
chr1	VVGENOMEgmap	exon	3012906	3013150	.	+	.	gene_id "XLOC_000166"; transcript_id "TCONS_00000326"; exon_number "1"; gene_name "lcl|NC_012007.3_cds_XP_002279040.1_496"; oId "TR342267|c0_g1_i342267.mrna1"; nearest_ref "lcl|NC_012007.3_cds_XP_002279040.1_496.mrna1"; class_code "e"; tss_id "TSS215";
chr1	VVGENOMEgmap	exon	3021390	3021641	.	+	.	gene_id "XLOC_000167"; transcript_id "TCONS_00000327"; exon_number "1"; oId "TR286433|c0_g1_i286433.mrna1"; class_code "u"; tss_id "TSS216";
chr1	VVGENOMEgmap	exon	3022982	3022983	.	+	.	gene_id "XLOC_000168"; transcript_id "TCONS_00000328"; exon_number "1"; oId "TR294201|c0_g1_i294201.mrna1"; class_code "u"; tss_id "TSS217";
chr1	VVGENOMEgmap	exon	3024835	3025384	.	+	.	gene_id "XLOC_000168"; transcript_id "TCONS_00000328"; exon_number "2"; oId "TR294201|c0_g1_i294201.mrna1"; class_code "u"; tss_id "TSS217";
chr1	VVGENOMEgmap	exon	3024375	3025340	.	+	.	gene_id "XLOC_000168"; transcript_id "TCONS_00000333"; exon_number "1"; oId "TR294200|c0_g1_i294200.mrna1"; class_code "u"; tss_id "TSS218";
chr1	VVGENOMEgmap	exon	3025199	3025758	.	+	.	gene_id "XLOC_000168"; transcript_id "TCONS_00000335"; exon_number "1"; oId "TR294202|c0_g1_i294202.mrna1"; class_code "u"; tss_id "TSS220";
chr1	VVGENOMEgmap	exon	3027081	3028947	.	+	.	gene_id "XLOC_000169"; transcript_id "TCONS_00000337"; exon_number "1"; oId "TR294194|c0_g1_i294194.mrna1"; class_code "u"; tss_id "TSS221";
chr1	VVGENOMEgmap	exon	3045620	3045669	.	+	.	gene_id "XLOC_000170"; transcript_id "TCONS_00000345"; exon_number "1"; gene_name "lcl|NC_012007.3_cds_XP_002282260.1_500"; oId "TR57827|c0_g1_i57827.mrna2"; nearest_ref "lcl|NC_012007.3_cds_XP_002282260.1_500.mrna1"; class_code "x"; tss_id "TSS226";
chr1	VVGENOMEgmap	exon	3084625	3085073	.	+	.	gene_id "XLOC_000171"; transcript_id "TCONS_00000347"; exon_number "1"; gene_name "lcl|NC_012007.3_cds_XP_002282352.1_508"; oId "TR357482|c0_g1_i357482.mrna1"; nearest_ref "lcl|NC_012007.3_cds_XP_002282352.1_508.mrna1"; class_code "x"; tss_id "TSS227";
chr1	VVGENOMEgmap	exon	3086412	3086963	.	+	.	gene_id "XLOC_000172"; transcript_id "TCONS_00000348"; exon_number "1"; gene_name "lcl|NC_012007.3_cds_XP_002282352.1_508"; oId "TR76236|c0_g1_i76236.mrna1"; nearest_ref "lcl|NC_012007.3_cds_XP_002282352.1_508.mrna1"; class_code "x"; tss_id "TSS228";
chr1	VVGENOMEgmap	exon	3128787	3129598	.	+	.	gene_id "XLOC_000173"; transcript_id "TCONS_00000350"; exon_number "1"; gene_name "lcl|NC_012007.3_cds_XP_002282429.1_513"; oId "TR105520|c0_g1_i105520.mrna1"; nearest_ref "lcl|NC_012007.3_cds_XP_002282429.1_513.mrna1"; class_code "e"; tss_id "TSS229";
chr1	VVGENOMEgmap	exon	3195219	3195227	.	+	.	gene_id "XLOC_000174"; transcript_id "TCONS_00000353"; exon_number "1"; oId "TR243122|c0_g1_i243122.mrna1"; class_code "u"; tss_id "TSS231";
chr1	VVGENOMEgmap	exon	3196837	3196839	.	+	.	gene_id "XLOC_000174"; transcript_id "TCONS_00000353"; exon_number "2"; oId "TR243122|c0_g1_i243122.mrna1"; class_code "u"; tss_id "TSS231";
chr1	VVGENOMEgmap	exon	3199536	3199561	.	+	.	gene_id "XLOC_000174"; transcript_id "TCONS_00000353"; exon_number "3"; oId "TR243122|c0_g1_i243122.mrna1"; class_code "u"; tss_id "TSS231";
chr1	VVGENOMEgmap	exon	3225638	3225803	.	+	.	gene_id "XLOC_000175"; transcript_id "TCONS_00000354"; exon_number "1"; gene_name "lcl|NC_012007.3_cds_XP_002282642.1_527"; oId "TR108290|c0_g1_i108290.mrna1"; nearest_ref "lcl|NC_012007.3_cds_XP_002282642.1_527.mrna1"; class_code "i"; tss_id "TSS232";
chr1	VVGENOMEgmap	exon	3227159	3227446	.	+	.	gene_id "XLOC_000176"; transcript_id "TCONS_00000356"; exon_number "1"; gene_name "lcl|NC_012007.3_cds_XP_002282642.1_527"; oId "TR108291|c0_g1_i108291.mrna3"; nearest_ref "lcl|NC_012007.3_cds_XP_002282642.1_527.mrna1"; class_code "i"; tss_id "TSS233";
chr1	VVGENOMEgmap	exon	3236861	3236990	.	+	.	gene_id "XLOC_000177"; transcript_id "TCONS_00000357"; exon_number "1"; oId "TR105259|c0_g1_i105259.mrna2"; class_code "u"; tss_id "TSS234";
chr1	VVGENOMEgmap	exon	3236971	3237286	.	+	.	gene_id "XLOC_000177"; transcript_id "TCONS_00000363"; exon_number "1"; oId "TR105245|c0_g1_i105245.mrna1"; class_code "u"; tss_id "TSS235";
chr1	VVGENOMEgmap	exon	3237258	3237613	.	+	.	gene_id "XLOC_000177"; transcript_id "TCONS_00000364"; exon_number "1"; oId "TR105252|c0_g1_i105252.mrna1"; class_code "u"; tss_id "TSS236";
chr1	VVGENOMEgmap	exon	3248666	3249130	.	+	.	gene_id "XLOC_000178"; transcript_id "TCONS_00000365"; exon_number "1"; gene_name "lcl|NC_012007.3_cds_XP_002279311.2_531"; oId "TR355421|c0_g1_i355421.mrna2"; nearest_ref "lcl|NC_012007.3_cds_XP_002279311.2_531.mrna1"; class_code "i"; tss_id "TSS237";
chr1	VVGENOMEgmap	exon	3265537	3265769	.	+	.	gene_id "XLOC_000179"; transcript_id "TCONS_00000366"; exon_number "1"; oId "TR99043|c0_g1_i99043.mrna1"; class_code "u"; tss_id "TSS238";
chr1	VVGENOMEgmap	exon	3268481	3268967	.	+	.	gene_id "XLOC_000180"; transcript_id "TCONS_00000369"; exon_number "1"; gene_name "lcl|NC_012007.3_cds_XP_002282696.1_534"; oId "TR341919|c0_g1_i341919.mrna1"; nearest_ref "lcl|NC_012007.3_cds_XP_002282696.1_534.mrna1"; class_code "x"; tss_id "TSS239";
chr1	VVGENOMEgmap	exon	3272445	3272838	.	+	.	gene_id "XLOC_000181"; transcript_id "TCONS_00000371"; exon_number "1"; gene_name "lcl|NC_012007.3_cds_XP_002282702.2_535"; oId "TR124822|c0_g1_i124822.mrna1"; nearest_ref "lcl|NC_012007.3_cds_XP_002282702.2_535.mrna1"; class_code "i"; tss_id "TSS240";
chr1	VVGENOMEgmap	exon	3273476	3274935	.	+	.	gene_id "XLOC_000182"; transcript_id "TCONS_00000373"; exon_number "1"; gene_name "lcl|NC_012007.3_cds_XP_002282702.2_535"; oId "TR10131|c0_g1_i10131.mrna1"; nearest_ref "lcl|NC_012007.3_cds_XP_002282702.2_535.mrna1"; class_code "x"; tss_id "TSS241";
chr1	VVGENOMEgmap	exon	3275668	3275990	.	+	.	gene_id "XLOC_000183"; transcript_id "TCONS_00000376"; exon_number "1"; gene_name "lcl|NC_012007.3_cds_XP_002282702.2_535"; oId "TR124796|c0_g1_i124796.mrna1"; nearest_ref "lcl|NC_012007.3_cds_XP_002282702.2_535.mrna1"; class_code "x"; tss_id "TSS242";
chr1	VVGENOMEgmap	exon	3280580	3280583	.	+	.	gene_id "XLOC_000183"; transcript_id "TCONS_00000376"; exon_number "2"; gene_name "lcl|NC_012007.3_cds_XP_002282702.2_535"; oId "TR124796|c0_g1_i124796.mrna1"; nearest_ref "lcl|NC_012007.3_cds_XP_002282702.2_535.mrna1"; class_code "x"; tss_id "TSS242";
chr1	VVGENOMEgmap	exon	3275670	3276200	.	+	.	gene_id "XLOC_000183"; transcript_id "TCONS_00000377"; exon_number "1"; gene_name "lcl|NC_012007.3_cds_XP_002282702.2_535"; oId "TR124826|c0_g1_i124826.mrna1"; nearest_ref "lcl|NC_012007.3_cds_XP_002282702.2_535.mrna1"; class_code "i"; tss_id "TSS242";
chr1	VVGENOMEgmap	exon	3355834	3356244	.	+	.	gene_id "XLOC_000184"; transcript_id "TCONS_00000389"; exon_number "1"; oId "TR288432|c0_g1_i288432.mrna1"; class_code "u"; tss_id "TSS246";
chr1	VVGENOMEgmap	exon	3360702	3361138	.	+	.	gene_id "XLOC_000185"; transcript_id "TCONS_00000392"; exon_number "1"; gene_name "lcl|NC_012007.3_cds_XP_010646491.1_550"; oId "TR2453|c0_g1_i2453.mrna1"; nearest_ref "lcl|NC_012007.3_cds_XP_010646491.1_550.mrna1"; class_code "i"; tss_id "TSS247";
chr1	VVGENOMEgmap	exon	3361482	3361486	.	+	.	gene_id "XLOC_000185"; transcript_id "TCONS_00000392"; exon_number "2"; gene_name "lcl|NC_012007.3_cds_XP_010646491.1_550"; oId "TR2453|c0_g1_i2453.mrna1"; nearest_ref "lcl|NC_012007.3_cds_XP_010646491.1_550.mrna1"; class_code "i"; tss_id "TSS247";
chr1	VVGENOMEgmap	exon	3362536	3363283	.	+	.	gene_id "XLOC_000186"; transcript_id "TCONS_00000393"; exon_number "1"; gene_name "lcl|NC_012007.3_cds_XP_010646491.1_550"; oId "TR23087|c0_g1_i23087.mrna1"; nearest_ref "lcl|NC_012007.3_cds_XP_010646491.1_550.mrna1"; class_code "i"; tss_id "TSS248";
chr1	VVGENOMEgmap	exon	3381249	3382143	.	+	.	gene_id "XLOC_000187"; transcript_id "TCONS_00000394"; exon_number "1"; gene_name "lcl|NC_012007.3_cds_XP_002283636.1_553"; oId "TR351863|c0_g1_i351863.mrna1"; nearest_ref "lcl|NC_012007.3_cds_XP_002283636.1_553.mrna1"; class_code "x"; tss_id "TSS249";
chr1	VVGENOMEgmap	exon	3416318	3416625	.	+	.	gene_id "XLOC_000188"; transcript_id "TCONS_00000396"; exon_number "1"; gene_name "lcl|NC_012007.3_cds_XP_003631219.1_556"; oId "TR357422|c0_g1_i357422.mrna1"; nearest_ref "lcl|NC_012007.3_cds_XP_003631219.1_556.mrna1"; class_code "p"; tss_id "TSS250";
chr1	VVGENOMEgmap	exon	3435534	3435654	.	+	.	gene_id "XLOC_000189"; transcript_id "TCONS_00000397"; exon_number "1"; gene_name "lcl|NC_012007.3_cds_XP_002283449.1_558"; oId "TR348882|c0_g1_i348882.mrna1"; nearest_ref "lcl|NC_012007.3_cds_XP_002283449.1_558.mrna1"; class_code "i"; tss_id "TSS251";
chr1	VVGENOMEgmap	exon	3452083	3452225	.	+	.	gene_id "XLOC_000190"; transcript_id "TCONS_00000398"; exon_number "1"; gene_name "lcl|NC_012007.3_cds_XP_002279535.1_560"; oId "TR345510|c0_g1_i345510.mrna1"; nearest_ref "lcl|NC_012007.3_cds_XP_002279535.1_560.mrna1"; class_code "i"; tss_id "TSS252";
chr1	VVGENOMEgmap	exon	3452346	3452609	.	+	.	gene_id "XLOC_000190"; transcript_id "TCONS_00000398"; exon_number "2"; gene_name "lcl|NC_012007.3_cds_XP_002279535.1_560"; oId "TR345510|c0_g1_i345510.mrna1"; nearest_ref "lcl|NC_012007.3_cds_XP_002279535.1_560.mrna1"; class_code "i"; tss_id "TSS252";
chr1	VVGENOMEgmap	exon	3455263	3455900	.	+	.	gene_id "XLOC_000191"; transcript_id "TCONS_00000399"; exon_number "1"; gene_name "lcl|NC_012007.3_cds_XP_002279535.1_560"; oId "TR339139|c0_g1_i339139.mrna1"; nearest_ref "lcl|NC_012007.3_cds_XP_002279535.1_560.mrna1"; class_code "i"; tss_id "TSS253";
chr1	VVGENOMEgmap	exon	3523736	3524154	.	+	.	gene_id "XLOC_000192"; transcript_id "TCONS_00000400"; exon_number "1"; gene_name "lcl|NC_012007.3_cds_XP_002279580.1_565"; oId "TR48139|c0_g1_i48139.mrna1"; nearest_ref "lcl|NC_012007.3_cds_XP_002279580.1_565.mrna1"; class_code "x"; tss_id "TSS254";
chr1	VVGENOMEgmap	exon	3536360	3536707	.	+	.	gene_id "XLOC_000193"; transcript_id "TCONS_00000402"; exon_number "1"; oId "TR343437|c0_g1_i343437.mrna1"; class_code "u"; tss_id "TSS255";
chr1	VVGENOMEgmap	exon	3581169	3581790	.	+	.	gene_id "XLOC_000194"; transcript_id "TCONS_00000403"; exon_number "1"; gene_name "lcl|NC_012007.3_cds_XP_010644204.1_578"; oId "TR14414|c0_g1_i14414.mrna1"; nearest_ref "lcl|NC_012007.3_cds_XP_010644204.1_578.mrna1"; class_code "e"; tss_id "TSS256";
chr1	VVGENOMEgmap	exon	3582781	3584125	.	+	.	gene_id "XLOC_000194"; transcript_id "TCONS_00000404"; exon_number "1"; gene_name "lcl|NC_012007.3_cds_XP_010644204.1_578"; oId "TR338149|c0_g1_i338149.mrna1"; nearest_ref "lcl|NC_012007.3_cds_XP_010644204.1_578.mrna1"; class_code "e"; tss_id "TSS257";
chr1	VVGENOMEgmap	exon	3664141	3664623	.	+	.	gene_id "XLOC_000195"; transcript_id "TCONS_00000408"; exon_number "1"; gene_name "lcl|NC_012007.3_cds_XP_002279807.2_588"; oId "TR255915|c0_g1_i255915.mrna1"; nearest_ref "lcl|NC_012007.3_cds_XP_002279807.2_588.mrna1"; class_code "e"; tss_id "TSS258";
chr1	VVGENOMEgmap	exon	3664783	3665492	.	+	.	gene_id "XLOC_000195"; transcript_id "TCONS_00000409"; exon_number "1"; gene_name "lcl|NC_012007.3_cds_XP_002279807.2_588"; oId "TR255881|c0_g1_i255881.mrna1"; nearest_ref "lcl|NC_012007.3_cds_XP_002279807.2_588.mrna1"; class_code "o"; tss_id "TSS259";
chr1	VVGENOMEgmap	exon	3661627	3662027	.	+	.	gene_id "XLOC_000196"; transcript_id "TCONS_00000405"; exon_number "1"; gene_name "lcl|NC_012007.3_cds_XP_002279807.2_588"; oId "TR3495|c0_g1_i3495.mrna1"; nearest_ref "lcl|NC_012007.3_cds_XP_002279807.2_588.mrna1"; class_code "i"; tss_id "TSS261";
chr1	VVGENOMEgmap	exon	3662683	3663014	.	+	.	gene_id "XLOC_000197"; transcript_id "TCONS_00000407"; exon_number "1"; gene_name "lcl|NC_012007.3_cds_XP_002279807.2_588"; oId "TR346897|c0_g1_i346897.mrna1"; nearest_ref "lcl|NC_012007.3_cds_XP_002279807.2_588.mrna1"; class_code "i"; tss_id "TSS262";
chr1	VVGENOMEgmap	exon	3699246	3699795	.	+	.	gene_id "XLOC_000198"; transcript_id "TCONS_00000413"; exon_number "1"; gene_name "lcl|NC_012007.3_cds_XP_002283677.1_598"; oId "TR242603|c0_g1_i242603.mrna1"; nearest_ref "lcl|NC_012007.3_cds_XP_002283677.1_598.mrna1"; class_code "i"; tss_id "TSS263";
chr1	VVGENOMEgmap	exon	3703473	3703901	.	+	.	gene_id "XLOC_000199"; transcript_id "TCONS_00000414"; exon_number "1"; gene_name "lcl|NC_012007.3_cds_XP_002283677.1_598"; oId "TR339383|c0_g1_i339383.mrna1"; nearest_ref "lcl|NC_012007.3_cds_XP_002283677.1_598.mrna1"; class_code "i"; tss_id "TSS264";
chr1	VVGENOMEgmap	exon	3704373	3704634	.	+	.	gene_id "XLOC_000200"; transcript_id "TCONS_00000415"; exon_number "1"; gene_name "lcl|NC_012007.3_cds_XP_002283677.1_598"; oId "TR232428|c0_g1_i232428.mrna1"; nearest_ref "lcl|NC_012007.3_cds_XP_002283677.1_598.mrna1"; class_code "i"; tss_id "TSS265";
chr1	VVGENOMEgmap	exon	3704696	3705395	.	+	.	gene_id "XLOC_000201"; transcript_id "TCONS_00000416"; exon_number "1"; gene_name "lcl|NC_012007.3_cds_XP_002283677.1_598"; oId "TR232378|c0_g1_i232378.mrna1"; nearest_ref "lcl|NC_012007.3_cds_XP_002283677.1_598.mrna1"; class_code "i"; tss_id "TSS266";
chr1	VVGENOMEgmap	exon	3705944	3706406	.	+	.	gene_id "XLOC_000202"; transcript_id "TCONS_00000419"; exon_number "1"; gene_name "lcl|NC_012007.3_cds_XP_002283677.1_598"; oId "TR242586|c0_g1_i242586.mrna1"; nearest_ref "lcl|NC_012007.3_cds_XP_002283677.1_598.mrna1"; class_code "x"; tss_id "TSS268";
chr1	VVGENOMEgmap	exon	3706571	3706914	.	+	.	gene_id "XLOC_000202"; transcript_id "TCONS_00000419"; exon_number "2"; gene_name "lcl|NC_012007.3_cds_XP_002283677.1_598"; oId "TR242586|c0_g1_i242586.mrna1"; nearest_ref "lcl|NC_012007.3_cds_XP_002283677.1_598.mrna1"; class_code "x"; tss_id "TSS268";
chr1	VVGENOMEgmap	exon	3728417	3728623	.	+	.	gene_id "XLOC_000203"; transcript_id "TCONS_00000420"; exon_number "1"; gene_name "lcl|NC_012007.3_cds_XP_002282898.1_601"; oId "TR309800|c0_g1_i309800.mrna1"; nearest_ref "lcl|NC_012007.3_cds_XP_002282898.1_601.mrna1"; class_code "e"; tss_id "TSS269";
chr1	VVGENOMEgmap	exon	3728646	3729333	.	+	.	gene_id "XLOC_000203"; transcript_id "TCONS_00000421"; exon_number "1"; gene_name "lcl|NC_012007.3_cds_XP_002282898.1_601"; oId "TR309792|c0_g1_i309792.mrna1"; nearest_ref "lcl|NC_012007.3_cds_XP_002282898.1_601.mrna1"; class_code "e"; tss_id "TSS270";
chr1	VVGENOMEgmap	exon	3729609	3729888	.	+	.	gene_id "XLOC_000203"; transcript_id "TCONS_00000424"; exon_number "1"; gene_name "lcl|NC_012007.3_cds_XP_002282898.1_601"; oId "TR309784|c0_g1_i309784.mrna1"; nearest_ref "lcl|NC_012007.3_cds_XP_002282898.1_601.mrna1"; class_code "e"; tss_id "TSS272";
chr1	VVGENOMEgmap	exon	3731633	3733654	.	+	.	gene_id "XLOC_000204"; transcript_id "TCONS_00000425"; exon_number "1"; gene_name "lcl|NC_012007.3_cds_XP_010664543.1_604"; oId "TR91675|c0_g1_i91675.mrna1"; nearest_ref "lcl|NC_012007.3_cds_XP_010664543.1_604.mrna1"; class_code "x"; tss_id "TSS273";
chr1	VVGENOMEgmap	exon	3738727	3739342	.	+	.	gene_id "XLOC_000205"; transcript_id "TCONS_00000429"; exon_number "1"; gene_name "lcl|NC_012007.3_cds_XP_010664543.1_604"; oId "TR14445|c0_g1_i14445.mrna2"; nearest_ref "lcl|NC_012007.3_cds_XP_010664543.1_604.mrna1"; class_code "i"; tss_id "TSS276";
chr1	VVGENOMEgmap	exon	3746040	3746044	.	+	.	gene_id "XLOC_000206"; transcript_id "TCONS_00000431"; exon_number "1"; gene_name "lcl|NC_012007.3_cds_XP_010664680.1_606"; oId "TR317964|c0_g1_i317964.mrna2"; nearest_ref "lcl|NC_012007.3_cds_XP_010664680.1_606.mrna1"; class_code "o"; tss_id "TSS277";
chr1	VVGENOMEgmap	exon	3749124	3749126	.	+	.	gene_id "XLOC_000206"; transcript_id "TCONS_00000431"; exon_number "2"; gene_name "lcl|NC_012007.3_cds_XP_010664680.1_606"; oId "TR317964|c0_g1_i317964.mrna2"; nearest_ref "lcl|NC_012007.3_cds_XP_010664680.1_606.mrna1"; class_code "o"; tss_id "TSS277";
chr1	VVGENOMEgmap	exon	3750860	3750872	.	+	.	gene_id "XLOC_000206"; transcript_id "TCONS_00000431"; exon_number "3"; gene_name "lcl|NC_012007.3_cds_XP_010664680.1_606"; oId "TR317964|c0_g1_i317964.mrna2"; nearest_ref "lcl|NC_012007.3_cds_XP_010664680.1_606.mrna1"; class_code "o"; tss_id "TSS277";
chr1	VVGENOMEgmap	exon	3751732	3751739	.	+	.	gene_id "XLOC_000206"; transcript_id "TCONS_00000431"; exon_number "4"; gene_name "lcl|NC_012007.3_cds_XP_010664680.1_606"; oId "TR317964|c0_g1_i317964.mrna2"; nearest_ref "lcl|NC_012007.3_cds_XP_010664680.1_606.mrna1"; class_code "o"; tss_id "TSS277";
chr1	VVGENOMEgmap	exon	3763301	3763303	.	+	.	gene_id "XLOC_000206"; transcript_id "TCONS_00000431"; exon_number "5"; gene_name "lcl|NC_012007.3_cds_XP_010664680.1_606"; oId "TR317964|c0_g1_i317964.mrna2"; nearest_ref "lcl|NC_012007.3_cds_XP_010664680.1_606.mrna1"; class_code "o"; tss_id "TSS277";
chr1	VVGENOMEgmap	exon	3766380	3766384	.	+	.	gene_id "XLOC_000206"; transcript_id "TCONS_00000431"; exon_number "6"; gene_name "lcl|NC_012007.3_cds_XP_010664680.1_606"; oId "TR317964|c0_g1_i317964.mrna2"; nearest_ref "lcl|NC_012007.3_cds_XP_010664680.1_606.mrna1"; class_code "o"; tss_id "TSS277";
chr1	VVGENOMEgmap	exon	3768500	3768503	.	+	.	gene_id "XLOC_000206"; transcript_id "TCONS_00000431"; exon_number "7"; gene_name "lcl|NC_012007.3_cds_XP_010664680.1_606"; oId "TR317964|c0_g1_i317964.mrna2"; nearest_ref "lcl|NC_012007.3_cds_XP_010664680.1_606.mrna1"; class_code "o"; tss_id "TSS277";
chr1	VVGENOMEgmap	exon	3772077	3772084	.	+	.	gene_id "XLOC_000206"; transcript_id "TCONS_00000431"; exon_number "8"; gene_name "lcl|NC_012007.3_cds_XP_010664680.1_606"; oId "TR317964|c0_g1_i317964.mrna2"; nearest_ref "lcl|NC_012007.3_cds_XP_010664680.1_606.mrna1"; class_code "o"; tss_id "TSS277";
chr1	VVGENOMEgmap	exon	3774283	3774289	.	+	.	gene_id "XLOC_000206"; transcript_id "TCONS_00000431"; exon_number "9"; gene_name "lcl|NC_012007.3_cds_XP_010664680.1_606"; oId "TR317964|c0_g1_i317964.mrna2"; nearest_ref "lcl|NC_012007.3_cds_XP_010664680.1_606.mrna1"; class_code "o"; tss_id "TSS277";
chr1	VVGENOMEgmap	exon	3775604	3775606	.	+	.	gene_id "XLOC_000206"; transcript_id "TCONS_00000431"; exon_number "10"; gene_name "lcl|NC_012007.3_cds_XP_010664680.1_606"; oId "TR317964|c0_g1_i317964.mrna2"; nearest_ref "lcl|NC_012007.3_cds_XP_010664680.1_606.mrna1"; class_code "o"; tss_id "TSS277";
chr1	VVGENOMEgmap	exon	3780163	3780165	.	+	.	gene_id "XLOC_000206"; transcript_id "TCONS_00000431"; exon_number "11"; gene_name "lcl|NC_012007.3_cds_XP_010664680.1_606"; oId "TR317964|c0_g1_i317964.mrna2"; nearest_ref "lcl|NC_012007.3_cds_XP_010664680.1_606.mrna1"; class_code "o"; tss_id "TSS277";
chr1	VVGENOMEgmap	exon	3782802	3782807	.	+	.	gene_id "XLOC_000206"; transcript_id "TCONS_00000431"; exon_number "12"; gene_name "lcl|NC_012007.3_cds_XP_010664680.1_606"; oId "TR317964|c0_g1_i317964.mrna2"; nearest_ref "lcl|NC_012007.3_cds_XP_010664680.1_606.mrna1"; class_code "o"; tss_id "TSS277";
chr1	VVGENOMEgmap	exon	3793525	3793526	.	+	.	gene_id "XLOC_000206"; transcript_id "TCONS_00000431"; exon_number "13"; gene_name "lcl|NC_012007.3_cds_XP_010664680.1_606"; oId "TR317964|c0_g1_i317964.mrna2"; nearest_ref "lcl|NC_012007.3_cds_XP_010664680.1_606.mrna1"; class_code "o"; tss_id "TSS277";
chr1	VVGENOMEgmap	exon	3796801	3797486	.	+	.	gene_id "XLOC_000206"; transcript_id "TCONS_00000431"; exon_number "14"; gene_name "lcl|NC_012007.3_cds_XP_010664680.1_606"; oId "TR317964|c0_g1_i317964.mrna2"; nearest_ref "lcl|NC_012007.3_cds_XP_010664680.1_606.mrna1"; class_code "o"; tss_id "TSS277";
chr1	VVGENOMEgmap	exon	3749007	3749039	.	+	.	gene_id "XLOC_000206"; transcript_id "TCONS_00000432"; exon_number "1"; gene_name "lcl|NC_012007.3_cds_XP_010664680.1_606"; oId "TR346085|c0_g1_i346085.mrna1"; nearest_ref "lcl|NC_012007.3_cds_XP_010664680.1_606.mrna1"; class_code "j"; tss_id "TSS278";
chr1	VVGENOMEgmap	exon	3749122	3750164	.	+	.	gene_id "XLOC_000206"; transcript_id "TCONS_00000432"; exon_number "2"; gene_name "lcl|NC_012007.3_cds_XP_010664680.1_606"; oId "TR346085|c0_g1_i346085.mrna1"; nearest_ref "lcl|NC_012007.3_cds_XP_010664680.1_606.mrna1"; class_code "j"; tss_id "TSS278";
chr1	VVGENOMEgmap	exon	3794177	3794198	.	+	.	gene_id "XLOC_000206"; transcript_id "TCONS_00000443"; exon_number "1"; oId "TR317952|c0_g1_i317952.mrna1"; class_code "u"; tss_id "TSS279";
chr1	VVGENOMEgmap	exon	3795353	3795378	.	+	.	gene_id "XLOC_000206"; transcript_id "TCONS_00000443"; exon_number "2"; oId "TR317952|c0_g1_i317952.mrna1"; class_code "u"; tss_id "TSS279";
chr1	VVGENOMEgmap	exon	3796801	3797670	.	+	.	gene_id "XLOC_000206"; transcript_id "TCONS_00000443"; exon_number "3"; oId "TR317952|c0_g1_i317952.mrna1"; class_code "u"; tss_id "TSS279";
chr1	VVGENOMEgmap	exon	3797464	3798564	.	+	.	gene_id "XLOC_000206"; transcript_id "TCONS_00000449"; exon_number "1"; oId "TR317939|c0_g1_i317939.mrna1"; class_code "u"; tss_id "TSS282";
chr1	VVGENOMEgmap	exon	3777187	3777208	.	+	.	gene_id "XLOC_000207"; transcript_id "TCONS_00000433"; exon_number "1"; gene_name "lcl|NC_012007.3_cds_XP_019074559.1_611"; oId "TR308575|c0_g1_i308575.mrna1"; nearest_ref "lcl|NC_012007.3_cds_XP_019074559.1_611.mrna1"; class_code "j"; tss_id "TSS283";
chr1	VVGENOMEgmap	exon	3777918	3778231	.	+	.	gene_id "XLOC_000207"; transcript_id "TCONS_00000433"; exon_number "2"; gene_name "lcl|NC_012007.3_cds_XP_019074559.1_611"; oId "TR308575|c0_g1_i308575.mrna1"; nearest_ref "lcl|NC_012007.3_cds_XP_019074559.1_611.mrna1"; class_code "j"; tss_id "TSS283";
chr1	VVGENOMEgmap	exon	3781456	3781957	.	+	.	gene_id "XLOC_000208"; transcript_id "TCONS_00000434"; exon_number "1"; gene_name "lcl|NC_012007.3_cds_XP_019074559.1_611"; oId "TR308553|c0_g1_i308553.mrna1"; nearest_ref "lcl|NC_012007.3_cds_XP_019074559.1_611.mrna1"; class_code "i"; tss_id "TSS284";
chr1	VVGENOMEgmap	exon	3781456	3781701	.	+	.	gene_id "XLOC_000208"; transcript_id "TCONS_00000438"; exon_number "1"; gene_name "lcl|NC_012007.3_cds_XP_019074546.1_620"; oId "TR308584|c0_g1_i308584.mrna1"; nearest_ref "lcl|NC_012007.3_cds_XP_019074546.1_620.mrna1"; class_code "o"; tss_id "TSS284";
chr1	VVGENOMEgmap	exon	3790518	3790773	.	+	.	gene_id "XLOC_000208"; transcript_id "TCONS_00000438"; exon_number "2"; gene_name "lcl|NC_012007.3_cds_XP_019074546.1_620"; oId "TR308584|c0_g1_i308584.mrna1"; nearest_ref "lcl|NC_012007.3_cds_XP_019074546.1_620.mrna1"; class_code "o"; tss_id "TSS284";
chr1	VVGENOMEgmap	exon	3790267	3790773	.	+	.	gene_id "XLOC_000208"; transcript_id "TCONS_00000441"; exon_number "1"; gene_name "lcl|NC_012007.3_cds_XP_019074546.1_620"; oId "TR308534|c0_g1_i308534.mrna1"; nearest_ref "lcl|NC_012007.3_cds_XP_019074546.1_620.mrna1"; class_code "i"; tss_id "TSS285";
chr1	VVGENOMEgmap	exon	3796502	3796741	.	+	.	gene_id "XLOC_000209"; transcript_id "TCONS_00000444"; exon_number "1"; oId "TR354891|c0_g1_i354891.mrna1"; class_code "u"; tss_id "TSS286";
chr1	VVGENOMEgmap	exon	3801214	3801811	.	+	.	gene_id "XLOC_000210"; transcript_id "TCONS_00000451"; exon_number "1"; gene_name "lcl|NC_012007.3_cds_XP_019074569.1_623"; oId "TR344305|c0_g1_i344305.mrna1"; nearest_ref "lcl|NC_012007.3_cds_XP_019074569.1_623.mrna1"; class_code "e"; tss_id "TSS287";
chr1	VVGENOMEgmap	exon	3829974	3830388	.	+	.	gene_id "XLOC_000211"; transcript_id "TCONS_00000452"; exon_number "1"; gene_name "lcl|NC_012007.3_cds_XP_010663487.1_628"; oId "TR356515|c0_g1_i356515.mrna1"; nearest_ref "lcl|NC_012007.3_cds_XP_010663487.1_628.mrna1"; class_code "o"; tss_id "TSS288";
chr1	VVGENOMEgmap	exon	3832618	3833162	.	+	.	gene_id "XLOC_000211"; transcript_id "TCONS_00000453"; exon_number "1"; gene_name "lcl|NC_012007.3_cds_XP_002279978.1_627"; oId "TR119665|c0_g1_i119665.mrna1"; nearest_ref "lcl|NC_012007.3_cds_XP_002279978.1_627.mrna1"; class_code "e"; tss_id "TSS289";
chr1	VVGENOMEgmap	exon	3844148	3844511	.	+	.	gene_id "XLOC_000212"; transcript_id "TCONS_00000454"; exon_number "1"; gene_name "lcl|NC_012007.3_cds_XP_002283125.2_631"; oId "TR111234|c0_g1_i111234.mrna1"; nearest_ref "lcl|NC_012007.3_cds_XP_002283125.2_631.mrna1"; class_code "p"; tss_id "TSS290";
chr1	VVGENOMEgmap	exon	3849285	3849727	.	+	.	gene_id "XLOC_000213"; transcript_id "TCONS_00000455"; exon_number "1"; oId "TR171689|c0_g1_i171689.mrna1"; class_code "u"; tss_id "TSS291";
chr1	VVGENOMEgmap	exon	3849828	3849874	.	+	.	gene_id "XLOC_000213"; transcript_id "TCONS_00000455"; exon_number "2"; oId "TR171689|c0_g1_i171689.mrna1"; class_code "u"; tss_id "TSS291";
chr1	VVGENOMEgmap	exon	3851936	3852907	.	+	.	gene_id "XLOC_000214"; transcript_id "TCONS_00000457"; exon_number "1"; gene_name "lcl|NC_012007.3_cds_XP_019074603.1_638"; oId "TR353119|c0_g1_i353119.mrna1"; nearest_ref "lcl|NC_012007.3_cds_XP_019074603.1_638.mrna1"; class_code "e"; tss_id "TSS292";
chr1	VVGENOMEgmap	exon	3851048	3851440	.	+	.	gene_id "XLOC_000215"; transcript_id "TCONS_00000456"; exon_number "1"; gene_name "lcl|NC_012007.3_cds_XP_019074603.1_638"; oId "TR343026|c0_g1_i343026.mrna1"; nearest_ref "lcl|NC_012007.3_cds_XP_019074603.1_638.mrna1"; class_code "i"; tss_id "TSS293";
chr1	VVGENOMEgmap	exon	3867591	3867835	.	+	.	gene_id "XLOC_000216"; transcript_id "TCONS_00000458"; exon_number "1"; oId "TR14292|c0_g1_i14292.mrna1"; class_code "u"; tss_id "TSS294";
chr1	VVGENOMEgmap	exon	3867850	3868054	.	+	.	gene_id "XLOC_000216"; transcript_id "TCONS_00000458"; exon_number "2"; oId "TR14292|c0_g1_i14292.mrna1"; class_code "u"; tss_id "TSS294";
chr1	VVGENOMEgmap	exon	3871997	3872342	.	+	.	gene_id "XLOC_000217"; transcript_id "TCONS_00000459"; exon_number "1"; oId "TR336207|c0_g1_i336207.mrna1"; class_code "u"; tss_id "TSS295";
chr1	VVGENOMEgmap	exon	3911860	3912603	.	+	.	gene_id "XLOC_000218"; transcript_id "TCONS_00000460"; exon_number "1"; gene_name "lcl|NC_012007.3_cds_XP_002283582.1_648"; oId "TR338207|c0_g1_i338207.mrna1"; nearest_ref "lcl|NC_012007.3_cds_XP_002283582.1_648.mrna1"; class_code "x"; tss_id "TSS296";
chr1	VVGENOMEgmap	exon	3914792	3915394	.	+	.	gene_id "XLOC_000219"; transcript_id "TCONS_00000461"; exon_number "1"; gene_name "lcl|NC_012007.3_cds_XP_002283582.1_648"; oId "TR354693|c0_g1_i354693.mrna1"; nearest_ref "lcl|NC_012007.3_cds_XP_002283582.1_648.mrna1"; class_code "x"; tss_id "TSS297";
chr1	VVGENOMEgmap	exon	3940638	3941017	.	+	.	gene_id "XLOC_000220"; transcript_id "TCONS_00000463"; exon_number "1"; gene_name "lcl|NC_012007.3_cds_XP_010662289.1_654"; oId "TR272420|c0_g1_i272420.mrna1"; nearest_ref "lcl|NC_012007.3_cds_XP_010662289.1_654.mrna1"; class_code "i"; tss_id "TSS298";
chr1	VVGENOMEgmap	exon	3959175	3960292	.	+	.	gene_id "XLOC_000221"; transcript_id "TCONS_00000467"; exon_number "1"; gene_name "lcl|NC_012007.3_cds_XP_002280133.1_655"; oId "TR8886|c0_g1_i8886.mrna1"; nearest_ref "lcl|NC_012007.3_cds_XP_002280133.1_655.mrna1"; class_code "e"; tss_id "TSS299";
chr1	VVGENOMEgmap	exon	3982936	3983438	.	+	.	gene_id "XLOC_000222"; transcript_id "TCONS_00000469"; exon_number "1"; oId "TR347111|c0_g1_i347111.mrna1"; class_code "u"; tss_id "TSS301";
chr1	VVGENOMEgmap	exon	3985032	3985492	.	+	.	gene_id "XLOC_000223"; transcript_id "TCONS_00000470"; exon_number "1"; gene_name "lcl|NC_012007.3_cds_XP_010661998.1_664"; oId "TR3885|c0_g1_i3885.mrna1"; nearest_ref "lcl|NC_012007.3_cds_XP_010661998.1_664.mrna1"; class_code "o"; tss_id "TSS302";
chr1	VVGENOMEgmap	exon	4012450	4013947	.	+	.	gene_id "XLOC_000224"; transcript_id "TCONS_00000471"; exon_number "1"; gene_name "lcl|NC_012007.3_cds_XP_002282901.1_669"; oId "TR352642|c0_g1_i352642.mrna1"; nearest_ref "lcl|NC_012007.3_cds_XP_002282901.1_669.mrna1"; class_code "e"; tss_id "TSS303";
chr1	VVGENOMEgmap	exon	4014153	4015013	.	+	.	gene_id "XLOC_000224"; transcript_id "TCONS_00000472"; exon_number "1"; gene_name "lcl|NC_012007.3_cds_XP_002282901.1_669"; oId "TR5156|c0_g1_i5156.mrna1"; nearest_ref "lcl|NC_012007.3_cds_XP_002282901.1_669.mrna1"; class_code "e"; tss_id "TSS304";
chr1	VVGENOMEgmap	exon	4016278	4016672	.	+	.	gene_id "XLOC_000225"; transcript_id "TCONS_00000473"; exon_number "1"; gene_name "lcl|NC_012007.3_cds_XP_019074673.1_670"; oId "TR339041|c0_g1_i339041.mrna1"; nearest_ref "lcl|NC_012007.3_cds_XP_019074673.1_670.mrna1"; class_code "x"; tss_id "TSS305";
chr1	VVGENOMEgmap	exon	4019410	4019425	.	+	.	gene_id "XLOC_000225"; transcript_id "TCONS_00000473"; exon_number "2"; gene_name "lcl|NC_012007.3_cds_XP_019074673.1_670"; oId "TR339041|c0_g1_i339041.mrna1"; nearest_ref "lcl|NC_012007.3_cds_XP_019074673.1_670.mrna1"; class_code "x"; tss_id "TSS305";
chr1	VVGENOMEgmap	exon	4037685	4037963	.	+	.	gene_id "XLOC_000226"; transcript_id "TCONS_00000474"; exon_number "1"; gene_name "lcl|NC_012007.3_cds_XP_002280229.1_676"; oId "TR354518|c0_g1_i354518.mrna1"; nearest_ref "lcl|NC_012007.3_cds_XP_002280229.1_676.mrna1"; class_code "e"; tss_id "TSS306";
chr1	VVGENOMEgmap	exon	4075405	4075622	.	+	.	gene_id "XLOC_000227"; transcript_id "TCONS_00000475"; exon_number "1"; oId "TR62909|c0_g1_i62909.mrna1"; class_code "u"; tss_id "TSS307";
chr1	VVGENOMEgmap	exon	4081039	4081043	.	+	.	gene_id "XLOC_000228"; transcript_id "TCONS_00000476"; exon_number "1"; gene_name "lcl|NC_012007.3_cds_XP_002283951.1_679"; oId "TR358088|c0_g1_i358088.mrna1"; nearest_ref "lcl|NC_012007.3_cds_XP_002283951.1_679.mrna1"; class_code "o"; tss_id "TSS308";
chr1	VVGENOMEgmap	exon	4082868	4083198	.	+	.	gene_id "XLOC_000228"; transcript_id "TCONS_00000476"; exon_number "2"; gene_name "lcl|NC_012007.3_cds_XP_002283951.1_679"; oId "TR358088|c0_g1_i358088.mrna1"; nearest_ref "lcl|NC_012007.3_cds_XP_002283951.1_679.mrna1"; class_code "o"; tss_id "TSS308";
chr1	VVGENOMEgmap	exon	4087347	4087662	.	+	.	gene_id "XLOC_000229"; transcript_id "TCONS_00000477"; exon_number "1"; gene_name "lcl|NC_012007.3_cds_XP_002283966.1_680"; oId "TR4182|c0_g1_i4182.mrna1"; nearest_ref "lcl|NC_012007.3_cds_XP_002283966.1_680.mrna1"; class_code "i"; tss_id "TSS309";
chr1	VVGENOMEgmap	exon	4087533	4087742	.	+	.	gene_id "XLOC_000229"; transcript_id "TCONS_00000479"; exon_number "1"; gene_name "lcl|NC_012007.3_cds_XP_002283966.1_680"; oId "TR4181|c0_g1_i4181.mrna1"; nearest_ref "lcl|NC_012007.3_cds_XP_002283966.1_680.mrna1"; class_code "i"; tss_id "TSS310";
chr1	VVGENOMEgmap	exon	4097876	4098432	.	+	.	gene_id "XLOC_000230"; transcript_id "TCONS_00000480"; exon_number "1"; gene_name "lcl|NC_012007.3_cds_XP_002283981.1_685"; oId "TR158066|c0_g1_i158066.mrna1"; nearest_ref "lcl|NC_012007.3_cds_XP_002283981.1_685.mrna1"; class_code "e"; tss_id "TSS311";
chr1	VVGENOMEgmap	exon	4100030	4100207	.	+	.	gene_id "XLOC_000230"; transcript_id "TCONS_00000481"; exon_number "1"; gene_name "lcl|NC_012007.3_cds_XP_002283981.1_685"; oId "TR158057|c0_g1_i158057.mrna2"; nearest_ref "lcl|NC_012007.3_cds_XP_002283981.1_685.mrna1"; class_code "o"; tss_id "TSS312";
chr1	VVGENOMEgmap	exon	4100563	4100810	.	+	.	gene_id "XLOC_000231"; transcript_id "TCONS_00000483"; exon_number "1"; gene_name "lcl|NC_012007.3_cds_XP_002283981.1_685"; oId "TR343408|c0_g1_i343408.mrna1"; nearest_ref "lcl|NC_012007.3_cds_XP_002283981.1_685.mrna1"; class_code "i"; tss_id "TSS313";
chr1	VVGENOMEgmap	exon	4102939	4103259	.	+	.	gene_id "XLOC_000232"; transcript_id "TCONS_00000484"; exon_number "1"; gene_name "lcl|NC_012007.3_cds_XP_002283981.1_685"; oId "TR158057|c0_g1_i158057.mrna1"; nearest_ref "lcl|NC_012007.3_cds_XP_002283981.1_685.mrna1"; class_code "p"; tss_id "TSS314";
chr1	VVGENOMEgmap	exon	4107489	4108600	.	+	.	gene_id "XLOC_000233"; transcript_id "TCONS_00000485"; exon_number "1"; gene_name "lcl|NC_012007.3_cds_XP_003631209.1_686"; oId "TR12472|c0_g1_i12472.mrna1"; nearest_ref "lcl|NC_012007.3_cds_XP_003631209.1_686.mrna1"; class_code "x"; tss_id "TSS315";
chr1	VVGENOMEgmap	exon	4125398	4125921	.	+	.	gene_id "XLOC_000234"; transcript_id "TCONS_00000486"; exon_number "1"; gene_name "lcl|NC_012007.3_cds_XP_002280298.1_690"; oId "TR346599|c0_g1_i346599.mrna1"; nearest_ref "lcl|NC_012007.3_cds_XP_002280298.1_690.mrna1"; class_code "p"; tss_id "TSS316";
chr1	VVGENOMEgmap	exon	4152040	4152727	.	+	.	gene_id "XLOC_000235"; transcript_id "TCONS_00000487"; exon_number "1"; gene_name "lcl|NC_012007.3_cds_XP_010659747.1_713"; oId "TR341159|c0_g1_i341159.mrna1"; nearest_ref "lcl|NC_012007.3_cds_XP_010659747.1_713.mrna1"; class_code "e"; tss_id "TSS317";
chr1	VVGENOMEgmap	exon	4164282	4165696	.	+	.	gene_id "XLOC_000236"; transcript_id "TCONS_00000488"; exon_number "1"; oId "TR274618|c0_g1_i274618.mrna1"; class_code "u"; tss_id "TSS318";
chr1	VVGENOMEgmap	exon	4194929	4195508	.	+	.	gene_id "XLOC_000237"; transcript_id "TCONS_00000490"; exon_number "1"; oId "TR254686|c0_g1_i254686.mrna1"; class_code "u"; tss_id "TSS320";
chr1	VVGENOMEgmap	exon	4195904	4196262	.	+	.	gene_id "XLOC_000238"; transcript_id "TCONS_00000491"; exon_number "1"; gene_name "lcl|NC_012007.3_cds_XP_010659096.1_721"; oId "TR352163|c0_g1_i352163.mrna1"; nearest_ref "lcl|NC_012007.3_cds_XP_010659096.1_721.mrna1"; class_code "i"; tss_id "TSS321";
chr1	VVGENOMEgmap	exon	4197016	4197524	.	+	.	gene_id "XLOC_000239"; transcript_id "TCONS_00000492"; exon_number "1"; gene_name "lcl|NC_012007.3_cds_XP_010659096.1_721"; oId "TR347611|c0_g1_i347611.mrna1"; nearest_ref "lcl|NC_012007.3_cds_XP_010659096.1_721.mrna1"; class_code "x"; tss_id "TSS322";
chr1	VVGENOMEgmap	exon	4202091	4202521	.	+	.	gene_id "XLOC_000240"; transcript_id "TCONS_00000493"; exon_number "1"; gene_name "lcl|NC_012007.3_cds_XP_010659096.1_721"; oId "TR6827|c0_g1_i6827.mrna1"; nearest_ref "lcl|NC_012007.3_cds_XP_010659096.1_721.mrna1"; class_code "i"; tss_id "TSS323";
chr1	VVGENOMEgmap	exon	4213011	4213428	.	+	.	gene_id "XLOC_000241"; transcript_id "TCONS_00000498"; exon_number "1"; gene_name "lcl|NC_012007.3_cds_XP_002284096.1_722"; oId "TR352924|c0_g1_i352924.mrna1"; nearest_ref "lcl|NC_012007.3_cds_XP_002284096.1_722.mrna1"; class_code "e"; tss_id "TSS324";
chr1	VVGENOMEgmap	exon	4233916	4234619	.	+	.	gene_id "XLOC_000242"; transcript_id "TCONS_00000499"; exon_number "1"; gene_name "lcl|NC_012007.3_cds_XP_002284123.1_725"; oId "TR31171|c0_g1_i31171.mrna1"; nearest_ref "lcl|NC_012007.3_cds_XP_002284123.1_725.mrna1"; class_code "e"; tss_id "TSS325";
chr1	VVGENOMEgmap	exon	4243401	4243415	.	+	.	gene_id "XLOC_000243"; transcript_id "TCONS_00000500"; exon_number "1"; gene_name "lcl|NC_012007.3_cds_XP_003631208.1_727"; oId "TR118449|c0_g1_i118449.mrna2"; nearest_ref "lcl|NC_012007.3_cds_XP_003631208.1_727.mrna1"; class_code "o"; tss_id "TSS326";
chr1	VVGENOMEgmap	exon	4246983	4246988	.	+	.	gene_id "XLOC_000243"; transcript_id "TCONS_00000500"; exon_number "2"; gene_name "lcl|NC_012007.3_cds_XP_003631208.1_727"; oId "TR118449|c0_g1_i118449.mrna2"; nearest_ref "lcl|NC_012007.3_cds_XP_003631208.1_727.mrna1"; class_code "o"; tss_id "TSS326";
chr1	VVGENOMEgmap	exon	4260404	4260414	.	+	.	gene_id "XLOC_000243"; transcript_id "TCONS_00000500"; exon_number "3"; gene_name "lcl|NC_012007.3_cds_XP_003631208.1_727"; oId "TR118449|c0_g1_i118449.mrna2"; nearest_ref "lcl|NC_012007.3_cds_XP_003631208.1_727.mrna1"; class_code "o"; tss_id "TSS326";
chr1	VVGENOMEgmap	exon	4265632	4265968	.	+	.	gene_id "XLOC_000243"; transcript_id "TCONS_00000500"; exon_number "4"; gene_name "lcl|NC_012007.3_cds_XP_003631208.1_727"; oId "TR118449|c0_g1_i118449.mrna2"; nearest_ref "lcl|NC_012007.3_cds_XP_003631208.1_727.mrna1"; class_code "o"; tss_id "TSS326";
chr1	VVGENOMEgmap	exon	4264058	4264670	.	+	.	gene_id "XLOC_000243"; transcript_id "TCONS_00000503"; exon_number "1"; gene_name "lcl|NC_012007.3_cds_XP_003631208.1_727"; oId "TR14223|c0_g1_i14223.mrna1"; nearest_ref "lcl|NC_012007.3_cds_XP_003631208.1_727.mrna1"; class_code "e"; tss_id "TSS327";
chr1	VVGENOMEgmap	exon	4264058	4264599	.	+	.	gene_id "XLOC_000243"; transcript_id "TCONS_00000505"; exon_number "1"; gene_name "lcl|NC_012007.3_cds_XP_019074754.1_728"; oId "TR14227|c0_g1_i14227.mrna1"; nearest_ref "lcl|NC_012007.3_cds_XP_019074754.1_728.mrna1"; class_code "o"; tss_id "TSS327";
chr1	VVGENOMEgmap	exon	4277070	4277144	.	+	.	gene_id "XLOC_000243"; transcript_id "TCONS_00000505"; exon_number "2"; gene_name "lcl|NC_012007.3_cds_XP_019074754.1_728"; oId "TR14227|c0_g1_i14227.mrna1"; nearest_ref "lcl|NC_012007.3_cds_XP_019074754.1_728.mrna1"; class_code "o"; tss_id "TSS327";
chr1	VVGENOMEgmap	exon	4265332	4265639	.	+	.	gene_id "XLOC_000243"; transcript_id "TCONS_00000506"; exon_number "1"; gene_name "lcl|NC_012007.3_cds_XP_019074753.1_732"; oId "TR244411|c0_g1_i244411.mrna1"; nearest_ref "lcl|NC_012007.3_cds_XP_019074753.1_732.mrna1"; class_code "o"; tss_id "TSS328";
chr1	VVGENOMEgmap	exon	4268128	4268131	.	+	.	gene_id "XLOC_000243"; transcript_id "TCONS_00000506"; exon_number "2"; gene_name "lcl|NC_012007.3_cds_XP_019074753.1_732"; oId "TR244411|c0_g1_i244411.mrna1"; nearest_ref "lcl|NC_012007.3_cds_XP_019074753.1_732.mrna1"; class_code "o"; tss_id "TSS328";
chr1	VVGENOMEgmap	exon	4274099	4274103	.	+	.	gene_id "XLOC_000243"; transcript_id "TCONS_00000506"; exon_number "3"; gene_name "lcl|NC_012007.3_cds_XP_019074753.1_732"; oId "TR244411|c0_g1_i244411.mrna1"; nearest_ref "lcl|NC_012007.3_cds_XP_019074753.1_732.mrna1"; class_code "o"; tss_id "TSS328";
chr1	VVGENOMEgmap	exon	4274928	4274934	.	+	.	gene_id "XLOC_000243"; transcript_id "TCONS_00000506"; exon_number "4"; gene_name "lcl|NC_012007.3_cds_XP_019074753.1_732"; oId "TR244411|c0_g1_i244411.mrna1"; nearest_ref "lcl|NC_012007.3_cds_XP_019074753.1_732.mrna1"; class_code "o"; tss_id "TSS328";
chr1	VVGENOMEgmap	exon	4276218	4276222	.	+	.	gene_id "XLOC_000243"; transcript_id "TCONS_00000506"; exon_number "5"; gene_name "lcl|NC_012007.3_cds_XP_019074753.1_732"; oId "TR244411|c0_g1_i244411.mrna1"; nearest_ref "lcl|NC_012007.3_cds_XP_019074753.1_732.mrna1"; class_code "o"; tss_id "TSS328";
chr1	VVGENOMEgmap	exon	4283465	4283468	.	+	.	gene_id "XLOC_000243"; transcript_id "TCONS_00000506"; exon_number "6"; gene_name "lcl|NC_012007.3_cds_XP_019074753.1_732"; oId "TR244411|c0_g1_i244411.mrna1"; nearest_ref "lcl|NC_012007.3_cds_XP_019074753.1_732.mrna1"; class_code "o"; tss_id "TSS328";
chr1	VVGENOMEgmap	exon	4284714	4284715	.	+	.	gene_id "XLOC_000243"; transcript_id "TCONS_00000506"; exon_number "7"; gene_name "lcl|NC_012007.3_cds_XP_019074753.1_732"; oId "TR244411|c0_g1_i244411.mrna1"; nearest_ref "lcl|NC_012007.3_cds_XP_019074753.1_732.mrna1"; class_code "o"; tss_id "TSS328";
chr1	VVGENOMEgmap	exon	4287928	4287933	.	+	.	gene_id "XLOC_000243"; transcript_id "TCONS_00000506"; exon_number "8"; gene_name "lcl|NC_012007.3_cds_XP_019074753.1_732"; oId "TR244411|c0_g1_i244411.mrna1"; nearest_ref "lcl|NC_012007.3_cds_XP_019074753.1_732.mrna1"; class_code "o"; tss_id "TSS328";
chr1	VVGENOMEgmap	exon	4309175	4309178	.	+	.	gene_id "XLOC_000243"; transcript_id "TCONS_00000506"; exon_number "9"; gene_name "lcl|NC_012007.3_cds_XP_019074753.1_732"; oId "TR244411|c0_g1_i244411.mrna1"; nearest_ref "lcl|NC_012007.3_cds_XP_019074753.1_732.mrna1"; class_code "o"; tss_id "TSS328";
chr1	VVGENOMEgmap	exon	4316705	4316712	.	+	.	gene_id "XLOC_000243"; transcript_id "TCONS_00000506"; exon_number "10"; gene_name "lcl|NC_012007.3_cds_XP_019074753.1_732"; oId "TR244411|c0_g1_i244411.mrna1"; nearest_ref "lcl|NC_012007.3_cds_XP_019074753.1_732.mrna1"; class_code "o"; tss_id "TSS328";
chr1	VVGENOMEgmap	exon	4326576	4326593	.	+	.	gene_id "XLOC_000243"; transcript_id "TCONS_00000506"; exon_number "11"; gene_name "lcl|NC_012007.3_cds_XP_019074753.1_732"; oId "TR244411|c0_g1_i244411.mrna1"; nearest_ref "lcl|NC_012007.3_cds_XP_019074753.1_732.mrna1"; class_code "o"; tss_id "TSS328";
chr1	VVGENOMEgmap	exon	4332610	4332616	.	+	.	gene_id "XLOC_000243"; transcript_id "TCONS_00000506"; exon_number "12"; gene_name "lcl|NC_012007.3_cds_XP_019074753.1_732"; oId "TR244411|c0_g1_i244411.mrna1"; nearest_ref "lcl|NC_012007.3_cds_XP_019074753.1_732.mrna1"; class_code "o"; tss_id "TSS328";
chr1	VVGENOMEgmap	exon	4335962	4335965	.	+	.	gene_id "XLOC_000243"; transcript_id "TCONS_00000506"; exon_number "13"; gene_name "lcl|NC_012007.3_cds_XP_019074753.1_732"; oId "TR244411|c0_g1_i244411.mrna1"; nearest_ref "lcl|NC_012007.3_cds_XP_019074753.1_732.mrna1"; class_code "o"; tss_id "TSS328";
chr1	VVGENOMEgmap	exon	4341472	4341480	.	+	.	gene_id "XLOC_000243"; transcript_id "TCONS_00000506"; exon_number "14"; gene_name "lcl|NC_012007.3_cds_XP_019074753.1_732"; oId "TR244411|c0_g1_i244411.mrna1"; nearest_ref "lcl|NC_012007.3_cds_XP_019074753.1_732.mrna1"; class_code "o"; tss_id "TSS328";
chr1	VVGENOMEgmap	exon	4348677	4348679	.	+	.	gene_id "XLOC_000243"; transcript_id "TCONS_00000506"; exon_number "15"; gene_name "lcl|NC_012007.3_cds_XP_019074753.1_732"; oId "TR244411|c0_g1_i244411.mrna1"; nearest_ref "lcl|NC_012007.3_cds_XP_019074753.1_732.mrna1"; class_code "o"; tss_id "TSS328";
chr1	VVGENOMEgmap	exon	4354406	4354409	.	+	.	gene_id "XLOC_000243"; transcript_id "TCONS_00000506"; exon_number "16"; gene_name "lcl|NC_012007.3_cds_XP_019074753.1_732"; oId "TR244411|c0_g1_i244411.mrna1"; nearest_ref "lcl|NC_012007.3_cds_XP_019074753.1_732.mrna1"; class_code "o"; tss_id "TSS328";
chr1	VVGENOMEgmap	exon	4356079	4356080	.	+	.	gene_id "XLOC_000243"; transcript_id "TCONS_00000506"; exon_number "17"; gene_name "lcl|NC_012007.3_cds_XP_019074753.1_732"; oId "TR244411|c0_g1_i244411.mrna1"; nearest_ref "lcl|NC_012007.3_cds_XP_019074753.1_732.mrna1"; class_code "o"; tss_id "TSS328";
chr1	VVGENOMEgmap	exon	4357036	4357037	.	+	.	gene_id "XLOC_000243"; transcript_id "TCONS_00000506"; exon_number "18"; gene_name "lcl|NC_012007.3_cds_XP_019074753.1_732"; oId "TR244411|c0_g1_i244411.mrna1"; nearest_ref "lcl|NC_012007.3_cds_XP_019074753.1_732.mrna1"; class_code "o"; tss_id "TSS328";
chr1	VVGENOMEgmap	exon	4357099	4357105	.	+	.	gene_id "XLOC_000243"; transcript_id "TCONS_00000506"; exon_number "19"; gene_name "lcl|NC_012007.3_cds_XP_019074753.1_732"; oId "TR244411|c0_g1_i244411.mrna1"; nearest_ref "lcl|NC_012007.3_cds_XP_019074753.1_732.mrna1"; class_code "o"; tss_id "TSS328";
chr1	VVGENOMEgmap	exon	4357409	4357412	.	+	.	gene_id "XLOC_000243"; transcript_id "TCONS_00000506"; exon_number "20"; gene_name "lcl|NC_012007.3_cds_XP_019074753.1_732"; oId "TR244411|c0_g1_i244411.mrna1"; nearest_ref "lcl|NC_012007.3_cds_XP_019074753.1_732.mrna1"; class_code "o"; tss_id "TSS328";
chr1	VVGENOMEgmap	exon	4358016	4358019	.	+	.	gene_id "XLOC_000243"; transcript_id "TCONS_00000506"; exon_number "21"; gene_name "lcl|NC_012007.3_cds_XP_019074753.1_732"; oId "TR244411|c0_g1_i244411.mrna1"; nearest_ref "lcl|NC_012007.3_cds_XP_019074753.1_732.mrna1"; class_code "o"; tss_id "TSS328";
chr1	VVGENOMEgmap	exon	4364680	4364686	.	+	.	gene_id "XLOC_000243"; transcript_id "TCONS_00000506"; exon_number "22"; gene_name "lcl|NC_012007.3_cds_XP_019074753.1_732"; oId "TR244411|c0_g1_i244411.mrna1"; nearest_ref "lcl|NC_012007.3_cds_XP_019074753.1_732.mrna1"; class_code "o"; tss_id "TSS328";
chr1	VVGENOMEgmap	exon	4380814	4380818	.	+	.	gene_id "XLOC_000243"; transcript_id "TCONS_00000506"; exon_number "23"; gene_name "lcl|NC_012007.3_cds_XP_019074753.1_732"; oId "TR244411|c0_g1_i244411.mrna1"; nearest_ref "lcl|NC_012007.3_cds_XP_019074753.1_732.mrna1"; class_code "o"; tss_id "TSS328";
chr1	VVGENOMEgmap	exon	4381665	4381671	.	+	.	gene_id "XLOC_000243"; transcript_id "TCONS_00000506"; exon_number "24"; gene_name "lcl|NC_012007.3_cds_XP_019074753.1_732"; oId "TR244411|c0_g1_i244411.mrna1"; nearest_ref "lcl|NC_012007.3_cds_XP_019074753.1_732.mrna1"; class_code "o"; tss_id "TSS328";
chr1	VVGENOMEgmap	exon	4389831	4389832	.	+	.	gene_id "XLOC_000243"; transcript_id "TCONS_00000506"; exon_number "25"; gene_name "lcl|NC_012007.3_cds_XP_019074753.1_732"; oId "TR244411|c0_g1_i244411.mrna1"; nearest_ref "lcl|NC_012007.3_cds_XP_019074753.1_732.mrna1"; class_code "o"; tss_id "TSS328";
chr1	VVGENOMEgmap	exon	4399617	4399624	.	+	.	gene_id "XLOC_000243"; transcript_id "TCONS_00000506"; exon_number "26"; gene_name "lcl|NC_012007.3_cds_XP_019074753.1_732"; oId "TR244411|c0_g1_i244411.mrna1"; nearest_ref "lcl|NC_012007.3_cds_XP_019074753.1_732.mrna1"; class_code "o"; tss_id "TSS328";
chr1	VVGENOMEgmap	exon	4401353	4401357	.	+	.	gene_id "XLOC_000243"; transcript_id "TCONS_00000506"; exon_number "27"; gene_name "lcl|NC_012007.3_cds_XP_019074753.1_732"; oId "TR244411|c0_g1_i244411.mrna1"; nearest_ref "lcl|NC_012007.3_cds_XP_019074753.1_732.mrna1"; class_code "o"; tss_id "TSS328";
chr1	VVGENOMEgmap	exon	4419409	4419412	.	+	.	gene_id "XLOC_000243"; transcript_id "TCONS_00000506"; exon_number "28"; gene_name "lcl|NC_012007.3_cds_XP_019074753.1_732"; oId "TR244411|c0_g1_i244411.mrna1"; nearest_ref "lcl|NC_012007.3_cds_XP_019074753.1_732.mrna1"; class_code "o"; tss_id "TSS328";
chr1	VVGENOMEgmap	exon	4424150	4424154	.	+	.	gene_id "XLOC_000243"; transcript_id "TCONS_00000506"; exon_number "29"; gene_name "lcl|NC_012007.3_cds_XP_019074753.1_732"; oId "TR244411|c0_g1_i244411.mrna1"; nearest_ref "lcl|NC_012007.3_cds_XP_019074753.1_732.mrna1"; class_code "o"; tss_id "TSS328";
chr1	VVGENOMEgmap	exon	4432190	4432193	.	+	.	gene_id "XLOC_000243"; transcript_id "TCONS_00000506"; exon_number "30"; gene_name "lcl|NC_012007.3_cds_XP_019074753.1_732"; oId "TR244411|c0_g1_i244411.mrna1"; nearest_ref "lcl|NC_012007.3_cds_XP_019074753.1_732.mrna1"; class_code "o"; tss_id "TSS328";
chr1	VVGENOMEgmap	exon	4435318	4435320	.	+	.	gene_id "XLOC_000243"; transcript_id "TCONS_00000506"; exon_number "31"; gene_name "lcl|NC_012007.3_cds_XP_019074753.1_732"; oId "TR244411|c0_g1_i244411.mrna1"; nearest_ref "lcl|NC_012007.3_cds_XP_019074753.1_732.mrna1"; class_code "o"; tss_id "TSS328";
chr1	VVGENOMEgmap	exon	4441852	4441855	.	+	.	gene_id "XLOC_000243"; transcript_id "TCONS_00000506"; exon_number "32"; gene_name "lcl|NC_012007.3_cds_XP_019074753.1_732"; oId "TR244411|c0_g1_i244411.mrna1"; nearest_ref "lcl|NC_012007.3_cds_XP_019074753.1_732.mrna1"; class_code "o"; tss_id "TSS328";
chr1	VVGENOMEgmap	exon	4445606	4445607	.	+	.	gene_id "XLOC_000243"; transcript_id "TCONS_00000506"; exon_number "33"; gene_name "lcl|NC_012007.3_cds_XP_019074753.1_732"; oId "TR244411|c0_g1_i244411.mrna1"; nearest_ref "lcl|NC_012007.3_cds_XP_019074753.1_732.mrna1"; class_code "o"; tss_id "TSS328";
chr1	VVGENOMEgmap	exon	4445944	4445947	.	+	.	gene_id "XLOC_000243"; transcript_id "TCONS_00000506"; exon_number "34"; gene_name "lcl|NC_012007.3_cds_XP_019074753.1_732"; oId "TR244411|c0_g1_i244411.mrna1"; nearest_ref "lcl|NC_012007.3_cds_XP_019074753.1_732.mrna1"; class_code "o"; tss_id "TSS328";
chr1	VVGENOMEgmap	exon	4450544	4450545	.	+	.	gene_id "XLOC_000243"; transcript_id "TCONS_00000506"; exon_number "35"; gene_name "lcl|NC_012007.3_cds_XP_019074753.1_732"; oId "TR244411|c0_g1_i244411.mrna1"; nearest_ref "lcl|NC_012007.3_cds_XP_019074753.1_732.mrna1"; class_code "o"; tss_id "TSS328";
chr1	VVGENOMEgmap	exon	4454419	4454421	.	+	.	gene_id "XLOC_000243"; transcript_id "TCONS_00000506"; exon_number "36"; gene_name "lcl|NC_012007.3_cds_XP_019074753.1_732"; oId "TR244411|c0_g1_i244411.mrna1"; nearest_ref "lcl|NC_012007.3_cds_XP_019074753.1_732.mrna1"; class_code "o"; tss_id "TSS328";
chr1	VVGENOMEgmap	exon	4460254	4460258	.	+	.	gene_id "XLOC_000243"; transcript_id "TCONS_00000506"; exon_number "37"; gene_name "lcl|NC_012007.3_cds_XP_019074753.1_732"; oId "TR244411|c0_g1_i244411.mrna1"; nearest_ref "lcl|NC_012007.3_cds_XP_019074753.1_732.mrna1"; class_code "o"; tss_id "TSS328";
chr1	VVGENOMEgmap	exon	4472039	4472044	.	+	.	gene_id "XLOC_000243"; transcript_id "TCONS_00000506"; exon_number "38"; gene_name "lcl|NC_012007.3_cds_XP_019074753.1_732"; oId "TR244411|c0_g1_i244411.mrna1"; nearest_ref "lcl|NC_012007.3_cds_XP_019074753.1_732.mrna1"; class_code "o"; tss_id "TSS328";
chr1	VVGENOMEgmap	exon	4474086	4474091	.	+	.	gene_id "XLOC_000243"; transcript_id "TCONS_00000506"; exon_number "39"; gene_name "lcl|NC_012007.3_cds_XP_019074753.1_732"; oId "TR244411|c0_g1_i244411.mrna1"; nearest_ref "lcl|NC_012007.3_cds_XP_019074753.1_732.mrna1"; class_code "o"; tss_id "TSS328";
chr1	VVGENOMEgmap	exon	4480968	4480970	.	+	.	gene_id "XLOC_000243"; transcript_id "TCONS_00000506"; exon_number "40"; gene_name "lcl|NC_012007.3_cds_XP_019074753.1_732"; oId "TR244411|c0_g1_i244411.mrna1"; nearest_ref "lcl|NC_012007.3_cds_XP_019074753.1_732.mrna1"; class_code "o"; tss_id "TSS328";
chr1	VVGENOMEgmap	exon	4482036	4482037	.	+	.	gene_id "XLOC_000243"; transcript_id "TCONS_00000506"; exon_number "41"; gene_name "lcl|NC_012007.3_cds_XP_019074753.1_732"; oId "TR244411|c0_g1_i244411.mrna1"; nearest_ref "lcl|NC_012007.3_cds_XP_019074753.1_732.mrna1"; class_code "o"; tss_id "TSS328";
chr1	VVGENOMEgmap	exon	4482354	4482356	.	+	.	gene_id "XLOC_000243"; transcript_id "TCONS_00000506"; exon_number "42"; gene_name "lcl|NC_012007.3_cds_XP_019074753.1_732"; oId "TR244411|c0_g1_i244411.mrna1"; nearest_ref "lcl|NC_012007.3_cds_XP_019074753.1_732.mrna1"; class_code "o"; tss_id "TSS328";
chr1	VVGENOMEgmap	exon	4485118	4485127	.	+	.	gene_id "XLOC_000243"; transcript_id "TCONS_00000506"; exon_number "43"; gene_name "lcl|NC_012007.3_cds_XP_019074753.1_732"; oId "TR244411|c0_g1_i244411.mrna1"; nearest_ref "lcl|NC_012007.3_cds_XP_019074753.1_732.mrna1"; class_code "o"; tss_id "TSS328";
chr1	VVGENOMEgmap	exon	4485254	4485256	.	+	.	gene_id "XLOC_000243"; transcript_id "TCONS_00000506"; exon_number "44"; gene_name "lcl|NC_012007.3_cds_XP_019074753.1_732"; oId "TR244411|c0_g1_i244411.mrna1"; nearest_ref "lcl|NC_012007.3_cds_XP_019074753.1_732.mrna1"; class_code "o"; tss_id "TSS328";
chr1	VVGENOMEgmap	exon	4488778	4488795	.	+	.	gene_id "XLOC_000243"; transcript_id "TCONS_00000506"; exon_number "45"; gene_name "lcl|NC_012007.3_cds_XP_019074753.1_732"; oId "TR244411|c0_g1_i244411.mrna1"; nearest_ref "lcl|NC_012007.3_cds_XP_019074753.1_732.mrna1"; class_code "o"; tss_id "TSS328";
chr1	VVGENOMEgmap	exon	4274074	4274780	.	+	.	gene_id "XLOC_000243"; transcript_id "TCONS_00000508"; exon_number "1"; gene_name "lcl|NC_012007.3_cds_XP_002284144.1_730"; oId "TR46746|c0_g1_i46746.mrna1"; nearest_ref "lcl|NC_012007.3_cds_XP_002284144.1_730.mrna1"; class_code "i"; tss_id "TSS329";
chr1	VVGENOMEgmap	exon	4274758	4275204	.	+	.	gene_id "XLOC_000243"; transcript_id "TCONS_00000509"; exon_number "1"; gene_name "lcl|NC_012007.3_cds_XP_002284144.1_730"; oId "TR46745|c0_g1_i46745.mrna1"; nearest_ref "lcl|NC_012007.3_cds_XP_002284144.1_730.mrna1"; class_code "e"; tss_id "TSS330";
chr1	VVGENOMEgmap	exon	4276728	4277142	.	+	.	gene_id "XLOC_000243"; transcript_id "TCONS_00000511"; exon_number "1"; gene_name "lcl|NC_012007.3_cds_XP_002284144.1_730"; oId "TR14222|c0_g1_i14222.mrna1"; nearest_ref "lcl|NC_012007.3_cds_XP_002284144.1_730.mrna1"; class_code "e"; tss_id "TSS331";
chr1	VVGENOMEgmap	exon	4389613	4390044	.	+	.	gene_id "XLOC_000243"; transcript_id "TCONS_00000522"; exon_number "1"; gene_name "lcl|NC_012007.3_cds_XP_010658115.1_737"; oId "TR74921|c0_g1_i74921.mrna1"; nearest_ref "lcl|NC_012007.3_cds_XP_010658115.1_737.mrna1"; class_code "x"; tss_id "TSS332";
chr1	VVGENOMEgmap	exon	4390034	4390421	.	+	.	gene_id "XLOC_000243"; transcript_id "TCONS_00000525"; exon_number "1"; gene_name "lcl|NC_012007.3_cds_XP_010658115.1_737"; oId "TR2470|c0_g1_i2470.mrna1"; nearest_ref "lcl|NC_012007.3_cds_XP_010658115.1_737.mrna1"; class_code "i"; tss_id "TSS333";
chr1	VVGENOMEgmap	exon	4418833	4419742	.	+	.	gene_id "XLOC_000243"; transcript_id "TCONS_00000528"; exon_number "1"; oId "TR285128|c0_g1_i285128.mrna1"; class_code "u"; tss_id "TSS334";
chr1	VVGENOMEgmap	exon	4261559	4261969	.	+	.	gene_id "XLOC_000244"; transcript_id "TCONS_00000501"; exon_number "1"; gene_name "lcl|NC_012007.3_cds_XP_003631208.1_727"; oId "TR46749|c0_g1_i46749.mrna1"; nearest_ref "lcl|NC_012007.3_cds_XP_003631208.1_727.mrna1"; class_code "i"; tss_id "TSS335";
chr1	VVGENOMEgmap	exon	4261723	4262279	.	+	.	gene_id "XLOC_000244"; transcript_id "TCONS_00000502"; exon_number "1"; gene_name "lcl|NC_012007.3_cds_XP_003631208.1_727"; oId "TR46747|c0_g1_i46747.mrna1"; nearest_ref "lcl|NC_012007.3_cds_XP_003631208.1_727.mrna1"; class_code "i"; tss_id "TSS336";
chr1	VVGENOMEgmap	exon	4268770	4268790	.	+	.	gene_id "XLOC_000245"; transcript_id "TCONS_00000507"; exon_number "1"; gene_name "lcl|NC_012007.3_cds_XP_019074754.1_728"; oId "TR275775|c0_g1_i275775.mrna1"; nearest_ref "lcl|NC_012007.3_cds_XP_019074754.1_728.mrna1"; class_code "c"; tss_id "TSS337";
chr1	VVGENOMEgmap	exon	4271978	4272379	.	+	.	gene_id "XLOC_000245"; transcript_id "TCONS_00000507"; exon_number "2"; gene_name "lcl|NC_012007.3_cds_XP_019074754.1_728"; oId "TR275775|c0_g1_i275775.mrna1"; nearest_ref "lcl|NC_012007.3_cds_XP_019074754.1_728.mrna1"; class_code "c"; tss_id "TSS337";
chr1	VVGENOMEgmap	exon	4298953	4299370	.	+	.	gene_id "XLOC_000246"; transcript_id "TCONS_00000515"; exon_number "1"; oId "TR243228|c0_g1_i243228.mrna1"; class_code "u"; tss_id "TSS338";
chr1	VVGENOMEgmap	exon	4362859	4363070	.	+	.	gene_id "XLOC_000247"; transcript_id "TCONS_00000517"; exon_number "1"; gene_name "lcl|NC_012007.3_cds_XP_002284189.1_735"; oId "TR4677|c0_g1_i4677.mrna2"; nearest_ref "lcl|NC_012007.3_cds_XP_002284189.1_735.mrna1"; class_code "o"; tss_id "TSS339";
chr1	VVGENOMEgmap	exon	4368857	4369445	.	+	.	gene_id "XLOC_000248"; transcript_id "TCONS_00000519"; exon_number "1"; gene_name "lcl|NC_012007.3_cds_XP_003631178.2_736"; oId "TR308085|c0_g1_i308085.mrna1"; nearest_ref "lcl|NC_012007.3_cds_XP_003631178.2_736.mrna1"; class_code "x"; tss_id "TSS340";
chr1	VVGENOMEgmap	exon	4380976	4381078	.	+	.	gene_id "XLOC_000249"; transcript_id "TCONS_00000520"; exon_number "1"; gene_name "lcl|NC_012007.3_cds_XP_003631178.2_736"; oId "TR4842|c0_g1_i4842.mrna2"; nearest_ref "lcl|NC_012007.3_cds_XP_003631178.2_736.mrna1"; class_code "i"; tss_id "TSS341";
chr1	VVGENOMEgmap	exon	4399027	4399394	.	+	.	gene_id "XLOC_000250"; transcript_id "TCONS_00000526"; exon_number "1"; oId "TR358076|c0_g1_i358076.mrna1"; class_code "u"; tss_id "TSS342";
chr1	VVGENOMEgmap	exon	4414020	4414149	.	+	.	gene_id "XLOC_000251"; transcript_id "TCONS_00000527"; exon_number "1"; oId "TR285125|c0_g1_i285125.mrna1"; class_code "u"; tss_id "TSS343";
chr1	VVGENOMEgmap	exon	4414255	4414319	.	+	.	gene_id "XLOC_000251"; transcript_id "TCONS_00000527"; exon_number "2"; oId "TR285125|c0_g1_i285125.mrna1"; class_code "u"; tss_id "TSS343";
chr1	VVGENOMEgmap	exon	4416367	4416676	.	+	.	gene_id "XLOC_000251"; transcript_id "TCONS_00000527"; exon_number "3"; oId "TR285125|c0_g1_i285125.mrna1"; class_code "u"; tss_id "TSS343";
chr1	VVGENOMEgmap	exon	4456390	4456446	.	+	.	gene_id "XLOC_000252"; transcript_id "TCONS_00000529"; exon_number "1"; oId "TR337568|c0_g1_i337568.mrna2"; class_code "u"; tss_id "TSS344";
chr1	VVGENOMEgmap	exon	4476055	4476507	.	+	.	gene_id "XLOC_000253"; transcript_id "TCONS_00000530"; exon_number "1"; gene_name "lcl|NC_012007.3_cds_XP_002284302.1_746"; oId "TR69125|c0_g1_i69125.mrna1"; nearest_ref "lcl|NC_012007.3_cds_XP_002284302.1_746.mrna1"; class_code "x"; tss_id "TSS345";
chr1	VVGENOMEgmap	exon	4531466	4531802	.	+	.	gene_id "XLOC_000254"; transcript_id "TCONS_00000531"; exon_number "1"; gene_name "lcl|NC_012007.3_cds_XP_010657359.1_750"; oId "TR347491|c0_g1_i347491.mrna1"; nearest_ref "lcl|NC_012007.3_cds_XP_010657359.1_750.mrna1"; class_code "i"; tss_id "TSS346";
chr1	VVGENOMEgmap	exon	4546652	4546855	.	+	.	gene_id "XLOC_000255"; transcript_id "TCONS_00000532"; exon_number "1"; gene_name "lcl|NC_012007.3_cds_XP_019074816.1_752"; oId "TR7565|c0_g1_i7565.mrna1"; nearest_ref "lcl|NC_012007.3_cds_XP_019074816.1_752.mrna1"; class_code "o"; tss_id "TSS347";
chr1	VVGENOMEgmap	exon	4551057	4551088	.	+	.	gene_id "XLOC_000255"; transcript_id "TCONS_00000532"; exon_number "2"; gene_name "lcl|NC_012007.3_cds_XP_019074816.1_752"; oId "TR7565|c0_g1_i7565.mrna1"; nearest_ref "lcl|NC_012007.3_cds_XP_019074816.1_752.mrna1"; class_code "o"; tss_id "TSS347";
chr1	VVGENOMEgmap	exon	4551940	4552017	.	+	.	gene_id "XLOC_000256"; transcript_id "TCONS_00000533"; exon_number "1"; gene_name "lcl|NC_012007.3_cds_XP_019074816.1_752"; oId "TR354891|c0_g1_i354891.mrna2"; nearest_ref "lcl|NC_012007.3_cds_XP_019074816.1_752.mrna1"; class_code "i"; tss_id "TSS348";
chr1	VVGENOMEgmap	exon	4588779	4589125	.	+	.	gene_id "XLOC_000257"; transcript_id "TCONS_00000534"; exon_number "1"; gene_name "lcl|NC_012007.3_cds_XP_002284395.2_759"; oId "TR158191|c0_g1_i158191.mrna1"; nearest_ref "lcl|NC_012007.3_cds_XP_002284395.2_759.mrna1"; class_code "x"; tss_id "TSS349";
chr1	VVGENOMEgmap	exon	4634449	4635033	.	+	.	gene_id "XLOC_000258"; transcript_id "TCONS_00000535"; exon_number "1"; gene_name "lcl|NC_012007.3_cds_XP_019074834.1_760"; oId "TR14864|c0_g1_i14864.mrna1"; nearest_ref "lcl|NC_012007.3_cds_XP_019074834.1_760.mrna1"; class_code "j"; tss_id "TSS350";
chr1	VVGENOMEgmap	exon	4635121	4635140	.	+	.	gene_id "XLOC_000258"; transcript_id "TCONS_00000535"; exon_number "2"; gene_name "lcl|NC_012007.3_cds_XP_019074834.1_760"; oId "TR14864|c0_g1_i14864.mrna1"; nearest_ref "lcl|NC_012007.3_cds_XP_019074834.1_760.mrna1"; class_code "j"; tss_id "TSS350";
chr1	VVGENOMEgmap	exon	4648497	4648789	.	+	.	gene_id "XLOC_000259"; transcript_id "TCONS_00000536"; exon_number "1"; gene_name "lcl|NC_012007.3_cds_XP_002284414.2_763"; oId "TR358925|c0_g1_i358925.mrna1"; nearest_ref "lcl|NC_012007.3_cds_XP_002284414.2_763.mrna1"; class_code "i"; tss_id "TSS351";
chr1	VVGENOMEgmap	exon	4648568	4648748	.	+	.	gene_id "XLOC_000259"; transcript_id "TCONS_00000537"; exon_number "1"; gene_name "lcl|NC_012007.3_cds_XP_019074849.1_766"; oId "TR358924|c0_g1_i358924.mrna2"; nearest_ref "lcl|NC_012007.3_cds_XP_019074849.1_766.mrna1"; class_code "o"; tss_id "TSS351";
chr1	VVGENOMEgmap	exon	4662052	4662053	.	+	.	gene_id "XLOC_000259"; transcript_id "TCONS_00000537"; exon_number "2"; gene_name "lcl|NC_012007.3_cds_XP_019074849.1_766"; oId "TR358924|c0_g1_i358924.mrna2"; nearest_ref "lcl|NC_012007.3_cds_XP_019074849.1_766.mrna1"; class_code "o"; tss_id "TSS351";
chr1	VVGENOMEgmap	exon	4686505	4686508	.	+	.	gene_id "XLOC_000259"; transcript_id "TCONS_00000537"; exon_number "3"; gene_name "lcl|NC_012007.3_cds_XP_019074849.1_766"; oId "TR358924|c0_g1_i358924.mrna2"; nearest_ref "lcl|NC_012007.3_cds_XP_019074849.1_766.mrna1"; class_code "o"; tss_id "TSS351";
chr1	VVGENOMEgmap	exon	4686869	4686873	.	+	.	gene_id "XLOC_000259"; transcript_id "TCONS_00000537"; exon_number "4"; gene_name "lcl|NC_012007.3_cds_XP_019074849.1_766"; oId "TR358924|c0_g1_i358924.mrna2"; nearest_ref "lcl|NC_012007.3_cds_XP_019074849.1_766.mrna1"; class_code "o"; tss_id "TSS351";
chr1	VVGENOMEgmap	exon	4693749	4693752	.	+	.	gene_id "XLOC_000259"; transcript_id "TCONS_00000537"; exon_number "5"; gene_name "lcl|NC_012007.3_cds_XP_019074849.1_766"; oId "TR358924|c0_g1_i358924.mrna2"; nearest_ref "lcl|NC_012007.3_cds_XP_019074849.1_766.mrna1"; class_code "o"; tss_id "TSS351";
chr1	VVGENOMEgmap	exon	4698649	4698654	.	+	.	gene_id "XLOC_000259"; transcript_id "TCONS_00000537"; exon_number "6"; gene_name "lcl|NC_012007.3_cds_XP_019074849.1_766"; oId "TR358924|c0_g1_i358924.mrna2"; nearest_ref "lcl|NC_012007.3_cds_XP_019074849.1_766.mrna1"; class_code "o"; tss_id "TSS351";
chr1	VVGENOMEgmap	exon	4713423	4713430	.	+	.	gene_id "XLOC_000259"; transcript_id "TCONS_00000537"; exon_number "7"; gene_name "lcl|NC_012007.3_cds_XP_019074849.1_766"; oId "TR358924|c0_g1_i358924.mrna2"; nearest_ref "lcl|NC_012007.3_cds_XP_019074849.1_766.mrna1"; class_code "o"; tss_id "TSS351";
chr1	VVGENOMEgmap	exon	4716293	4716297	.	+	.	gene_id "XLOC_000259"; transcript_id "TCONS_00000537"; exon_number "8"; gene_name "lcl|NC_012007.3_cds_XP_019074849.1_766"; oId "TR358924|c0_g1_i358924.mrna2"; nearest_ref "lcl|NC_012007.3_cds_XP_019074849.1_766.mrna1"; class_code "o"; tss_id "TSS351";
chr1	VVGENOMEgmap	exon	4723420	4723421	.	+	.	gene_id "XLOC_000259"; transcript_id "TCONS_00000537"; exon_number "9"; gene_name "lcl|NC_012007.3_cds_XP_019074849.1_766"; oId "TR358924|c0_g1_i358924.mrna2"; nearest_ref "lcl|NC_012007.3_cds_XP_019074849.1_766.mrna1"; class_code "o"; tss_id "TSS351";
chr1	VVGENOMEgmap	exon	4725367	4725368	.	+	.	gene_id "XLOC_000259"; transcript_id "TCONS_00000537"; exon_number "10"; gene_name "lcl|NC_012007.3_cds_XP_019074849.1_766"; oId "TR358924|c0_g1_i358924.mrna2"; nearest_ref "lcl|NC_012007.3_cds_XP_019074849.1_766.mrna1"; class_code "o"; tss_id "TSS351";
chr1	VVGENOMEgmap	exon	4725861	4725866	.	+	.	gene_id "XLOC_000259"; transcript_id "TCONS_00000537"; exon_number "11"; gene_name "lcl|NC_012007.3_cds_XP_019074849.1_766"; oId "TR358924|c0_g1_i358924.mrna2"; nearest_ref "lcl|NC_012007.3_cds_XP_019074849.1_766.mrna1"; class_code "o"; tss_id "TSS351";
chr1	VVGENOMEgmap	exon	4672183	4672654	.	+	.	gene_id "XLOC_000260"; transcript_id "TCONS_00000538"; exon_number "1"; gene_name "lcl|NC_012007.3_cds_XP_019074849.1_766"; oId "TR176388|c0_g1_i176388.mrna1"; nearest_ref "lcl|NC_012007.3_cds_XP_019074849.1_766.mrna1"; class_code "p"; tss_id "TSS352";
chr1	VVGENOMEgmap	exon	4674227	4674733	.	+	.	gene_id "XLOC_000261"; transcript_id "TCONS_00000539"; exon_number "1"; gene_name "lcl|NC_012007.3_cds_XP_002284469.1_768"; oId "TR352769|c0_g1_i352769.mrna1"; nearest_ref "lcl|NC_012007.3_cds_XP_002284469.1_768.mrna1"; class_code "e"; tss_id "TSS353";
chr1	VVGENOMEgmap	exon	4719892	4720790	.	+	.	gene_id "XLOC_000262"; transcript_id "TCONS_00000540"; exon_number "1"; gene_name "lcl|NC_012007.3_cds_XP_002280818.1_772"; oId "TR7813|c0_g1_i7813.mrna1"; nearest_ref "lcl|NC_012007.3_cds_XP_002280818.1_772.mrna1"; class_code "o"; tss_id "TSS354";
chr1	VVGENOMEgmap	exon	4747478	4747798	.	+	.	gene_id "XLOC_000263"; transcript_id "TCONS_00000541"; exon_number "1"; gene_name "lcl|NC_012007.3_cds_NP_001268151.1_775"; oId "TR351848|c0_g1_i351848.mrna1"; nearest_ref "lcl|NC_012007.3_cds_NP_001268151.1_775.mrna1"; class_code "o"; tss_id "TSS355";
chr1	VVGENOMEgmap	exon	4747960	4748014	.	+	.	gene_id "XLOC_000263"; transcript_id "TCONS_00000541"; exon_number "2"; gene_name "lcl|NC_012007.3_cds_NP_001268151.1_775"; oId "TR351848|c0_g1_i351848.mrna1"; nearest_ref "lcl|NC_012007.3_cds_NP_001268151.1_775.mrna1"; class_code "o"; tss_id "TSS355";
chr1	VVGENOMEgmap	exon	4748004	4748406	.	+	.	gene_id "XLOC_000263"; transcript_id "TCONS_00000542"; exon_number "1"; gene_name "lcl|NC_012007.3_cds_NP_001268151.1_775"; oId "TR355102|c0_g1_i355102.mrna1"; nearest_ref "lcl|NC_012007.3_cds_NP_001268151.1_775.mrna1"; class_code "e"; tss_id "TSS356";
chr1	VVGENOMEgmap	exon	4839263	4840185	.	+	.	gene_id "XLOC_000264"; transcript_id "TCONS_00000544"; exon_number "1"; gene_name "lcl|NC_012007.3_cds_XP_019074860.1_782"; oId "TR102028|c0_g1_i102028.mrna1"; nearest_ref "lcl|NC_012007.3_cds_XP_019074860.1_782.mrna1"; class_code "i"; tss_id "TSS357";
chr1	VVGENOMEgmap	exon	4847608	4847970	.	+	.	gene_id "XLOC_000265"; transcript_id "TCONS_00000547"; exon_number "1"; gene_name "lcl|NC_012007.3_cds_XP_002284594.1_783"; oId "TR357819|c0_g1_i357819.mrna1"; nearest_ref "lcl|NC_012007.3_cds_XP_002284594.1_783.mrna1"; class_code "x"; tss_id "TSS359";
chr1	VVGENOMEgmap	exon	4879973	4880269	.	+	.	gene_id "XLOC_000266"; transcript_id "TCONS_00000548"; exon_number "1"; gene_name "lcl|NC_012007.3_cds_XP_002284639.1_790"; oId "TR343481|c0_g1_i343481.mrna1"; nearest_ref "lcl|NC_012007.3_cds_XP_002284639.1_790.mrna1"; class_code "p"; tss_id "TSS360";
chr1	VVGENOMEgmap	exon	4880269	4880293	.	+	.	gene_id "XLOC_000266"; transcript_id "TCONS_00000549"; exon_number "1"; oId "TR342313|c0_g1_i342313.mrna1"; class_code "u"; tss_id "TSS361";
chr1	VVGENOMEgmap	exon	4880322	4880380	.	+	.	gene_id "XLOC_000266"; transcript_id "TCONS_00000549"; exon_number "2"; oId "TR342313|c0_g1_i342313.mrna1"; class_code "u"; tss_id "TSS361";
chr1	VVGENOMEgmap	exon	4880486	4880692	.	+	.	gene_id "XLOC_000266"; transcript_id "TCONS_00000549"; exon_number "3"; oId "TR342313|c0_g1_i342313.mrna1"; class_code "u"; tss_id "TSS361";
chr1	VVGENOMEgmap	exon	4907733	4908201	.	+	.	gene_id "XLOC_000267"; transcript_id "TCONS_00000550"; exon_number "1"; gene_name "lcl|NC_012007.3_cds_XP_019074922.1_794"; oId "TR75060|c0_g1_i75060.mrna1"; nearest_ref "lcl|NC_012007.3_cds_XP_019074922.1_794.mrna1"; class_code "i"; tss_id "TSS362";
chr1	VVGENOMEgmap	exon	4908518	4908820	.	+	.	gene_id "XLOC_000268"; transcript_id "TCONS_00000552"; exon_number "1"; gene_name "lcl|NC_012007.3_cds_XP_010655203.1_792"; oId "TR146738|c0_g1_i146738.mrna1"; nearest_ref "lcl|NC_012007.3_cds_XP_010655203.1_792.mrna1"; class_code "i"; tss_id "TSS363";
chr1	VVGENOMEgmap	exon	4916038	4916708	.	+	.	gene_id "XLOC_000269"; transcript_id "TCONS_00000553"; exon_number "1"; gene_name "lcl|NC_012007.3_cds_XP_002284658.1_806"; oId "TR7855|c0_g1_i7855.mrna1"; nearest_ref "lcl|NC_012007.3_cds_XP_002284658.1_806.mrna1"; class_code "e"; tss_id "TSS364";
chr1	VVGENOMEgmap	exon	4918545	4918905	.	+	.	gene_id "XLOC_000270"; transcript_id "TCONS_00000555"; exon_number "1"; gene_name "lcl|NC_012007.3_cds_XP_002284658.1_806"; oId "TR11728|c0_g1_i11728.mrna1"; nearest_ref "lcl|NC_012007.3_cds_XP_002284658.1_806.mrna1"; class_code "p"; tss_id "TSS365";
chr1	VVGENOMEgmap	exon	4946981	4947666	.	+	.	gene_id "XLOC_000271"; transcript_id "TCONS_00000568"; exon_number "1"; gene_name "lcl|NC_012007.3_cds_XP_010654389.1_812"; oId "TR342236|c0_g1_i342236.mrna1"; nearest_ref "lcl|NC_012007.3_cds_XP_010654389.1_812.mrna1"; class_code "e"; tss_id "TSS366";
chr1	VVGENOMEgmap	exon	4942989	4943303	.	+	.	gene_id "XLOC_000272"; transcript_id "TCONS_00000567"; exon_number "1"; gene_name "lcl|NC_012007.3_cds_XP_010654389.1_812"; oId "TR344920|c0_g1_i344920.mrna1"; nearest_ref "lcl|NC_012007.3_cds_XP_010654389.1_812.mrna1"; class_code "i"; tss_id "TSS367";
chr1	VVGENOMEgmap	exon	4957862	4958436	.	+	.	gene_id "XLOC_000273"; transcript_id "TCONS_00000569"; exon_number "1"; gene_name "lcl|NC_012007.3_cds_XP_010654341.1_814"; oId "TR281885|c0_g1_i281885.mrna1"; nearest_ref "lcl|NC_012007.3_cds_XP_010654341.1_814.mrna1"; class_code "p"; tss_id "TSS368";
chr1	VVGENOMEgmap	exon	4968067	4968471	.	+	.	gene_id "XLOC_000274"; transcript_id "TCONS_00000570"; exon_number "1"; gene_name "lcl|NC_012007.3_cds_XP_003631201.1_815"; oId "TR349519|c0_g1_i349519.mrna1"; nearest_ref "lcl|NC_012007.3_cds_XP_003631201.1_815.mrna1"; class_code "i"; tss_id "TSS369";
chr1	VVGENOMEgmap	exon	4984549	4984624	.	+	.	gene_id "XLOC_000275"; transcript_id "TCONS_00000571"; exon_number "1"; oId "TR340184|c0_g1_i340184.mrna1"; class_code "u"; tss_id "TSS370";
chr1	VVGENOMEgmap	exon	4984722	4984835	.	+	.	gene_id "XLOC_000275"; transcript_id "TCONS_00000571"; exon_number "2"; oId "TR340184|c0_g1_i340184.mrna1"; class_code "u"; tss_id "TSS370";
chr1	VVGENOMEgmap	exon	4985008	4985107	.	+	.	gene_id "XLOC_000275"; transcript_id "TCONS_00000571"; exon_number "3"; oId "TR340184|c0_g1_i340184.mrna1"; class_code "u"; tss_id "TSS370";
chr1	VVGENOMEgmap	exon	5004815	5004859	.	+	.	gene_id "XLOC_000276"; transcript_id "TCONS_00000572"; exon_number "1"; gene_name "lcl|NC_012007.3_cds_XP_002284729.1_817"; oId "TR346015|c0_g1_i346015.mrna1"; nearest_ref "lcl|NC_012007.3_cds_XP_002284729.1_817.mrna1"; class_code "j"; tss_id "TSS371";
chr1	VVGENOMEgmap	exon	5005003	5005398	.	+	.	gene_id "XLOC_000276"; transcript_id "TCONS_00000572"; exon_number "2"; gene_name "lcl|NC_012007.3_cds_XP_002284729.1_817"; oId "TR346015|c0_g1_i346015.mrna1"; nearest_ref "lcl|NC_012007.3_cds_XP_002284729.1_817.mrna1"; class_code "j"; tss_id "TSS371";
chr1	VVGENOMEgmap	exon	5004815	5004859	.	+	.	gene_id "XLOC_000276"; transcript_id "TCONS_00000573"; exon_number "1"; gene_name "lcl|NC_012007.3_cds_XP_002284729.1_817"; oId "TR346016|c0_g1_i346016.mrna1"; nearest_ref "lcl|NC_012007.3_cds_XP_002284729.1_817.mrna1"; class_code "j"; tss_id "TSS371";
chr1	VVGENOMEgmap	exon	5005003	5005213	.	+	.	gene_id "XLOC_000276"; transcript_id "TCONS_00000573"; exon_number "2"; gene_name "lcl|NC_012007.3_cds_XP_002284729.1_817"; oId "TR346016|c0_g1_i346016.mrna1"; nearest_ref "lcl|NC_012007.3_cds_XP_002284729.1_817.mrna1"; class_code "j"; tss_id "TSS371";
chr1	VVGENOMEgmap	exon	5006038	5006086	.	+	.	gene_id "XLOC_000276"; transcript_id "TCONS_00000573"; exon_number "3"; gene_name "lcl|NC_012007.3_cds_XP_002284729.1_817"; oId "TR346016|c0_g1_i346016.mrna1"; nearest_ref "lcl|NC_012007.3_cds_XP_002284729.1_817.mrna1"; class_code "j"; tss_id "TSS371";
chr1	VVGENOMEgmap	exon	5048043	5048844	.	+	.	gene_id "XLOC_000277"; transcript_id "TCONS_00000574"; exon_number "1"; gene_name "lcl|NC_012007.3_cds_XP_019074971.1_821"; oId "TR351382|c0_g1_i351382.mrna1"; nearest_ref "lcl|NC_012007.3_cds_XP_019074971.1_821.mrna1"; class_code "i"; tss_id "TSS372";
chr1	VVGENOMEgmap	exon	5055222	5055820	.	+	.	gene_id "XLOC_000278"; transcript_id "TCONS_00000575"; exon_number "1"; gene_name "lcl|NC_012007.3_cds_XP_019074971.1_821"; oId "TR339390|c0_g1_i339390.mrna1"; nearest_ref "lcl|NC_012007.3_cds_XP_019074971.1_821.mrna1"; class_code "i"; tss_id "TSS373";
chr1	VVGENOMEgmap	exon	5131767	5132372	.	+	.	gene_id "XLOC_000279"; transcript_id "TCONS_00000576"; exon_number "1"; gene_name "lcl|NC_012007.3_cds_XP_002284827.1_831"; oId "TR351872|c0_g1_i351872.mrna1"; nearest_ref "lcl|NC_012007.3_cds_XP_002284827.1_831.mrna1"; class_code "e"; tss_id "TSS374";
chr1	VVGENOMEgmap	exon	5141183	5141935	.	+	.	gene_id "XLOC_000280"; transcript_id "TCONS_00000577"; exon_number "1"; gene_name "lcl|NC_012007.3_cds_XP_010653375.1_833"; oId "TR166882|c0_g1_i166882.mrna1"; nearest_ref "lcl|NC_012007.3_cds_XP_010653375.1_833.mrna1"; class_code "i"; tss_id "TSS375";
chr1	VVGENOMEgmap	exon	5149626	5149811	.	+	.	gene_id "XLOC_000281"; transcript_id "TCONS_00000580"; exon_number "1"; oId "TR30342|c0_g1_i30342.mrna2"; class_code "u"; tss_id "TSS377";
chr1	VVGENOMEgmap	exon	5171618	5171637	.	+	.	gene_id "XLOC_000282"; transcript_id "TCONS_00000581"; exon_number "1"; gene_name "lcl|NC_012007.3_cds_XP_010653178.1_836"; oId "TR153926|c0_g1_i153926.mrna2"; nearest_ref "lcl|NC_012007.3_cds_XP_010653178.1_836.mrna1"; class_code "o"; tss_id "TSS378";
chr1	VVGENOMEgmap	exon	5177396	5177575	.	+	.	gene_id "XLOC_000282"; transcript_id "TCONS_00000581"; exon_number "2"; gene_name "lcl|NC_012007.3_cds_XP_010653178.1_836"; oId "TR153926|c0_g1_i153926.mrna2"; nearest_ref "lcl|NC_012007.3_cds_XP_010653178.1_836.mrna1"; class_code "o"; tss_id "TSS378";
chr1	VVGENOMEgmap	exon	5245556	5245801	.	+	.	gene_id "XLOC_000283"; transcript_id "TCONS_00000582"; exon_number "1"; gene_name "lcl|NC_012007.3_cds_XP_010653178.1_836"; oId "TR347546|c0_g1_i347546.mrna1"; nearest_ref "lcl|NC_012007.3_cds_XP_010653178.1_836.mrna1"; class_code "i"; tss_id "TSS379";
chr1	VVGENOMEgmap	exon	5286573	5287012	.	+	.	gene_id "XLOC_000284"; transcript_id "TCONS_00000584"; exon_number "1"; gene_name "lcl|NC_012007.3_cds_XP_002284855.1_842"; oId "TR16588|c0_g1_i16588.mrna1"; nearest_ref "lcl|NC_012007.3_cds_XP_002284855.1_842.mrna1"; class_code "x"; tss_id "TSS380";
chr1	VVGENOMEgmap	exon	5308938	5309507	.	+	.	gene_id "XLOC_000285"; transcript_id "TCONS_00000588"; exon_number "1"; oId "TR206325|c0_g1_i206325.mrna1"; class_code "u"; tss_id "TSS381";
chr1	VVGENOMEgmap	exon	5323513	5323524	.	+	.	gene_id "XLOC_000286"; transcript_id "TCONS_00000589"; exon_number "1"; gene_name "lcl|NC_012007.3_cds_XP_010652627.1_849"; oId "TR54616|c0_g1_i54616.mrna2"; nearest_ref "lcl|NC_012007.3_cds_XP_010652627.1_849.mrna1"; class_code "x"; tss_id "TSS382";
chr1	VVGENOMEgmap	exon	5347807	5348003	.	+	.	gene_id "XLOC_000286"; transcript_id "TCONS_00000589"; exon_number "2"; gene_name "lcl|NC_012007.3_cds_XP_010652627.1_849"; oId "TR54616|c0_g1_i54616.mrna2"; nearest_ref "lcl|NC_012007.3_cds_XP_010652627.1_849.mrna1"; class_code "x"; tss_id "TSS382";
chr1	VVGENOMEgmap	exon	5347793	5349956	.	+	.	gene_id "XLOC_000286"; transcript_id "TCONS_00000598"; exon_number "1"; gene_name "lcl|NC_012007.3_cds_XP_002284969.1_851"; oId "TR54620|c0_g1_i54620.mrna1"; nearest_ref "lcl|NC_012007.3_cds_XP_002284969.1_851.mrna1"; class_code "x"; tss_id "TSS383";
chr1	VVGENOMEgmap	exon	5327744	5328272	.	+	.	gene_id "XLOC_000287"; transcript_id "TCONS_00000591"; exon_number "1"; gene_name "lcl|NC_012007.3_cds_XP_002284889.1_848"; oId "TR38211|c0_g1_i38211.mrna1"; nearest_ref "lcl|NC_012007.3_cds_XP_002284889.1_848.mrna1"; class_code "x"; tss_id "TSS386";
chr1	VVGENOMEgmap	exon	5330728	5331018	.	+	.	gene_id "XLOC_000288"; transcript_id "TCONS_00000594"; exon_number "1"; gene_name "lcl|NC_012007.3_cds_XP_002284889.1_848"; oId "TR337708|c0_g1_i337708.mrna1"; nearest_ref "lcl|NC_012007.3_cds_XP_002284889.1_848.mrna1"; class_code "i"; tss_id "TSS387";
chr1	VVGENOMEgmap	exon	5331102	5331483	.	+	.	gene_id "XLOC_000289"; transcript_id "TCONS_00000595"; exon_number "1"; gene_name "lcl|NC_012007.3_cds_XP_002284889.1_848"; oId "TR356867|c0_g1_i356867.mrna1"; nearest_ref "lcl|NC_012007.3_cds_XP_002284889.1_848.mrna1"; class_code "i"; tss_id "TSS388";
chr1	VVGENOMEgmap	exon	5332333	5332576	.	+	.	gene_id "XLOC_000290"; transcript_id "TCONS_00000596"; exon_number "1"; gene_name "lcl|NC_012007.3_cds_XP_002284889.1_848"; oId "TR295199|c0_g1_i295199.mrna1"; nearest_ref "lcl|NC_012007.3_cds_XP_002284889.1_848.mrna1"; class_code "i"; tss_id "TSS389";
chr1	VVGENOMEgmap	exon	5369734	5369789	.	+	.	gene_id "XLOC_000291"; transcript_id "TCONS_00000603"; exon_number "1"; gene_name "lcl|NC_012007.3_cds_XP_019075049.1_857"; oId "TR344434|c0_g1_i344434.mrna2"; nearest_ref "lcl|NC_012007.3_cds_XP_019075049.1_857.mrna1"; class_code "x"; tss_id "TSS390";
chr1	VVGENOMEgmap	exon	5371774	5372332	.	+	.	gene_id "XLOC_000292"; transcript_id "TCONS_00000604"; exon_number "1"; gene_name "lcl|NC_012007.3_cds_XP_002281205.1_855"; oId "TR239646|c0_g1_i239646.mrna1"; nearest_ref "lcl|NC_012007.3_cds_XP_002281205.1_855.mrna1"; class_code "i"; tss_id "TSS391";
chr1	VVGENOMEgmap	exon	5372161	5372436	.	+	.	gene_id "XLOC_000292"; transcript_id "TCONS_00000609"; exon_number "1"; gene_name "lcl|NC_012007.3_cds_XP_002281205.1_855"; oId "TR239638|c0_g1_i239638.mrna1"; nearest_ref "lcl|NC_012007.3_cds_XP_002281205.1_855.mrna1"; class_code "i"; tss_id "TSS392";
chr1	VVGENOMEgmap	exon	5372314	5372506	.	+	.	gene_id "XLOC_000292"; transcript_id "TCONS_00000610"; exon_number "1"; gene_name "lcl|NC_012007.3_cds_XP_002281205.1_855"; oId "TR239660|c0_g1_i239660.mrna1"; nearest_ref "lcl|NC_012007.3_cds_XP_002281205.1_855.mrna1"; class_code "i"; tss_id "TSS393";
chr1	VVGENOMEgmap	exon	5389649	5389942	.	+	.	gene_id "XLOC_000293"; transcript_id "TCONS_00000612"; exon_number "1"; gene_name "lcl|NC_012007.3_cds_XP_019075067.1_859"; oId "TR28914|c0_g1_i28914.mrna1"; nearest_ref "lcl|NC_012007.3_cds_XP_019075067.1_859.mrna1"; class_code "o"; tss_id "TSS394";
chr1	VVGENOMEgmap	exon	5397771	5398008	.	+	.	gene_id "XLOC_000294"; transcript_id "TCONS_00000614"; exon_number "1"; gene_name "lcl|NC_012007.3_cds_XP_002281246.1_860"; oId "TR359460|c0_g1_i359460.mrna1"; nearest_ref "lcl|NC_012007.3_cds_XP_002281246.1_860.mrna1"; class_code "i"; tss_id "TSS395";
chr1	VVGENOMEgmap	exon	5400936	5401286	.	+	.	gene_id "XLOC_000295"; transcript_id "TCONS_00000615"; exon_number "1"; gene_name "lcl|NC_012007.3_cds_XP_002281246.1_860"; oId "TR339294|c0_g1_i339294.mrna1"; nearest_ref "lcl|NC_012007.3_cds_XP_002281246.1_860.mrna1"; class_code "x"; tss_id "TSS396";
chr1	VVGENOMEgmap	exon	5437268	5437645	.	+	.	gene_id "XLOC_000296"; transcript_id "TCONS_00000616"; exon_number "1"; gene_name "lcl|NC_012007.3_cds_XP_010652088.1_866"; oId "TR31183|c0_g1_i31183.mrna1"; nearest_ref "lcl|NC_012007.3_cds_XP_010652088.1_866.mrna1"; class_code "x"; tss_id "TSS397";
chr1	VVGENOMEgmap	exon	5484792	5485140	.	+	.	gene_id "XLOC_000297"; transcript_id "TCONS_00000619"; exon_number "1"; gene_name "lcl|NC_012007.3_cds_XP_010651782.1_870"; oId "TR12061|c0_g1_i12061.mrna1"; nearest_ref "lcl|NC_012007.3_cds_XP_010651782.1_870.mrna1"; class_code "e"; tss_id "TSS399";
chr1	VVGENOMEgmap	exon	5489507	5490237	.	+	.	gene_id "XLOC_000298"; transcript_id "TCONS_00000621"; exon_number "1"; gene_name "lcl|NC_012007.3_cds_XP_010651669.1_871"; oId "TR343488|c0_g1_i343488.mrna1"; nearest_ref "lcl|NC_012007.3_cds_XP_010651669.1_871.mrna1"; class_code "x"; tss_id "TSS400";
chr1	VVGENOMEgmap	exon	5491106	5491937	.	+	.	gene_id "XLOC_000299"; transcript_id "TCONS_00000624"; exon_number "1"; gene_name "lcl|NC_012007.3_cds_XP_010651669.1_871"; oId "TR214217|c0_g1_i214217.mrna1"; nearest_ref "lcl|NC_012007.3_cds_XP_010651669.1_871.mrna1"; class_code "i"; tss_id "TSS401";
chr1	VVGENOMEgmap	exon	5491684	5492055	.	+	.	gene_id "XLOC_000299"; transcript_id "TCONS_00000625"; exon_number "1"; gene_name "lcl|NC_012007.3_cds_XP_010651669.1_871"; oId "TR214221|c0_g1_i214221.mrna1"; nearest_ref "lcl|NC_012007.3_cds_XP_010651669.1_871.mrna1"; class_code "i"; tss_id "TSS402";
chr1	VVGENOMEgmap	exon	5491964	5492502	.	+	.	gene_id "XLOC_000299"; transcript_id "TCONS_00000627"; exon_number "1"; gene_name "lcl|NC_012007.3_cds_XP_010651669.1_871"; oId "TR14753|c0_g1_i14753.mrna1"; nearest_ref "lcl|NC_012007.3_cds_XP_010651669.1_871.mrna1"; class_code "x"; tss_id "TSS403";
chr1	VVGENOMEgmap	exon	5607205	5607506	.	+	.	gene_id "XLOC_000300"; transcript_id "TCONS_00000629"; exon_number "1"; gene_name "lcl|NC_012007.3_cds_XP_010651276.1_877"; oId "TR227550|c0_g1_i227550.mrna1"; nearest_ref "lcl|NC_012007.3_cds_XP_010651276.1_877.mrna1"; class_code "p"; tss_id "TSS404";
chr1	VVGENOMEgmap	exon	5611532	5611899	.	+	.	gene_id "XLOC_000301"; transcript_id "TCONS_00000630"; exon_number "1"; gene_name "lcl|NC_012007.3_cds_XP_003631185.1_880"; oId "TR343977|c0_g1_i343977.mrna1"; nearest_ref "lcl|NC_012007.3_cds_XP_003631185.1_880.mrna1"; class_code "e"; tss_id "TSS405";
chr1	VVGENOMEgmap	exon	5613589	5613989	.	+	.	gene_id "XLOC_000302"; transcript_id "TCONS_00000631"; exon_number "1"; gene_name "lcl|NC_012007.3_cds_XP_003631185.1_880"; oId "TR342682|c0_g1_i342682.mrna1"; nearest_ref "lcl|NC_012007.3_cds_XP_003631185.1_880.mrna1"; class_code "i"; tss_id "TSS406";
chr1	VVGENOMEgmap	exon	5688082	5688420	.	+	.	gene_id "XLOC_000303"; transcript_id "TCONS_00000632"; exon_number "1"; gene_name "lcl|NC_012007.3_cds_XP_002284898.1_891"; oId "TR346556|c0_g1_i346556.mrna1"; nearest_ref "lcl|NC_012007.3_cds_XP_002284898.1_891.mrna1"; class_code "e"; tss_id "TSS407";
chr1	VVGENOMEgmap	exon	5703960	5704565	.	+	.	gene_id "XLOC_000304"; transcript_id "TCONS_00000633"; exon_number "1"; gene_name "lcl|NC_012007.3_cds_XP_002281436.1_892"; oId "TR356534|c0_g1_i356534.mrna1"; nearest_ref "lcl|NC_012007.3_cds_XP_002281436.1_892.mrna1"; class_code "i"; tss_id "TSS408";
chr1	VVGENOMEgmap	exon	5704775	5705578	.	+	.	gene_id "XLOC_000305"; transcript_id "TCONS_00000634"; exon_number "1"; gene_name "lcl|NC_012007.3_cds_XP_002281436.1_892"; oId "TR358118|c0_g1_i358118.mrna1"; nearest_ref "lcl|NC_012007.3_cds_XP_002281436.1_892.mrna1"; class_code "i"; tss_id "TSS409";
chr1	VVGENOMEgmap	exon	5754005	5754967	.	+	.	gene_id "XLOC_000306"; transcript_id "TCONS_00000636"; exon_number "1"; gene_name "lcl|NC_012007.3_cds_XP_010650423.1_896"; oId "TR43784|c0_g1_i43784.mrna1"; nearest_ref "lcl|NC_012007.3_cds_XP_010650423.1_896.mrna1"; class_code "e"; tss_id "TSS410";
chr1	VVGENOMEgmap	exon	5757250	5757338	.	+	.	gene_id "XLOC_000306"; transcript_id "TCONS_00000637"; exon_number "1"; gene_name "lcl|NC_012007.3_cds_XP_010650423.1_896"; oId "TR238631|c0_g1_i238631.mrna1"; nearest_ref "lcl|NC_012007.3_cds_XP_010650423.1_896.mrna1"; class_code "o"; tss_id "TSS411";
chr1	VVGENOMEgmap	exon	5757632	5757941	.	+	.	gene_id "XLOC_000306"; transcript_id "TCONS_00000637"; exon_number "2"; gene_name "lcl|NC_012007.3_cds_XP_010650423.1_896"; oId "TR238631|c0_g1_i238631.mrna1"; nearest_ref "lcl|NC_012007.3_cds_XP_010650423.1_896.mrna1"; class_code "o"; tss_id "TSS411";
chr1	VVGENOMEgmap	exon	5783351	5784941	.	+	.	gene_id "XLOC_000307"; transcript_id "TCONS_00000642"; exon_number "1"; oId "TR163237|c0_g1_i163237.mrna1"; class_code "u"; tss_id "TSS412";
chr1	VVGENOMEgmap	exon	5816180	5816244	.	+	.	gene_id "XLOC_000308"; transcript_id "TCONS_00000650"; exon_number "1"; gene_name "lcl|NC_012007.3_cds_XP_002281514.1_915"; oId "TR29549|c0_g1_i29549.mrna4"; nearest_ref "lcl|NC_012007.3_cds_XP_002281514.1_915.mrna1"; class_code "x"; tss_id "TSS415";
chr1	VVGENOMEgmap	exon	5821706	5821717	.	+	.	gene_id "XLOC_000308"; transcript_id "TCONS_00000650"; exon_number "2"; gene_name "lcl|NC_012007.3_cds_XP_002281514.1_915"; oId "TR29549|c0_g1_i29549.mrna4"; nearest_ref "lcl|NC_012007.3_cds_XP_002281514.1_915.mrna1"; class_code "x"; tss_id "TSS415";
chr1	VVGENOMEgmap	exon	5834005	5834007	.	+	.	gene_id "XLOC_000308"; transcript_id "TCONS_00000650"; exon_number "3"; gene_name "lcl|NC_012007.3_cds_XP_002281514.1_915"; oId "TR29549|c0_g1_i29549.mrna4"; nearest_ref "lcl|NC_012007.3_cds_XP_002281514.1_915.mrna1"; class_code "x"; tss_id "TSS415";
chr1	VVGENOMEgmap	exon	5835629	5835634	.	+	.	gene_id "XLOC_000308"; transcript_id "TCONS_00000650"; exon_number "4"; gene_name "lcl|NC_012007.3_cds_XP_002281514.1_915"; oId "TR29549|c0_g1_i29549.mrna4"; nearest_ref "lcl|NC_012007.3_cds_XP_002281514.1_915.mrna1"; class_code "x"; tss_id "TSS415";
chr1	VVGENOMEgmap	exon	5843475	5843622	.	+	.	gene_id "XLOC_000308"; transcript_id "TCONS_00000650"; exon_number "5"; gene_name "lcl|NC_012007.3_cds_XP_002281514.1_915"; oId "TR29549|c0_g1_i29549.mrna4"; nearest_ref "lcl|NC_012007.3_cds_XP_002281514.1_915.mrna1"; class_code "x"; tss_id "TSS415";
chr1	VVGENOMEgmap	exon	5818243	5818297	.	+	.	gene_id "XLOC_000309"; transcript_id "TCONS_00000651"; exon_number "1"; gene_name "lcl|NC_012007.3_cds_XP_019075149.1_911"; oId "TR27954|c0_g1_i27954.mrna2"; nearest_ref "lcl|NC_012007.3_cds_XP_019075149.1_911.mrna1"; class_code "i"; tss_id "TSS416";
chr1	VVGENOMEgmap	exon	5879068	5880305	.	+	.	gene_id "XLOC_000310"; transcript_id "TCONS_00000652"; exon_number "1"; gene_name "lcl|NC_012007.3_cds_XP_010649318.1_918"; oId "TR5642|c0_g1_i5642.mrna1"; nearest_ref "lcl|NC_012007.3_cds_XP_010649318.1_918.mrna1"; class_code "i"; tss_id "TSS417";
chr1	VVGENOMEgmap	exon	5929203	5929490	.	+	.	gene_id "XLOC_000311"; transcript_id "TCONS_00000656"; exon_number "1"; gene_name "lcl|NC_012007.3_cds_XP_002285098.1_924"; oId "TR95001|c0_g1_i95001.mrna1"; nearest_ref "lcl|NC_012007.3_cds_XP_002285098.1_924.mrna1"; class_code "i"; tss_id "TSS418";
chr1	VVGENOMEgmap	exon	5930407	5930898	.	+	.	gene_id "XLOC_000312"; transcript_id "TCONS_00000657"; exon_number "1"; gene_name "lcl|NC_012007.3_cds_XP_002285098.1_924"; oId "TR339114|c0_g1_i339114.mrna1"; nearest_ref "lcl|NC_012007.3_cds_XP_002285098.1_924.mrna1"; class_code "i"; tss_id "TSS419";
chr1	VVGENOMEgmap	exon	5944463	5944659	.	+	.	gene_id "XLOC_000313"; transcript_id "TCONS_00000658"; exon_number "1"; oId "TR155515|c0_g1_i155515.mrna1"; class_code "u"; tss_id "TSS420";
chr1	VVGENOMEgmap	exon	5986778	5987057	.	+	.	gene_id "XLOC_000314"; transcript_id "TCONS_00000659"; exon_number "1"; oId "TR358690|c0_g1_i358690.mrna1"; class_code "u"; tss_id "TSS421";
chr1	VVGENOMEgmap	exon	5990164	5990846	.	+	.	gene_id "XLOC_000315"; transcript_id "TCONS_00000660"; exon_number "1"; gene_name "lcl|NC_012007.3_cds_XP_019075175.1_931"; oId "TR356674|c0_g1_i356674.mrna1"; nearest_ref "lcl|NC_012007.3_cds_XP_019075175.1_931.mrna1"; class_code "x"; tss_id "TSS422";
chr1	VVGENOMEgmap	exon	5991854	5992154	.	+	.	gene_id "XLOC_000316"; transcript_id "TCONS_00000661"; exon_number "1"; gene_name "lcl|NC_012007.3_cds_XP_019075175.1_931"; oId "TR340228|c0_g1_i340228.mrna1"; nearest_ref "lcl|NC_012007.3_cds_XP_019075175.1_931.mrna1"; class_code "i"; tss_id "TSS423";
chr1	VVGENOMEgmap	exon	5995418	5996224	.	+	.	gene_id "XLOC_000317"; transcript_id "TCONS_00000662"; exon_number "1"; gene_name "lcl|NC_012007.3_cds_XP_019075175.1_931"; oId "TR343219|c0_g1_i343219.mrna1"; nearest_ref "lcl|NC_012007.3_cds_XP_019075175.1_931.mrna1"; class_code "i"; tss_id "TSS424";
chr1	VVGENOMEgmap	exon	6008635	6009097	.	+	.	gene_id "XLOC_000318"; transcript_id "TCONS_00000665"; exon_number "1"; oId "TR111514|c0_g1_i111514.mrna1"; class_code "u"; tss_id "TSS425";
chr1	VVGENOMEgmap	exon	6046111	6046322	.	+	.	gene_id "XLOC_000319"; transcript_id "TCONS_00000668"; exon_number "1"; gene_name "lcl|NC_012007.3_cds_XP_002285140.1_939"; oId "TR109335|c0_g1_i109335.mrna1"; nearest_ref "lcl|NC_012007.3_cds_XP_002285140.1_939.mrna1"; class_code "e"; tss_id "TSS426";
chr1	VVGENOMEgmap	exon	6045805	6045961	.	+	.	gene_id "XLOC_000320"; transcript_id "TCONS_00000667"; exon_number "1"; gene_name "lcl|NC_012007.3_cds_XP_002285140.1_939"; oId "TR109334|c0_g1_i109334.mrna2"; nearest_ref "lcl|NC_012007.3_cds_XP_002285140.1_939.mrna1"; class_code "i"; tss_id "TSS427";
chr1	VVGENOMEgmap	exon	6068202	6068308	.	+	.	gene_id "XLOC_000321"; transcript_id "TCONS_00000669"; exon_number "1"; gene_name "lcl|NC_012007.3_cds_XP_010648386.1_942"; oId "TR275339|c0_g1_i275339.mrna1"; nearest_ref "lcl|NC_012007.3_cds_XP_010648386.1_942.mrna1"; class_code "o"; tss_id "TSS428";
chr1	VVGENOMEgmap	exon	6068926	6068930	.	+	.	gene_id "XLOC_000321"; transcript_id "TCONS_00000669"; exon_number "2"; gene_name "lcl|NC_012007.3_cds_XP_010648386.1_942"; oId "TR275339|c0_g1_i275339.mrna1"; nearest_ref "lcl|NC_012007.3_cds_XP_010648386.1_942.mrna1"; class_code "o"; tss_id "TSS428";
chr1	VVGENOMEgmap	exon	6071669	6071674	.	+	.	gene_id "XLOC_000321"; transcript_id "TCONS_00000669"; exon_number "3"; gene_name "lcl|NC_012007.3_cds_XP_010648386.1_942"; oId "TR275339|c0_g1_i275339.mrna1"; nearest_ref "lcl|NC_012007.3_cds_XP_010648386.1_942.mrna1"; class_code "o"; tss_id "TSS428";
chr1	VVGENOMEgmap	exon	6073684	6073685	.	+	.	gene_id "XLOC_000321"; transcript_id "TCONS_00000669"; exon_number "4"; gene_name "lcl|NC_012007.3_cds_XP_010648386.1_942"; oId "TR275339|c0_g1_i275339.mrna1"; nearest_ref "lcl|NC_012007.3_cds_XP_010648386.1_942.mrna1"; class_code "o"; tss_id "TSS428";
chr1	VVGENOMEgmap	exon	6076630	6076660	.	+	.	gene_id "XLOC_000321"; transcript_id "TCONS_00000669"; exon_number "5"; gene_name "lcl|NC_012007.3_cds_XP_010648386.1_942"; oId "TR275339|c0_g1_i275339.mrna1"; nearest_ref "lcl|NC_012007.3_cds_XP_010648386.1_942.mrna1"; class_code "o"; tss_id "TSS428";
chr1	VVGENOMEgmap	exon	6082447	6082455	.	+	.	gene_id "XLOC_000321"; transcript_id "TCONS_00000669"; exon_number "6"; gene_name "lcl|NC_012007.3_cds_XP_010648386.1_942"; oId "TR275339|c0_g1_i275339.mrna1"; nearest_ref "lcl|NC_012007.3_cds_XP_010648386.1_942.mrna1"; class_code "o"; tss_id "TSS428";
chr1	VVGENOMEgmap	exon	6084480	6084484	.	+	.	gene_id "XLOC_000321"; transcript_id "TCONS_00000669"; exon_number "7"; gene_name "lcl|NC_012007.3_cds_XP_010648386.1_942"; oId "TR275339|c0_g1_i275339.mrna1"; nearest_ref "lcl|NC_012007.3_cds_XP_010648386.1_942.mrna1"; class_code "o"; tss_id "TSS428";
chr1	VVGENOMEgmap	exon	6084629	6084630	.	+	.	gene_id "XLOC_000321"; transcript_id "TCONS_00000669"; exon_number "8"; gene_name "lcl|NC_012007.3_cds_XP_010648386.1_942"; oId "TR275339|c0_g1_i275339.mrna1"; nearest_ref "lcl|NC_012007.3_cds_XP_010648386.1_942.mrna1"; class_code "o"; tss_id "TSS428";
chr1	VVGENOMEgmap	exon	6086908	6086915	.	+	.	gene_id "XLOC_000321"; transcript_id "TCONS_00000669"; exon_number "9"; gene_name "lcl|NC_012007.3_cds_XP_010648386.1_942"; oId "TR275339|c0_g1_i275339.mrna1"; nearest_ref "lcl|NC_012007.3_cds_XP_010648386.1_942.mrna1"; class_code "o"; tss_id "TSS428";
chr1	VVGENOMEgmap	exon	6088188	6088194	.	+	.	gene_id "XLOC_000321"; transcript_id "TCONS_00000669"; exon_number "10"; gene_name "lcl|NC_012007.3_cds_XP_010648386.1_942"; oId "TR275339|c0_g1_i275339.mrna1"; nearest_ref "lcl|NC_012007.3_cds_XP_010648386.1_942.mrna1"; class_code "o"; tss_id "TSS428";
chr1	VVGENOMEgmap	exon	6088520	6088522	.	+	.	gene_id "XLOC_000321"; transcript_id "TCONS_00000669"; exon_number "11"; gene_name "lcl|NC_012007.3_cds_XP_010648386.1_942"; oId "TR275339|c0_g1_i275339.mrna1"; nearest_ref "lcl|NC_012007.3_cds_XP_010648386.1_942.mrna1"; class_code "o"; tss_id "TSS428";
chr1	VVGENOMEgmap	exon	6089351	6089357	.	+	.	gene_id "XLOC_000321"; transcript_id "TCONS_00000669"; exon_number "12"; gene_name "lcl|NC_012007.3_cds_XP_010648386.1_942"; oId "TR275339|c0_g1_i275339.mrna1"; nearest_ref "lcl|NC_012007.3_cds_XP_010648386.1_942.mrna1"; class_code "o"; tss_id "TSS428";
chr1	VVGENOMEgmap	exon	6071089	6071647	.	+	.	gene_id "XLOC_000321"; transcript_id "TCONS_00000671"; exon_number "1"; gene_name "lcl|NC_012007.3_cds_XP_010648386.1_942"; oId "TR344111|c0_g1_i344111.mrna1"; nearest_ref "lcl|NC_012007.3_cds_XP_010648386.1_942.mrna1"; class_code "e"; tss_id "TSS429";
chr1	VVGENOMEgmap	exon	6073661	6073876	.	+	.	gene_id "XLOC_000321"; transcript_id "TCONS_00000672"; exon_number "1"; gene_name "lcl|NC_012007.3_cds_XP_010648386.1_942"; oId "TR275343|c0_g1_i275343.mrna1"; nearest_ref "lcl|NC_012007.3_cds_XP_010648386.1_942.mrna1"; class_code "i"; tss_id "TSS430";
chr1	VVGENOMEgmap	exon	6068401	6068651	.	+	.	gene_id "XLOC_000322"; transcript_id "TCONS_00000670"; exon_number "1"; oId "TR275325|c0_g1_i275325.mrna1"; class_code "u"; tss_id "TSS431";
chr1	VVGENOMEgmap	exon	6068747	6068781	.	+	.	gene_id "XLOC_000322"; transcript_id "TCONS_00000670"; exon_number "2"; oId "TR275325|c0_g1_i275325.mrna1"; class_code "u"; tss_id "TSS431";
chr1	VVGENOMEgmap	exon	6090176	6091123	.	+	.	gene_id "XLOC_000323"; transcript_id "TCONS_00000673"; exon_number "1"; gene_name "lcl|NC_012007.3_cds_XP_002285166.1_949"; oId "TR16424|c0_g1_i16424.mrna1"; nearest_ref "lcl|NC_012007.3_cds_XP_002285166.1_949.mrna1"; class_code "i"; tss_id "TSS432";
chr1	VVGENOMEgmap	exon	6091803	6092311	.	+	.	gene_id "XLOC_000324"; transcript_id "TCONS_00000674"; exon_number "1"; gene_name "lcl|NC_012007.3_cds_XP_002285166.1_949"; oId "TR359091|c0_g1_i359091.mrna1"; nearest_ref "lcl|NC_012007.3_cds_XP_002285166.1_949.mrna1"; class_code "i"; tss_id "TSS433";
chr1	VVGENOMEgmap	exon	6130385	6130909	.	+	.	gene_id "XLOC_000325"; transcript_id "TCONS_00000675"; exon_number "1"; gene_name "lcl|NC_012007.3_cds_XP_002281677.1_958"; oId "TR87163|c0_g1_i87163.mrna1"; nearest_ref "lcl|NC_012007.3_cds_XP_002281677.1_958.mrna1"; class_code "o"; tss_id "TSS434";
chr1	VVGENOMEgmap	exon	6130631	6131057	.	+	.	gene_id "XLOC_000325"; transcript_id "TCONS_00000676"; exon_number "1"; gene_name "lcl|NC_012007.3_cds_XP_002281677.1_958"; oId "TR87158|c0_g1_i87158.mrna1"; nearest_ref "lcl|NC_012007.3_cds_XP_002281677.1_958.mrna1"; class_code "i"; tss_id "TSS435";
chr1	VVGENOMEgmap	exon	6135864	6136682	.	+	.	gene_id "XLOC_000325"; transcript_id "TCONS_00000677"; exon_number "1"; gene_name "lcl|NC_012007.3_cds_XP_002281677.1_958"; oId "TR87151|c0_g1_i87151.mrna1"; nearest_ref "lcl|NC_012007.3_cds_XP_002281677.1_958.mrna1"; class_code "o"; tss_id "TSS436";
chr1	VVGENOMEgmap	exon	6136835	6137019	.	+	.	gene_id "XLOC_000326"; transcript_id "TCONS_00000679"; exon_number "1"; gene_name "lcl|NC_012007.3_cds_XP_002281677.1_958"; oId "TR4089|c0_g1_i4089.mrna2"; nearest_ref "lcl|NC_012007.3_cds_XP_002281677.1_958.mrna1"; class_code "p"; tss_id "TSS437";
chr1	VVGENOMEgmap	exon	6137060	6137096	.	+	.	gene_id "XLOC_000327"; transcript_id "TCONS_00000684"; exon_number "1"; gene_name "lcl|NC_012007.3_cds_XP_002281677.1_958"; oId "TR4089|c0_g1_i4089.mrna1"; nearest_ref "lcl|NC_012007.3_cds_XP_002281677.1_958.mrna1"; class_code "p"; tss_id "TSS438";
chr1	VVGENOMEgmap	exon	6151430	6151809	.	+	.	gene_id "XLOC_000328"; transcript_id "TCONS_00000689"; exon_number "1"; gene_name "lcl|NC_012007.3_cds_XP_010647762.1_960"; oId "TR352480|c0_g1_i352480.mrna1"; nearest_ref "lcl|NC_012007.3_cds_XP_010647762.1_960.mrna1"; class_code "e"; tss_id "TSS439";
chr1	VVGENOMEgmap	exon	6154674	6155015	.	+	.	gene_id "XLOC_000329"; transcript_id "TCONS_00000691"; exon_number "1"; gene_name "lcl|NC_012007.3_cds_XP_010647762.1_960"; oId "TR349392|c0_g1_i349392.mrna1"; nearest_ref "lcl|NC_012007.3_cds_XP_010647762.1_960.mrna1"; class_code "i"; tss_id "TSS440";
chr1	VVGENOMEgmap	exon	6175646	6176027	.	+	.	gene_id "XLOC_000330"; transcript_id "TCONS_00000692"; exon_number "1"; oId "TR43283|c0_g1_i43283.mrna1"; class_code "u"; tss_id "TSS441";
chr1	VVGENOMEgmap	exon	6215539	6215611	.	+	.	gene_id "XLOC_000331"; transcript_id "TCONS_00000694"; exon_number "1"; gene_name "lcl|NC_012007.3_cds_XP_002285189.1_973"; oId "TR350528|c0_g1_i350528.mrna2"; nearest_ref "lcl|NC_012007.3_cds_XP_002285189.1_973.mrna1"; class_code "i"; tss_id "TSS442";
chr1	VVGENOMEgmap	exon	6290805	6290907	.	+	.	gene_id "XLOC_000332"; transcript_id "TCONS_00000696"; exon_number "1"; gene_name "lcl|NC_012007.3_cds_NP_001268125.1_984"; oId "TR29540|c0_g1_i29540.mrna1"; nearest_ref "lcl|NC_012007.3_cds_NP_001268125.1_984.mrna1"; class_code "p"; tss_id "TSS443";
chr1	VVGENOMEgmap	exon	6320505	6320734	.	+	.	gene_id "XLOC_000333"; transcript_id "TCONS_00000697"; exon_number "1"; gene_name "lcl|NC_012007.3_cds_XP_002285238.1_987"; oId "TR355440|c0_g1_i355440.mrna1"; nearest_ref "lcl|NC_012007.3_cds_XP_002285238.1_987.mrna1"; class_code "e"; tss_id "TSS444";
chr1	VVGENOMEgmap	exon	6323866	6324562	.	+	.	gene_id "XLOC_000333"; transcript_id "TCONS_00000698"; exon_number "1"; gene_name "lcl|NC_012007.3_cds_XP_002285238.1_987"; oId "TR62005|c0_g1_i62005.mrna1"; nearest_ref "lcl|NC_012007.3_cds_XP_002285238.1_987.mrna1"; class_code "i"; tss_id "TSS445";
chr1	VVGENOMEgmap	exon	6324059	6324826	.	+	.	gene_id "XLOC_000333"; transcript_id "TCONS_00000701"; exon_number "1"; gene_name "lcl|NC_012007.3_cds_XP_002285238.1_987"; oId "TR62013|c0_g1_i62013.mrna1"; nearest_ref "lcl|NC_012007.3_cds_XP_002285238.1_987.mrna1"; class_code "e"; tss_id "TSS446";
chr1	VVGENOMEgmap	exon	6359068	6359412	.	+	.	gene_id "XLOC_000334"; transcript_id "TCONS_00000702"; exon_number "1"; gene_name "lcl|NC_012007.3_cds_NP_001268140.1_988"; oId "TR340358|c0_g1_i340358.mrna1"; nearest_ref "lcl|NC_012007.3_cds_NP_001268140.1_988.mrna1"; class_code "i"; tss_id "TSS447";
chr1	VVGENOMEgmap	exon	6394551	6395277	.	+	.	gene_id "XLOC_000335"; transcript_id "TCONS_00000703"; exon_number "1"; gene_name "lcl|NC_012007.3_cds_XP_002281786.1_991"; oId "TR337693|c0_g1_i337693.mrna1"; nearest_ref "lcl|NC_012007.3_cds_XP_002281786.1_991.mrna1"; class_code "x"; tss_id "TSS448";
chr1	VVGENOMEgmap	exon	6455801	6456036	.	+	.	gene_id "XLOC_000336"; transcript_id "TCONS_00000705"; exon_number "1"; gene_name "lcl|NC_012007.3_cds_XP_002285274.1_999"; oId "TR346704|c0_g1_i346704.mrna1"; nearest_ref "lcl|NC_012007.3_cds_XP_002285274.1_999.mrna1"; class_code "i"; tss_id "TSS449";
chr1	VVGENOMEgmap	exon	6464495	6464794	.	+	.	gene_id "XLOC_000337"; transcript_id "TCONS_00000720"; exon_number "1"; gene_name "lcl|NC_012007.3_cds_XP_002285281.1_1000"; oId "TR5749|c0_g1_i5749.mrna1"; nearest_ref "lcl|NC_012007.3_cds_XP_002285281.1_1000.mrna1"; class_code "e"; tss_id "TSS450";
chr1	VVGENOMEgmap	exon	6464495	6464698	.	+	.	gene_id "XLOC_000337"; transcript_id "TCONS_00000721"; exon_number "1"; gene_name "lcl|NC_012007.3_cds_XP_002285281.1_1000"; oId "TR5750|c0_g1_i5750.mrna1"; nearest_ref "lcl|NC_012007.3_cds_XP_002285281.1_1000.mrna1"; class_code "o"; tss_id "TSS450";
chr1	VVGENOMEgmap	exon	6465159	6466414	.	+	.	gene_id "XLOC_000337"; transcript_id "TCONS_00000721"; exon_number "2"; gene_name "lcl|NC_012007.3_cds_XP_002285281.1_1000"; oId "TR5750|c0_g1_i5750.mrna1"; nearest_ref "lcl|NC_012007.3_cds_XP_002285281.1_1000.mrna1"; class_code "o"; tss_id "TSS450";
chr1	VVGENOMEgmap	exon	6459782	6460660	.	+	.	gene_id "XLOC_000338"; transcript_id "TCONS_00000707"; exon_number "1"; gene_name "lcl|NC_012007.3_cds_XP_002285281.1_1000"; oId "TR103253|c0_g1_i103253.mrna1"; nearest_ref "lcl|NC_012007.3_cds_XP_002285281.1_1000.mrna1"; class_code "i"; tss_id "TSS451";
chr1	VVGENOMEgmap	exon	6460800	6461097	.	+	.	gene_id "XLOC_000338"; transcript_id "TCONS_00000707"; exon_number "2"; gene_name "lcl|NC_012007.3_cds_XP_002285281.1_1000"; oId "TR103253|c0_g1_i103253.mrna1"; nearest_ref "lcl|NC_012007.3_cds_XP_002285281.1_1000.mrna1"; class_code "i"; tss_id "TSS451";
chr1	VVGENOMEgmap	exon	6459782	6461097	.	+	.	gene_id "XLOC_000338"; transcript_id "TCONS_00000706"; exon_number "1"; gene_name "lcl|NC_012007.3_cds_XP_002285281.1_1000"; oId "TR103252|c0_g1_i103252.mrna1"; nearest_ref "lcl|NC_012007.3_cds_XP_002285281.1_1000.mrna1"; class_code "i"; tss_id "TSS451";
chr1	VVGENOMEgmap	exon	6460568	6461370	.	+	.	gene_id "XLOC_000338"; transcript_id "TCONS_00000709"; exon_number "1"; gene_name "lcl|NC_012007.3_cds_XP_002285281.1_1000"; oId "TR103250|c0_g1_i103250.mrna2"; nearest_ref "lcl|NC_012007.3_cds_XP_002285281.1_1000.mrna1"; class_code "i"; tss_id "TSS452";
chr1	VVGENOMEgmap	exon	6461263	6461527	.	+	.	gene_id "XLOC_000338"; transcript_id "TCONS_00000719"; exon_number "1"; gene_name "lcl|NC_012007.3_cds_XP_002285281.1_1000"; oId "TR344715|c0_g1_i344715.mrna1"; nearest_ref "lcl|NC_012007.3_cds_XP_002285281.1_1000.mrna1"; class_code "i"; tss_id "TSS454";
chr1	VVGENOMEgmap	exon	6505306	6505403	.	+	.	gene_id "XLOC_000339"; transcript_id "TCONS_00000722"; exon_number "1"; oId "TR21857|c0_g1_i21857.mrna2"; class_code "u"; tss_id "TSS455";
chr1	VVGENOMEgmap	exon	6528393	6528452	.	+	.	gene_id "XLOC_000339"; transcript_id "TCONS_00000722"; exon_number "2"; oId "TR21857|c0_g1_i21857.mrna2"; class_code "u"; tss_id "TSS455";
chr1	VVGENOMEgmap	exon	6528691	6529395	.	+	.	gene_id "XLOC_000339"; transcript_id "TCONS_00000722"; exon_number "3"; oId "TR21857|c0_g1_i21857.mrna2"; class_code "u"; tss_id "TSS455";
chr1	VVGENOMEgmap	exon	6528803	6529326	.	+	.	gene_id "XLOC_000339"; transcript_id "TCONS_00000723"; exon_number "1"; oId "TR21856|c0_g1_i21856.mrna2"; class_code "u"; tss_id "TSS456";
chr1	VVGENOMEgmap	exon	6568228	6568329	.	+	.	gene_id "XLOC_000339"; transcript_id "TCONS_00000723"; exon_number "2"; oId "TR21856|c0_g1_i21856.mrna2"; class_code "u"; tss_id "TSS456";
chr1	VVGENOMEgmap	exon	6572186	6572644	.	+	.	gene_id "XLOC_000340"; transcript_id "TCONS_00000724"; exon_number "1"; gene_name "lcl|NC_012007.3_cds_XP_002285291.1_1005"; oId "TR339445|c0_g1_i339445.mrna1"; nearest_ref "lcl|NC_012007.3_cds_XP_002285291.1_1005.mrna1"; class_code "o"; tss_id "TSS457";
chr1	VVGENOMEgmap	exon	6586110	6586422	.	+	.	gene_id "XLOC_000341"; transcript_id "TCONS_00000726"; exon_number "1"; oId "TR10886|c0_g1_i10886.mrna1"; class_code "u"; tss_id "TSS458";
chr1	VVGENOMEgmap	exon	6587863	6588071	.	+	.	gene_id "XLOC_000341"; transcript_id "TCONS_00000726"; exon_number "2"; oId "TR10886|c0_g1_i10886.mrna1"; class_code "u"; tss_id "TSS458";
chr1	VVGENOMEgmap	exon	6613678	6614037	.	+	.	gene_id "XLOC_000342"; transcript_id "TCONS_00000727"; exon_number "1"; gene_name "lcl|NC_012007.3_cds_XP_002285300.1_1007"; oId "TR436|c0_g1_i436.mrna1"; nearest_ref "lcl|NC_012007.3_cds_XP_002285300.1_1007.mrna1"; class_code "i"; tss_id "TSS459";
chr1	VVGENOMEgmap	exon	6626397	6626745	.	+	.	gene_id "XLOC_000343"; transcript_id "TCONS_00000728"; exon_number "1"; oId "TR348870|c0_g1_i348870.mrna2"; class_code "u"; tss_id "TSS460";
chr1	VVGENOMEgmap	exon	6644848	6644850	.	+	.	gene_id "XLOC_000344"; transcript_id "TCONS_00000729"; exon_number "1"; gene_name "lcl|NC_012007.3_cds_XP_002282002.3_1013"; oId "TR9228|c0_g1_i9228.mrna1"; nearest_ref "lcl|NC_012007.3_cds_XP_002282002.3_1013.mrna1"; class_code "o"; tss_id "TSS461";
chr1	VVGENOMEgmap	exon	6652012	6652029	.	+	.	gene_id "XLOC_000344"; transcript_id "TCONS_00000729"; exon_number "2"; gene_name "lcl|NC_012007.3_cds_XP_002282002.3_1013"; oId "TR9228|c0_g1_i9228.mrna1"; nearest_ref "lcl|NC_012007.3_cds_XP_002282002.3_1013.mrna1"; class_code "o"; tss_id "TSS461";
chr1	VVGENOMEgmap	exon	6665691	6665692	.	+	.	gene_id "XLOC_000344"; transcript_id "TCONS_00000729"; exon_number "3"; gene_name "lcl|NC_012007.3_cds_XP_002282002.3_1013"; oId "TR9228|c0_g1_i9228.mrna1"; nearest_ref "lcl|NC_012007.3_cds_XP_002282002.3_1013.mrna1"; class_code "o"; tss_id "TSS461";
chr1	VVGENOMEgmap	exon	6667466	6667467	.	+	.	gene_id "XLOC_000344"; transcript_id "TCONS_00000729"; exon_number "4"; gene_name "lcl|NC_012007.3_cds_XP_002282002.3_1013"; oId "TR9228|c0_g1_i9228.mrna1"; nearest_ref "lcl|NC_012007.3_cds_XP_002282002.3_1013.mrna1"; class_code "o"; tss_id "TSS461";
chr1	VVGENOMEgmap	exon	6672397	6673057	.	+	.	gene_id "XLOC_000344"; transcript_id "TCONS_00000729"; exon_number "5"; gene_name "lcl|NC_012007.3_cds_XP_002282002.3_1013"; oId "TR9228|c0_g1_i9228.mrna1"; nearest_ref "lcl|NC_012007.3_cds_XP_002282002.3_1013.mrna1"; class_code "o"; tss_id "TSS461";
chr1	VVGENOMEgmap	exon	6657590	6657993	.	+	.	gene_id "XLOC_000345"; transcript_id "TCONS_00000730"; exon_number "1"; oId "TR288353|c0_g1_i288353.mrna5"; class_code "u"; tss_id "TSS462";
chr1	VVGENOMEgmap	exon	6673072	6673598	.	+	.	gene_id "XLOC_000346"; transcript_id "TCONS_00000734"; exon_number "1"; gene_name "lcl|NC_012007.3_cds_XP_002285316.1_1014"; oId "TR349437|c0_g1_i349437.mrna1"; nearest_ref "lcl|NC_012007.3_cds_XP_002285316.1_1014.mrna1"; class_code "i"; tss_id "TSS464";
chr1	VVGENOMEgmap	exon	6730398	6730747	.	+	.	gene_id "XLOC_000347"; transcript_id "TCONS_00000735"; exon_number "1"; gene_name "lcl|NC_012007.3_cds_XP_010650917.1_1022"; oId "TR3663|c0_g1_i3663.mrna1"; nearest_ref "lcl|NC_012007.3_cds_XP_010650917.1_1022.mrna1"; class_code "e"; tss_id "TSS465";
chr1	VVGENOMEgmap	exon	6731077	6731540	.	+	.	gene_id "XLOC_000347"; transcript_id "TCONS_00000736"; exon_number "1"; gene_name "lcl|NC_012007.3_cds_XP_010650917.1_1022"; oId "TR127728|c0_g1_i127728.mrna1"; nearest_ref "lcl|NC_012007.3_cds_XP_010650917.1_1022.mrna1"; class_code "e"; tss_id "TSS466";
chr1	VVGENOMEgmap	exon	6747603	6748318	.	+	.	gene_id "XLOC_000348"; transcript_id "TCONS_00000737"; exon_number "1"; gene_name "lcl|NC_012007.3_cds_XP_002285340.1_1023"; oId "TR187197|c0_g1_i187197.mrna1"; nearest_ref "lcl|NC_012007.3_cds_XP_002285340.1_1023.mrna1"; class_code "p"; tss_id "TSS467";
chr1	VVGENOMEgmap	exon	6747991	6748822	.	+	.	gene_id "XLOC_000348"; transcript_id "TCONS_00000743"; exon_number "1"; gene_name "lcl|NC_012007.3_cds_XP_002285340.1_1023"; oId "TR187238|c0_g1_i187238.mrna1"; nearest_ref "lcl|NC_012007.3_cds_XP_002285340.1_1023.mrna1"; class_code "p"; tss_id "TSS469";
chr1	VVGENOMEgmap	exon	6751558	6751895	.	+	.	gene_id "XLOC_000349"; transcript_id "TCONS_00000744"; exon_number "1"; gene_name "lcl|NC_012007.3_cds_XP_002285352.1_1024"; oId "TR348288|c0_g1_i348288.mrna1"; nearest_ref "lcl|NC_012007.3_cds_XP_002285352.1_1024.mrna1"; class_code "x"; tss_id "TSS470";
chr1	VVGENOMEgmap	exon	6752204	6752453	.	+	.	gene_id "XLOC_000350"; transcript_id "TCONS_00000745"; exon_number "1"; gene_name "lcl|NC_012007.3_cds_XP_002285352.1_1024"; oId "TR335301|c0_g1_i335301.mrna1"; nearest_ref "lcl|NC_012007.3_cds_XP_002285352.1_1024.mrna1"; class_code "i"; tss_id "TSS471";
chr1	VVGENOMEgmap	exon	6753059	6753476	.	+	.	gene_id "XLOC_000351"; transcript_id "TCONS_00000747"; exon_number "1"; gene_name "lcl|NC_012007.3_cds_XP_002285352.1_1024"; oId "TR4696|c0_g1_i4696.mrna1"; nearest_ref "lcl|NC_012007.3_cds_XP_002285352.1_1024.mrna1"; class_code "i"; tss_id "TSS472";
chr1	VVGENOMEgmap	exon	6770043	6770050	.	+	.	gene_id "XLOC_000352"; transcript_id "TCONS_00000748"; exon_number "1"; oId "TR69419|c0_g1_i69419.mrna1"; class_code "u"; tss_id "TSS473";
chr1	VVGENOMEgmap	exon	6777415	6777615	.	+	.	gene_id "XLOC_000352"; transcript_id "TCONS_00000748"; exon_number "2"; oId "TR69419|c0_g1_i69419.mrna1"; class_code "u"; tss_id "TSS473";
chr1	VVGENOMEgmap	exon	6777411	6777609	.	+	.	gene_id "XLOC_000352"; transcript_id "TCONS_00000753"; exon_number "1"; oId "TR69419|c0_g1_i69419.mrna2"; class_code "u"; tss_id "TSS474";
chr1	VVGENOMEgmap	exon	6772471	6773231	.	+	.	gene_id "XLOC_000353"; transcript_id "TCONS_00000750"; exon_number "1"; oId "TR69407|c0_g1_i69407.mrna1"; class_code "u"; tss_id "TSS475";
chr1	VVGENOMEgmap	exon	6775174	6775692	.	+	.	gene_id "XLOC_000354"; transcript_id "TCONS_00000752"; exon_number "1"; oId "TR7662|c0_g1_i7662.mrna1"; class_code "u"; tss_id "TSS477";
chr1	VVGENOMEgmap	exon	6832208	6832572	.	+	.	gene_id "XLOC_000355"; transcript_id "TCONS_00000754"; exon_number "1"; gene_name "lcl|NC_012007.3_cds_XP_002282097.1_1035"; oId "TR18613|c0_g1_i18613.mrna1"; nearest_ref "lcl|NC_012007.3_cds_XP_002282097.1_1035.mrna1"; class_code "i"; tss_id "TSS478";
chr1	VVGENOMEgmap	exon	6851000	6851263	.	+	.	gene_id "XLOC_000356"; transcript_id "TCONS_00000755"; exon_number "1"; gene_name "lcl|NC_012007.3_cds_XP_002282104.1_1036"; oId "TR269844|c0_g1_i269844.mrna1"; nearest_ref "lcl|NC_012007.3_cds_XP_002282104.1_1036.mrna1"; class_code "o"; tss_id "TSS479";
chr1	VVGENOMEgmap	exon	6909237	6909513	.	+	.	gene_id "XLOC_000357"; transcript_id "TCONS_00000756"; exon_number "1"; gene_name "lcl|NC_012007.3_cds_XP_002282165.1_1048"; oId "TR77497|c0_g1_i77497.mrna1"; nearest_ref "lcl|NC_012007.3_cds_XP_002282165.1_1048.mrna1"; class_code "x"; tss_id "TSS480";
chr1	VVGENOMEgmap	exon	6954289	6954554	.	+	.	gene_id "XLOC_000358"; transcript_id "TCONS_00000757"; exon_number "1"; gene_name "lcl|NC_012007.3_cds_XP_002285415.1_1054"; oId "TR342442|c0_g1_i342442.mrna1"; nearest_ref "lcl|NC_012007.3_cds_XP_002285415.1_1054.mrna1"; class_code "e"; tss_id "TSS481";
chr1	VVGENOMEgmap	exon	6956930	6957370	.	+	.	gene_id "XLOC_000359"; transcript_id "TCONS_00000758"; exon_number "1"; gene_name "lcl|NC_012007.3_cds_XP_002285424.1_1055"; oId "TR355163|c0_g1_i355163.mrna1"; nearest_ref "lcl|NC_012007.3_cds_XP_002285424.1_1055.mrna1"; class_code "i"; tss_id "TSS482";
chr1	VVGENOMEgmap	exon	6957264	6957562	.	+	.	gene_id "XLOC_000359"; transcript_id "TCONS_00000759"; exon_number "1"; gene_name "lcl|NC_012007.3_cds_XP_002285424.1_1055"; oId "TR343801|c0_g1_i343801.mrna1"; nearest_ref "lcl|NC_012007.3_cds_XP_002285424.1_1055.mrna1"; class_code "x"; tss_id "TSS483";
chr1	VVGENOMEgmap	exon	6971089	6971427	.	+	.	gene_id "XLOC_000360"; transcript_id "TCONS_00000761"; exon_number "1"; gene_name "lcl|NC_012007.3_cds_XP_010650728.1_1056"; oId "TR56753|c0_g1_i56753.mrna1"; nearest_ref "lcl|NC_012007.3_cds_XP_010650728.1_1056.mrna1"; class_code "i"; tss_id "TSS484";
chr1	VVGENOMEgmap	exon	6973039	6973343	.	+	.	gene_id "XLOC_000361"; transcript_id "TCONS_00000762"; exon_number "1"; gene_name "lcl|NC_012007.3_cds_XP_010650728.1_1056"; oId "TR348266|c0_g1_i348266.mrna1"; nearest_ref "lcl|NC_012007.3_cds_XP_010650728.1_1056.mrna1"; class_code "i"; tss_id "TSS485";
chr1	VVGENOMEgmap	exon	6990793	6991077	.	+	.	gene_id "XLOC_000362"; transcript_id "TCONS_00000763"; exon_number "1"; gene_name "lcl|NC_012007.3_cds_XP_010650724.1_1064"; oId "TR238303|c0_g1_i238303.mrna1"; nearest_ref "lcl|NC_012007.3_cds_XP_010650724.1_1064.mrna1"; class_code "e"; tss_id "TSS486";
chr1	VVGENOMEgmap	exon	6991828	6992944	.	+	.	gene_id "XLOC_000362"; transcript_id "TCONS_00000764"; exon_number "1"; gene_name "lcl|NC_012007.3_cds_XP_010650724.1_1064"; oId "TR238287|c0_g1_i238287.mrna1"; nearest_ref "lcl|NC_012007.3_cds_XP_010650724.1_1064.mrna1"; class_code "e"; tss_id "TSS487";
chr1	VVGENOMEgmap	exon	6993226	6993277	.	+	.	gene_id "XLOC_000362"; transcript_id "TCONS_00000765"; exon_number "1"; gene_name "lcl|NC_012007.3_cds_XP_010650724.1_1064"; oId "TR238301|c0_g1_i238301.mrna2"; nearest_ref "lcl|NC_012007.3_cds_XP_010650724.1_1064.mrna1"; class_code "o"; tss_id "TSS488";
chr1	VVGENOMEgmap	exon	6993848	6994274	.	+	.	gene_id "XLOC_000362"; transcript_id "TCONS_00000765"; exon_number "2"; gene_name "lcl|NC_012007.3_cds_XP_010650724.1_1064"; oId "TR238301|c0_g1_i238301.mrna2"; nearest_ref "lcl|NC_012007.3_cds_XP_010650724.1_1064.mrna1"; class_code "o"; tss_id "TSS488";
chr1	VVGENOMEgmap	exon	7036182	7036503	.	+	.	gene_id "XLOC_000363"; transcript_id "TCONS_00000766"; exon_number "1"; gene_name "lcl|NC_012007.3_cds_XP_010651036.1_1072"; oId "TR86949|c0_g1_i86949.mrna1"; nearest_ref "lcl|NC_012007.3_cds_XP_010651036.1_1072.mrna3"; class_code "o"; tss_id "TSS489";
chr1	VVGENOMEgmap	exon	7066004	7066070	.	+	.	gene_id "XLOC_000363"; transcript_id "TCONS_00000766"; exon_number "2"; gene_name "lcl|NC_012007.3_cds_XP_010651036.1_1072"; oId "TR86949|c0_g1_i86949.mrna1"; nearest_ref "lcl|NC_012007.3_cds_XP_010651036.1_1072.mrna3"; class_code "o"; tss_id "TSS489";
chr1	VVGENOMEgmap	exon	7094730	7094851	.	+	.	gene_id "XLOC_000364"; transcript_id "TCONS_00000767"; exon_number "1"; oId "TR313630|c0_g1_i313630.mrna1"; class_code "u"; tss_id "TSS490";
chr1	VVGENOMEgmap	exon	7104866	7105111	.	+	.	gene_id "XLOC_000365"; transcript_id "TCONS_00000769"; exon_number "1"; gene_name "lcl|NC_012007.3_cds_XP_010650619.1_1089"; oId "TR357784|c0_g1_i357784.mrna2"; nearest_ref "lcl|NC_012007.3_cds_XP_010650619.1_1089.mrna1"; class_code "x"; tss_id "TSS491";
chr1	VVGENOMEgmap	exon	7105682	7105861	.	+	.	gene_id "XLOC_000365"; transcript_id "TCONS_00000769"; exon_number "2"; gene_name "lcl|NC_012007.3_cds_XP_010650619.1_1089"; oId "TR357784|c0_g1_i357784.mrna2"; nearest_ref "lcl|NC_012007.3_cds_XP_010650619.1_1089.mrna1"; class_code "x"; tss_id "TSS491";
chr1	VVGENOMEgmap	exon	7134130	7134726	.	+	.	gene_id "XLOC_000366"; transcript_id "TCONS_00000772"; exon_number "1"; gene_name "lcl|NC_012007.3_cds_XP_002285492.1_1091"; oId "TR347010|c0_g1_i347010.mrna1"; nearest_ref "lcl|NC_012007.3_cds_XP_002285492.1_1091.mrna1"; class_code "e"; tss_id "TSS492";
chr1	VVGENOMEgmap	exon	7127710	7128126	.	+	.	gene_id "XLOC_000367"; transcript_id "TCONS_00000770"; exon_number "1"; gene_name "lcl|NC_012007.3_cds_XP_002285492.1_1091"; oId "TR351381|c0_g1_i351381.mrna1"; nearest_ref "lcl|NC_012007.3_cds_XP_002285492.1_1091.mrna1"; class_code "i"; tss_id "TSS493";
chr1	VVGENOMEgmap	exon	7133363	7133422	.	+	.	gene_id "XLOC_000368"; transcript_id "TCONS_00000771"; exon_number "1"; gene_name "lcl|NC_012007.3_cds_XP_002285492.1_1091"; oId "TR21553|c0_g1_i21553.mrna2"; nearest_ref "lcl|NC_012007.3_cds_XP_002285492.1_1091.mrna1"; class_code "i"; tss_id "TSS494";
chr1	VVGENOMEgmap	exon	7136354	7136396	.	+	.	gene_id "XLOC_000369"; transcript_id "TCONS_00000773"; exon_number "1"; gene_name "lcl|NC_012007.3_cds_XP_002285492.1_1091"; oId "TR351265|c0_g1_i351265.mrna2"; nearest_ref "lcl|NC_012007.3_cds_XP_002285492.1_1091.mrna1"; class_code "i"; tss_id "TSS495";
chr1	VVGENOMEgmap	exon	7143392	7143728	.	+	.	gene_id "XLOC_000370"; transcript_id "TCONS_00000774"; exon_number "1"; gene_name "lcl|NC_012007.3_cds_XP_002282325.1_1092"; oId "TR102202|c0_g1_i102202.mrna1"; nearest_ref "lcl|NC_012007.3_cds_XP_002282325.1_1092.mrna1"; class_code "e"; tss_id "TSS496";
chr1	VVGENOMEgmap	exon	7144531	7144768	.	+	.	gene_id "XLOC_000370"; transcript_id "TCONS_00000775"; exon_number "1"; gene_name "lcl|NC_012007.3_cds_XP_002282325.1_1092"; oId "TR102209|c0_g1_i102209.mrna1"; nearest_ref "lcl|NC_012007.3_cds_XP_002282325.1_1092.mrna1"; class_code "e"; tss_id "TSS497";
chr1	VVGENOMEgmap	exon	7153263	7153490	.	+	.	gene_id "XLOC_000371"; transcript_id "TCONS_00000777"; exon_number "1"; oId "TR358097|c0_g1_i358097.mrna1"; class_code "u"; tss_id "TSS498";
chr1	VVGENOMEgmap	exon	7171424	7171554	.	+	.	gene_id "XLOC_000372"; transcript_id "TCONS_00000778"; exon_number "1"; gene_name "lcl|NC_012007.3_cds_XP_010650586.1_1098"; oId "TR10296|c0_g1_i10296.mrna2"; nearest_ref "lcl|NC_012007.3_cds_XP_010650586.1_1098.mrna1"; class_code "o"; tss_id "TSS499";
chr1	VVGENOMEgmap	exon	7173352	7173490	.	+	.	gene_id "XLOC_000372"; transcript_id "TCONS_00000778"; exon_number "2"; gene_name "lcl|NC_012007.3_cds_XP_010650586.1_1098"; oId "TR10296|c0_g1_i10296.mrna2"; nearest_ref "lcl|NC_012007.3_cds_XP_010650586.1_1098.mrna1"; class_code "o"; tss_id "TSS499";
chr1	VVGENOMEgmap	exon	7171603	7172558	.	+	.	gene_id "XLOC_000373"; transcript_id "TCONS_00000779"; exon_number "1"; oId "TR345128|c0_g1_i345128.mrna1"; class_code "u"; tss_id "TSS500";
chr1	VVGENOMEgmap	exon	7186895	7186950	.	+	.	gene_id "XLOC_000374"; transcript_id "TCONS_00000780"; exon_number "1"; gene_name "lcl|NC_012007.3_cds_XP_019075501.1_1099"; oId "TR41270|c0_g1_i41270.mrna1"; nearest_ref "lcl|NC_012007.3_cds_XP_019075501.1_1099.mrna1"; class_code "i"; tss_id "TSS501";
chr1	VVGENOMEgmap	exon	7187663	7188047	.	+	.	gene_id "XLOC_000375"; transcript_id "TCONS_00000782"; exon_number "1"; gene_name "lcl|NC_012007.3_cds_XP_019075501.1_1099"; oId "TR349209|c0_g1_i349209.mrna1"; nearest_ref "lcl|NC_012007.3_cds_XP_019075501.1_1099.mrna1"; class_code "x"; tss_id "TSS502";
chr1	VVGENOMEgmap	exon	7218243	7219079	.	+	.	gene_id "XLOC_000376"; transcript_id "TCONS_00000783"; exon_number "1"; gene_name "lcl|NC_012007.3_cds_XP_002285504.1_1104"; oId "TR6806|c0_g1_i6806.mrna1"; nearest_ref "lcl|NC_012007.3_cds_XP_002285504.1_1104.mrna1"; class_code "e"; tss_id "TSS503";
chr1	VVGENOMEgmap	exon	7227192	7228290	.	+	.	gene_id "XLOC_000376"; transcript_id "TCONS_00000784"; exon_number "1"; gene_name "lcl|NC_012007.3_cds_XP_002285504.1_1104"; oId "TR91150|c0_g1_i91150.mrna1"; nearest_ref "lcl|NC_012007.3_cds_XP_002285504.1_1104.mrna1"; class_code "e"; tss_id "TSS504";
chr1	VVGENOMEgmap	exon	7229666	7230028	.	+	.	gene_id "XLOC_000377"; transcript_id "TCONS_00000785"; exon_number "1"; gene_name "lcl|NC_012007.3_cds_XP_002285504.1_1104"; oId "TR34789|c0_g1_i34789.mrna1"; nearest_ref "lcl|NC_012007.3_cds_XP_002285504.1_1104.mrna1"; class_code "p"; tss_id "TSS505";
chr1	VVGENOMEgmap	exon	7234261	7234889	.	+	.	gene_id "XLOC_000378"; transcript_id "TCONS_00000787"; exon_number "1"; gene_name "lcl|NC_012007.3_cds_XP_019075527.1_1107"; oId "TR343309|c0_g1_i343309.mrna1"; nearest_ref "lcl|NC_012007.3_cds_XP_019075527.1_1107.mrna1"; class_code "e"; tss_id "TSS506";
chr1	VVGENOMEgmap	exon	7245744	7246305	.	+	.	gene_id "XLOC_000379"; transcript_id "TCONS_00000788"; exon_number "1"; gene_name "lcl|NC_012007.3_cds_XP_002282388.2_1110"; oId "TR164767|c0_g1_i164767.mrna1"; nearest_ref "lcl|NC_012007.3_cds_XP_002282388.2_1110.mrna1"; class_code "x"; tss_id "TSS507";
chr1	VVGENOMEgmap	exon	7247244	7247297	.	+	.	gene_id "XLOC_000380"; transcript_id "TCONS_00000790"; exon_number "1"; gene_name "lcl|NC_012007.3_cds_XP_002282388.2_1110"; oId "TR164763|c0_g1_i164763.mrna2"; nearest_ref "lcl|NC_012007.3_cds_XP_002282388.2_1110.mrna1"; class_code "i"; tss_id "TSS509";
chr1	VVGENOMEgmap	exon	7252523	7252576	.	+	.	gene_id "XLOC_000381"; transcript_id "TCONS_00000791"; exon_number "1"; gene_name "lcl|NC_012007.3_cds_XP_002282388.2_1110"; oId "TR343416|c0_g1_i343416.mrna1"; nearest_ref "lcl|NC_012007.3_cds_XP_002282388.2_1110.mrna1"; class_code "i"; tss_id "TSS510";
chr1	VVGENOMEgmap	exon	7252630	7252852	.	+	.	gene_id "XLOC_000381"; transcript_id "TCONS_00000791"; exon_number "2"; gene_name "lcl|NC_012007.3_cds_XP_002282388.2_1110"; oId "TR343416|c0_g1_i343416.mrna1"; nearest_ref "lcl|NC_012007.3_cds_XP_002282388.2_1110.mrna1"; class_code "i"; tss_id "TSS510";
chr1	VVGENOMEgmap	exon	7259021	7259270	.	+	.	gene_id "XLOC_000382"; transcript_id "TCONS_00000792"; exon_number "1"; gene_name "lcl|NC_012007.3_cds_XP_002282396.1_1111"; oId "TR352772|c0_g1_i352772.mrna1"; nearest_ref "lcl|NC_012007.3_cds_XP_002282396.1_1111.mrna1"; class_code "o"; tss_id "TSS511";
chr1	VVGENOMEgmap	exon	7265311	7265596	.	+	.	gene_id "XLOC_000382"; transcript_id "TCONS_00000794"; exon_number "1"; gene_name "lcl|NC_012007.3_cds_XP_002282396.1_1111"; oId "TR358888|c0_g1_i358888.mrna1"; nearest_ref "lcl|NC_012007.3_cds_XP_002282396.1_1111.mrna1"; class_code "e"; tss_id "TSS512";
chr1	VVGENOMEgmap	exon	7265549	7265790	.	+	.	gene_id "XLOC_000382"; transcript_id "TCONS_00000795"; exon_number "1"; gene_name "lcl|NC_012007.3_cds_XP_002282396.1_1111"; oId "TR348397|c0_g1_i348397.mrna1"; nearest_ref "lcl|NC_012007.3_cds_XP_002282396.1_1111.mrna1"; class_code "i"; tss_id "TSS513";
chr1	VVGENOMEgmap	exon	7265772	7266327	.	+	.	gene_id "XLOC_000382"; transcript_id "TCONS_00000796"; exon_number "1"; gene_name "lcl|NC_012007.3_cds_XP_002282396.1_1111"; oId "TR11363|c0_g1_i11363.mrna1"; nearest_ref "lcl|NC_012007.3_cds_XP_002282396.1_1111.mrna1"; class_code "e"; tss_id "TSS514";
chr1	VVGENOMEgmap	exon	7262231	7262510	.	+	.	gene_id "XLOC_000383"; transcript_id "TCONS_00000793"; exon_number "1"; gene_name "lcl|NC_012007.3_cds_XP_002282396.1_1111"; oId "TR350749|c0_g1_i350749.mrna1"; nearest_ref "lcl|NC_012007.3_cds_XP_002282396.1_1111.mrna1"; class_code "i"; tss_id "TSS515";
chr1	VVGENOMEgmap	exon	7266553	7266892	.	+	.	gene_id "XLOC_000384"; transcript_id "TCONS_00000797"; exon_number "1"; gene_name "lcl|NC_012007.3_cds_XP_002282396.1_1111"; oId "TR84835|c0_g1_i84835.mrna1"; nearest_ref "lcl|NC_012007.3_cds_XP_002282396.1_1111.mrna1"; class_code "p"; tss_id "TSS516";
chr1	VVGENOMEgmap	exon	7326411	7326760	.	+	.	gene_id "XLOC_000385"; transcript_id "TCONS_00000798"; exon_number "1"; gene_name "lcl|NC_012007.3_cds_XP_019075567.1_1120"; oId "TR339919|c0_g1_i339919.mrna1"; nearest_ref "lcl|NC_012007.3_cds_XP_019075567.1_1120.mrna1"; class_code "e"; tss_id "TSS517";
chr1	VVGENOMEgmap	exon	7332543	7332708	.	+	.	gene_id "XLOC_000386"; transcript_id "TCONS_00000799"; exon_number "1"; oId "TR227571|c0_g1_i227571.mrna2"; class_code "u"; tss_id "TSS518";
chr1	VVGENOMEgmap	exon	7336074	7336529	.	+	.	gene_id "XLOC_000387"; transcript_id "TCONS_00000800"; exon_number "1"; oId "TR127613|c0_g1_i127613.mrna1"; class_code "u"; tss_id "TSS519";
chr1	VVGENOMEgmap	exon	7347308	7347615	.	+	.	gene_id "XLOC_000388"; transcript_id "TCONS_00000802"; exon_number "1"; oId "TR6439|c0_g1_i6439.mrna1"; class_code "u"; tss_id "TSS520";
chr1	VVGENOMEgmap	exon	7359030	7359092	.	+	.	gene_id "XLOC_000389"; transcript_id "TCONS_00000803"; exon_number "1"; oId "TR312846|c0_g1_i312846.mrna1"; class_code "u"; tss_id "TSS521";
chr1	VVGENOMEgmap	exon	7395655	7395916	.	+	.	gene_id "XLOC_000390"; transcript_id "TCONS_00000804"; exon_number "1"; gene_name "lcl|NC_012007.3_cds_XP_002270485.1_1128"; oId "TR352097|c0_g1_i352097.mrna1"; nearest_ref "lcl|NC_012007.3_cds_XP_002270485.1_1128.mrna1"; class_code "x"; tss_id "TSS522";
chr1	VVGENOMEgmap	exon	7473787	7474328	.	+	.	gene_id "XLOC_000391"; transcript_id "TCONS_00000805"; exon_number "1"; gene_name "lcl|NC_012007.3_cds_XP_002266015.1_1133"; oId "TR111431|c0_g1_i111431.mrna1"; nearest_ref "lcl|NC_012007.3_cds_XP_002266015.1_1133.mrna1"; class_code "o"; tss_id "TSS523";
chr1	VVGENOMEgmap	exon	7494469	7494855	.	+	.	gene_id "XLOC_000392"; transcript_id "TCONS_00000806"; exon_number "1"; gene_name "lcl|NC_012007.3_cds_XP_002269864.2_1135"; oId "TR43367|c0_g1_i43367.mrna1"; nearest_ref "lcl|NC_012007.3_cds_XP_002269864.2_1135.mrna1"; class_code "x"; tss_id "TSS524";
chr1	VVGENOMEgmap	exon	7498687	7499325	.	+	.	gene_id "XLOC_000393"; transcript_id "TCONS_00000807"; exon_number "1"; gene_name "lcl|NC_012007.3_cds_XP_002269864.2_1135"; oId "TR353614|c0_g1_i353614.mrna1"; nearest_ref "lcl|NC_012007.3_cds_XP_002269864.2_1135.mrna1"; class_code "i"; tss_id "TSS525";
chr1	VVGENOMEgmap	exon	7538134	7538379	.	+	.	gene_id "XLOC_000394"; transcript_id "TCONS_00000808"; exon_number "1"; oId "TR43368|c0_g1_i43368.mrna1"; class_code "u"; tss_id "TSS526";
chr1	VVGENOMEgmap	exon	7546818	7546843	.	+	.	gene_id "XLOC_000395"; transcript_id "TCONS_00000809"; exon_number "1"; oId "TR354917|c0_g1_i354917.mrna1"; class_code "u"; tss_id "TSS527";
chr1	VVGENOMEgmap	exon	7546922	7546949	.	+	.	gene_id "XLOC_000395"; transcript_id "TCONS_00000809"; exon_number "2"; oId "TR354917|c0_g1_i354917.mrna1"; class_code "u"; tss_id "TSS527";
chr1	VVGENOMEgmap	exon	7575901	7576528	.	+	.	gene_id "XLOC_000396"; transcript_id "TCONS_00000810"; exon_number "1"; gene_name "lcl|NC_012007.3_cds_XP_002265658.2_1141"; oId "TR351204|c0_g1_i351204.mrna1"; nearest_ref "lcl|NC_012007.3_cds_XP_002265658.2_1141.mrna1"; class_code "x"; tss_id "TSS528";
chr1	VVGENOMEgmap	exon	7634629	7635083	.	+	.	gene_id "XLOC_000397"; transcript_id "TCONS_00000811"; exon_number "1"; gene_name "lcl|NC_012007.3_cds_XP_019075620.1_1145"; oId "TR44000|c0_g1_i44000.mrna1"; nearest_ref "lcl|NC_012007.3_cds_XP_019075620.1_1145.mrna1"; class_code "x"; tss_id "TSS529";
chr1	VVGENOMEgmap	exon	7651116	7651511	.	+	.	gene_id "XLOC_000398"; transcript_id "TCONS_00000812"; exon_number "1"; oId "TR100691|c0_g1_i100691.mrna1"; class_code "u"; tss_id "TSS530";
chr1	VVGENOMEgmap	exon	7652565	7653197	.	+	.	gene_id "XLOC_000399"; transcript_id "TCONS_00000815"; exon_number "1"; gene_name "lcl|NC_012007.3_cds_XP_002265544.2_1147"; oId "TR100699|c0_g1_i100699.mrna1"; nearest_ref "lcl|NC_012007.3_cds_XP_002265544.2_1147.mrna1"; class_code "e"; tss_id "TSS532";
chr1	VVGENOMEgmap	exon	7653484	7653747	.	+	.	gene_id "XLOC_000399"; transcript_id "TCONS_00000816"; exon_number "1"; gene_name "lcl|NC_012007.3_cds_XP_002265544.2_1147"; oId "TR100692|c0_g1_i100692.mrna1"; nearest_ref "lcl|NC_012007.3_cds_XP_002265544.2_1147.mrna1"; class_code "e"; tss_id "TSS533";
chr1	VVGENOMEgmap	exon	7654072	7654371	.	+	.	gene_id "XLOC_000399"; transcript_id "TCONS_00000817"; exon_number "1"; gene_name "lcl|NC_012007.3_cds_XP_002265544.2_1147"; oId "TR356020|c0_g1_i356020.mrna1"; nearest_ref "lcl|NC_012007.3_cds_XP_002265544.2_1147.mrna1"; class_code "e"; tss_id "TSS534";
chr1	VVGENOMEgmap	exon	7657870	7658407	.	+	.	gene_id "XLOC_000400"; transcript_id "TCONS_00000818"; exon_number "1"; gene_name "lcl|NC_012007.3_cds_XP_019075643.1_1148"; oId "TR339045|c0_g1_i339045.mrna1"; nearest_ref "lcl|NC_012007.3_cds_XP_019075643.1_1148.mrna1"; class_code "i"; tss_id "TSS535";
chr1	VVGENOMEgmap	exon	7658328	7658769	.	+	.	gene_id "XLOC_000400"; transcript_id "TCONS_00000819"; exon_number "1"; gene_name "lcl|NC_012007.3_cds_XP_019075642.1_1149"; oId "TR353698|c0_g1_i353698.mrna1"; nearest_ref "lcl|NC_012007.3_cds_XP_019075642.1_1149.mrna1"; class_code "i"; tss_id "TSS536";
chr1	VVGENOMEgmap	exon	7670109	7670320	.	+	.	gene_id "XLOC_000401"; transcript_id "TCONS_00000820"; exon_number "1"; oId "TR198894|c0_g1_i198894.mrna1"; class_code "u"; tss_id "TSS537";
chr1	VVGENOMEgmap	exon	7673895	7674485	.	+	.	gene_id "XLOC_000402"; transcript_id "TCONS_00000822"; exon_number "1"; gene_name "lcl|NC_012007.3_cds_XP_002267079.1_1167"; oId "TR198879|c0_g1_i198879.mrna2"; nearest_ref "lcl|NC_012007.3_cds_XP_002267079.1_1167.mrna2"; class_code "x"; tss_id "TSS538";
chr1	VVGENOMEgmap	exon	7682094	7683225	.	+	.	gene_id "XLOC_000403"; transcript_id "TCONS_00000824"; exon_number "1"; gene_name "lcl|NC_012007.3_cds_XP_010651585.1_1153"; oId "TR139439|c0_g1_i139439.mrna1"; nearest_ref "lcl|NC_012007.3_cds_XP_010651585.1_1153.mrna1"; class_code "x"; tss_id "TSS540";
chr1	VVGENOMEgmap	exon	7688075	7688280	.	+	.	gene_id "XLOC_000404"; transcript_id "TCONS_00000825"; exon_number "1"; gene_name "lcl|NC_012007.3_cds_XP_010651558.1_1154"; oId "TR198902|c0_g1_i198902.mrna2"; nearest_ref "lcl|NC_012007.3_cds_XP_010651558.1_1154.mrna1"; class_code "p"; tss_id "TSS541";
chr1	VVGENOMEgmap	exon	7699086	7699366	.	+	.	gene_id "XLOC_000405"; transcript_id "TCONS_00000826"; exon_number "1"; oId "TR86676|c0_g1_i86676.mrna1"; class_code "u"; tss_id "TSS542";
chr1	VVGENOMEgmap	exon	7711054	7711377	.	+	.	gene_id "XLOC_000406"; transcript_id "TCONS_00000827"; exon_number "1"; gene_name "lcl|NC_012007.3_cds_XP_010651528.1_1159"; oId "TR8602|c0_g1_i8602.mrna1"; nearest_ref "lcl|NC_012007.3_cds_XP_010651528.1_1159.mrna1"; class_code "i"; tss_id "TSS543";
chr1	VVGENOMEgmap	exon	7720972	7721552	.	+	.	gene_id "XLOC_000407"; transcript_id "TCONS_00000830"; exon_number "1"; gene_name "lcl|NC_012007.3_cds_XP_002266223.1_1162"; oId "TR353445|c0_g1_i353445.mrna1"; nearest_ref "lcl|NC_012007.3_cds_XP_002266223.1_1162.mrna1"; class_code "o"; tss_id "TSS544";
chr1	VVGENOMEgmap	exon	7720058	7720954	.	+	.	gene_id "XLOC_000408"; transcript_id "TCONS_00000829"; exon_number "1"; gene_name "lcl|NC_012007.3_cds_XP_002266223.1_1162"; oId "TR350132|c0_g1_i350132.mrna1"; nearest_ref "lcl|NC_012007.3_cds_XP_002266223.1_1162.mrna1"; class_code "i"; tss_id "TSS545";
chr1	VVGENOMEgmap	exon	7747953	7748666	.	+	.	gene_id "XLOC_000409"; transcript_id "TCONS_00000832"; exon_number "1"; gene_name "lcl|NC_012007.3_cds_XP_002267079.1_1167"; oId "TR198867|c0_g1_i198867.mrna2"; nearest_ref "lcl|NC_012007.3_cds_XP_002267079.1_1167.mrna1"; class_code "i"; tss_id "TSS546";
chr1	VVGENOMEgmap	exon	7758168	7758424	.	+	.	gene_id "XLOC_000410"; transcript_id "TCONS_00000834"; exon_number "1"; gene_name "lcl|NC_012007.3_cds_XP_002267500.1_1169"; oId "TR359178|c0_g1_i359178.mrna1"; nearest_ref "lcl|NC_012007.3_cds_XP_002267500.1_1169.mrna1"; class_code "e"; tss_id "TSS547";
chr1	VVGENOMEgmap	exon	7784238	7784451	.	+	.	gene_id "XLOC_000411"; transcript_id "TCONS_00000835"; exon_number "1"; gene_name "lcl|NC_012007.3_cds_XP_019075687.1_1170"; oId "TR349120|c0_g1_i349120.mrna2"; nearest_ref "lcl|NC_012007.3_cds_XP_019075687.1_1170.mrna1"; class_code "i"; tss_id "TSS548";
chr1	VVGENOMEgmap	exon	7789535	7789766	.	+	.	gene_id "XLOC_000412"; transcript_id "TCONS_00000837"; exon_number "1"; gene_name "lcl|NC_012007.3_cds_XP_019075687.1_1170"; oId "TR252297|c0_g1_i252297.mrna1"; nearest_ref "lcl|NC_012007.3_cds_XP_019075687.1_1170.mrna1"; class_code "p"; tss_id "TSS549";
chr1	VVGENOMEgmap	exon	7790780	7791204	.	+	.	gene_id "XLOC_000413"; transcript_id "TCONS_00000838"; exon_number "1"; gene_name "lcl|NC_012007.3_cds_XP_002265983.1_1174"; oId "TR14386|c0_g1_i14386.mrna1"; nearest_ref "lcl|NC_012007.3_cds_XP_002265983.1_1174.mrna1"; class_code "o"; tss_id "TSS550";
chr1	VVGENOMEgmap	exon	7791403	7791425	.	+	.	gene_id "XLOC_000413"; transcript_id "TCONS_00000838"; exon_number "2"; gene_name "lcl|NC_012007.3_cds_XP_002265983.1_1174"; oId "TR14386|c0_g1_i14386.mrna1"; nearest_ref "lcl|NC_012007.3_cds_XP_002265983.1_1174.mrna1"; class_code "o"; tss_id "TSS550";
chr1	VVGENOMEgmap	exon	7798258	7798693	.	+	.	gene_id "XLOC_000413"; transcript_id "TCONS_00000839"; exon_number "1"; gene_name "lcl|NC_012007.3_cds_XP_002265983.1_1174"; oId "TR294913|c0_g1_i294913.mrna1"; nearest_ref "lcl|NC_012007.3_cds_XP_002265983.1_1174.mrna1"; class_code "o"; tss_id "TSS551";
chr1	VVGENOMEgmap	exon	7816119	7816266	.	+	.	gene_id "XLOC_000414"; transcript_id "TCONS_00000841"; exon_number "1"; gene_name "lcl|NC_012007.3_cds_XP_002265909.1_1177"; oId "TR18362|c0_g1_i18362.mrna2"; nearest_ref "lcl|NC_012007.3_cds_XP_002265909.1_1177.mrna1"; class_code "i"; tss_id "TSS552";
chr1	VVGENOMEgmap	exon	7816240	7817536	.	+	.	gene_id "XLOC_000414"; transcript_id "TCONS_00000842"; exon_number "1"; gene_name "lcl|NC_012007.3_cds_XP_002265909.1_1177"; oId "TR23966|c0_g1_i23966.mrna1"; nearest_ref "lcl|NC_012007.3_cds_XP_002265909.1_1177.mrna1"; class_code "i"; tss_id "TSS553";
chr1	VVGENOMEgmap	exon	7836583	7836892	.	+	.	gene_id "XLOC_000415"; transcript_id "TCONS_00000844"; exon_number "1"; gene_name "lcl|NC_012007.3_cds_XP_002265947.1_1178"; oId "TR353845|c0_g1_i353845.mrna1"; nearest_ref "lcl|NC_012007.3_cds_XP_002265947.1_1178.mrna1"; class_code "e"; tss_id "TSS554";
chr1	VVGENOMEgmap	exon	7837344	7837740	.	+	.	gene_id "XLOC_000416"; transcript_id "TCONS_00000845"; exon_number "1"; gene_name "lcl|NC_012007.3_cds_XP_002265947.1_1178"; oId "TR343398|c0_g1_i343398.mrna1"; nearest_ref "lcl|NC_012007.3_cds_XP_002265947.1_1178.mrna1"; class_code "p"; tss_id "TSS555";
chr1	VVGENOMEgmap	exon	7843399	7844630	.	+	.	gene_id "XLOC_000417"; transcript_id "TCONS_00000852"; exon_number "1"; gene_name "lcl|NC_012007.3_cds_XP_010651439.1_1180"; oId "TR353267|c0_g1_i353267.mrna1"; nearest_ref "lcl|NC_012007.3_cds_XP_010651439.1_1180.mrna1"; class_code "i"; tss_id "TSS556";
chr1	VVGENOMEgmap	exon	7870038	7870700	.	+	.	gene_id "XLOC_000418"; transcript_id "TCONS_00000854"; exon_number "1"; gene_name "lcl|NC_012007.3_cds_XP_010651426.1_1185"; oId "TR345062|c0_g1_i345062.mrna1"; nearest_ref "lcl|NC_012007.3_cds_XP_010651426.1_1185.mrna1"; class_code "e"; tss_id "TSS557";
chr1	VVGENOMEgmap	exon	7864906	7864928	.	+	.	gene_id "XLOC_000419"; transcript_id "TCONS_00000853"; exon_number "1"; gene_name "lcl|NC_012007.3_cds_XP_010651426.1_1185"; oId "TR13037|c0_g1_i13037.mrna2"; nearest_ref "lcl|NC_012007.3_cds_XP_010651426.1_1185.mrna1"; class_code "o"; tss_id "TSS558";
chr1	VVGENOMEgmap	exon	7874185	7874205	.	+	.	gene_id "XLOC_000419"; transcript_id "TCONS_00000853"; exon_number "2"; gene_name "lcl|NC_012007.3_cds_XP_010651426.1_1185"; oId "TR13037|c0_g1_i13037.mrna2"; nearest_ref "lcl|NC_012007.3_cds_XP_010651426.1_1185.mrna1"; class_code "o"; tss_id "TSS558";
chr1	VVGENOMEgmap	exon	7873195	7873674	.	+	.	gene_id "XLOC_000420"; transcript_id "TCONS_00000855"; exon_number "1"; gene_name "lcl|NC_012007.3_cds_XP_002265077.1_1186"; oId "TR340173|c0_g1_i340173.mrna1"; nearest_ref "lcl|NC_012007.3_cds_XP_002265077.1_1186.mrna1"; class_code "x"; tss_id "TSS559";
chr1	VVGENOMEgmap	exon	7893967	7894131	.	+	.	gene_id "XLOC_000421"; transcript_id "TCONS_00000856"; exon_number "1"; gene_name "lcl|NC_012007.3_cds_XP_010651408.1_1187"; oId "TR244923|c0_g1_i244923.mrna2"; nearest_ref "lcl|NC_012007.3_cds_XP_010651408.1_1187.mrna1"; class_code "x"; tss_id "TSS560";
chr1	VVGENOMEgmap	exon	7903948	7904045	.	+	.	gene_id "XLOC_000422"; transcript_id "TCONS_00000857"; exon_number "1"; gene_name "lcl|NC_012007.3_cds_XP_010651773.1_1188"; oId "TR203607|c0_g1_i203607.mrna3"; nearest_ref "lcl|NC_012007.3_cds_XP_010651773.1_1188.mrna1"; class_code "x"; tss_id "TSS561";
chr1	VVGENOMEgmap	exon	7928122	7928448	.	+	.	gene_id "XLOC_000422"; transcript_id "TCONS_00000857"; exon_number "2"; gene_name "lcl|NC_012007.3_cds_XP_010651773.1_1188"; oId "TR203607|c0_g1_i203607.mrna3"; nearest_ref "lcl|NC_012007.3_cds_XP_010651773.1_1188.mrna1"; class_code "x"; tss_id "TSS561";
chr1	VVGENOMEgmap	exon	7903953	7904036	.	+	.	gene_id "XLOC_000422"; transcript_id "TCONS_00000858"; exon_number "1"; gene_name "lcl|NC_012007.3_cds_XP_010651773.1_1188"; oId "TR203615|c0_g1_i203615.mrna3"; nearest_ref "lcl|NC_012007.3_cds_XP_010651773.1_1188.mrna1"; class_code "x"; tss_id "TSS561";
chr1	VVGENOMEgmap	exon	7928112	7928451	.	+	.	gene_id "XLOC_000422"; transcript_id "TCONS_00000858"; exon_number "2"; gene_name "lcl|NC_012007.3_cds_XP_010651773.1_1188"; oId "TR203615|c0_g1_i203615.mrna3"; nearest_ref "lcl|NC_012007.3_cds_XP_010651773.1_1188.mrna1"; class_code "x"; tss_id "TSS561";
chr1	VVGENOMEgmap	exon	7926127	7926192	.	+	.	gene_id "XLOC_000423"; transcript_id "TCONS_00000859"; exon_number "1"; oId "TR244923|c0_g1_i244923.mrna1"; class_code "u"; tss_id "TSS563";
chr1	VVGENOMEgmap	exon	7932531	7932773	.	+	.	gene_id "XLOC_000424"; transcript_id "TCONS_00000861"; exon_number "1"; gene_name "lcl|NC_012007.3_cds_XP_010651402.1_1190"; oId "TR45429|c0_g1_i45429.mrna1"; nearest_ref "lcl|NC_012007.3_cds_XP_010651402.1_1190.mrna1"; class_code "x"; tss_id "TSS564";
chr1	VVGENOMEgmap	exon	7941198	7941490	.	+	.	gene_id "XLOC_000425"; transcript_id "TCONS_00000862"; exon_number "1"; oId "TR348765|c0_g1_i348765.mrna1"; class_code "u"; tss_id "TSS565";
chr1	VVGENOMEgmap	exon	7941574	7941599	.	+	.	gene_id "XLOC_000425"; transcript_id "TCONS_00000862"; exon_number "2"; oId "TR348765|c0_g1_i348765.mrna1"; class_code "u"; tss_id "TSS565";
chr1	VVGENOMEgmap	exon	7997069	7997428	.	+	.	gene_id "XLOC_000426"; transcript_id "TCONS_00000864"; exon_number "1"; oId "TR248115|c0_g1_i248115.mrna1"; class_code "u"; tss_id "TSS566";
chr1	VVGENOMEgmap	exon	7997212	7997604	.	+	.	gene_id "XLOC_000426"; transcript_id "TCONS_00000865"; exon_number "1"; oId "TR248079|c0_g1_i248079.mrna1"; class_code "u"; tss_id "TSS567";
chr1	VVGENOMEgmap	exon	8010849	8011253	.	+	.	gene_id "XLOC_000427"; transcript_id "TCONS_00000866"; exon_number "1"; gene_name "lcl|NC_012007.3_cds_XP_003631261.1_1201"; oId "TR200185|c0_g1_i200185.mrna1"; nearest_ref "lcl|NC_012007.3_cds_XP_003631261.1_1201.mrna1"; class_code "e"; tss_id "TSS568";
chr1	VVGENOMEgmap	exon	8039137	8039472	.	+	.	gene_id "XLOC_000428"; transcript_id "TCONS_00000867"; exon_number "1"; gene_name "lcl|NC_012007.3_cds_XP_019075795.1_1214"; oId "TR217355|c0_g1_i217355.mrna1"; nearest_ref "lcl|NC_012007.3_cds_XP_019075795.1_1214.mrna1"; class_code "x"; tss_id "TSS569";
chr1	VVGENOMEgmap	exon	8046798	8047140	.	+	.	gene_id "XLOC_000429"; transcript_id "TCONS_00000869"; exon_number "1"; oId "TR217376|c0_g1_i217376.mrna1"; class_code "u"; tss_id "TSS570";
chr1	VVGENOMEgmap	exon	8064600	8064940	.	+	.	gene_id "XLOC_000430"; transcript_id "TCONS_00000870"; exon_number "1"; gene_name "lcl|NC_012007.3_cds_XP_010651253.1_1216"; oId "TR160770|c0_g1_i160770.mrna1"; nearest_ref "lcl|NC_012007.3_cds_XP_010651253.1_1216.mrna1"; class_code "j"; tss_id "TSS571";
chr1	VVGENOMEgmap	exon	8065288	8065348	.	+	.	gene_id "XLOC_000430"; transcript_id "TCONS_00000870"; exon_number "2"; gene_name "lcl|NC_012007.3_cds_XP_010651253.1_1216"; oId "TR160770|c0_g1_i160770.mrna1"; nearest_ref "lcl|NC_012007.3_cds_XP_010651253.1_1216.mrna1"; class_code "j"; tss_id "TSS571";
chr1	VVGENOMEgmap	exon	8064662	8065308	.	+	.	gene_id "XLOC_000430"; transcript_id "TCONS_00000872"; exon_number "1"; gene_name "lcl|NC_012007.3_cds_XP_010651253.1_1216"; oId "TR160758|c0_g1_i160758.mrna1"; nearest_ref "lcl|NC_012007.3_cds_XP_010651253.1_1216.mrna1"; class_code "e"; tss_id "TSS571";
chr1	VVGENOMEgmap	exon	8064758	8064765	.	+	.	gene_id "XLOC_000430"; transcript_id "TCONS_00000873"; exon_number "1"; gene_name "lcl|NC_012007.3_cds_XP_010651253.1_1216"; oId "TR340093|c0_g1_i340093.mrna1"; nearest_ref "lcl|NC_012007.3_cds_XP_010651253.1_1216.mrna1"; class_code "o"; tss_id "TSS572";
chr1	VVGENOMEgmap	exon	8068306	8068657	.	+	.	gene_id "XLOC_000430"; transcript_id "TCONS_00000873"; exon_number "2"; gene_name "lcl|NC_012007.3_cds_XP_010651253.1_1216"; oId "TR340093|c0_g1_i340093.mrna1"; nearest_ref "lcl|NC_012007.3_cds_XP_010651253.1_1216.mrna1"; class_code "o"; tss_id "TSS572";
chr1	VVGENOMEgmap	exon	8066120	8066168	.	+	.	gene_id "XLOC_000430"; transcript_id "TCONS_00000875"; exon_number "1"; gene_name "lcl|NC_012007.3_cds_XP_010651253.1_1216"; oId "TR160773|c0_g1_i160773.mrna1"; nearest_ref "lcl|NC_012007.3_cds_XP_010651253.1_1216.mrna1"; class_code "j"; tss_id "TSS573";
chr1	VVGENOMEgmap	exon	8066285	8066620	.	+	.	gene_id "XLOC_000430"; transcript_id "TCONS_00000875"; exon_number "2"; gene_name "lcl|NC_012007.3_cds_XP_010651253.1_1216"; oId "TR160773|c0_g1_i160773.mrna1"; nearest_ref "lcl|NC_012007.3_cds_XP_010651253.1_1216.mrna1"; class_code "j"; tss_id "TSS573";
chr1	VVGENOMEgmap	exon	8066183	8066620	.	+	.	gene_id "XLOC_000430"; transcript_id "TCONS_00000877"; exon_number "1"; gene_name "lcl|NC_012007.3_cds_XP_010651253.1_1216"; oId "TR160784|c0_g1_i160784.mrna1"; nearest_ref "lcl|NC_012007.3_cds_XP_010651253.1_1216.mrna1"; class_code "i"; tss_id "TSS573";
chr1	VVGENOMEgmap	exon	8066479	8067529	.	+	.	gene_id "XLOC_000430"; transcript_id "TCONS_00000879"; exon_number "1"; gene_name "lcl|NC_012007.3_cds_XP_010651253.1_1216"; oId "TR160782|c0_g1_i160782.mrna1"; nearest_ref "lcl|NC_012007.3_cds_XP_010651253.1_1216.mrna1"; class_code "e"; tss_id "TSS574";
chr1	VVGENOMEgmap	exon	8067603	8068074	.	+	.	gene_id "XLOC_000430"; transcript_id "TCONS_00000881"; exon_number "1"; gene_name "lcl|NC_012007.3_cds_XP_010651253.1_1216"; oId "TR160793|c0_g1_i160793.mrna1"; nearest_ref "lcl|NC_012007.3_cds_XP_010651253.1_1216.mrna1"; class_code "e"; tss_id "TSS575";
chr1	VVGENOMEgmap	exon	8067695	8067799	.	+	.	gene_id "XLOC_000430"; transcript_id "TCONS_00000882"; exon_number "1"; gene_name "lcl|NC_012007.3_cds_XP_010651253.1_1216"; oId "TR160779|c0_g1_i160779.mrna1"; nearest_ref "lcl|NC_012007.3_cds_XP_010651253.1_1216.mrna1"; class_code "o"; tss_id "TSS575";
chr1	VVGENOMEgmap	exon	8070166	8070167	.	+	.	gene_id "XLOC_000430"; transcript_id "TCONS_00000882"; exon_number "2"; gene_name "lcl|NC_012007.3_cds_XP_010651253.1_1216"; oId "TR160779|c0_g1_i160779.mrna1"; nearest_ref "lcl|NC_012007.3_cds_XP_010651253.1_1216.mrna1"; class_code "o"; tss_id "TSS575";
chr1	VVGENOMEgmap	exon	8077459	8077467	.	+	.	gene_id "XLOC_000430"; transcript_id "TCONS_00000882"; exon_number "3"; gene_name "lcl|NC_012007.3_cds_XP_010651253.1_1216"; oId "TR160779|c0_g1_i160779.mrna1"; nearest_ref "lcl|NC_012007.3_cds_XP_010651253.1_1216.mrna1"; class_code "o"; tss_id "TSS575";
chr1	VVGENOMEgmap	exon	8079261	8079262	.	+	.	gene_id "XLOC_000430"; transcript_id "TCONS_00000882"; exon_number "4"; gene_name "lcl|NC_012007.3_cds_XP_010651253.1_1216"; oId "TR160779|c0_g1_i160779.mrna1"; nearest_ref "lcl|NC_012007.3_cds_XP_010651253.1_1216.mrna1"; class_code "o"; tss_id "TSS575";
chr1	VVGENOMEgmap	exon	8080878	8080883	.	+	.	gene_id "XLOC_000430"; transcript_id "TCONS_00000882"; exon_number "5"; gene_name "lcl|NC_012007.3_cds_XP_010651253.1_1216"; oId "TR160779|c0_g1_i160779.mrna1"; nearest_ref "lcl|NC_012007.3_cds_XP_010651253.1_1216.mrna1"; class_code "o"; tss_id "TSS575";
chr1	VVGENOMEgmap	exon	8081571	8081572	.	+	.	gene_id "XLOC_000430"; transcript_id "TCONS_00000882"; exon_number "6"; gene_name "lcl|NC_012007.3_cds_XP_010651253.1_1216"; oId "TR160779|c0_g1_i160779.mrna1"; nearest_ref "lcl|NC_012007.3_cds_XP_010651253.1_1216.mrna1"; class_code "o"; tss_id "TSS575";
chr1	VVGENOMEgmap	exon	8068015	8068315	.	+	.	gene_id "XLOC_000430"; transcript_id "TCONS_00000884"; exon_number "1"; gene_name "lcl|NC_012007.3_cds_XP_010651253.1_1216"; oId "TR160764|c0_g1_i160764.mrna1"; nearest_ref "lcl|NC_012007.3_cds_XP_010651253.1_1216.mrna1"; class_code "e"; tss_id "TSS577";
chr1	VVGENOMEgmap	exon	8069941	8070460	.	+	.	gene_id "XLOC_000430"; transcript_id "TCONS_00000886"; exon_number "1"; gene_name "lcl|NC_012007.3_cds_XP_010651253.1_1216"; oId "TR160766|c0_g1_i160766.mrna1"; nearest_ref "lcl|NC_012007.3_cds_XP_010651253.1_1216.mrna1"; class_code "e"; tss_id "TSS578";
chr1	VVGENOMEgmap	exon	8070215	8070573	.	+	.	gene_id "XLOC_000430"; transcript_id "TCONS_00000887"; exon_number "1"; gene_name "lcl|NC_012007.3_cds_XP_010651253.1_1216"; oId "TR160763|c0_g1_i160763.mrna1"; nearest_ref "lcl|NC_012007.3_cds_XP_010651253.1_1216.mrna1"; class_code "i"; tss_id "TSS579";
chr1	VVGENOMEgmap	exon	8090766	8090994	.	+	.	gene_id "XLOC_000431"; transcript_id "TCONS_00000888"; exon_number "1"; oId "TR221454|c0_g1_i221454.mrna5"; class_code "u"; tss_id "TSS580";
chr1	VVGENOMEgmap	exon	8090766	8090987	.	+	.	gene_id "XLOC_000431"; transcript_id "TCONS_00000889"; exon_number "1"; gene_name "lcl|NC_012007.3_cds_XP_010651220.2_1222"; oId "TR221449|c0_g1_i221449.mrna5"; nearest_ref "lcl|NC_012007.3_cds_XP_010651220.2_1222.mrna1"; class_code "o"; tss_id "TSS580";
chr1	VVGENOMEgmap	exon	8119488	8119534	.	+	.	gene_id "XLOC_000431"; transcript_id "TCONS_00000889"; exon_number "2"; gene_name "lcl|NC_012007.3_cds_XP_010651220.2_1222"; oId "TR221449|c0_g1_i221449.mrna5"; nearest_ref "lcl|NC_012007.3_cds_XP_010651220.2_1222.mrna1"; class_code "o"; tss_id "TSS580";
chr1	VVGENOMEgmap	exon	8125254	8125261	.	+	.	gene_id "XLOC_000431"; transcript_id "TCONS_00000889"; exon_number "3"; gene_name "lcl|NC_012007.3_cds_XP_010651220.2_1222"; oId "TR221449|c0_g1_i221449.mrna5"; nearest_ref "lcl|NC_012007.3_cds_XP_010651220.2_1222.mrna1"; class_code "o"; tss_id "TSS580";
chr1	VVGENOMEgmap	exon	8127046	8127056	.	+	.	gene_id "XLOC_000431"; transcript_id "TCONS_00000889"; exon_number "4"; gene_name "lcl|NC_012007.3_cds_XP_010651220.2_1222"; oId "TR221449|c0_g1_i221449.mrna5"; nearest_ref "lcl|NC_012007.3_cds_XP_010651220.2_1222.mrna1"; class_code "o"; tss_id "TSS580";
chr1	VVGENOMEgmap	exon	8128383	8128387	.	+	.	gene_id "XLOC_000431"; transcript_id "TCONS_00000889"; exon_number "5"; gene_name "lcl|NC_012007.3_cds_XP_010651220.2_1222"; oId "TR221449|c0_g1_i221449.mrna5"; nearest_ref "lcl|NC_012007.3_cds_XP_010651220.2_1222.mrna1"; class_code "o"; tss_id "TSS580";
chr1	VVGENOMEgmap	exon	8134519	8134526	.	+	.	gene_id "XLOC_000431"; transcript_id "TCONS_00000889"; exon_number "6"; gene_name "lcl|NC_012007.3_cds_XP_010651220.2_1222"; oId "TR221449|c0_g1_i221449.mrna5"; nearest_ref "lcl|NC_012007.3_cds_XP_010651220.2_1222.mrna1"; class_code "o"; tss_id "TSS580";
chr1	VVGENOMEgmap	exon	8139494	8139512	.	+	.	gene_id "XLOC_000431"; transcript_id "TCONS_00000889"; exon_number "7"; gene_name "lcl|NC_012007.3_cds_XP_010651220.2_1222"; oId "TR221449|c0_g1_i221449.mrna5"; nearest_ref "lcl|NC_012007.3_cds_XP_010651220.2_1222.mrna1"; class_code "o"; tss_id "TSS580";
chr1	VVGENOMEgmap	exon	8142308	8142311	.	+	.	gene_id "XLOC_000431"; transcript_id "TCONS_00000889"; exon_number "8"; gene_name "lcl|NC_012007.3_cds_XP_010651220.2_1222"; oId "TR221449|c0_g1_i221449.mrna5"; nearest_ref "lcl|NC_012007.3_cds_XP_010651220.2_1222.mrna1"; class_code "o"; tss_id "TSS580";
chr1	VVGENOMEgmap	exon	8144793	8144801	.	+	.	gene_id "XLOC_000431"; transcript_id "TCONS_00000889"; exon_number "9"; gene_name "lcl|NC_012007.3_cds_XP_010651220.2_1222"; oId "TR221449|c0_g1_i221449.mrna5"; nearest_ref "lcl|NC_012007.3_cds_XP_010651220.2_1222.mrna1"; class_code "o"; tss_id "TSS580";
chr1	VVGENOMEgmap	exon	8145796	8145801	.	+	.	gene_id "XLOC_000431"; transcript_id "TCONS_00000889"; exon_number "10"; gene_name "lcl|NC_012007.3_cds_XP_010651220.2_1222"; oId "TR221449|c0_g1_i221449.mrna5"; nearest_ref "lcl|NC_012007.3_cds_XP_010651220.2_1222.mrna1"; class_code "o"; tss_id "TSS580";
chr1	VVGENOMEgmap	exon	8150888	8150889	.	+	.	gene_id "XLOC_000431"; transcript_id "TCONS_00000889"; exon_number "11"; gene_name "lcl|NC_012007.3_cds_XP_010651220.2_1222"; oId "TR221449|c0_g1_i221449.mrna5"; nearest_ref "lcl|NC_012007.3_cds_XP_010651220.2_1222.mrna1"; class_code "o"; tss_id "TSS580";
chr1	VVGENOMEgmap	exon	8153658	8153665	.	+	.	gene_id "XLOC_000431"; transcript_id "TCONS_00000889"; exon_number "12"; gene_name "lcl|NC_012007.3_cds_XP_010651220.2_1222"; oId "TR221449|c0_g1_i221449.mrna5"; nearest_ref "lcl|NC_012007.3_cds_XP_010651220.2_1222.mrna1"; class_code "o"; tss_id "TSS580";
chr1	VVGENOMEgmap	exon	8161467	8161471	.	+	.	gene_id "XLOC_000431"; transcript_id "TCONS_00000889"; exon_number "13"; gene_name "lcl|NC_012007.3_cds_XP_010651220.2_1222"; oId "TR221449|c0_g1_i221449.mrna5"; nearest_ref "lcl|NC_012007.3_cds_XP_010651220.2_1222.mrna1"; class_code "o"; tss_id "TSS580";
chr1	VVGENOMEgmap	exon	8161926	8161934	.	+	.	gene_id "XLOC_000431"; transcript_id "TCONS_00000889"; exon_number "14"; gene_name "lcl|NC_012007.3_cds_XP_010651220.2_1222"; oId "TR221449|c0_g1_i221449.mrna5"; nearest_ref "lcl|NC_012007.3_cds_XP_010651220.2_1222.mrna1"; class_code "o"; tss_id "TSS580";
chr1	VVGENOMEgmap	exon	8165838	8165857	.	+	.	gene_id "XLOC_000431"; transcript_id "TCONS_00000889"; exon_number "15"; gene_name "lcl|NC_012007.3_cds_XP_010651220.2_1222"; oId "TR221449|c0_g1_i221449.mrna5"; nearest_ref "lcl|NC_012007.3_cds_XP_010651220.2_1222.mrna1"; class_code "o"; tss_id "TSS580";
chr1	VVGENOMEgmap	exon	8168814	8168820	.	+	.	gene_id "XLOC_000431"; transcript_id "TCONS_00000889"; exon_number "16"; gene_name "lcl|NC_012007.3_cds_XP_010651220.2_1222"; oId "TR221449|c0_g1_i221449.mrna5"; nearest_ref "lcl|NC_012007.3_cds_XP_010651220.2_1222.mrna1"; class_code "o"; tss_id "TSS580";
chr1	VVGENOMEgmap	exon	8145013	8145309	.	+	.	gene_id "XLOC_000432"; transcript_id "TCONS_00000890"; exon_number "1"; oId "TR288380|c0_g1_i288380.mrna4"; class_code "u"; tss_id "TSS581";
chr1	VVGENOMEgmap	exon	8177002	8177259	.	+	.	gene_id "XLOC_000433"; transcript_id "TCONS_00000891"; exon_number "1"; gene_name "lcl|NC_012022.3_cds_XP_002269251.1_1047"; oId "TR121814|c0_g1_i121814.mrna1"; nearest_ref "lcl|NC_012022.3_cds_XP_002269251.1_1047.mrna2"; class_code "i"; tss_id "TSS582";
chr1	VVGENOMEgmap	exon	8177063	8177427	.	+	.	gene_id "XLOC_000433"; transcript_id "TCONS_00000892"; exon_number "1"; gene_name "lcl|NC_012022.3_cds_XP_002269251.1_1047"; oId "TR121813|c0_g1_i121813.mrna1"; nearest_ref "lcl|NC_012022.3_cds_XP_002269251.1_1047.mrna2"; class_code "i"; tss_id "TSS582";
chr1	VVGENOMEgmap	exon	8177361	8177691	.	+	.	gene_id "XLOC_000433"; transcript_id "TCONS_00000896"; exon_number "1"; gene_name "lcl|NC_012022.3_cds_XP_002269251.1_1047"; oId "TR12963|c0_g1_i12963.mrna1"; nearest_ref "lcl|NC_012022.3_cds_XP_002269251.1_1047.mrna2"; class_code "i"; tss_id "TSS584";
chr1	VVGENOMEgmap	exon	8197326	8197771	.	+	.	gene_id "XLOC_000434"; transcript_id "TCONS_00000897"; exon_number "1"; gene_name "lcl|NC_012007.3_cds_XP_010651184.1_1231"; oId "TR8134|c0_g1_i8134.mrna1"; nearest_ref "lcl|NC_012007.3_cds_XP_010651184.1_1231.mrna1"; class_code "e"; tss_id "TSS585";
chr1	VVGENOMEgmap	exon	8197866	8197934	.	+	.	gene_id "XLOC_000435"; transcript_id "TCONS_00000898"; exon_number "1"; gene_name "lcl|NC_012007.3_cds_XP_010651184.1_1231"; oId "TR355911|c0_g1_i355911.mrna2"; nearest_ref "lcl|NC_012007.3_cds_XP_010651184.1_1231.mrna1"; class_code "i"; tss_id "TSS586";
chr1	VVGENOMEgmap	exon	8294105	8294370	.	+	.	gene_id "XLOC_000436"; transcript_id "TCONS_00000900"; exon_number "1"; oId "TR348829|c0_g1_i348829.mrna1"; class_code "u"; tss_id "TSS587";
chr1	VVGENOMEgmap	exon	8303251	8304135	.	+	.	gene_id "XLOC_000437"; transcript_id "TCONS_00000903"; exon_number "1"; oId "TR294941|c0_g1_i294941.mrna1"; class_code "u"; tss_id "TSS588";
chr1	VVGENOMEgmap	exon	8304439	8304729	.	+	.	gene_id "XLOC_000438"; transcript_id "TCONS_00000904"; exon_number "1"; oId "TR294886|c0_g1_i294886.mrna1"; class_code "u"; tss_id "TSS589";
chr1	VVGENOMEgmap	exon	8327519	8327759	.	+	.	gene_id "XLOC_000439"; transcript_id "TCONS_00000905"; exon_number "1"; oId "TR294880|c0_g1_i294880.mrna1"; class_code "u"; tss_id "TSS590";
chr1	VVGENOMEgmap	exon	8330579	8331583	.	+	.	gene_id "XLOC_000440"; transcript_id "TCONS_00000906"; exon_number "1"; gene_name "lcl|NC_012007.3_cds_XP_019075834.1_1241"; oId "TR294932|c0_g1_i294932.mrna1"; nearest_ref "lcl|NC_012007.3_cds_XP_019075834.1_1241.mrna1"; class_code "o"; tss_id "TSS591";
chr1	VVGENOMEgmap	exon	8331786	8331844	.	+	.	gene_id "XLOC_000440"; transcript_id "TCONS_00000906"; exon_number "2"; gene_name "lcl|NC_012007.3_cds_XP_019075834.1_1241"; oId "TR294932|c0_g1_i294932.mrna1"; nearest_ref "lcl|NC_012007.3_cds_XP_019075834.1_1241.mrna1"; class_code "o"; tss_id "TSS591";
chr1	VVGENOMEgmap	exon	8331595	8331830	.	+	.	gene_id "XLOC_000440"; transcript_id "TCONS_00000908"; exon_number "1"; gene_name "lcl|NC_012007.3_cds_XP_019075834.1_1241"; oId "TR294899|c0_g1_i294899.mrna1"; nearest_ref "lcl|NC_012007.3_cds_XP_019075834.1_1241.mrna1"; class_code "e"; tss_id "TSS593";
chr1	VVGENOMEgmap	exon	8611387	8611718	.	+	.	gene_id "XLOC_000441"; transcript_id "TCONS_00000912"; exon_number "1"; oId "TR243206|c0_g1_i243206.mrna4"; class_code "u"; tss_id "TSS594";
chr1	VVGENOMEgmap	exon	8678524	8678801	.	+	.	gene_id "XLOC_000442"; transcript_id "TCONS_00000913"; exon_number "1"; gene_name "lcl|NC_012007.3_cds_XP_010653438.1_1257"; oId "TR170836|c0_g1_i170836.mrna1"; nearest_ref "lcl|NC_012007.3_cds_XP_010653438.1_1257.mrna1"; class_code "e"; tss_id "TSS595";
chr1	VVGENOMEgmap	exon	8719665	8720120	.	+	.	gene_id "XLOC_000443"; transcript_id "TCONS_00000914"; exon_number "1"; gene_name "lcl|NC_012007.3_cds_XP_010653402.1_1265"; oId "TR350275|c0_g1_i350275.mrna1"; nearest_ref "lcl|NC_012007.3_cds_XP_010653402.1_1265.mrna1"; class_code "i"; tss_id "TSS596";
chr1	VVGENOMEgmap	exon	8723428	8723789	.	+	.	gene_id "XLOC_000444"; transcript_id "TCONS_00000915"; exon_number "1"; gene_name "lcl|NC_012007.3_cds_XP_010653402.1_1265"; oId "TR351674|c0_g1_i351674.mrna1"; nearest_ref "lcl|NC_012007.3_cds_XP_010653402.1_1265.mrna1"; class_code "i"; tss_id "TSS597";
chr1	VVGENOMEgmap	exon	8740575	8741251	.	+	.	gene_id "XLOC_000445"; transcript_id "TCONS_00000916"; exon_number "1"; gene_name "lcl|NC_012007.3_cds_XP_010653402.1_1265"; oId "TR3383|c0_g1_i3383.mrna1"; nearest_ref "lcl|NC_012007.3_cds_XP_010653402.1_1265.mrna1"; class_code "i"; tss_id "TSS598";
chr1	VVGENOMEgmap	exon	8743520	8743947	.	+	.	gene_id "XLOC_000446"; transcript_id "TCONS_00000919"; exon_number "1"; gene_name "lcl|NC_012007.3_cds_XP_010653402.1_1265"; oId "TR353032|c0_g1_i353032.mrna1"; nearest_ref "lcl|NC_012007.3_cds_XP_010653402.1_1265.mrna1"; class_code "i"; tss_id "TSS600";
chr1	VVGENOMEgmap	exon	8778435	8778679	.	+	.	gene_id "XLOC_000447"; transcript_id "TCONS_00000920"; exon_number "1"; gene_name "lcl|NC_012007.3_cds_XP_019075888.1_1267"; oId "TR141844|c0_g1_i141844.mrna1"; nearest_ref "lcl|NC_012007.3_cds_XP_019075888.1_1267.mrna1"; class_code "i"; tss_id "TSS601";
chr1	VVGENOMEgmap	exon	8786014	8786563	.	+	.	gene_id "XLOC_000448"; transcript_id "TCONS_00000921"; exon_number "1"; gene_name "lcl|NC_012007.3_cds_XP_019075888.1_1267"; oId "TR348755|c0_g1_i348755.mrna1"; nearest_ref "lcl|NC_012007.3_cds_XP_019075888.1_1267.mrna1"; class_code "i"; tss_id "TSS602";
chr1	VVGENOMEgmap	exon	8787804	8788253	.	+	.	gene_id "XLOC_000449"; transcript_id "TCONS_00000922"; exon_number "1"; gene_name "lcl|NC_012007.3_cds_XP_019075888.1_1267"; oId "TR217548|c0_g1_i217548.mrna1"; nearest_ref "lcl|NC_012007.3_cds_XP_019075888.1_1267.mrna1"; class_code "p"; tss_id "TSS603";
chr1	VVGENOMEgmap	exon	8788944	8789672	.	+	.	gene_id "XLOC_000450"; transcript_id "TCONS_00000923"; exon_number "1"; gene_name "lcl|NC_012007.3_cds_XP_019075884.1_1276"; oId "TR347623|c0_g1_i347623.mrna1"; nearest_ref "lcl|NC_012007.3_cds_XP_019075884.1_1276.mrna1"; class_code "x"; tss_id "TSS604";
chr1	VVGENOMEgmap	exon	8859503	8859789	.	+	.	gene_id "XLOC_000451"; transcript_id "TCONS_00000924"; exon_number "1"; gene_name "lcl|NC_012007.3_cds_XP_019075910.1_1282"; oId "TR357495|c0_g1_i357495.mrna1"; nearest_ref "lcl|NC_012007.3_cds_XP_019075910.1_1282.mrna1"; class_code "i"; tss_id "TSS605";
chr1	VVGENOMEgmap	exon	8862303	8862650	.	+	.	gene_id "XLOC_000452"; transcript_id "TCONS_00000925"; exon_number "1"; gene_name "lcl|NC_012007.3_cds_XP_019075910.1_1282"; oId "TR348870|c0_g1_i348870.mrna1"; nearest_ref "lcl|NC_012007.3_cds_XP_019075910.1_1282.mrna1"; class_code "x"; tss_id "TSS606";
chr1	VVGENOMEgmap	exon	8863031	8863396	.	+	.	gene_id "XLOC_000453"; transcript_id "TCONS_00000926"; exon_number "1"; gene_name "lcl|NC_012007.3_cds_XP_019075910.1_1282"; oId "TR340361|c0_g1_i340361.mrna1"; nearest_ref "lcl|NC_012007.3_cds_XP_019075910.1_1282.mrna1"; class_code "x"; tss_id "TSS607";
chr1	VVGENOMEgmap	exon	8887271	8888752	.	+	.	gene_id "XLOC_000454"; transcript_id "TCONS_00000927"; exon_number "1"; gene_name "lcl|NC_012007.3_cds_XP_002263762.1_1285"; oId "TR339078|c0_g1_i339078.mrna1"; nearest_ref "lcl|NC_012007.3_cds_XP_002263762.1_1285.mrna1"; class_code "e"; tss_id "TSS608";
chr1	VVGENOMEgmap	exon	8913381	8913481	.	+	.	gene_id "XLOC_000455"; transcript_id "TCONS_00000928"; exon_number "1"; gene_name "lcl|NC_012007.3_cds_XP_002264105.1_1290"; oId "TR18375|c0_g1_i18375.mrna1"; nearest_ref "lcl|NC_012007.3_cds_XP_002264105.1_1290.mrna1"; class_code "i"; tss_id "TSS609";
chr1	VVGENOMEgmap	exon	8973063	8973381	.	+	.	gene_id "XLOC_000456"; transcript_id "TCONS_00000930"; exon_number "1"; gene_name "lcl|NC_012007.3_cds_XP_010653274.1_1299"; oId "TR341451|c0_g1_i341451.mrna1"; nearest_ref "lcl|NC_012007.3_cds_XP_010653274.1_1299.mrna1"; class_code "p"; tss_id "TSS610";
chr1	VVGENOMEgmap	exon	8993163	8993669	.	+	.	gene_id "XLOC_000457"; transcript_id "TCONS_00000931"; exon_number "1"; gene_name "lcl|NC_012007.3_cds_XP_002265190.1_1301"; oId "TR186362|c0_g1_i186362.mrna1"; nearest_ref "lcl|NC_012007.3_cds_XP_002265190.1_1301.mrna1"; class_code "x"; tss_id "TSS611";
chr1	VVGENOMEgmap	exon	8994050	8994499	.	+	.	gene_id "XLOC_000458"; transcript_id "TCONS_00000932"; exon_number "1"; gene_name "lcl|NC_012007.3_cds_XP_002265190.1_1301"; oId "TR186353|c0_g1_i186353.mrna1"; nearest_ref "lcl|NC_012007.3_cds_XP_002265190.1_1301.mrna1"; class_code "i"; tss_id "TSS612";
chr1	VVGENOMEgmap	exon	8994617	8995223	.	+	.	gene_id "XLOC_000459"; transcript_id "TCONS_00000933"; exon_number "1"; gene_name "lcl|NC_012007.3_cds_XP_002265190.1_1301"; oId "TR9920|c0_g1_i9920.mrna1"; nearest_ref "lcl|NC_012007.3_cds_XP_002265190.1_1301.mrna1"; class_code "x"; tss_id "TSS613";
chr1	VVGENOMEgmap	exon	9005775	9005803	.	+	.	gene_id "XLOC_000460"; transcript_id "TCONS_00000934"; exon_number "1"; gene_name "lcl|NC_012007.3_cds_XP_002265272.1_1302"; oId "TR2239|c0_g1_i2239.mrna2"; nearest_ref "lcl|NC_012007.3_cds_XP_002265272.1_1302.mrna1"; class_code "o"; tss_id "TSS614";
chr1	VVGENOMEgmap	exon	9014234	9014249	.	+	.	gene_id "XLOC_000460"; transcript_id "TCONS_00000934"; exon_number "2"; gene_name "lcl|NC_012007.3_cds_XP_002265272.1_1302"; oId "TR2239|c0_g1_i2239.mrna2"; nearest_ref "lcl|NC_012007.3_cds_XP_002265272.1_1302.mrna1"; class_code "o"; tss_id "TSS614";
chr1	VVGENOMEgmap	exon	9028945	9028946	.	+	.	gene_id "XLOC_000460"; transcript_id "TCONS_00000934"; exon_number "3"; gene_name "lcl|NC_012007.3_cds_XP_002265272.1_1302"; oId "TR2239|c0_g1_i2239.mrna2"; nearest_ref "lcl|NC_012007.3_cds_XP_002265272.1_1302.mrna1"; class_code "o"; tss_id "TSS614";
chr1	VVGENOMEgmap	exon	9031531	9031544	.	+	.	gene_id "XLOC_000460"; transcript_id "TCONS_00000934"; exon_number "4"; gene_name "lcl|NC_012007.3_cds_XP_002265272.1_1302"; oId "TR2239|c0_g1_i2239.mrna2"; nearest_ref "lcl|NC_012007.3_cds_XP_002265272.1_1302.mrna1"; class_code "o"; tss_id "TSS614";
chr1	VVGENOMEgmap	exon	9031884	9031887	.	+	.	gene_id "XLOC_000460"; transcript_id "TCONS_00000934"; exon_number "5"; gene_name "lcl|NC_012007.3_cds_XP_002265272.1_1302"; oId "TR2239|c0_g1_i2239.mrna2"; nearest_ref "lcl|NC_012007.3_cds_XP_002265272.1_1302.mrna1"; class_code "o"; tss_id "TSS614";
chr1	VVGENOMEgmap	exon	9033983	9033984	.	+	.	gene_id "XLOC_000460"; transcript_id "TCONS_00000934"; exon_number "6"; gene_name "lcl|NC_012007.3_cds_XP_002265272.1_1302"; oId "TR2239|c0_g1_i2239.mrna2"; nearest_ref "lcl|NC_012007.3_cds_XP_002265272.1_1302.mrna1"; class_code "o"; tss_id "TSS614";
chr1	VVGENOMEgmap	exon	9034513	9034522	.	+	.	gene_id "XLOC_000460"; transcript_id "TCONS_00000934"; exon_number "7"; gene_name "lcl|NC_012007.3_cds_XP_002265272.1_1302"; oId "TR2239|c0_g1_i2239.mrna2"; nearest_ref "lcl|NC_012007.3_cds_XP_002265272.1_1302.mrna1"; class_code "o"; tss_id "TSS614";
chr1	VVGENOMEgmap	exon	9014231	9014453	.	+	.	gene_id "XLOC_000460"; transcript_id "TCONS_00000935"; exon_number "1"; gene_name "lcl|NC_012007.3_cds_XP_002265190.1_1301"; oId "TR13164|c0_g1_i13164.mrna1"; nearest_ref "lcl|NC_012007.3_cds_XP_002265190.1_1301.mrna1"; class_code "i"; tss_id "TSS615";
chr1	VVGENOMEgmap	exon	9032950	9033213	.	+	.	gene_id "XLOC_000460"; transcript_id "TCONS_00000938"; exon_number "1"; gene_name "lcl|NC_012007.3_cds_XP_002265272.1_1302"; oId "TR351807|c0_g1_i351807.mrna1"; nearest_ref "lcl|NC_012007.3_cds_XP_002265272.1_1302.mrna1"; class_code "e"; tss_id "TSS616";
chr1	VVGENOMEgmap	exon	9043190	9043916	.	+	.	gene_id "XLOC_000461"; transcript_id "TCONS_00000939"; exon_number "1"; gene_name "lcl|NC_012007.3_cds_XP_002265302.1_1306"; oId "TR11671|c0_g1_i11671.mrna1"; nearest_ref "lcl|NC_012007.3_cds_XP_002265302.1_1306.mrna1"; class_code "i"; tss_id "TSS617";
chr1	VVGENOMEgmap	exon	9044345	9045105	.	+	.	gene_id "XLOC_000462"; transcript_id "TCONS_00000945"; exon_number "1"; gene_name "lcl|NC_012007.3_cds_XP_002265302.1_1306"; oId "TR40865|c0_g1_i40865.mrna1"; nearest_ref "lcl|NC_012007.3_cds_XP_002265302.1_1306.mrna1"; class_code "i"; tss_id "TSS619";
chr1	VVGENOMEgmap	exon	9045314	9045318	.	+	.	gene_id "XLOC_000462"; transcript_id "TCONS_00000945"; exon_number "2"; gene_name "lcl|NC_012007.3_cds_XP_002265302.1_1306"; oId "TR40865|c0_g1_i40865.mrna1"; nearest_ref "lcl|NC_012007.3_cds_XP_002265302.1_1306.mrna1"; class_code "i"; tss_id "TSS619";
chr1	VVGENOMEgmap	exon	9046541	9046542	.	+	.	gene_id "XLOC_000462"; transcript_id "TCONS_00000945"; exon_number "3"; gene_name "lcl|NC_012007.3_cds_XP_002265302.1_1306"; oId "TR40865|c0_g1_i40865.mrna1"; nearest_ref "lcl|NC_012007.3_cds_XP_002265302.1_1306.mrna1"; class_code "i"; tss_id "TSS619";
chr1	VVGENOMEgmap	exon	9047117	9047120	.	+	.	gene_id "XLOC_000462"; transcript_id "TCONS_00000945"; exon_number "4"; gene_name "lcl|NC_012007.3_cds_XP_002265302.1_1306"; oId "TR40865|c0_g1_i40865.mrna1"; nearest_ref "lcl|NC_012007.3_cds_XP_002265302.1_1306.mrna1"; class_code "i"; tss_id "TSS619";
chr1	VVGENOMEgmap	exon	9047733	9047933	.	+	.	gene_id "XLOC_000462"; transcript_id "TCONS_00000945"; exon_number "5"; gene_name "lcl|NC_012007.3_cds_XP_002265302.1_1306"; oId "TR40865|c0_g1_i40865.mrna1"; nearest_ref "lcl|NC_012007.3_cds_XP_002265302.1_1306.mrna1"; class_code "i"; tss_id "TSS619";
chr1	VVGENOMEgmap	exon	9047797	9047985	.	+	.	gene_id "XLOC_000462"; transcript_id "TCONS_00000956"; exon_number "1"; gene_name "lcl|NC_012007.3_cds_XP_002265302.1_1306"; oId "TR357641|c0_g1_i357641.mrna1"; nearest_ref "lcl|NC_012007.3_cds_XP_002265302.1_1306.mrna1"; class_code "i"; tss_id "TSS621";
chr1	VVGENOMEgmap	exon	9048002	9048262	.	+	.	gene_id "XLOC_000463"; transcript_id "TCONS_00000959"; exon_number "1"; gene_name "lcl|NC_012007.3_cds_XP_002265302.1_1306"; oId "TR351698|c0_g1_i351698.mrna1"; nearest_ref "lcl|NC_012007.3_cds_XP_002265302.1_1306.mrna1"; class_code "i"; tss_id "TSS622";
chr1	VVGENOMEgmap	exon	9056760	9057095	.	+	.	gene_id "XLOC_000464"; transcript_id "TCONS_00000960"; exon_number "1"; gene_name "lcl|NC_012007.3_cds_XP_002265302.1_1306"; oId "TR337889|c0_g1_i337889.mrna1"; nearest_ref "lcl|NC_012007.3_cds_XP_002265302.1_1306.mrna1"; class_code "i"; tss_id "TSS623";
chr1	VVGENOMEgmap	exon	9059372	9059723	.	+	.	gene_id "XLOC_000465"; transcript_id "TCONS_00000961"; exon_number "1"; gene_name "lcl|NC_012007.3_cds_XP_002265302.1_1306"; oId "TR354917|c0_g1_i354917.mrna2"; nearest_ref "lcl|NC_012007.3_cds_XP_002265302.1_1306.mrna1"; class_code "i"; tss_id "TSS624";
chr1	VVGENOMEgmap	exon	9083631	9084111	.	+	.	gene_id "XLOC_000466"; transcript_id "TCONS_00000963"; exon_number "1"; gene_name "lcl|NC_012007.3_cds_XP_002265760.1_1307"; oId "TR299216|c0_g1_i299216.mrna1"; nearest_ref "lcl|NC_012007.3_cds_XP_002265760.1_1307.mrna1"; class_code "x"; tss_id "TSS625";
chr1	VVGENOMEgmap	exon	9085822	9086289	.	+	.	gene_id "XLOC_000467"; transcript_id "TCONS_00000965"; exon_number "1"; oId "TR56832|c0_g1_i56832.mrna1"; class_code "u"; tss_id "TSS626";
chr1	VVGENOMEgmap	exon	9152334	9152636	.	+	.	gene_id "XLOC_000468"; transcript_id "TCONS_00000969"; exon_number "1"; oId "TR2351|c0_g1_i2351.mrna1"; class_code "u"; tss_id "TSS627";
chr1	VVGENOMEgmap	exon	9258011	9258420	.	+	.	gene_id "XLOC_000469"; transcript_id "TCONS_00000970"; exon_number "1"; gene_name "lcl|NC_012007.3_cds_XP_002266639.2_1313"; oId "TR7051|c0_g1_i7051.mrna1"; nearest_ref "lcl|NC_012007.3_cds_XP_002266639.2_1313.mrna1"; class_code "o"; tss_id "TSS628";
chr1	VVGENOMEgmap	exon	9281971	9282111	.	+	.	gene_id "XLOC_000469"; transcript_id "TCONS_00000970"; exon_number "2"; gene_name "lcl|NC_012007.3_cds_XP_002266639.2_1313"; oId "TR7051|c0_g1_i7051.mrna1"; nearest_ref "lcl|NC_012007.3_cds_XP_002266639.2_1313.mrna1"; class_code "o"; tss_id "TSS628";
chr1	VVGENOMEgmap	exon	9283137	9283158	.	+	.	gene_id "XLOC_000470"; transcript_id "TCONS_00000971"; exon_number "1"; gene_name "lcl|NC_012007.3_cds_XP_010653192.1_1316"; oId "TR18657|c0_g1_i18657.mrna1"; nearest_ref "lcl|NC_012007.3_cds_XP_010653192.1_1316.mrna1"; class_code "o"; tss_id "TSS629";
chr1	VVGENOMEgmap	exon	9298933	9298942	.	+	.	gene_id "XLOC_000470"; transcript_id "TCONS_00000971"; exon_number "2"; gene_name "lcl|NC_012007.3_cds_XP_010653192.1_1316"; oId "TR18657|c0_g1_i18657.mrna1"; nearest_ref "lcl|NC_012007.3_cds_XP_010653192.1_1316.mrna1"; class_code "o"; tss_id "TSS629";
chr1	VVGENOMEgmap	exon	9300623	9300632	.	+	.	gene_id "XLOC_000470"; transcript_id "TCONS_00000971"; exon_number "3"; gene_name "lcl|NC_012007.3_cds_XP_010653192.1_1316"; oId "TR18657|c0_g1_i18657.mrna1"; nearest_ref "lcl|NC_012007.3_cds_XP_010653192.1_1316.mrna1"; class_code "o"; tss_id "TSS629";
chr1	VVGENOMEgmap	exon	9303446	9303447	.	+	.	gene_id "XLOC_000470"; transcript_id "TCONS_00000971"; exon_number "4"; gene_name "lcl|NC_012007.3_cds_XP_010653192.1_1316"; oId "TR18657|c0_g1_i18657.mrna1"; nearest_ref "lcl|NC_012007.3_cds_XP_010653192.1_1316.mrna1"; class_code "o"; tss_id "TSS629";
chr1	VVGENOMEgmap	exon	9304497	9304517	.	+	.	gene_id "XLOC_000470"; transcript_id "TCONS_00000971"; exon_number "5"; gene_name "lcl|NC_012007.3_cds_XP_010653192.1_1316"; oId "TR18657|c0_g1_i18657.mrna1"; nearest_ref "lcl|NC_012007.3_cds_XP_010653192.1_1316.mrna1"; class_code "o"; tss_id "TSS629";
chr1	VVGENOMEgmap	exon	9373910	9374281	.	+	.	gene_id "XLOC_000471"; transcript_id "TCONS_00000972"; exon_number "1"; gene_name "lcl|NC_012007.3_cds_XP_010653157.1_1322"; oId "TR348047|c0_g1_i348047.mrna1"; nearest_ref "lcl|NC_012007.3_cds_XP_010653157.1_1322.mrna1"; class_code "e"; tss_id "TSS630";
chr1	VVGENOMEgmap	exon	9378004	9378255	.	+	.	gene_id "XLOC_000471"; transcript_id "TCONS_00000973"; exon_number "1"; gene_name "lcl|NC_012007.3_cds_XP_010653157.1_1322"; oId "TR358355|c0_g1_i358355.mrna1"; nearest_ref "lcl|NC_012007.3_cds_XP_010653157.1_1322.mrna1"; class_code "e"; tss_id "TSS631";
chr1	VVGENOMEgmap	exon	9452528	9452934	.	+	.	gene_id "XLOC_000472"; transcript_id "TCONS_00000974"; exon_number "1"; gene_name "lcl|NC_012007.3_cds_XP_002268027.1_1330"; oId "TR44842|c0_g1_i44842.mrna1"; nearest_ref "lcl|NC_012007.3_cds_XP_002268027.1_1330.mrna1"; class_code "o"; tss_id "TSS632";
chr1	VVGENOMEgmap	exon	9466271	9466505	.	+	.	gene_id "XLOC_000473"; transcript_id "TCONS_00000975"; exon_number "1"; gene_name "lcl|NC_012007.3_cds_XP_019076023.1_1335"; oId "TR320238|c0_g1_i320238.mrna1"; nearest_ref "lcl|NC_012007.3_cds_XP_019076023.1_1335.mrna1"; class_code "i"; tss_id "TSS633";
chr1	VVGENOMEgmap	exon	9466529	9466566	.	+	.	gene_id "XLOC_000473"; transcript_id "TCONS_00000975"; exon_number "2"; gene_name "lcl|NC_012007.3_cds_XP_019076023.1_1335"; oId "TR320238|c0_g1_i320238.mrna1"; nearest_ref "lcl|NC_012007.3_cds_XP_019076023.1_1335.mrna1"; class_code "i"; tss_id "TSS633";
chr1	VVGENOMEgmap	exon	9466513	9466556	.	+	.	gene_id "XLOC_000473"; transcript_id "TCONS_00000976"; exon_number "1"; gene_name "lcl|NC_012007.3_cds_XP_019076023.1_1335"; oId "TR358295|c0_g1_i358295.mrna1"; nearest_ref "lcl|NC_012007.3_cds_XP_019076023.1_1335.mrna1"; class_code "i"; tss_id "TSS634";
chr1	VVGENOMEgmap	exon	9467118	9467548	.	+	.	gene_id "XLOC_000474"; transcript_id "TCONS_00000979"; exon_number "1"; gene_name "lcl|NC_012007.3_cds_XP_019076023.1_1335"; oId "TR320166|c0_g1_i320166.mrna3"; nearest_ref "lcl|NC_012007.3_cds_XP_019076023.1_1335.mrna1"; class_code "i"; tss_id "TSS635";
chr1	VVGENOMEgmap	exon	9503187	9503458	.	+	.	gene_id "XLOC_000475"; transcript_id "TCONS_00000984"; exon_number "1"; oId "TR358228|c0_g1_i358228.mrna1"; class_code "u"; tss_id "TSS636";
chr1	VVGENOMEgmap	exon	9515716	9516131	.	+	.	gene_id "XLOC_000476"; transcript_id "TCONS_00000985"; exon_number "1"; gene_name "lcl|NC_012007.3_cds_XP_002266853.2_1341"; oId "TR344251|c0_g1_i344251.mrna1"; nearest_ref "lcl|NC_012007.3_cds_XP_002266853.2_1341.mrna1"; class_code "i"; tss_id "TSS637";
chr1	VVGENOMEgmap	exon	9592408	9592739	.	+	.	gene_id "XLOC_000477"; transcript_id "TCONS_00000986"; exon_number "1"; gene_name "lcl|NC_012007.3_cds_XP_010653013.1_1347"; oId "TR345545|c0_g1_i345545.mrna1"; nearest_ref "lcl|NC_012007.3_cds_XP_010653013.1_1347.mrna1"; class_code "i"; tss_id "TSS638";
chr1	VVGENOMEgmap	exon	9645708	9645756	.	+	.	gene_id "XLOC_000478"; transcript_id "TCONS_00000987"; exon_number "1"; oId "TR354744|c0_g1_i354744.mrna2"; class_code "u"; tss_id "TSS639";
chr1	VVGENOMEgmap	exon	9699371	9700201	.	+	.	gene_id "XLOC_000479"; transcript_id "TCONS_00000988"; exon_number "1"; gene_name "lcl|NC_012007.3_cds_XP_010652978.1_1353"; oId "TR26858|c0_g1_i26858.mrna1"; nearest_ref "lcl|NC_012007.3_cds_XP_010652978.1_1353.mrna1"; class_code "x"; tss_id "TSS640";
chr1	VVGENOMEgmap	exon	9707333	9707846	.	+	.	gene_id "XLOC_000480"; transcript_id "TCONS_00000989"; exon_number "1"; gene_name "lcl|NC_012007.3_cds_XP_010652978.1_1353"; oId "TR347709|c0_g1_i347709.mrna1"; nearest_ref "lcl|NC_012007.3_cds_XP_010652978.1_1353.mrna1"; class_code "i"; tss_id "TSS641";
chr1	VVGENOMEgmap	exon	9731027	9731343	.	+	.	gene_id "XLOC_000481"; transcript_id "TCONS_00000990"; exon_number "1"; gene_name "lcl|NC_012007.3_cds_XP_002267168.1_1356"; oId "TR359513|c0_g1_i359513.mrna1"; nearest_ref "lcl|NC_012007.3_cds_XP_002267168.1_1356.mrna1"; class_code "x"; tss_id "TSS642";
chr1	VVGENOMEgmap	exon	9804172	9804421	.	+	.	gene_id "XLOC_000482"; transcript_id "TCONS_00000991"; exon_number "1"; oId "TR352044|c0_g1_i352044.mrna1"; class_code "u"; tss_id "TSS643";
chr1	VVGENOMEgmap	exon	9882653	9883042	.	+	.	gene_id "XLOC_000483"; transcript_id "TCONS_00000992"; exon_number "1"; oId "TR23064|c0_g1_i23064.mrna1"; class_code "u"; tss_id "TSS644";
chr1	VVGENOMEgmap	exon	9885171	9885884	.	+	.	gene_id "XLOC_000484"; transcript_id "TCONS_00000995"; exon_number "1"; gene_name "lcl|NC_012007.3_cds_XP_019076131.1_1373"; oId "TR341164|c0_g1_i341164.mrna1"; nearest_ref "lcl|NC_012007.3_cds_XP_019076131.1_1373.mrna1"; class_code "x"; tss_id "TSS646";
chr1	VVGENOMEgmap	exon	9923686	9924220	.	+	.	gene_id "XLOC_000485"; transcript_id "TCONS_00000996"; exon_number "1"; gene_name "lcl|NC_012007.3_cds_XP_002271234.1_1377"; oId "TR341265|c0_g1_i341265.mrna1"; nearest_ref "lcl|NC_012007.3_cds_XP_002271234.1_1377.mrna1"; class_code "x"; tss_id "TSS647";
chr1	VVGENOMEgmap	exon	9947760	9948507	.	+	.	gene_id "XLOC_000486"; transcript_id "TCONS_00000997"; exon_number "1"; gene_name "lcl|NC_012007.3_cds_XP_010652842.1_1383"; oId "TR8961|c0_g1_i8961.mrna1"; nearest_ref "lcl|NC_012007.3_cds_XP_010652842.1_1383.mrna1"; class_code "x"; tss_id "TSS648";
chr1	VVGENOMEgmap	exon	9957658	9958190	.	+	.	gene_id "XLOC_000487"; transcript_id "TCONS_00000998"; exon_number "1"; gene_name "lcl|NC_012007.3_cds_XP_010652842.1_1383"; oId "TR346475|c0_g1_i346475.mrna1"; nearest_ref "lcl|NC_012007.3_cds_XP_010652842.1_1383.mrna1"; class_code "i"; tss_id "TSS649";
chr1	VVGENOMEgmap	exon	9982325	9983012	.	+	.	gene_id "XLOC_000488"; transcript_id "TCONS_00000999"; exon_number "1"; gene_name "lcl|NC_012007.3_cds_XP_010652825.1_1384"; oId "TR342015|c0_g1_i342015.mrna1"; nearest_ref "lcl|NC_012007.3_cds_XP_010652825.1_1384.mrna1"; class_code "e"; tss_id "TSS650";
chr1	VVGENOMEgmap	exon	9998839	9999143	.	+	.	gene_id "XLOC_000489"; transcript_id "TCONS_00001000"; exon_number "1"; oId "TR353884|c0_g1_i353884.mrna1"; class_code "u"; tss_id "TSS651";
chr1	VVGENOMEgmap	exon	10059989	10059995	.	+	.	gene_id "XLOC_000490"; transcript_id "TCONS_00001006"; exon_number "1"; gene_name "lcl|NC_012007.3_cds_XP_002272374.1_1390"; oId "TR65089|c0_g1_i65089.mrna1"; nearest_ref "lcl|NC_012007.3_cds_XP_002272374.1_1390.mrna1"; class_code "o"; tss_id "TSS652";
chr1	VVGENOMEgmap	exon	10063088	10064694	.	+	.	gene_id "XLOC_000490"; transcript_id "TCONS_00001006"; exon_number "2"; gene_name "lcl|NC_012007.3_cds_XP_002272374.1_1390"; oId "TR65089|c0_g1_i65089.mrna1"; nearest_ref "lcl|NC_012007.3_cds_XP_002272374.1_1390.mrna1"; class_code "o"; tss_id "TSS652";
chr1	VVGENOMEgmap	exon	10061533	10061535	.	+	.	gene_id "XLOC_000490"; transcript_id "TCONS_00001007"; exon_number "1"; gene_name "lcl|NC_012007.3_cds_XP_002272374.1_1390"; oId "TR356616|c0_g1_i356616.mrna1"; nearest_ref "lcl|NC_012007.3_cds_XP_002272374.1_1390.mrna1"; class_code "o"; tss_id "TSS653";
chr1	VVGENOMEgmap	exon	10062162	10062167	.	+	.	gene_id "XLOC_000490"; transcript_id "TCONS_00001007"; exon_number "2"; gene_name "lcl|NC_012007.3_cds_XP_002272374.1_1390"; oId "TR356616|c0_g1_i356616.mrna1"; nearest_ref "lcl|NC_012007.3_cds_XP_002272374.1_1390.mrna1"; class_code "o"; tss_id "TSS653";
chr1	VVGENOMEgmap	exon	10062322	10062323	.	+	.	gene_id "XLOC_000490"; transcript_id "TCONS_00001007"; exon_number "3"; gene_name "lcl|NC_012007.3_cds_XP_002272374.1_1390"; oId "TR356616|c0_g1_i356616.mrna1"; nearest_ref "lcl|NC_012007.3_cds_XP_002272374.1_1390.mrna1"; class_code "o"; tss_id "TSS653";
chr1	VVGENOMEgmap	exon	10063089	10063104	.	+	.	gene_id "XLOC_000490"; transcript_id "TCONS_00001007"; exon_number "4"; gene_name "lcl|NC_012007.3_cds_XP_002272374.1_1390"; oId "TR356616|c0_g1_i356616.mrna1"; nearest_ref "lcl|NC_012007.3_cds_XP_002272374.1_1390.mrna1"; class_code "o"; tss_id "TSS653";
chr1	VVGENOMEgmap	exon	10063492	10063496	.	+	.	gene_id "XLOC_000490"; transcript_id "TCONS_00001007"; exon_number "5"; gene_name "lcl|NC_012007.3_cds_XP_002272374.1_1390"; oId "TR356616|c0_g1_i356616.mrna1"; nearest_ref "lcl|NC_012007.3_cds_XP_002272374.1_1390.mrna1"; class_code "o"; tss_id "TSS653";
chr1	VVGENOMEgmap	exon	10063727	10063733	.	+	.	gene_id "XLOC_000490"; transcript_id "TCONS_00001007"; exon_number "6"; gene_name "lcl|NC_012007.3_cds_XP_002272374.1_1390"; oId "TR356616|c0_g1_i356616.mrna1"; nearest_ref "lcl|NC_012007.3_cds_XP_002272374.1_1390.mrna1"; class_code "o"; tss_id "TSS653";
chr1	VVGENOMEgmap	exon	10065669	10066217	.	+	.	gene_id "XLOC_000490"; transcript_id "TCONS_00001007"; exon_number "7"; gene_name "lcl|NC_012007.3_cds_XP_002272374.1_1390"; oId "TR356616|c0_g1_i356616.mrna1"; nearest_ref "lcl|NC_012007.3_cds_XP_002272374.1_1390.mrna1"; class_code "o"; tss_id "TSS653";
chr1	VVGENOMEgmap	exon	10064670	10064703	.	+	.	gene_id "XLOC_000490"; transcript_id "TCONS_00001008"; exon_number "1"; gene_name "lcl|NC_012007.3_cds_XP_002272374.1_1390"; oId "TR65088|c0_g1_i65088.mrna1"; nearest_ref "lcl|NC_012007.3_cds_XP_002272374.1_1390.mrna1"; class_code "c"; tss_id "TSS654";
chr1	VVGENOMEgmap	exon	10069901	10070450	.	+	.	gene_id "XLOC_000491"; transcript_id "TCONS_00001009"; exon_number "1"; gene_name "lcl|NC_012007.3_cds_XP_002268216.2_1391"; oId "TR4045|c0_g1_i4045.mrna1"; nearest_ref "lcl|NC_012007.3_cds_XP_002268216.2_1391.mrna1"; class_code "x"; tss_id "TSS655";
chr1	VVGENOMEgmap	exon	10071131	10071301	.	+	.	gene_id "XLOC_000492"; transcript_id "TCONS_00001011"; exon_number "1"; gene_name "lcl|NC_012007.3_cds_XP_002268216.2_1391"; oId "TR313761|c0_g1_i313761.mrna1"; nearest_ref "lcl|NC_012007.3_cds_XP_002268216.2_1391.mrna1"; class_code "i"; tss_id "TSS656";
chr1	VVGENOMEgmap	exon	10071293	10072241	.	+	.	gene_id "XLOC_000492"; transcript_id "TCONS_00001012"; exon_number "1"; gene_name "lcl|NC_012007.3_cds_XP_002268216.2_1391"; oId "TR338789|c0_g1_i338789.mrna1"; nearest_ref "lcl|NC_012007.3_cds_XP_002268216.2_1391.mrna1"; class_code "i"; tss_id "TSS657";
chr1	VVGENOMEgmap	exon	10072603	10073128	.	+	.	gene_id "XLOC_000493"; transcript_id "TCONS_00001013"; exon_number "1"; gene_name "lcl|NC_012007.3_cds_XP_002268216.2_1391"; oId "TR343446|c0_g1_i343446.mrna1"; nearest_ref "lcl|NC_012007.3_cds_XP_002268216.2_1391.mrna1"; class_code "x"; tss_id "TSS658";
chr1	VVGENOMEgmap	exon	10090286	10090304	.	+	.	gene_id "XLOC_000494"; transcript_id "TCONS_00001015"; exon_number "1"; oId "TR337691|c0_g1_i337691.mrna1"; class_code "u"; tss_id "TSS659";
chr1	VVGENOMEgmap	exon	10090442	10091850	.	+	.	gene_id "XLOC_000494"; transcript_id "TCONS_00001015"; exon_number "2"; oId "TR337691|c0_g1_i337691.mrna1"; class_code "u"; tss_id "TSS659";
chr1	VVGENOMEgmap	exon	10131130	10131153	.	+	.	gene_id "XLOC_000495"; transcript_id "TCONS_00001016"; exon_number "1"; gene_name "lcl|NC_012007.3_cds_XP_010652769.1_1395"; oId "TR252260|c0_g1_i252260.mrna1"; nearest_ref "lcl|NC_012007.3_cds_XP_010652769.1_1395.mrna1"; class_code "j"; tss_id "TSS660";
chr1	VVGENOMEgmap	exon	10131247	10131517	.	+	.	gene_id "XLOC_000495"; transcript_id "TCONS_00001016"; exon_number "2"; gene_name "lcl|NC_012007.3_cds_XP_010652769.1_1395"; oId "TR252260|c0_g1_i252260.mrna1"; nearest_ref "lcl|NC_012007.3_cds_XP_010652769.1_1395.mrna1"; class_code "j"; tss_id "TSS660";
chr1	VVGENOMEgmap	exon	10142246	10142855	.	+	.	gene_id "XLOC_000496"; transcript_id "TCONS_00001017"; exon_number "1"; gene_name "lcl|NC_012007.3_cds_XP_002272743.1_1396"; oId "TR90050|c0_g1_i90050.mrna1"; nearest_ref "lcl|NC_012007.3_cds_XP_002272743.1_1396.mrna1"; class_code "e"; tss_id "TSS661";
chr1	VVGENOMEgmap	exon	10143779	10144159	.	+	.	gene_id "XLOC_000496"; transcript_id "TCONS_00001019"; exon_number "1"; gene_name "lcl|NC_012007.3_cds_XP_002272743.1_1396"; oId "TR90047|c0_g1_i90047.mrna1"; nearest_ref "lcl|NC_012007.3_cds_XP_002272743.1_1396.mrna1"; class_code "o"; tss_id "TSS662";
chr1	VVGENOMEgmap	exon	10143817	10144040	.	+	.	gene_id "XLOC_000496"; transcript_id "TCONS_00001020"; exon_number "1"; gene_name "lcl|NC_012007.3_cds_XP_002272743.1_1396"; oId "TR90042|c0_g1_i90042.mrna1"; nearest_ref "lcl|NC_012007.3_cds_XP_002272743.1_1396.mrna1"; class_code "o"; tss_id "TSS662";
chr1	VVGENOMEgmap	exon	10144191	10144274	.	+	.	gene_id "XLOC_000496"; transcript_id "TCONS_00001020"; exon_number "2"; gene_name "lcl|NC_012007.3_cds_XP_002272743.1_1396"; oId "TR90042|c0_g1_i90042.mrna1"; nearest_ref "lcl|NC_012007.3_cds_XP_002272743.1_1396.mrna1"; class_code "o"; tss_id "TSS662";
chr1	VVGENOMEgmap	exon	10181563	10181957	.	+	.	gene_id "XLOC_000497"; transcript_id "TCONS_00001023"; exon_number "1"; gene_name "lcl|NC_012007.3_cds_XP_019076202.1_1398"; oId "TR128277|c0_g1_i128277.mrna1"; nearest_ref "lcl|NC_012007.3_cds_XP_019076202.1_1398.mrna1"; class_code "e"; tss_id "TSS664";
chr1	VVGENOMEgmap	exon	10181933	10182007	.	+	.	gene_id "XLOC_000497"; transcript_id "TCONS_00001024"; exon_number "1"; gene_name "lcl|NC_012007.3_cds_XP_019076202.1_1398"; oId "TR128292|c0_g1_i128292.mrna1"; nearest_ref "lcl|NC_012007.3_cds_XP_019076202.1_1398.mrna1"; class_code "j"; tss_id "TSS665";
chr1	VVGENOMEgmap	exon	10182135	10182489	.	+	.	gene_id "XLOC_000497"; transcript_id "TCONS_00001024"; exon_number "2"; gene_name "lcl|NC_012007.3_cds_XP_019076202.1_1398"; oId "TR128292|c0_g1_i128292.mrna1"; nearest_ref "lcl|NC_012007.3_cds_XP_019076202.1_1398.mrna1"; class_code "j"; tss_id "TSS665";
chr1	VVGENOMEgmap	exon	10181933	10182007	.	+	.	gene_id "XLOC_000497"; transcript_id "TCONS_00001026"; exon_number "1"; gene_name "lcl|NC_012007.3_cds_XP_019076202.1_1398"; oId "TR128287|c0_g1_i128287.mrna1"; nearest_ref "lcl|NC_012007.3_cds_XP_019076202.1_1398.mrna1"; class_code "j"; tss_id "TSS665";
chr1	VVGENOMEgmap	exon	10182135	10182197	.	+	.	gene_id "XLOC_000497"; transcript_id "TCONS_00001026"; exon_number "2"; gene_name "lcl|NC_012007.3_cds_XP_019076202.1_1398"; oId "TR128287|c0_g1_i128287.mrna1"; nearest_ref "lcl|NC_012007.3_cds_XP_019076202.1_1398.mrna1"; class_code "j"; tss_id "TSS665";
chr1	VVGENOMEgmap	exon	10182536	10182611	.	+	.	gene_id "XLOC_000497"; transcript_id "TCONS_00001026"; exon_number "3"; gene_name "lcl|NC_012007.3_cds_XP_019076202.1_1398"; oId "TR128287|c0_g1_i128287.mrna1"; nearest_ref "lcl|NC_012007.3_cds_XP_019076202.1_1398.mrna1"; class_code "j"; tss_id "TSS665";
chr1	VVGENOMEgmap	exon	10182713	10183008	.	+	.	gene_id "XLOC_000497"; transcript_id "TCONS_00001026"; exon_number "4"; gene_name "lcl|NC_012007.3_cds_XP_019076202.1_1398"; oId "TR128287|c0_g1_i128287.mrna1"; nearest_ref "lcl|NC_012007.3_cds_XP_019076202.1_1398.mrna1"; class_code "j"; tss_id "TSS665";
chr1	VVGENOMEgmap	exon	10181933	10182007	.	+	.	gene_id "XLOC_000497"; transcript_id "TCONS_00001025"; exon_number "1"; gene_name "lcl|NC_012007.3_cds_XP_019076202.1_1398"; oId "TR128280|c0_g1_i128280.mrna1"; nearest_ref "lcl|NC_012007.3_cds_XP_019076202.1_1398.mrna1"; class_code "j"; tss_id "TSS665";
chr1	VVGENOMEgmap	exon	10182135	10182197	.	+	.	gene_id "XLOC_000497"; transcript_id "TCONS_00001025"; exon_number "2"; gene_name "lcl|NC_012007.3_cds_XP_019076202.1_1398"; oId "TR128280|c0_g1_i128280.mrna1"; nearest_ref "lcl|NC_012007.3_cds_XP_019076202.1_1398.mrna1"; class_code "j"; tss_id "TSS665";
chr1	VVGENOMEgmap	exon	10182536	10182611	.	+	.	gene_id "XLOC_000497"; transcript_id "TCONS_00001025"; exon_number "3"; gene_name "lcl|NC_012007.3_cds_XP_019076202.1_1398"; oId "TR128280|c0_g1_i128280.mrna1"; nearest_ref "lcl|NC_012007.3_cds_XP_019076202.1_1398.mrna1"; class_code "j"; tss_id "TSS665";
chr1	VVGENOMEgmap	exon	10182716	10183008	.	+	.	gene_id "XLOC_000497"; transcript_id "TCONS_00001025"; exon_number "4"; gene_name "lcl|NC_012007.3_cds_XP_019076202.1_1398"; oId "TR128280|c0_g1_i128280.mrna1"; nearest_ref "lcl|NC_012007.3_cds_XP_019076202.1_1398.mrna1"; class_code "j"; tss_id "TSS665";
chr1	VVGENOMEgmap	exon	10181069	10181366	.	+	.	gene_id "XLOC_000498"; transcript_id "TCONS_00001022"; exon_number "1"; gene_name "lcl|NC_012007.3_cds_XP_019076202.1_1398"; oId "TR128283|c0_g1_i128283.mrna1"; nearest_ref "lcl|NC_012007.3_cds_XP_019076202.1_1398.mrna1"; class_code "i"; tss_id "TSS666";
chr1	VVGENOMEgmap	exon	10192660	10192713	.	+	.	gene_id "XLOC_000499"; transcript_id "TCONS_00001027"; exon_number "1"; gene_name "lcl|NC_012007.3_cds_XP_002272954.1_1403"; oId "TR341515|c0_g1_i341515.mrna1"; nearest_ref "lcl|NC_012007.3_cds_XP_002272954.1_1403.mrna1"; class_code "j"; tss_id "TSS667";
chr1	VVGENOMEgmap	exon	10193926	10194555	.	+	.	gene_id "XLOC_000499"; transcript_id "TCONS_00001027"; exon_number "2"; gene_name "lcl|NC_012007.3_cds_XP_002272954.1_1403"; oId "TR341515|c0_g1_i341515.mrna1"; nearest_ref "lcl|NC_012007.3_cds_XP_002272954.1_1403.mrna1"; class_code "j"; tss_id "TSS667";
chr1	VVGENOMEgmap	exon	10194911	10195186	.	+	.	gene_id "XLOC_000499"; transcript_id "TCONS_00001028"; exon_number "1"; gene_name "lcl|NC_012007.3_cds_XP_002272954.1_1403"; oId "TR359446|c0_g1_i359446.mrna1"; nearest_ref "lcl|NC_012007.3_cds_XP_002272954.1_1403.mrna1"; class_code "e"; tss_id "TSS668";
chr1	VVGENOMEgmap	exon	10195227	10195624	.	+	.	gene_id "XLOC_000499"; transcript_id "TCONS_00001029"; exon_number "1"; gene_name "lcl|NC_012007.3_cds_XP_002272954.1_1403"; oId "TR7660|c0_g1_i7660.mrna1"; nearest_ref "lcl|NC_012007.3_cds_XP_002272954.1_1403.mrna1"; class_code "e"; tss_id "TSS669";
chr1	VVGENOMEgmap	exon	10196693	10197246	.	+	.	gene_id "XLOC_000500"; transcript_id "TCONS_00001030"; exon_number "1"; gene_name "lcl|NC_012007.3_cds_XP_002272954.1_1403"; oId "TR339920|c0_g1_i339920.mrna1"; nearest_ref "lcl|NC_012007.3_cds_XP_002272954.1_1403.mrna1"; class_code "i"; tss_id "TSS670";
chr1	VVGENOMEgmap	exon	10278557	10278849	.	+	.	gene_id "XLOC_000501"; transcript_id "TCONS_00001032"; exon_number "1"; gene_name "lcl|NC_012007.3_cds_XP_010652692.1_1420"; oId "TR348163|c0_g1_i348163.mrna1"; nearest_ref "lcl|NC_012007.3_cds_XP_010652692.1_1420.mrna1"; class_code "p"; tss_id "TSS671";
chr1	VVGENOMEgmap	exon	10284955	10285380	.	+	.	gene_id "XLOC_000502"; transcript_id "TCONS_00001033"; exon_number "1"; gene_name "lcl|NC_012007.3_cds_XP_010652643.1_1423"; oId "TR166056|c0_g1_i166056.mrna1"; nearest_ref "lcl|NC_012007.3_cds_XP_010652643.1_1423.mrna1"; class_code "x"; tss_id "TSS672";
chr1	VVGENOMEgmap	exon	10289143	10289186	.	+	.	gene_id "XLOC_000503"; transcript_id "TCONS_00001034"; exon_number "1"; gene_name "lcl|NC_012007.3_cds_XP_010652631.1_1422"; oId "TR166055|c0_g1_i166055.mrna2"; nearest_ref "lcl|NC_012007.3_cds_XP_010652631.1_1422.mrna1"; class_code "x"; tss_id "TSS673";
chr1	VVGENOMEgmap	exon	10324835	10325143	.	+	.	gene_id "XLOC_000504"; transcript_id "TCONS_00001035"; exon_number "1"; oId "TR23655|c0_g1_i23655.mrna1"; class_code "u"; tss_id "TSS674";
chr1	VVGENOMEgmap	exon	10382158	10382909	.	+	.	gene_id "XLOC_000505"; transcript_id "TCONS_00001036"; exon_number "1"; gene_name "lcl|NC_012007.3_cds_XP_002274190.1_1427"; oId "TR356662|c0_g1_i356662.mrna1"; nearest_ref "lcl|NC_012007.3_cds_XP_002274190.1_1427.mrna1"; class_code "e"; tss_id "TSS675";
chr1	VVGENOMEgmap	exon	10388758	10388945	.	+	.	gene_id "XLOC_000506"; transcript_id "TCONS_00001037"; exon_number "1"; gene_name "lcl|NC_012007.3_cds_XP_010652608.1_1429"; oId "TR246141|c0_g1_i246141.mrna1"; nearest_ref "lcl|NC_012007.3_cds_XP_010652608.1_1429.mrna1"; class_code "i"; tss_id "TSS676";
chr1	VVGENOMEgmap	exon	10389110	10389155	.	+	.	gene_id "XLOC_000506"; transcript_id "TCONS_00001037"; exon_number "2"; gene_name "lcl|NC_012007.3_cds_XP_010652608.1_1429"; oId "TR246141|c0_g1_i246141.mrna1"; nearest_ref "lcl|NC_012007.3_cds_XP_010652608.1_1429.mrna1"; class_code "i"; tss_id "TSS676";
chr1	VVGENOMEgmap	exon	10406660	10407316	.	+	.	gene_id "XLOC_000507"; transcript_id "TCONS_00001040"; exon_number "1"; gene_name "lcl|NC_012007.3_cds_XP_010652588.1_1433"; oId "TR106660|c0_g1_i106660.mrna1"; nearest_ref "lcl|NC_012007.3_cds_XP_010652588.1_1433.mrna1"; class_code "e"; tss_id "TSS677";
chr1	VVGENOMEgmap	exon	10407937	10408095	.	+	.	gene_id "XLOC_000508"; transcript_id "TCONS_00001041"; exon_number "1"; gene_name "lcl|NC_012007.3_cds_XP_010652588.1_1433"; oId "TR48920|c0_g1_i48920.mrna2"; nearest_ref "lcl|NC_012007.3_cds_XP_010652588.1_1433.mrna1"; class_code "p"; tss_id "TSS678";
chr1	VVGENOMEgmap	exon	10419839	10420027	.	+	.	gene_id "XLOC_000509"; transcript_id "TCONS_00001043"; exon_number "1"; gene_name "lcl|NC_012007.3_cds_XP_002274519.1_1436"; oId "TR31168|c0_g1_i31168.mrna2"; nearest_ref "lcl|NC_012007.3_cds_XP_002274519.1_1436.mrna1"; class_code "p"; tss_id "TSS679";
chr1	VVGENOMEgmap	exon	10433172	10433177	.	+	.	gene_id "XLOC_000510"; transcript_id "TCONS_00001044"; exon_number "1"; oId "TR13873|c0_g1_i13873.mrna1"; class_code "u"; tss_id "TSS680";
chr1	VVGENOMEgmap	exon	10433547	10433850	.	+	.	gene_id "XLOC_000510"; transcript_id "TCONS_00001044"; exon_number "2"; oId "TR13873|c0_g1_i13873.mrna1"; class_code "u"; tss_id "TSS680";
chr1	VVGENOMEgmap	exon	10433545	10433843	.	+	.	gene_id "XLOC_000510"; transcript_id "TCONS_00001045"; exon_number "1"; gene_name "lcl|NC_012007.3_cds_XP_002269144.1_1438"; oId "TR13878|c0_g1_i13878.mrna1"; nearest_ref "lcl|NC_012007.3_cds_XP_002269144.1_1438.mrna1"; class_code "x"; tss_id "TSS681";
chr1	VVGENOMEgmap	exon	10440313	10440318	.	+	.	gene_id "XLOC_000510"; transcript_id "TCONS_00001045"; exon_number "2"; gene_name "lcl|NC_012007.3_cds_XP_002269144.1_1438"; oId "TR13878|c0_g1_i13878.mrna1"; nearest_ref "lcl|NC_012007.3_cds_XP_002269144.1_1438.mrna1"; class_code "x"; tss_id "TSS681";
chr1	VVGENOMEgmap	exon	10448720	10448731	.	+	.	gene_id "XLOC_000510"; transcript_id "TCONS_00001045"; exon_number "3"; gene_name "lcl|NC_012007.3_cds_XP_002269144.1_1438"; oId "TR13878|c0_g1_i13878.mrna1"; nearest_ref "lcl|NC_012007.3_cds_XP_002269144.1_1438.mrna1"; class_code "x"; tss_id "TSS681";
chr1	VVGENOMEgmap	exon	10434769	10435235	.	+	.	gene_id "XLOC_000511"; transcript_id "TCONS_00001046"; exon_number "1"; gene_name "lcl|NC_012007.3_cds_XP_002269144.1_1438"; oId "TR359022|c0_g1_i359022.mrna1"; nearest_ref "lcl|NC_012007.3_cds_XP_002269144.1_1438.mrna1"; class_code "i"; tss_id "TSS682";
chr1	VVGENOMEgmap	exon	10435872	10436308	.	+	.	gene_id "XLOC_000512"; transcript_id "TCONS_00001047"; exon_number "1"; gene_name "lcl|NC_012007.3_cds_XP_002269144.1_1438"; oId "TR358436|c0_g1_i358436.mrna1"; nearest_ref "lcl|NC_012007.3_cds_XP_002269144.1_1438.mrna1"; class_code "i"; tss_id "TSS683";
chr1	VVGENOMEgmap	exon	10472413	10473024	.	+	.	gene_id "XLOC_000513"; transcript_id "TCONS_00001048"; exon_number "1"; gene_name "lcl|NC_012007.3_cds_XP_002269215.3_1440"; oId "TR347653|c0_g1_i347653.mrna1"; nearest_ref "lcl|NC_012007.3_cds_XP_002269215.3_1440.mrna1"; class_code "x"; tss_id "TSS684";
chr1	VVGENOMEgmap	exon	10472944	10473366	.	+	.	gene_id "XLOC_000513"; transcript_id "TCONS_00001049"; exon_number "1"; gene_name "lcl|NC_012007.3_cds_XP_002269215.3_1440"; oId "TR94700|c0_g1_i94700.mrna1"; nearest_ref "lcl|NC_012007.3_cds_XP_002269215.3_1440.mrna1"; class_code "i"; tss_id "TSS685";
chr1	VVGENOMEgmap	exon	10549607	10550744	.	+	.	gene_id "XLOC_000514"; transcript_id "TCONS_00001050"; exon_number "1"; gene_name "lcl|NC_012007.3_cds_XP_002269340.1_1441"; oId "TR106045|c0_g1_i106045.mrna1"; nearest_ref "lcl|NC_012007.3_cds_XP_002269340.1_1441.mrna1"; class_code "x"; tss_id "TSS686";
chr1	VVGENOMEgmap	exon	10585777	10587161	.	+	.	gene_id "XLOC_000515"; transcript_id "TCONS_00001051"; exon_number "1"; gene_name "lcl|NC_012007.3_cds_XP_002269528.1_1444"; oId "TR289111|c0_g1_i289111.mrna1"; nearest_ref "lcl|NC_012007.3_cds_XP_002269528.1_1444.mrna1"; class_code "i"; tss_id "TSS687";
chr1	VVGENOMEgmap	exon	10587152	10587437	.	+	.	gene_id "XLOC_000515"; transcript_id "TCONS_00001054"; exon_number "1"; gene_name "lcl|NC_012007.3_cds_XP_002269528.1_1444"; oId "TR289114|c0_g1_i289114.mrna1"; nearest_ref "lcl|NC_012007.3_cds_XP_002269528.1_1444.mrna1"; class_code "i"; tss_id "TSS689";
chr1	VVGENOMEgmap	exon	10590042	10590384	.	+	.	gene_id "XLOC_000516"; transcript_id "TCONS_00001055"; exon_number "1"; gene_name "lcl|NC_012007.3_cds_XP_010652533.1_1448"; oId "TR289156|c0_g1_i289156.mrna1"; nearest_ref "lcl|NC_012007.3_cds_XP_010652533.1_1448.mrna1"; class_code "x"; tss_id "TSS690";
chr1	VVGENOMEgmap	exon	10593690	10593691	.	+	.	gene_id "XLOC_000516"; transcript_id "TCONS_00001055"; exon_number "2"; gene_name "lcl|NC_012007.3_cds_XP_010652533.1_1448"; oId "TR289156|c0_g1_i289156.mrna1"; nearest_ref "lcl|NC_012007.3_cds_XP_010652533.1_1448.mrna1"; class_code "x"; tss_id "TSS690";
chr1	VVGENOMEgmap	exon	10590223	10590386	.	+	.	gene_id "XLOC_000516"; transcript_id "TCONS_00001056"; exon_number "1"; gene_name "lcl|NC_012007.3_cds_XP_010652533.1_1448"; oId "TR289155|c0_g1_i289155.mrna1"; nearest_ref "lcl|NC_012007.3_cds_XP_010652533.1_1448.mrna1"; class_code "i"; tss_id "TSS691";
chr1	VVGENOMEgmap	exon	10649674	10649992	.	+	.	gene_id "XLOC_000517"; transcript_id "TCONS_00001059"; exon_number "1"; gene_name "lcl|NC_012007.3_cds_XP_010652497.1_1453"; oId "TR346208|c0_g1_i346208.mrna1"; nearest_ref "lcl|NC_012007.3_cds_XP_010652497.1_1453.mrna1"; class_code "e"; tss_id "TSS692";
chr1	VVGENOMEgmap	exon	10688656	10688954	.	+	.	gene_id "XLOC_000518"; transcript_id "TCONS_00001060"; exon_number "1"; gene_name "lcl|NC_012007.3_cds_XP_010652469.1_1459"; oId "TR203|c0_g1_i203.mrna1"; nearest_ref "lcl|NC_012007.3_cds_XP_010652469.1_1459.mrna1"; class_code "i"; tss_id "TSS693";
chr1	VVGENOMEgmap	exon	10704901	10705252	.	+	.	gene_id "XLOC_000519"; transcript_id "TCONS_00001061"; exon_number "1"; oId "TR288559|c0_g1_i288559.mrna1"; class_code "u"; tss_id "TSS694";
chr1	VVGENOMEgmap	exon	10704972	10705612	.	+	.	gene_id "XLOC_000519"; transcript_id "TCONS_00001062"; exon_number "1"; oId "TR214636|c0_g1_i214636.mrna1"; class_code "u"; tss_id "TSS694";
chr1	VVGENOMEgmap	exon	10705591	10705906	.	+	.	gene_id "XLOC_000519"; transcript_id "TCONS_00001064"; exon_number "1"; oId "TR214637|c0_g1_i214637.mrna1"; class_code "u"; tss_id "TSS696";
chr1	VVGENOMEgmap	exon	10714225	10714502	.	+	.	gene_id "XLOC_000520"; transcript_id "TCONS_00001066"; exon_number "1"; gene_name "lcl|NC_012007.3_cds_XP_010652452.1_1463"; oId "TR6468|c0_g1_i6468.mrna1"; nearest_ref "lcl|NC_012007.3_cds_XP_010652452.1_1463.mrna1"; class_code "i"; tss_id "TSS697";
chr1	VVGENOMEgmap	exon	10719095	10719400	.	+	.	gene_id "XLOC_000521"; transcript_id "TCONS_00001071"; exon_number "1"; gene_name "lcl|NC_012007.3_cds_XP_010652452.1_1463"; oId "TR22288|c0_g1_i22288.mrna5"; nearest_ref "lcl|NC_012007.3_cds_XP_010652452.1_1463.mrna1"; class_code "i"; tss_id "TSS698";
chr1	VVGENOMEgmap	exon	10782924	10783990	.	+	.	gene_id "XLOC_000522"; transcript_id "TCONS_00001072"; exon_number "1"; gene_name "lcl|NC_012007.3_cds_XP_019076342.1_1467"; oId "TR3570|c0_g1_i3570.mrna1"; nearest_ref "lcl|NC_012007.3_cds_XP_019076342.1_1467.mrna1"; class_code "x"; tss_id "TSS699";
chr1	VVGENOMEgmap	exon	10784579	10785758	.	+	.	gene_id "XLOC_000523"; transcript_id "TCONS_00001073"; exon_number "1"; gene_name "lcl|NC_012007.3_cds_XP_019076342.1_1467"; oId "TR349681|c0_g1_i349681.mrna1"; nearest_ref "lcl|NC_012007.3_cds_XP_019076342.1_1467.mrna1"; class_code "x"; tss_id "TSS700";
chr1	VVGENOMEgmap	exon	10807144	10807504	.	+	.	gene_id "XLOC_000524"; transcript_id "TCONS_00001074"; exon_number "1"; oId "TR114736|c0_g1_i114736.mrna1"; class_code "u"; tss_id "TSS701";
chr1	VVGENOMEgmap	exon	10807465	10809960	.	+	.	gene_id "XLOC_000524"; transcript_id "TCONS_00001076"; exon_number "1"; gene_name "lcl|NC_012007.3_cds_XP_002276517.1_1468"; oId "TR114750|c0_g1_i114750.mrna1"; nearest_ref "lcl|NC_012007.3_cds_XP_002276517.1_1468.mrna1"; class_code "o"; tss_id "TSS702";
chr1	VVGENOMEgmap	exon	10810061	10811486	.	+	.	gene_id "XLOC_000524"; transcript_id "TCONS_00001076"; exon_number "2"; gene_name "lcl|NC_012007.3_cds_XP_002276517.1_1468"; oId "TR114750|c0_g1_i114750.mrna1"; nearest_ref "lcl|NC_012007.3_cds_XP_002276517.1_1468.mrna1"; class_code "o"; tss_id "TSS702";
chr1	VVGENOMEgmap	exon	10830025	10830326	.	+	.	gene_id "XLOC_000525"; transcript_id "TCONS_00001077"; exon_number "1"; gene_name "lcl|NC_012007.3_cds_XP_002270049.1_1470"; oId "TR347355|c0_g1_i347355.mrna1"; nearest_ref "lcl|NC_012007.3_cds_XP_002270049.1_1470.mrna1"; class_code "e"; tss_id "TSS703";
chr1	VVGENOMEgmap	exon	10830799	10831892	.	+	.	gene_id "XLOC_000525"; transcript_id "TCONS_00001079"; exon_number "1"; gene_name "lcl|NC_012007.3_cds_XP_002270049.1_1470"; oId "TR322177|c0_g1_i322177.mrna1"; nearest_ref "lcl|NC_012007.3_cds_XP_002270049.1_1470.mrna1"; class_code "e"; tss_id "TSS704";
chr1	VVGENOMEgmap	exon	10836326	10836943	.	+	.	gene_id "XLOC_000525"; transcript_id "TCONS_00001083"; exon_number "1"; gene_name "lcl|NC_012007.3_cds_XP_002270049.1_1470"; oId "TR355140|c0_g1_i355140.mrna1"; nearest_ref "lcl|NC_012007.3_cds_XP_002270049.1_1470.mrna1"; class_code "e"; tss_id "TSS707";
chr1	VVGENOMEgmap	exon	10833940	10834253	.	+	.	gene_id "XLOC_000526"; transcript_id "TCONS_00001082"; exon_number "1"; gene_name "lcl|NC_012007.3_cds_XP_002270049.1_1470"; oId "TR338867|c0_g1_i338867.mrna1"; nearest_ref "lcl|NC_012007.3_cds_XP_002270049.1_1470.mrna1"; class_code "i"; tss_id "TSS708";
chr1	VVGENOMEgmap	exon	10848071	10848296	.	+	.	gene_id "XLOC_000527"; transcript_id "TCONS_00001084"; exon_number "1"; gene_name "lcl|NC_012007.3_cds_XP_002270112.1_1472"; oId "TR11656|c0_g1_i11656.mrna1"; nearest_ref "lcl|NC_012007.3_cds_XP_002270112.1_1472.mrna1"; class_code "p"; tss_id "TSS709";
chr1	VVGENOMEgmap	exon	10909977	10910474	.	+	.	gene_id "XLOC_000528"; transcript_id "TCONS_00001085"; exon_number "1"; gene_name "lcl|NC_012007.3_cds_XP_002270296.1_1475"; oId "TR5908|c0_g1_i5908.mrna1"; nearest_ref "lcl|NC_012007.3_cds_XP_002270296.1_1475.mrna1"; class_code "x"; tss_id "TSS710";
chr1	VVGENOMEgmap	exon	10910545	10910915	.	+	.	gene_id "XLOC_000529"; transcript_id "TCONS_00001086"; exon_number "1"; gene_name "lcl|NC_012007.3_cds_XP_002270296.1_1475"; oId "TR43663|c0_g1_i43663.mrna1"; nearest_ref "lcl|NC_012007.3_cds_XP_002270296.1_1475.mrna1"; class_code "i"; tss_id "TSS711";
chr1	VVGENOMEgmap	exon	10913113	10913355	.	+	.	gene_id "XLOC_000530"; transcript_id "TCONS_00001090"; exon_number "1"; gene_name "lcl|NC_012007.3_cds_XP_002270296.1_1475"; oId "TR194466|c0_g1_i194466.mrna1"; nearest_ref "lcl|NC_012007.3_cds_XP_002270296.1_1475.mrna1"; class_code "i"; tss_id "TSS713";
chr1	VVGENOMEgmap	exon	10913655	10913959	.	+	.	gene_id "XLOC_000531"; transcript_id "TCONS_00001091"; exon_number "1"; gene_name "lcl|NC_012007.3_cds_XP_002270296.1_1475"; oId "TR354468|c0_g1_i354468.mrna1"; nearest_ref "lcl|NC_012007.3_cds_XP_002270296.1_1475.mrna1"; class_code "x"; tss_id "TSS714";
chr1	VVGENOMEgmap	exon	10980093	10980935	.	+	.	gene_id "XLOC_000532"; transcript_id "TCONS_00001092"; exon_number "1"; gene_name "lcl|NC_012007.3_cds_XP_010652374.1_1479"; oId "TR349156|c0_g1_i349156.mrna1"; nearest_ref "lcl|NC_012007.3_cds_XP_010652374.1_1479.mrna1"; class_code "e"; tss_id "TSS715";
chr1	VVGENOMEgmap	exon	11009009	11009644	.	+	.	gene_id "XLOC_000533"; transcript_id "TCONS_00001094"; exon_number "1"; gene_name "lcl|NC_012007.3_cds_XP_002277449.1_1487"; oId "TR26467|c0_g1_i26467.mrna1"; nearest_ref "lcl|NC_012007.3_cds_XP_002277449.1_1487.mrna1"; class_code "o"; tss_id "TSS716";
chr1	VVGENOMEgmap	exon	11030765	11031036	.	+	.	gene_id "XLOC_000534"; transcript_id "TCONS_00001098"; exon_number "1"; gene_name "lcl|NC_012007.3_cds_XP_002271193.1_1489"; oId "TR62451|c0_g1_i62451.mrna1"; nearest_ref "lcl|NC_012007.3_cds_XP_002271193.1_1489.mrna1"; class_code "i"; tss_id "TSS717";
chr1	VVGENOMEgmap	exon	11030876	11031082	.	+	.	gene_id "XLOC_000534"; transcript_id "TCONS_00001102"; exon_number "1"; gene_name "lcl|NC_012007.3_cds_XP_002271193.1_1489"; oId "TR62450|c0_g1_i62450.mrna2"; nearest_ref "lcl|NC_012007.3_cds_XP_002271193.1_1489.mrna1"; class_code "i"; tss_id "TSS718";
chr1	VVGENOMEgmap	exon	11030937	11031082	.	+	.	gene_id "XLOC_000534"; transcript_id "TCONS_00001103"; exon_number "1"; gene_name "lcl|NC_012007.3_cds_XP_002271193.1_1489"; oId "TR62453|c0_g1_i62453.mrna1"; nearest_ref "lcl|NC_012007.3_cds_XP_002271193.1_1489.mrna1"; class_code "o"; tss_id "TSS718";
chr1	VVGENOMEgmap	exon	11031634	11031643	.	+	.	gene_id "XLOC_000534"; transcript_id "TCONS_00001103"; exon_number "2"; gene_name "lcl|NC_012007.3_cds_XP_002271193.1_1489"; oId "TR62453|c0_g1_i62453.mrna1"; nearest_ref "lcl|NC_012007.3_cds_XP_002271193.1_1489.mrna1"; class_code "o"; tss_id "TSS718";
chr1	VVGENOMEgmap	exon	11032938	11032941	.	+	.	gene_id "XLOC_000534"; transcript_id "TCONS_00001103"; exon_number "3"; gene_name "lcl|NC_012007.3_cds_XP_002271193.1_1489"; oId "TR62453|c0_g1_i62453.mrna1"; nearest_ref "lcl|NC_012007.3_cds_XP_002271193.1_1489.mrna1"; class_code "o"; tss_id "TSS718";
chr1	VVGENOMEgmap	exon	11033112	11033116	.	+	.	gene_id "XLOC_000534"; transcript_id "TCONS_00001103"; exon_number "4"; gene_name "lcl|NC_012007.3_cds_XP_002271193.1_1489"; oId "TR62453|c0_g1_i62453.mrna1"; nearest_ref "lcl|NC_012007.3_cds_XP_002271193.1_1489.mrna1"; class_code "o"; tss_id "TSS718";
chr1	VVGENOMEgmap	exon	11033686	11033693	.	+	.	gene_id "XLOC_000534"; transcript_id "TCONS_00001103"; exon_number "5"; gene_name "lcl|NC_012007.3_cds_XP_002271193.1_1489"; oId "TR62453|c0_g1_i62453.mrna1"; nearest_ref "lcl|NC_012007.3_cds_XP_002271193.1_1489.mrna1"; class_code "o"; tss_id "TSS718";
chr1	VVGENOMEgmap	exon	11035368	11035373	.	+	.	gene_id "XLOC_000534"; transcript_id "TCONS_00001103"; exon_number "6"; gene_name "lcl|NC_012007.3_cds_XP_002271193.1_1489"; oId "TR62453|c0_g1_i62453.mrna1"; nearest_ref "lcl|NC_012007.3_cds_XP_002271193.1_1489.mrna1"; class_code "o"; tss_id "TSS718";
chr1	VVGENOMEgmap	exon	11031025	11031614	.	+	.	gene_id "XLOC_000534"; transcript_id "TCONS_00001104"; exon_number "1"; gene_name "lcl|NC_012007.3_cds_XP_002271193.1_1489"; oId "TR62446|c0_g1_i62446.mrna1"; nearest_ref "lcl|NC_012007.3_cds_XP_002271193.1_1489.mrna1"; class_code "j"; tss_id "TSS719";
chr1	VVGENOMEgmap	exon	11031728	11031750	.	+	.	gene_id "XLOC_000534"; transcript_id "TCONS_00001104"; exon_number "2"; gene_name "lcl|NC_012007.3_cds_XP_002271193.1_1489"; oId "TR62446|c0_g1_i62446.mrna1"; nearest_ref "lcl|NC_012007.3_cds_XP_002271193.1_1489.mrna1"; class_code "j"; tss_id "TSS719";
chr1	VVGENOMEgmap	exon	11225224	11226352	.	+	.	gene_id "XLOC_000535"; transcript_id "TCONS_00001105"; exon_number "1"; gene_name "lcl|NC_012007.3_cds_XP_002277517.1_1497"; oId "TR187446|c0_g1_i187446.mrna1"; nearest_ref "lcl|NC_012007.3_cds_XP_002277517.1_1497.mrna1"; class_code "x"; tss_id "TSS720";
chr1	VVGENOMEgmap	exon	11252276	11253571	.	+	.	gene_id "XLOC_000536"; transcript_id "TCONS_00001111"; exon_number "1"; gene_name "lcl|NC_012007.3_cds_XP_002277178.1_1500"; oId "TR42097|c0_g1_i42097.mrna1"; nearest_ref "lcl|NC_012007.3_cds_XP_002277178.1_1500.mrna1"; class_code "e"; tss_id "TSS722";
chr1	VVGENOMEgmap	exon	11258544	11259356	.	+	.	gene_id "XLOC_000537"; transcript_id "TCONS_00001116"; exon_number "1"; gene_name "lcl|NC_012007.3_cds_XP_010652298.1_1502"; oId "TR16612|c0_g1_i16612.mrna1"; nearest_ref "lcl|NC_012007.3_cds_XP_010652298.1_1502.mrna1"; class_code "i"; tss_id "TSS723";
chr1	VVGENOMEgmap	exon	11259369	11261045	.	+	.	gene_id "XLOC_000538"; transcript_id "TCONS_00001117"; exon_number "1"; gene_name "lcl|NC_012007.3_cds_XP_010652298.1_1502"; oId "TR12126|c0_g1_i12126.mrna1"; nearest_ref "lcl|NC_012007.3_cds_XP_010652298.1_1502.mrna1"; class_code "i"; tss_id "TSS724";
chr1	VVGENOMEgmap	exon	11262323	11262609	.	+	.	gene_id "XLOC_000539"; transcript_id "TCONS_00001118"; exon_number "1"; gene_name "lcl|NC_012007.3_cds_XP_010652298.1_1502"; oId "TR350778|c0_g1_i350778.mrna1"; nearest_ref "lcl|NC_012007.3_cds_XP_010652298.1_1502.mrna1"; class_code "x"; tss_id "TSS725";
chr1	VVGENOMEgmap	exon	11265644	11266119	.	+	.	gene_id "XLOC_000540"; transcript_id "TCONS_00001119"; exon_number "1"; oId "TR30241|c0_g1_i30241.mrna1"; class_code "u"; tss_id "TSS726";
chr1	VVGENOMEgmap	exon	11283038	11283290	.	+	.	gene_id "XLOC_000541"; transcript_id "TCONS_00001120"; exon_number "1"; oId "TR346614|c0_g1_i346614.mrna1"; class_code "u"; tss_id "TSS727";
chr1	VVGENOMEgmap	exon	11284812	11285107	.	+	.	gene_id "XLOC_000542"; transcript_id "TCONS_00001121"; exon_number "1"; oId "TR351239|c0_g1_i351239.mrna1"; class_code "u"; tss_id "TSS728";
chr1	VVGENOMEgmap	exon	11313114	11313694	.	+	.	gene_id "XLOC_000543"; transcript_id "TCONS_00001123"; exon_number "1"; gene_name "lcl|NC_012007.3_cds_NP_001268068.1_1505"; oId "TR128709|c0_g1_i128709.mrna1"; nearest_ref "lcl|NC_012007.3_cds_NP_001268068.1_1505.mrna1"; class_code "x"; tss_id "TSS729";
chr1	VVGENOMEgmap	exon	11321332	11321335	.	+	.	gene_id "XLOC_000543"; transcript_id "TCONS_00001123"; exon_number "2"; gene_name "lcl|NC_012007.3_cds_NP_001268068.1_1505"; oId "TR128709|c0_g1_i128709.mrna1"; nearest_ref "lcl|NC_012007.3_cds_NP_001268068.1_1505.mrna1"; class_code "x"; tss_id "TSS729";
chr1	VVGENOMEgmap	exon	11329802	11330283	.	+	.	gene_id "XLOC_000544"; transcript_id "TCONS_00001124"; exon_number "1"; gene_name "lcl|NC_012007.3_cds_XP_019076404.1_1511"; oId "TR343941|c0_g1_i343941.mrna1"; nearest_ref "lcl|NC_012007.3_cds_XP_019076404.1_1511.mrna1"; class_code "i"; tss_id "TSS730";
chr1	VVGENOMEgmap	exon	11387170	11387524	.	+	.	gene_id "XLOC_000545"; transcript_id "TCONS_00001125"; exon_number "1"; oId "TR344796|c0_g1_i344796.mrna1"; class_code "u"; tss_id "TSS731";
chr1	VVGENOMEgmap	exon	11420512	11420995	.	+	.	gene_id "XLOC_000546"; transcript_id "TCONS_00001128"; exon_number "1"; oId "TR354510|c0_g1_i354510.mrna1"; class_code "u"; tss_id "TSS732";
chr1	VVGENOMEgmap	exon	11477216	11477526	.	+	.	gene_id "XLOC_000547"; transcript_id "TCONS_00001130"; exon_number "1"; oId "TR351341|c0_g1_i351341.mrna1"; class_code "u"; tss_id "TSS733";
chr1	VVGENOMEgmap	exon	11494053	11494976	.	+	.	gene_id "XLOC_000548"; transcript_id "TCONS_00001134"; exon_number "1"; gene_name "lcl|NC_012007.3_cds_XP_002276284.1_1522"; oId "TR26638|c0_g1_i26638.mrna1"; nearest_ref "lcl|NC_012007.3_cds_XP_002276284.1_1522.mrna1"; class_code "x"; tss_id "TSS734";
chr1	VVGENOMEgmap	exon	11526067	11526369	.	+	.	gene_id "XLOC_000549"; transcript_id "TCONS_00001137"; exon_number "1"; gene_name "lcl|NC_012007.3_cds_XP_010652220.1_1524"; oId "TR354229|c0_g1_i354229.mrna1"; nearest_ref "lcl|NC_012007.3_cds_XP_010652220.1_1524.mrna1"; class_code "e"; tss_id "TSS735";
chr1	VVGENOMEgmap	exon	11526067	11526105	.	+	.	gene_id "XLOC_000549"; transcript_id "TCONS_00001138"; exon_number "1"; gene_name "lcl|NC_012007.3_cds_XP_010652220.1_1524"; oId "TR29248|c0_g1_i29248.mrna1"; nearest_ref "lcl|NC_012007.3_cds_XP_010652220.1_1524.mrna1"; class_code "j"; tss_id "TSS735";
chr1	VVGENOMEgmap	exon	11526648	11527012	.	+	.	gene_id "XLOC_000549"; transcript_id "TCONS_00001138"; exon_number "2"; gene_name "lcl|NC_012007.3_cds_XP_010652220.1_1524"; oId "TR29248|c0_g1_i29248.mrna1"; nearest_ref "lcl|NC_012007.3_cds_XP_010652220.1_1524.mrna1"; class_code "j"; tss_id "TSS735";
chr1	VVGENOMEgmap	exon	11526067	11526105	.	+	.	gene_id "XLOC_000549"; transcript_id "TCONS_00001139"; exon_number "1"; gene_name "lcl|NC_012007.3_cds_XP_010652220.1_1524"; oId "TR29249|c0_g1_i29249.mrna1"; nearest_ref "lcl|NC_012007.3_cds_XP_010652220.1_1524.mrna1"; class_code "j"; tss_id "TSS735";
chr1	VVGENOMEgmap	exon	11526648	11526894	.	+	.	gene_id "XLOC_000549"; transcript_id "TCONS_00001139"; exon_number "2"; gene_name "lcl|NC_012007.3_cds_XP_010652220.1_1524"; oId "TR29249|c0_g1_i29249.mrna1"; nearest_ref "lcl|NC_012007.3_cds_XP_010652220.1_1524.mrna1"; class_code "j"; tss_id "TSS735";
chr1	VVGENOMEgmap	exon	11527590	11527645	.	+	.	gene_id "XLOC_000549"; transcript_id "TCONS_00001139"; exon_number "3"; gene_name "lcl|NC_012007.3_cds_XP_010652220.1_1524"; oId "TR29249|c0_g1_i29249.mrna1"; nearest_ref "lcl|NC_012007.3_cds_XP_010652220.1_1524.mrna1"; class_code "j"; tss_id "TSS735";
chr1	VVGENOMEgmap	exon	11526677	11527474	.	+	.	gene_id "XLOC_000549"; transcript_id "TCONS_00001140"; exon_number "1"; gene_name "lcl|NC_012007.3_cds_XP_010652220.1_1524"; oId "TR29250|c0_g1_i29250.mrna1"; nearest_ref "lcl|NC_012007.3_cds_XP_010652220.1_1524.mrna1"; class_code "i"; tss_id "TSS736";
chr1	VVGENOMEgmap	exon	11528184	11528618	.	+	.	gene_id "XLOC_000549"; transcript_id "TCONS_00001142"; exon_number "1"; gene_name "lcl|NC_012007.3_cds_XP_010652220.1_1524"; oId "TR55311|c0_g1_i55311.mrna1"; nearest_ref "lcl|NC_012007.3_cds_XP_010652220.1_1524.mrna1"; class_code "o"; tss_id "TSS738";
chr1	VVGENOMEgmap	exon	11541844	11542142	.	+	.	gene_id "XLOC_000550"; transcript_id "TCONS_00001150"; exon_number "1"; gene_name "lcl|NC_012007.3_cds_XP_002271313.1_1525"; oId "TR141432|c0_g1_i141432.mrna2"; nearest_ref "lcl|NC_012007.3_cds_XP_002271313.1_1525.mrna1"; class_code "p"; tss_id "TSS739";
chr1	VVGENOMEgmap	exon	11618712	11619204	.	+	.	gene_id "XLOC_000551"; transcript_id "TCONS_00001151"; exon_number "1"; gene_name "lcl|NC_012007.3_cds_XP_019076467.1_1536"; oId "TR71636|c0_g1_i71636.mrna1"; nearest_ref "lcl|NC_012007.3_cds_XP_019076467.1_1536.mrna1"; class_code "x"; tss_id "TSS740";
chr1	VVGENOMEgmap	exon	11621193	11621500	.	+	.	gene_id "XLOC_000552"; transcript_id "TCONS_00001153"; exon_number "1"; gene_name "lcl|NC_012007.3_cds_XP_019076467.1_1536"; oId "TR3922|c0_g1_i3922.mrna1"; nearest_ref "lcl|NC_012007.3_cds_XP_019076467.1_1536.mrna1"; class_code "x"; tss_id "TSS741";
chr1	VVGENOMEgmap	exon	11621662	11622091	.	+	.	gene_id "XLOC_000553"; transcript_id "TCONS_00001154"; exon_number "1"; gene_name "lcl|NC_012007.3_cds_XP_019076467.1_1536"; oId "TR5569|c0_g1_i5569.mrna1"; nearest_ref "lcl|NC_012007.3_cds_XP_019076467.1_1536.mrna1"; class_code "x"; tss_id "TSS742";
chr1	VVGENOMEgmap	exon	11684169	11684438	.	+	.	gene_id "XLOC_000554"; transcript_id "TCONS_00001155"; exon_number "1"; gene_name "lcl|NC_012007.3_cds_XP_010652162.1_1537"; oId "TR35887|c0_g1_i35887.mrna1"; nearest_ref "lcl|NC_012007.3_cds_XP_010652162.1_1537.mrna1"; class_code "i"; tss_id "TSS743";
chr1	VVGENOMEgmap	exon	11716026	11716292	.	+	.	gene_id "XLOC_000555"; transcript_id "TCONS_00001156"; exon_number "1"; gene_name "lcl|NC_012007.3_cds_XP_002274402.1_1539"; oId "TR352025|c0_g1_i352025.mrna1"; nearest_ref "lcl|NC_012007.3_cds_XP_002274402.1_1539.mrna1"; class_code "x"; tss_id "TSS744";
chr1	VVGENOMEgmap	exon	11716791	11717226	.	+	.	gene_id "XLOC_000556"; transcript_id "TCONS_00001157"; exon_number "1"; gene_name "lcl|NC_012007.3_cds_XP_002274402.1_1539"; oId "TR359428|c0_g1_i359428.mrna1"; nearest_ref "lcl|NC_012007.3_cds_XP_002274402.1_1539.mrna1"; class_code "x"; tss_id "TSS745";
chr1	VVGENOMEgmap	exon	11765076	11765325	.	+	.	gene_id "XLOC_000557"; transcript_id "TCONS_00001158"; exon_number "1"; gene_name "lcl|NC_012007.3_cds_XP_002275397.2_1545"; oId "TR358455|c0_g1_i358455.mrna1"; nearest_ref "lcl|NC_012007.3_cds_XP_002275397.2_1545.mrna1"; class_code "i"; tss_id "TSS746";
chr1	VVGENOMEgmap	exon	11765317	11765847	.	+	.	gene_id "XLOC_000557"; transcript_id "TCONS_00001159"; exon_number "1"; gene_name "lcl|NC_012007.3_cds_XP_002275397.2_1545"; oId "TR349361|c0_g1_i349361.mrna1"; nearest_ref "lcl|NC_012007.3_cds_XP_002275397.2_1545.mrna1"; class_code "i"; tss_id "TSS747";
chr1	VVGENOMEgmap	exon	11791193	11791596	.	+	.	gene_id "XLOC_000558"; transcript_id "TCONS_00001160"; exon_number "1"; gene_name "lcl|NC_012007.3_cds_XP_002275229.1_1547"; oId "TR347582|c0_g1_i347582.mrna1"; nearest_ref "lcl|NC_012007.3_cds_XP_002275229.1_1547.mrna1"; class_code "i"; tss_id "TSS748";
chr1	VVGENOMEgmap	exon	11793997	11794039	.	+	.	gene_id "XLOC_000559"; transcript_id "TCONS_00001161"; exon_number "1"; gene_name "lcl|NC_012007.3_cds_XP_002275229.1_1547"; oId "TR107922|c0_g1_i107922.mrna2"; nearest_ref "lcl|NC_012007.3_cds_XP_002275229.1_1547.mrna1"; class_code "p"; tss_id "TSS749";
chr1	VVGENOMEgmap	exon	11821774	11822234	.	+	.	gene_id "XLOC_000560"; transcript_id "TCONS_00001162"; exon_number "1"; gene_name "lcl|NC_012007.3_cds_XP_002273644.1_1549"; oId "TR19853|c0_g1_i19853.mrna1"; nearest_ref "lcl|NC_012007.3_cds_XP_002273644.1_1549.mrna1"; class_code "x"; tss_id "TSS750";
chr1	VVGENOMEgmap	exon	11854103	11854693	.	+	.	gene_id "XLOC_000561"; transcript_id "TCONS_00001164"; exon_number "1"; gene_name "lcl|NC_012007.3_cds_XP_002270372.1_1550"; oId "TR289673|c0_g1_i289673.mrna1"; nearest_ref "lcl|NC_012007.3_cds_XP_002270372.1_1550.mrna1"; class_code "e"; tss_id "TSS752";
chr1	VVGENOMEgmap	exon	11855247	11855567	.	+	.	gene_id "XLOC_000561"; transcript_id "TCONS_00001165"; exon_number "1"; gene_name "lcl|NC_012007.3_cds_XP_002270372.1_1550"; oId "TR355133|c0_g1_i355133.mrna1"; nearest_ref "lcl|NC_012007.3_cds_XP_002270372.1_1550.mrna1"; class_code "e"; tss_id "TSS753";
chr1	VVGENOMEgmap	exon	11857031	11857425	.	+	.	gene_id "XLOC_000561"; transcript_id "TCONS_00001166"; exon_number "1"; gene_name "lcl|NC_012007.3_cds_XP_002270372.1_1550"; oId "TR2039|c0_g1_i2039.mrna1"; nearest_ref "lcl|NC_012007.3_cds_XP_002270372.1_1550.mrna1"; class_code "o"; tss_id "TSS754";
chr1	VVGENOMEgmap	exon	11857452	11858601	.	+	.	gene_id "XLOC_000561"; transcript_id "TCONS_00001166"; exon_number "2"; gene_name "lcl|NC_012007.3_cds_XP_002270372.1_1550"; oId "TR2039|c0_g1_i2039.mrna1"; nearest_ref "lcl|NC_012007.3_cds_XP_002270372.1_1550.mrna1"; class_code "o"; tss_id "TSS754";
chr1	VVGENOMEgmap	exon	11859220	11859786	.	+	.	gene_id "XLOC_000561"; transcript_id "TCONS_00001168"; exon_number "1"; gene_name "lcl|NC_012007.3_cds_XP_002270372.1_1550"; oId "TR289678|c0_g1_i289678.mrna1"; nearest_ref "lcl|NC_012007.3_cds_XP_002270372.1_1550.mrna1"; class_code "o"; tss_id "TSS755";
chr1	VVGENOMEgmap	exon	11981886	11982276	.	+	.	gene_id "XLOC_000562"; transcript_id "TCONS_00001170"; exon_number "1"; gene_name "lcl|NC_012007.3_cds_XP_002273676.1_1558"; oId "TR357473|c0_g1_i357473.mrna1"; nearest_ref "lcl|NC_012007.3_cds_XP_002273676.1_1558.mrna1"; class_code "i"; tss_id "TSS756";
chr1	VVGENOMEgmap	exon	11988460	11988732	.	+	.	gene_id "XLOC_000563"; transcript_id "TCONS_00001171"; exon_number "1"; gene_name "lcl|NC_012007.3_cds_XP_002269903.2_1559"; oId "TR339223|c0_g1_i339223.mrna1"; nearest_ref "lcl|NC_012007.3_cds_XP_002269903.2_1559.mrna1"; class_code "x"; tss_id "TSS757";
chr1	VVGENOMEgmap	exon	12048112	12048216	.	+	.	gene_id "XLOC_000564"; transcript_id "TCONS_00001172"; exon_number "1"; oId "TR34276|c0_g1_i34276.mrna1"; class_code "u"; tss_id "TSS758";
chr1	VVGENOMEgmap	exon	12050141	12050483	.	+	.	gene_id "XLOC_000564"; transcript_id "TCONS_00001172"; exon_number "2"; oId "TR34276|c0_g1_i34276.mrna1"; class_code "u"; tss_id "TSS758";
chr1	VVGENOMEgmap	exon	12054632	12055060	.	+	.	gene_id "XLOC_000564"; transcript_id "TCONS_00001172"; exon_number "3"; oId "TR34276|c0_g1_i34276.mrna1"; class_code "u"; tss_id "TSS758";
chr1	VVGENOMEgmap	exon	12048144	12048216	.	+	.	gene_id "XLOC_000564"; transcript_id "TCONS_00001173"; exon_number "1"; oId "TR34280|c0_g1_i34280.mrna1"; class_code "u"; tss_id "TSS758";
chr1	VVGENOMEgmap	exon	12050141	12050483	.	+	.	gene_id "XLOC_000564"; transcript_id "TCONS_00001173"; exon_number "2"; oId "TR34280|c0_g1_i34280.mrna1"; class_code "u"; tss_id "TSS758";
chr1	VVGENOMEgmap	exon	12051433	12051454	.	+	.	gene_id "XLOC_000564"; transcript_id "TCONS_00001173"; exon_number "3"; oId "TR34280|c0_g1_i34280.mrna1"; class_code "u"; tss_id "TSS758";
chr1	VVGENOMEgmap	exon	12053887	12054677	.	+	.	gene_id "XLOC_000564"; transcript_id "TCONS_00001174"; exon_number "1"; oId "TR350150|c0_g1_i350150.mrna1"; class_code "u"; tss_id "TSS759";
chr1	VVGENOMEgmap	exon	12069242	12070086	.	+	.	gene_id "XLOC_000565"; transcript_id "TCONS_00001175"; exon_number "1"; gene_name "lcl|NC_012007.3_cds_XP_002273832.1_1563"; oId "TR156335|c0_g1_i156335.mrna1"; nearest_ref "lcl|NC_012007.3_cds_XP_002273832.1_1563.mrna1"; class_code "x"; tss_id "TSS760";
chr1	VVGENOMEgmap	exon	12091499	12091729	.	+	.	gene_id "XLOC_000566"; transcript_id "TCONS_00001176"; exon_number "1"; gene_name "lcl|NC_012007.3_cds_XP_002273709.1_1567"; oId "TR48000|c0_g1_i48000.mrna1"; nearest_ref "lcl|NC_012007.3_cds_XP_002273709.1_1567.mrna1"; class_code "i"; tss_id "TSS761";
chr1	VVGENOMEgmap	exon	12103671	12103997	.	+	.	gene_id "XLOC_000567"; transcript_id "TCONS_00001178"; exon_number "1"; gene_name "lcl|NC_012007.3_cds_XP_019076527.1_1566"; oId "TR152344|c0_g1_i152344.mrna2"; nearest_ref "lcl|NC_012007.3_cds_XP_019076527.1_1566.mrna1"; class_code "i"; tss_id "TSS762";
chr1	VVGENOMEgmap	exon	12145162	12145769	.	+	.	gene_id "XLOC_000568"; transcript_id "TCONS_00001181"; exon_number "1"; oId "TR92785|c0_g1_i92785.mrna1"; class_code "u"; tss_id "TSS763";
chr1	VVGENOMEgmap	exon	12145673	12146125	.	+	.	gene_id "XLOC_000568"; transcript_id "TCONS_00001182"; exon_number "1"; oId "TR68381|c0_g1_i68381.mrna1"; class_code "u"; tss_id "TSS764";
chr1	VVGENOMEgmap	exon	12155325	12156020	.	+	.	gene_id "XLOC_000569"; transcript_id "TCONS_00001184"; exon_number "1"; gene_name "lcl|NC_012007.3_cds_XP_010651978.1_1576"; oId "TR7709|c0_g1_i7709.mrna1"; nearest_ref "lcl|NC_012007.3_cds_XP_010651978.1_1576.mrna1"; class_code "e"; tss_id "TSS765";
chr1	VVGENOMEgmap	exon	12156068	12156312	.	+	.	gene_id "XLOC_000569"; transcript_id "TCONS_00001186"; exon_number "1"; gene_name "lcl|NC_012007.3_cds_XP_010651978.1_1576"; oId "TR92802|c0_g1_i92802.mrna1"; nearest_ref "lcl|NC_012007.3_cds_XP_010651978.1_1576.mrna1"; class_code "e"; tss_id "TSS767";
chr1	VVGENOMEgmap	exon	12221723	12222074	.	+	.	gene_id "XLOC_000570"; transcript_id "TCONS_00001187"; exon_number "1"; gene_name "lcl|NC_012007.3_cds_XP_010651935.1_1582"; oId "TR104733|c0_g1_i104733.mrna1"; nearest_ref "lcl|NC_012007.3_cds_XP_010651935.1_1582.mrna1"; class_code "x"; tss_id "TSS768";
chr1	VVGENOMEgmap	exon	12259601	12259666	.	+	.	gene_id "XLOC_000571"; transcript_id "TCONS_00001188"; exon_number "1"; gene_name "lcl|NC_012007.3_cds_XP_002272879.1_1584"; oId "TR249297|c0_g1_i249297.mrna1"; nearest_ref "lcl|NC_012007.3_cds_XP_002272879.1_1584.mrna1"; class_code "x"; tss_id "TSS769";
chr1	VVGENOMEgmap	exon	12260140	12260528	.	+	.	gene_id "XLOC_000571"; transcript_id "TCONS_00001188"; exon_number "2"; gene_name "lcl|NC_012007.3_cds_XP_002272879.1_1584"; oId "TR249297|c0_g1_i249297.mrna1"; nearest_ref "lcl|NC_012007.3_cds_XP_002272879.1_1584.mrna1"; class_code "x"; tss_id "TSS769";
chr1	VVGENOMEgmap	exon	12284498	12284744	.	+	.	gene_id "XLOC_000572"; transcript_id "TCONS_00001189"; exon_number "1"; gene_name "lcl|NC_012007.3_cds_XP_002269265.1_1586"; oId "TR290905|c0_g1_i290905.mrna1"; nearest_ref "lcl|NC_012007.3_cds_XP_002269265.1_1586.mrna1"; class_code "x"; tss_id "TSS770";
chr1	VVGENOMEgmap	exon	12365439	12365737	.	+	.	gene_id "XLOC_000573"; transcript_id "TCONS_00001191"; exon_number "1"; gene_name "lcl|NC_012007.3_cds_XP_002272557.1_1588"; oId "TR354607|c0_g1_i354607.mrna1"; nearest_ref "lcl|NC_012007.3_cds_XP_002272557.1_1588.mrna1"; class_code "x"; tss_id "TSS771";
chr1	VVGENOMEgmap	exon	12397407	12397948	.	+	.	gene_id "XLOC_000574"; transcript_id "TCONS_00001192"; exon_number "1"; gene_name "lcl|NC_012007.3_cds_XP_002272133.1_1591"; oId "TR18189|c0_g1_i18189.mrna1"; nearest_ref "lcl|NC_012007.3_cds_XP_002272133.1_1591.mrna1"; class_code "x"; tss_id "TSS772";
chr1	VVGENOMEgmap	exon	12500023	12500446	.	+	.	gene_id "XLOC_000575"; transcript_id "TCONS_00001194"; exon_number "1"; gene_name "lcl|NC_012007.3_cds_XP_010651856.1_1597"; oId "TR340344|c0_g1_i340344.mrna1"; nearest_ref "lcl|NC_012007.3_cds_XP_010651856.1_1597.mrna1"; class_code "e"; tss_id "TSS773";
chr1	VVGENOMEgmap	exon	12557990	12558690	.	+	.	gene_id "XLOC_000576"; transcript_id "TCONS_00001195"; exon_number "1"; gene_name "lcl|NC_012007.3_cds_XP_002271443.2_1598"; oId "TR357075|c0_g1_i357075.mrna1"; nearest_ref "lcl|NC_012007.3_cds_XP_002271443.2_1598.mrna1"; class_code "x"; tss_id "TSS774";
chr1	VVGENOMEgmap	exon	12696055	12696154	.	+	.	gene_id "XLOC_000577"; transcript_id "TCONS_00001196"; exon_number "1"; oId "TR83725|c0_g1_i83725.mrna1"; class_code "u"; tss_id "TSS775";
chr1	VVGENOMEgmap	exon	12845787	12845958	.	+	.	gene_id "XLOC_000578"; transcript_id "TCONS_00001197"; exon_number "1"; oId "TR280835|c0_g1_i280835.mrna3"; class_code "u"; tss_id "TSS776";
chr1	VVGENOMEgmap	exon	12845983	12846164	.	+	.	gene_id "XLOC_000578"; transcript_id "TCONS_00001197"; exon_number "2"; oId "TR280835|c0_g1_i280835.mrna3"; class_code "u"; tss_id "TSS776";
chr1	VVGENOMEgmap	exon	13675829	13676418	.	+	.	gene_id "XLOC_000579"; transcript_id "TCONS_00001198"; exon_number "1"; gene_name "lcl|NC_012007.3_cds_XP_002268416.1_1604"; oId "TR239864|c0_g1_i239864.mrna1"; nearest_ref "lcl|NC_012007.3_cds_XP_002268416.1_1604.mrna1"; class_code "x"; tss_id "TSS777";
chr1	VVGENOMEgmap	exon	13696876	13697114	.	+	.	gene_id "XLOC_000580"; transcript_id "TCONS_00001200"; exon_number "1"; gene_name "lcl|NC_012007.3_cds_XP_002267447.1_1606"; oId "TR341098|c0_g1_i341098.mrna1"; nearest_ref "lcl|NC_012007.3_cds_XP_002267447.1_1606.mrna1"; class_code "i"; tss_id "TSS778";
chr1	VVGENOMEgmap	exon	13717276	13717950	.	+	.	gene_id "XLOC_000581"; transcript_id "TCONS_00001201"; exon_number "1"; gene_name "lcl|NC_012007.3_cds_XP_002267447.1_1606"; oId "TR287829|c0_g1_i287829.mrna1"; nearest_ref "lcl|NC_012007.3_cds_XP_002267447.1_1606.mrna1"; class_code "p"; tss_id "TSS779";
chr1	VVGENOMEgmap	exon	13717953	13718031	.	+	.	gene_id "XLOC_000582"; transcript_id "TCONS_00001205"; exon_number "1"; oId "TR90950|c0_g1_i90950.mrna1"; class_code "u"; tss_id "TSS780";
chr1	VVGENOMEgmap	exon	13718084	13718286	.	+	.	gene_id "XLOC_000582"; transcript_id "TCONS_00001205"; exon_number "2"; oId "TR90950|c0_g1_i90950.mrna1"; class_code "u"; tss_id "TSS780";
chr1	VVGENOMEgmap	exon	13887289	13887497	.	+	.	gene_id "XLOC_000583"; transcript_id "TCONS_00001206"; exon_number "1"; oId "TR340240|c0_g1_i340240.mrna1"; class_code "u"; tss_id "TSS781";
chr1	VVGENOMEgmap	exon	13906686	13906964	.	+	.	gene_id "XLOC_000584"; transcript_id "TCONS_00001207"; exon_number "1"; gene_name "lcl|NC_012007.3_cds_XP_002266843.1_1612"; oId "TR344331|c0_g1_i344331.mrna1"; nearest_ref "lcl|NC_012007.3_cds_XP_002266843.1_1612.mrna1"; class_code "i"; tss_id "TSS782";
chr1	VVGENOMEgmap	exon	13924345	13925354	.	+	.	gene_id "XLOC_000585"; transcript_id "TCONS_00001208"; exon_number "1"; gene_name "lcl|NC_012007.3_cds_XP_002266670.1_1613"; oId "TR356423|c0_g1_i356423.mrna2"; nearest_ref "lcl|NC_012007.3_cds_XP_002266670.1_1613.mrna1"; class_code "i"; tss_id "TSS783";
chr1	VVGENOMEgmap	exon	13929232	13929688	.	+	.	gene_id "XLOC_000586"; transcript_id "TCONS_00001209"; exon_number "1"; oId "TR298764|c0_g1_i298764.mrna4"; class_code "u"; tss_id "TSS784";
chr1	VVGENOMEgmap	exon	13929409	13929464	.	+	.	gene_id "XLOC_000586"; transcript_id "TCONS_00001212"; exon_number "1"; gene_name "lcl|NC_012010.3_cds_XP_010649033.1_1721"; oId "TR209632|c0_g1_i209632.mrna2"; nearest_ref "lcl|NC_012010.3_cds_XP_010649033.1_1721.mrna3"; class_code "o"; tss_id "TSS785";
chr1	VVGENOMEgmap	exon	13931097	13931252	.	+	.	gene_id "XLOC_000586"; transcript_id "TCONS_00001212"; exon_number "2"; gene_name "lcl|NC_012010.3_cds_XP_010649033.1_1721"; oId "TR209632|c0_g1_i209632.mrna2"; nearest_ref "lcl|NC_012010.3_cds_XP_010649033.1_1721.mrna3"; class_code "o"; tss_id "TSS785";
chr1	VVGENOMEgmap	exon	13935500	13935801	.	+	.	gene_id "XLOC_000587"; transcript_id "TCONS_00001213"; exon_number "1"; oId "TR344366|c0_g1_i344366.mrna1"; class_code "u"; tss_id "TSS786";
chr1	VVGENOMEgmap	exon	13949939	13949960	.	+	.	gene_id "XLOC_000588"; transcript_id "TCONS_00001215"; exon_number "1"; gene_name "lcl|NC_012007.3_cds_XP_002266329.1_1616"; oId "TR357372|c0_g1_i357372.mrna1"; nearest_ref "lcl|NC_012007.3_cds_XP_002266329.1_1616.mrna1"; class_code "j"; tss_id "TSS787";
chr1	VVGENOMEgmap	exon	13950098	13950326	.	+	.	gene_id "XLOC_000588"; transcript_id "TCONS_00001215"; exon_number "2"; gene_name "lcl|NC_012007.3_cds_XP_002266329.1_1616"; oId "TR357372|c0_g1_i357372.mrna1"; nearest_ref "lcl|NC_012007.3_cds_XP_002266329.1_1616.mrna1"; class_code "j"; tss_id "TSS787";
chr1	VVGENOMEgmap	exon	13988496	13988754	.	+	.	gene_id "XLOC_000589"; transcript_id "TCONS_00001216"; exon_number "1"; oId "TR279708|c0_g1_i279708.mrna1"; class_code "u"; tss_id "TSS788";
chr1	VVGENOMEgmap	exon	14275260	14275491	.	+	.	gene_id "XLOC_000590"; transcript_id "TCONS_00001217"; exon_number "1"; oId "TR232502|c0_g1_i232502.mrna1"; class_code "u"; tss_id "TSS789";
chr1	VVGENOMEgmap	exon	14353793	14354360	.	+	.	gene_id "XLOC_000591"; transcript_id "TCONS_00001218"; exon_number "1"; oId "TR353505|c0_g1_i353505.mrna1"; class_code "u"; tss_id "TSS790";
chr1	VVGENOMEgmap	exon	14354879	14355389	.	+	.	gene_id "XLOC_000592"; transcript_id "TCONS_00001219"; exon_number "1"; gene_name "lcl|NC_012007.3_cds_XP_002263612.1_1632"; oId "TR44173|c0_g1_i44173.mrna1"; nearest_ref "lcl|NC_012007.3_cds_XP_002263612.1_1632.mrna1"; class_code "x"; tss_id "TSS791";
chr1	VVGENOMEgmap	exon	14575103	14575716	.	+	.	gene_id "XLOC_000593"; transcript_id "TCONS_00001224"; exon_number "1"; oId "TR122040|c0_g1_i122040.mrna1"; class_code "u"; tss_id "TSS792";
chr1	VVGENOMEgmap	exon	14577975	14578484	.	+	.	gene_id "XLOC_000594"; transcript_id "TCONS_00001227"; exon_number "1"; gene_name "lcl|NC_012007.3_cds_XP_019076689.1_1636"; oId "TR356979|c0_g1_i356979.mrna1"; nearest_ref "lcl|NC_012007.3_cds_XP_019076689.1_1636.mrna1"; class_code "x"; tss_id "TSS794";
chr1	VVGENOMEgmap	exon	14676750	14677373	.	+	.	gene_id "XLOC_000595"; transcript_id "TCONS_00001228"; exon_number "1"; gene_name "lcl|NC_012007.3_cds_XP_002264587.1_1637"; oId "TR62331|c0_g1_i62331.mrna1"; nearest_ref "lcl|NC_012007.3_cds_XP_002264587.1_1637.mrna1"; class_code "i"; tss_id "TSS795";
chr1	VVGENOMEgmap	exon	14801739	14801963	.	+	.	gene_id "XLOC_000596"; transcript_id "TCONS_00001229"; exon_number "1"; oId "TR331905|c0_g1_i331905.mrna2"; class_code "u"; tss_id "TSS796";
chr1	VVGENOMEgmap	exon	14812985	14813638	.	+	.	gene_id "XLOC_000597"; transcript_id "TCONS_00001230"; exon_number "1"; gene_name "lcl|NC_012007.3_cds_XP_002264952.1_1638"; oId "TR349388|c0_g1_i349388.mrna1"; nearest_ref "lcl|NC_012007.3_cds_XP_002264952.1_1638.mrna1"; class_code "i"; tss_id "TSS797";
chr1	VVGENOMEgmap	exon	14901484	14901498	.	+	.	gene_id "XLOC_000598"; transcript_id "TCONS_00001231"; exon_number "1"; oId "TR6616|c0_g1_i6616.mrna1"; class_code "u"; tss_id "TSS798";
chr1	VVGENOMEgmap	exon	14904586	14904588	.	+	.	gene_id "XLOC_000598"; transcript_id "TCONS_00001231"; exon_number "2"; oId "TR6616|c0_g1_i6616.mrna1"; class_code "u"; tss_id "TSS798";
chr1	VVGENOMEgmap	exon	14910114	14910117	.	+	.	gene_id "XLOC_000598"; transcript_id "TCONS_00001231"; exon_number "3"; oId "TR6616|c0_g1_i6616.mrna1"; class_code "u"; tss_id "TSS798";
chr1	VVGENOMEgmap	exon	14913330	14913343	.	+	.	gene_id "XLOC_000598"; transcript_id "TCONS_00001231"; exon_number "4"; oId "TR6616|c0_g1_i6616.mrna1"; class_code "u"; tss_id "TSS798";
chr1	VVGENOMEgmap	exon	15016081	15016744	.	+	.	gene_id "XLOC_000599"; transcript_id "TCONS_00001232"; exon_number "1"; oId "TR229320|c0_g1_i229320.mrna1"; class_code "u"; tss_id "TSS799";
chr1	VVGENOMEgmap	exon	15017258	15017455	.	+	.	gene_id "XLOC_000600"; transcript_id "TCONS_00001233"; exon_number "1"; oId "TR229296|c0_g1_i229296.mrna1"; class_code "u"; tss_id "TSS800";
chr1	VVGENOMEgmap	exon	15017443	15018086	.	+	.	gene_id "XLOC_000600"; transcript_id "TCONS_00001235"; exon_number "1"; oId "TR229344|c0_g1_i229344.mrna1"; class_code "u"; tss_id "TSS801";
chr1	VVGENOMEgmap	exon	15023863	15023993	.	+	.	gene_id "XLOC_000600"; transcript_id "TCONS_00001235"; exon_number "2"; oId "TR229344|c0_g1_i229344.mrna1"; class_code "u"; tss_id "TSS801";
chr1	VVGENOMEgmap	exon	15025712	15026351	.	+	.	gene_id "XLOC_000601"; transcript_id "TCONS_00001237"; exon_number "1"; oId "TR229359|c0_g1_i229359.mrna1"; class_code "u"; tss_id "TSS802";
chr1	VVGENOMEgmap	exon	15029463	15029835	.	+	.	gene_id "XLOC_000602"; transcript_id "TCONS_00001239"; exon_number "1"; gene_name "lcl|NC_012007.3_cds_XP_019076726.1_1644"; oId "TR357494|c0_g1_i357494.mrna1"; nearest_ref "lcl|NC_012007.3_cds_XP_019076726.1_1644.mrna1"; class_code "i"; tss_id "TSS804";
chr1	VVGENOMEgmap	exon	15056255	15056564	.	+	.	gene_id "XLOC_000603"; transcript_id "TCONS_00001240"; exon_number "1"; oId "TR57363|c0_g1_i57363.mrna2"; class_code "u"; tss_id "TSS805";
chr1	VVGENOMEgmap	exon	15058638	15058849	.	+	.	gene_id "XLOC_000603"; transcript_id "TCONS_00001240"; exon_number "2"; oId "TR57363|c0_g1_i57363.mrna2"; class_code "u"; tss_id "TSS805";
chr1	VVGENOMEgmap	exon	15067652	15068017	.	+	.	gene_id "XLOC_000604"; transcript_id "TCONS_00001241"; exon_number "1"; oId "TR183095|c0_g1_i183095.mrna2"; class_code "u"; tss_id "TSS806";
chr1	VVGENOMEgmap	exon	15306311	15307211	.	+	.	gene_id "XLOC_000605"; transcript_id "TCONS_00001242"; exon_number "1"; gene_name "lcl|NC_012007.3_cds_XP_002266182.1_1651"; oId "TR102904|c0_g1_i102904.mrna1"; nearest_ref "lcl|NC_012007.3_cds_XP_002266182.1_1651.mrna1"; class_code "e"; tss_id "TSS807";
chr1	VVGENOMEgmap	exon	15307597	15307846	.	+	.	gene_id "XLOC_000606"; transcript_id "TCONS_00001246"; exon_number "1"; gene_name "lcl|NC_012007.3_cds_XP_002266182.1_1651"; oId "TR102898|c0_g1_i102898.mrna1"; nearest_ref "lcl|NC_012007.3_cds_XP_002266182.1_1651.mrna1"; class_code "p"; tss_id "TSS809";
chr1	VVGENOMEgmap	exon	15308238	15308461	.	+	.	gene_id "XLOC_000607"; transcript_id "TCONS_00001247"; exon_number "1"; gene_name "lcl|NC_012007.3_cds_XP_002266182.1_1651"; oId "TR358649|c0_g1_i358649.mrna2"; nearest_ref "lcl|NC_012007.3_cds_XP_002266182.1_1651.mrna1"; class_code "p"; tss_id "TSS810";
chr1	VVGENOMEgmap	exon	15387011	15387267	.	+	.	gene_id "XLOC_000608"; transcript_id "TCONS_00001248"; exon_number "1"; gene_name "lcl|NC_012007.3_cds_XP_019076786.1_1659"; oId "TR298467|c0_g1_i298467.mrna2"; nearest_ref "lcl|NC_012007.3_cds_XP_019076786.1_1659.mrna1"; class_code "x"; tss_id "TSS811";
chr1	VVGENOMEgmap	exon	15390967	15391315	.	+	.	gene_id "XLOC_000609"; transcript_id "TCONS_00001249"; exon_number "1"; gene_name "lcl|NC_012007.3_cds_XP_019076786.1_1659"; oId "TR353512|c0_g1_i353512.mrna1"; nearest_ref "lcl|NC_012007.3_cds_XP_019076786.1_1659.mrna1"; class_code "x"; tss_id "TSS812";
chr1	VVGENOMEgmap	exon	15446371	15447959	.	+	.	gene_id "XLOC_000610"; transcript_id "TCONS_00001250"; exon_number "1"; gene_name "lcl|NC_012007.3_cds_XP_019076806.1_1662"; oId "TR16015|c0_g1_i16015.mrna1"; nearest_ref "lcl|NC_012007.3_cds_XP_019076806.1_1662.mrna1"; class_code "e"; tss_id "TSS813";
chr1	VVGENOMEgmap	exon	15457440	15458189	.	+	.	gene_id "XLOC_000611"; transcript_id "TCONS_00001252"; exon_number "1"; gene_name "lcl|NC_012007.3_cds_XP_019076806.1_1662"; oId "TR9563|c0_g1_i9563.mrna1"; nearest_ref "lcl|NC_012007.3_cds_XP_019076806.1_1662.mrna1"; class_code "i"; tss_id "TSS815";
chr1	VVGENOMEgmap	exon	15458217	15459591	.	+	.	gene_id "XLOC_000612"; transcript_id "TCONS_00001254"; exon_number "1"; gene_name "lcl|NC_012007.3_cds_XP_019076806.1_1662"; oId "TR27601|c0_g1_i27601.mrna1"; nearest_ref "lcl|NC_012007.3_cds_XP_019076806.1_1662.mrna1"; class_code "i"; tss_id "TSS816";
chr1	VVGENOMEgmap	exon	15555818	15555872	.	+	.	gene_id "XLOC_000613"; transcript_id "TCONS_00001256"; exon_number "1"; gene_name "lcl|NC_012007.3_cds_XP_010654096.1_1678"; oId "TR120117|c0_g1_i120117.mrna1"; nearest_ref "lcl|NC_012007.3_cds_XP_010654096.1_1678.mrna1"; class_code "o"; tss_id "TSS818";
chr1	VVGENOMEgmap	exon	15556059	15556330	.	+	.	gene_id "XLOC_000613"; transcript_id "TCONS_00001256"; exon_number "2"; gene_name "lcl|NC_012007.3_cds_XP_010654096.1_1678"; oId "TR120117|c0_g1_i120117.mrna1"; nearest_ref "lcl|NC_012007.3_cds_XP_010654096.1_1678.mrna1"; class_code "o"; tss_id "TSS818";
chr1	VVGENOMEgmap	exon	15597095	15597114	.	+	.	gene_id "XLOC_000614"; transcript_id "TCONS_00001257"; exon_number "1"; gene_name "lcl|NC_012007.3_cds_XP_002266979.1_1682"; oId "TR167307|c0_g1_i167307.mrna1"; nearest_ref "lcl|NC_012007.3_cds_XP_002266979.1_1682.mrna1"; class_code "x"; tss_id "TSS819";
chr1	VVGENOMEgmap	exon	15605775	15606259	.	+	.	gene_id "XLOC_000614"; transcript_id "TCONS_00001257"; exon_number "2"; gene_name "lcl|NC_012007.3_cds_XP_002266979.1_1682"; oId "TR167307|c0_g1_i167307.mrna1"; nearest_ref "lcl|NC_012007.3_cds_XP_002266979.1_1682.mrna1"; class_code "x"; tss_id "TSS819";
chr1	VVGENOMEgmap	exon	15605767	15606259	.	+	.	gene_id "XLOC_000614"; transcript_id "TCONS_00001260"; exon_number "1"; gene_name "lcl|NC_012007.3_cds_XP_002266979.1_1682"; oId "TR167314|c0_g1_i167314.mrna1"; nearest_ref "lcl|NC_012007.3_cds_XP_002266979.1_1682.mrna1"; class_code "x"; tss_id "TSS820";
chr1	VVGENOMEgmap	exon	15604460	15604701	.	+	.	gene_id "XLOC_000615"; transcript_id "TCONS_00001258"; exon_number "1"; gene_name "lcl|NC_012007.3_cds_XP_002266979.1_1682"; oId "TR348260|c0_g1_i348260.mrna1"; nearest_ref "lcl|NC_012007.3_cds_XP_002266979.1_1682.mrna1"; class_code "i"; tss_id "TSS821";
chr1	VVGENOMEgmap	exon	15654916	15655387	.	+	.	gene_id "XLOC_000616"; transcript_id "TCONS_00001264"; exon_number "1"; oId "TR341605|c0_g1_i341605.mrna1"; class_code "u"; tss_id "TSS822";
chr1	VVGENOMEgmap	exon	15658040	15658106	.	+	.	gene_id "XLOC_000617"; transcript_id "TCONS_00001265"; exon_number "1"; gene_name "lcl|NC_012007.3_cds_XP_002267025.1_1683"; oId "TR94911|c0_g1_i94911.mrna2"; nearest_ref "lcl|NC_012007.3_cds_XP_002267025.1_1683.mrna1"; class_code "p"; tss_id "TSS823";
chr1	VVGENOMEgmap	exon	15680446	15680922	.	+	.	gene_id "XLOC_000618"; transcript_id "TCONS_00001268"; exon_number "1"; oId "TR343382|c0_g1_i343382.mrna2"; class_code "u"; tss_id "TSS824";
chr1	VVGENOMEgmap	exon	15701392	15701393	.	+	.	gene_id "XLOC_000619"; transcript_id "TCONS_00001269"; exon_number "1"; gene_name "lcl|NC_012007.3_cds_XP_002267299.2_1685"; oId "TR296893|c0_g1_i296893.mrna1"; nearest_ref "lcl|NC_012007.3_cds_XP_002267299.2_1685.mrna1"; class_code "o"; tss_id "TSS825";
chr1	VVGENOMEgmap	exon	15708117	15708123	.	+	.	gene_id "XLOC_000619"; transcript_id "TCONS_00001269"; exon_number "2"; gene_name "lcl|NC_012007.3_cds_XP_002267299.2_1685"; oId "TR296893|c0_g1_i296893.mrna1"; nearest_ref "lcl|NC_012007.3_cds_XP_002267299.2_1685.mrna1"; class_code "o"; tss_id "TSS825";
chr1	VVGENOMEgmap	exon	15712544	15712546	.	+	.	gene_id "XLOC_000619"; transcript_id "TCONS_00001269"; exon_number "3"; gene_name "lcl|NC_012007.3_cds_XP_002267299.2_1685"; oId "TR296893|c0_g1_i296893.mrna1"; nearest_ref "lcl|NC_012007.3_cds_XP_002267299.2_1685.mrna1"; class_code "o"; tss_id "TSS825";
chr1	VVGENOMEgmap	exon	15713242	15713453	.	+	.	gene_id "XLOC_000619"; transcript_id "TCONS_00001269"; exon_number "4"; gene_name "lcl|NC_012007.3_cds_XP_002267299.2_1685"; oId "TR296893|c0_g1_i296893.mrna1"; nearest_ref "lcl|NC_012007.3_cds_XP_002267299.2_1685.mrna1"; class_code "o"; tss_id "TSS825";
chr1	VVGENOMEgmap	exon	15713239	15713453	.	+	.	gene_id "XLOC_000619"; transcript_id "TCONS_00001270"; exon_number "1"; oId "TR296893|c0_g1_i296893.mrna2"; class_code "u"; tss_id "TSS826";
chr1	VVGENOMEgmap	exon	15713242	15713619	.	+	.	gene_id "XLOC_000619"; transcript_id "TCONS_00001271"; exon_number "1"; oId "TR296902|c0_g1_i296902.mrna1"; class_code "u"; tss_id "TSS826";
chr1	VVGENOMEgmap	exon	15714017	15714037	.	+	.	gene_id "XLOC_000619"; transcript_id "TCONS_00001271"; exon_number "2"; oId "TR296902|c0_g1_i296902.mrna1"; class_code "u"; tss_id "TSS826";
chr1	VVGENOMEgmap	exon	15716671	15716819	.	+	.	gene_id "XLOC_000620"; transcript_id "TCONS_00001272"; exon_number "1"; oId "TR296897|c0_g1_i296897.mrna1"; class_code "u"; tss_id "TSS827";
chr1	VVGENOMEgmap	exon	15716972	15717044	.	+	.	gene_id "XLOC_000620"; transcript_id "TCONS_00001272"; exon_number "2"; oId "TR296897|c0_g1_i296897.mrna1"; class_code "u"; tss_id "TSS827";
chr1	VVGENOMEgmap	exon	15720137	15720562	.	+	.	gene_id "XLOC_000620"; transcript_id "TCONS_00001272"; exon_number "3"; oId "TR296897|c0_g1_i296897.mrna1"; class_code "u"; tss_id "TSS827";
chr1	VVGENOMEgmap	exon	15717007	15717044	.	+	.	gene_id "XLOC_000620"; transcript_id "TCONS_00001273"; exon_number "1"; oId "TR296925|c0_g1_i296925.mrna1"; class_code "u"; tss_id "TSS828";
chr1	VVGENOMEgmap	exon	15717929	15718467	.	+	.	gene_id "XLOC_000620"; transcript_id "TCONS_00001273"; exon_number "2"; oId "TR296925|c0_g1_i296925.mrna1"; class_code "u"; tss_id "TSS828";
chr1	VVGENOMEgmap	exon	15717023	15717044	.	+	.	gene_id "XLOC_000620"; transcript_id "TCONS_00001274"; exon_number "1"; oId "TR296906|c0_g1_i296906.mrna1"; class_code "u"; tss_id "TSS828";
chr1	VVGENOMEgmap	exon	15717929	15718151	.	+	.	gene_id "XLOC_000620"; transcript_id "TCONS_00001274"; exon_number "2"; oId "TR296906|c0_g1_i296906.mrna1"; class_code "u"; tss_id "TSS828";
chr1	VVGENOMEgmap	exon	15720137	15720456	.	+	.	gene_id "XLOC_000620"; transcript_id "TCONS_00001274"; exon_number "3"; oId "TR296906|c0_g1_i296906.mrna1"; class_code "u"; tss_id "TSS828";
chr1	VVGENOMEgmap	exon	15848946	15849429	.	+	.	gene_id "XLOC_000621"; transcript_id "TCONS_00001275"; exon_number "1"; gene_name "lcl|NC_012007.3_cds_XP_002267464.1_1693"; oId "TR349580|c0_g1_i349580.mrna1"; nearest_ref "lcl|NC_012007.3_cds_XP_002267464.1_1693.mrna1"; class_code "e"; tss_id "TSS829";
chr1	VVGENOMEgmap	exon	15885439	15885634	.	+	.	gene_id "XLOC_000622"; transcript_id "TCONS_00001276"; exon_number "1"; oId "TR231154|c0_g1_i231154.mrna1"; class_code "u"; tss_id "TSS830";
chr1	VVGENOMEgmap	exon	15896178	15896181	.	+	.	gene_id "XLOC_000623"; transcript_id "TCONS_00001277"; exon_number "1"; gene_name "lcl|NC_012007.3_cds_XP_002267536.1_1696"; oId "TR267022|c0_g1_i267022.mrna1"; nearest_ref "lcl|NC_012007.3_cds_XP_002267536.1_1696.mrna1"; class_code "o"; tss_id "TSS831";
chr1	VVGENOMEgmap	exon	15903596	15903972	.	+	.	gene_id "XLOC_000623"; transcript_id "TCONS_00001277"; exon_number "2"; gene_name "lcl|NC_012007.3_cds_XP_002267536.1_1696"; oId "TR267022|c0_g1_i267022.mrna1"; nearest_ref "lcl|NC_012007.3_cds_XP_002267536.1_1696.mrna1"; class_code "o"; tss_id "TSS831";
chr1	VVGENOMEgmap	exon	15906426	15906683	.	+	.	gene_id "XLOC_000624"; transcript_id "TCONS_00001278"; exon_number "1"; oId "TR251205|c0_g1_i251205.mrna1"; class_code "u"; tss_id "TSS832";
chr1	VVGENOMEgmap	exon	15926011	15927095	.	+	.	gene_id "XLOC_000625"; transcript_id "TCONS_00001279"; exon_number "1"; oId "TR10005|c0_g1_i10005.mrna1"; class_code "u"; tss_id "TSS833";
chr1	VVGENOMEgmap	exon	15927156	15927194	.	+	.	gene_id "XLOC_000625"; transcript_id "TCONS_00001279"; exon_number "2"; oId "TR10005|c0_g1_i10005.mrna1"; class_code "u"; tss_id "TSS833";
chr1	VVGENOMEgmap	exon	15929987	15930423	.	+	.	gene_id "XLOC_000626"; transcript_id "TCONS_00001280"; exon_number "1"; gene_name "lcl|NC_012007.3_cds_XP_019076901.1_1706"; oId "TR347751|c0_g1_i347751.mrna1"; nearest_ref "lcl|NC_012007.3_cds_XP_019076901.1_1706.mrna1"; class_code "i"; tss_id "TSS834";
chr1	VVGENOMEgmap	exon	16037557	16037677	.	+	.	gene_id "XLOC_000627"; transcript_id "TCONS_00001281"; exon_number "1"; oId "TR246200|c0_g1_i246200.mrna1"; class_code "u"; tss_id "TSS835";
chr1	VVGENOMEgmap	exon	16052035	16052347	.	+	.	gene_id "XLOC_000627"; transcript_id "TCONS_00001281"; exon_number "2"; oId "TR246200|c0_g1_i246200.mrna1"; class_code "u"; tss_id "TSS835";
chr1	VVGENOMEgmap	exon	16164905	16165242	.	+	.	gene_id "XLOC_000628"; transcript_id "TCONS_00001282"; exon_number "1"; gene_name "lcl|NC_012007.3_cds_XP_010654228.1_1711"; oId "TR351640|c0_g1_i351640.mrna1"; nearest_ref "lcl|NC_012007.3_cds_XP_010654228.1_1711.mrna1"; class_code "x"; tss_id "TSS836";
chr1	VVGENOMEgmap	exon	16233429	16233984	.	+	.	gene_id "XLOC_000629"; transcript_id "TCONS_00001283"; exon_number "1"; gene_name "lcl|NC_012007.3_cds_XP_010654228.1_1711"; oId "TR6944|c0_g1_i6944.mrna1"; nearest_ref "lcl|NC_012007.3_cds_XP_010654228.1_1711.mrna1"; class_code "i"; tss_id "TSS837";
chr1	VVGENOMEgmap	exon	16259995	16260068	.	+	.	gene_id "XLOC_000630"; transcript_id "TCONS_00001284"; exon_number "1"; gene_name "lcl|NC_012007.3_cds_XP_010654228.1_1711"; oId "TR355717|c0_g1_i355717.mrna2"; nearest_ref "lcl|NC_012007.3_cds_XP_010654228.1_1711.mrna1"; class_code "i"; tss_id "TSS838";
chr1	VVGENOMEgmap	exon	16260173	16260694	.	+	.	gene_id "XLOC_000630"; transcript_id "TCONS_00001284"; exon_number "2"; gene_name "lcl|NC_012007.3_cds_XP_010654228.1_1711"; oId "TR355717|c0_g1_i355717.mrna2"; nearest_ref "lcl|NC_012007.3_cds_XP_010654228.1_1711.mrna1"; class_code "i"; tss_id "TSS838";
chr1	VVGENOMEgmap	exon	16277000	16277367	.	+	.	gene_id "XLOC_000631"; transcript_id "TCONS_00001286"; exon_number "1"; gene_name "lcl|NC_012007.3_cds_XP_010654228.1_1711"; oId "TR96143|c0_g1_i96143.mrna1"; nearest_ref "lcl|NC_012007.3_cds_XP_010654228.1_1711.mrna1"; class_code "i"; tss_id "TSS839";
chr1	VVGENOMEgmap	exon	16278977	16279259	.	+	.	gene_id "XLOC_000632"; transcript_id "TCONS_00001287"; exon_number "1"; gene_name "lcl|NC_012007.3_cds_XP_010654228.1_1711"; oId "TR354467|c0_g1_i354467.mrna1"; nearest_ref "lcl|NC_012007.3_cds_XP_010654228.1_1711.mrna1"; class_code "x"; tss_id "TSS840";
chr1	VVGENOMEgmap	exon	16386288	16386614	.	+	.	gene_id "XLOC_000633"; transcript_id "TCONS_00001288"; exon_number "1"; gene_name "lcl|NC_012007.3_cds_XP_002269341.2_1712"; oId "TR337970|c0_g1_i337970.mrna1"; nearest_ref "lcl|NC_012007.3_cds_XP_002269341.2_1712.mrna1"; class_code "e"; tss_id "TSS841";
chr1	VVGENOMEgmap	exon	16420815	16420885	.	+	.	gene_id "XLOC_000634"; transcript_id "TCONS_00001289"; exon_number "1"; gene_name "lcl|NC_012007.3_cds_XP_002269902.1_1720"; oId "TR358556|c0_g1_i358556.mrna2"; nearest_ref "lcl|NC_012007.3_cds_XP_002269902.1_1720.mrna1"; class_code "o"; tss_id "TSS842";
chr1	VVGENOMEgmap	exon	16506384	16506436	.	+	.	gene_id "XLOC_000634"; transcript_id "TCONS_00001289"; exon_number "2"; gene_name "lcl|NC_012007.3_cds_XP_002269902.1_1720"; oId "TR358556|c0_g1_i358556.mrna2"; nearest_ref "lcl|NC_012007.3_cds_XP_002269902.1_1720.mrna1"; class_code "o"; tss_id "TSS842";
chr1	VVGENOMEgmap	exon	16507193	16507195	.	+	.	gene_id "XLOC_000634"; transcript_id "TCONS_00001289"; exon_number "3"; gene_name "lcl|NC_012007.3_cds_XP_002269902.1_1720"; oId "TR358556|c0_g1_i358556.mrna2"; nearest_ref "lcl|NC_012007.3_cds_XP_002269902.1_1720.mrna1"; class_code "o"; tss_id "TSS842";
chr1	VVGENOMEgmap	exon	16507766	16507770	.	+	.	gene_id "XLOC_000634"; transcript_id "TCONS_00001289"; exon_number "4"; gene_name "lcl|NC_012007.3_cds_XP_002269902.1_1720"; oId "TR358556|c0_g1_i358556.mrna2"; nearest_ref "lcl|NC_012007.3_cds_XP_002269902.1_1720.mrna1"; class_code "o"; tss_id "TSS842";
chr1	VVGENOMEgmap	exon	16515158	16515163	.	+	.	gene_id "XLOC_000634"; transcript_id "TCONS_00001289"; exon_number "5"; gene_name "lcl|NC_012007.3_cds_XP_002269902.1_1720"; oId "TR358556|c0_g1_i358556.mrna2"; nearest_ref "lcl|NC_012007.3_cds_XP_002269902.1_1720.mrna1"; class_code "o"; tss_id "TSS842";
chr1	VVGENOMEgmap	exon	16520639	16520651	.	+	.	gene_id "XLOC_000634"; transcript_id "TCONS_00001289"; exon_number "6"; gene_name "lcl|NC_012007.3_cds_XP_002269902.1_1720"; oId "TR358556|c0_g1_i358556.mrna2"; nearest_ref "lcl|NC_012007.3_cds_XP_002269902.1_1720.mrna1"; class_code "o"; tss_id "TSS842";
chr1	VVGENOMEgmap	exon	16521663	16521664	.	+	.	gene_id "XLOC_000634"; transcript_id "TCONS_00001289"; exon_number "7"; gene_name "lcl|NC_012007.3_cds_XP_002269902.1_1720"; oId "TR358556|c0_g1_i358556.mrna2"; nearest_ref "lcl|NC_012007.3_cds_XP_002269902.1_1720.mrna1"; class_code "o"; tss_id "TSS842";
chr1	VVGENOMEgmap	exon	16524208	16524222	.	+	.	gene_id "XLOC_000634"; transcript_id "TCONS_00001289"; exon_number "8"; gene_name "lcl|NC_012007.3_cds_XP_002269902.1_1720"; oId "TR358556|c0_g1_i358556.mrna2"; nearest_ref "lcl|NC_012007.3_cds_XP_002269902.1_1720.mrna1"; class_code "o"; tss_id "TSS842";
chr1	VVGENOMEgmap	exon	16525486	16525491	.	+	.	gene_id "XLOC_000634"; transcript_id "TCONS_00001289"; exon_number "9"; gene_name "lcl|NC_012007.3_cds_XP_002269902.1_1720"; oId "TR358556|c0_g1_i358556.mrna2"; nearest_ref "lcl|NC_012007.3_cds_XP_002269902.1_1720.mrna1"; class_code "o"; tss_id "TSS842";
chr1	VVGENOMEgmap	exon	16529168	16529170	.	+	.	gene_id "XLOC_000634"; transcript_id "TCONS_00001289"; exon_number "10"; gene_name "lcl|NC_012007.3_cds_XP_002269902.1_1720"; oId "TR358556|c0_g1_i358556.mrna2"; nearest_ref "lcl|NC_012007.3_cds_XP_002269902.1_1720.mrna1"; class_code "o"; tss_id "TSS842";
chr1	VVGENOMEgmap	exon	16534685	16534687	.	+	.	gene_id "XLOC_000634"; transcript_id "TCONS_00001289"; exon_number "11"; gene_name "lcl|NC_012007.3_cds_XP_002269902.1_1720"; oId "TR358556|c0_g1_i358556.mrna2"; nearest_ref "lcl|NC_012007.3_cds_XP_002269902.1_1720.mrna1"; class_code "o"; tss_id "TSS842";
chr1	VVGENOMEgmap	exon	16543274	16543278	.	+	.	gene_id "XLOC_000634"; transcript_id "TCONS_00001289"; exon_number "12"; gene_name "lcl|NC_012007.3_cds_XP_002269902.1_1720"; oId "TR358556|c0_g1_i358556.mrna2"; nearest_ref "lcl|NC_012007.3_cds_XP_002269902.1_1720.mrna1"; class_code "o"; tss_id "TSS842";
chr1	VVGENOMEgmap	exon	16547905	16547910	.	+	.	gene_id "XLOC_000634"; transcript_id "TCONS_00001289"; exon_number "13"; gene_name "lcl|NC_012007.3_cds_XP_002269902.1_1720"; oId "TR358556|c0_g1_i358556.mrna2"; nearest_ref "lcl|NC_012007.3_cds_XP_002269902.1_1720.mrna1"; class_code "o"; tss_id "TSS842";
chr1	VVGENOMEgmap	exon	16554801	16554803	.	+	.	gene_id "XLOC_000634"; transcript_id "TCONS_00001289"; exon_number "14"; gene_name "lcl|NC_012007.3_cds_XP_002269902.1_1720"; oId "TR358556|c0_g1_i358556.mrna2"; nearest_ref "lcl|NC_012007.3_cds_XP_002269902.1_1720.mrna1"; class_code "o"; tss_id "TSS842";
chr1	VVGENOMEgmap	exon	16558898	16558899	.	+	.	gene_id "XLOC_000634"; transcript_id "TCONS_00001289"; exon_number "15"; gene_name "lcl|NC_012007.3_cds_XP_002269902.1_1720"; oId "TR358556|c0_g1_i358556.mrna2"; nearest_ref "lcl|NC_012007.3_cds_XP_002269902.1_1720.mrna1"; class_code "o"; tss_id "TSS842";
chr1	VVGENOMEgmap	exon	16570353	16570358	.	+	.	gene_id "XLOC_000634"; transcript_id "TCONS_00001289"; exon_number "16"; gene_name "lcl|NC_012007.3_cds_XP_002269902.1_1720"; oId "TR358556|c0_g1_i358556.mrna2"; nearest_ref "lcl|NC_012007.3_cds_XP_002269902.1_1720.mrna1"; class_code "o"; tss_id "TSS842";
chr1	VVGENOMEgmap	exon	16586235	16586236	.	+	.	gene_id "XLOC_000634"; transcript_id "TCONS_00001289"; exon_number "17"; gene_name "lcl|NC_012007.3_cds_XP_002269902.1_1720"; oId "TR358556|c0_g1_i358556.mrna2"; nearest_ref "lcl|NC_012007.3_cds_XP_002269902.1_1720.mrna1"; class_code "o"; tss_id "TSS842";
chr1	VVGENOMEgmap	exon	16592712	16592717	.	+	.	gene_id "XLOC_000634"; transcript_id "TCONS_00001289"; exon_number "18"; gene_name "lcl|NC_012007.3_cds_XP_002269902.1_1720"; oId "TR358556|c0_g1_i358556.mrna2"; nearest_ref "lcl|NC_012007.3_cds_XP_002269902.1_1720.mrna1"; class_code "o"; tss_id "TSS842";
chr1	VVGENOMEgmap	exon	16592981	16593011	.	+	.	gene_id "XLOC_000634"; transcript_id "TCONS_00001289"; exon_number "19"; gene_name "lcl|NC_012007.3_cds_XP_002269902.1_1720"; oId "TR358556|c0_g1_i358556.mrna2"; nearest_ref "lcl|NC_012007.3_cds_XP_002269902.1_1720.mrna1"; class_code "o"; tss_id "TSS842";
chr1	VVGENOMEgmap	exon	16593327	16593363	.	+	.	gene_id "XLOC_000634"; transcript_id "TCONS_00001289"; exon_number "20"; gene_name "lcl|NC_012007.3_cds_XP_002269902.1_1720"; oId "TR358556|c0_g1_i358556.mrna2"; nearest_ref "lcl|NC_012007.3_cds_XP_002269902.1_1720.mrna1"; class_code "o"; tss_id "TSS842";
chr1	VVGENOMEgmap	exon	16593904	16593962	.	+	.	gene_id "XLOC_000634"; transcript_id "TCONS_00001289"; exon_number "21"; gene_name "lcl|NC_012007.3_cds_XP_002269902.1_1720"; oId "TR358556|c0_g1_i358556.mrna2"; nearest_ref "lcl|NC_012007.3_cds_XP_002269902.1_1720.mrna1"; class_code "o"; tss_id "TSS842";
chr1	VVGENOMEgmap	exon	16472992	16473042	.	+	.	gene_id "XLOC_000635"; transcript_id "TCONS_00001290"; exon_number "1"; oId "TR24211|c0_g1_i24211.mrna2"; class_code "u"; tss_id "TSS843";
chr1	VVGENOMEgmap	exon	16477519	16478137	.	+	.	gene_id "XLOC_000636"; transcript_id "TCONS_00001291"; exon_number "1"; gene_name "lcl|NC_012007.3_cds_XP_010654253.1_1716"; oId "TR197238|c0_g1_i197238.mrna1"; nearest_ref "lcl|NC_012007.3_cds_XP_010654253.1_1716.mrna1"; class_code "x"; tss_id "TSS844";
chr1	VVGENOMEgmap	exon	16478311	16479358	.	+	.	gene_id "XLOC_000637"; transcript_id "TCONS_00001293"; exon_number "1"; gene_name "lcl|NC_012007.3_cds_XP_010654253.1_1716"; oId "TR197240|c0_g1_i197240.mrna1"; nearest_ref "lcl|NC_012007.3_cds_XP_010654253.1_1716.mrna1"; class_code "x"; tss_id "TSS845";
chr1	VVGENOMEgmap	exon	16486304	16486615	.	+	.	gene_id "XLOC_000638"; transcript_id "TCONS_00001295"; exon_number "1"; gene_name "lcl|NC_012007.3_cds_XP_010654253.1_1716"; oId "TR342139|c0_g1_i342139.mrna1"; nearest_ref "lcl|NC_012007.3_cds_XP_010654253.1_1716.mrna1"; class_code "x"; tss_id "TSS846";
chr1	VVGENOMEgmap	exon	16486416	16487130	.	+	.	gene_id "XLOC_000638"; transcript_id "TCONS_00001296"; exon_number "1"; gene_name "lcl|NC_012007.3_cds_XP_010654253.1_1716"; oId "TR346940|c0_g1_i346940.mrna1"; nearest_ref "lcl|NC_012007.3_cds_XP_010654253.1_1716.mrna1"; class_code "x"; tss_id "TSS847";
chr1	VVGENOMEgmap	exon	16487682	16488040	.	+	.	gene_id "XLOC_000639"; transcript_id "TCONS_00001297"; exon_number "1"; gene_name "lcl|NC_012007.3_cds_XP_010654253.1_1716"; oId "TR6710|c0_g1_i6710.mrna1"; nearest_ref "lcl|NC_012007.3_cds_XP_010654253.1_1716.mrna1"; class_code "x"; tss_id "TSS848";
chr1	VVGENOMEgmap	exon	16525653	16526026	.	+	.	gene_id "XLOC_000640"; transcript_id "TCONS_00001299"; exon_number "1"; oId "TR344050|c0_g1_i344050.mrna1"; class_code "u"; tss_id "TSS849";
chr1	VVGENOMEgmap	exon	16534857	16535573	.	+	.	gene_id "XLOC_000641"; transcript_id "TCONS_00001303"; exon_number "1"; oId "TR259354|c0_g1_i259354.mrna1"; class_code "u"; tss_id "TSS850";
chr1	VVGENOMEgmap	exon	16537346	16537653	.	+	.	gene_id "XLOC_000642"; transcript_id "TCONS_00001306"; exon_number "1"; gene_name "lcl|NC_012007.3_cds_XP_010654269.1_1719"; oId "TR259364|c0_g1_i259364.mrna1"; nearest_ref "lcl|NC_012007.3_cds_XP_010654269.1_1719.mrna1"; class_code "p"; tss_id "TSS852";
chr1	VVGENOMEgmap	exon	16539322	16539324	.	+	.	gene_id "XLOC_000643"; transcript_id "TCONS_00001309"; exon_number "1"; gene_name "lcl|NC_012007.3_cds_XP_002269902.1_1720"; oId "TR294620|c0_g1_i294620.mrna2"; nearest_ref "lcl|NC_012007.3_cds_XP_002269902.1_1720.mrna1"; class_code "o"; tss_id "TSS853";
chr1	VVGENOMEgmap	exon	16540142	16540145	.	+	.	gene_id "XLOC_000643"; transcript_id "TCONS_00001309"; exon_number "2"; gene_name "lcl|NC_012007.3_cds_XP_002269902.1_1720"; oId "TR294620|c0_g1_i294620.mrna2"; nearest_ref "lcl|NC_012007.3_cds_XP_002269902.1_1720.mrna1"; class_code "o"; tss_id "TSS853";
chr1	VVGENOMEgmap	exon	16541178	16541183	.	+	.	gene_id "XLOC_000643"; transcript_id "TCONS_00001309"; exon_number "3"; gene_name "lcl|NC_012007.3_cds_XP_002269902.1_1720"; oId "TR294620|c0_g1_i294620.mrna2"; nearest_ref "lcl|NC_012007.3_cds_XP_002269902.1_1720.mrna1"; class_code "o"; tss_id "TSS853";
chr1	VVGENOMEgmap	exon	16548911	16548933	.	+	.	gene_id "XLOC_000643"; transcript_id "TCONS_00001309"; exon_number "4"; gene_name "lcl|NC_012007.3_cds_XP_002269902.1_1720"; oId "TR294620|c0_g1_i294620.mrna2"; nearest_ref "lcl|NC_012007.3_cds_XP_002269902.1_1720.mrna1"; class_code "o"; tss_id "TSS853";
chr1	VVGENOMEgmap	exon	16551903	16551904	.	+	.	gene_id "XLOC_000643"; transcript_id "TCONS_00001309"; exon_number "5"; gene_name "lcl|NC_012007.3_cds_XP_002269902.1_1720"; oId "TR294620|c0_g1_i294620.mrna2"; nearest_ref "lcl|NC_012007.3_cds_XP_002269902.1_1720.mrna1"; class_code "o"; tss_id "TSS853";
chr1	VVGENOMEgmap	exon	16570587	16570590	.	+	.	gene_id "XLOC_000643"; transcript_id "TCONS_00001309"; exon_number "6"; gene_name "lcl|NC_012007.3_cds_XP_002269902.1_1720"; oId "TR294620|c0_g1_i294620.mrna2"; nearest_ref "lcl|NC_012007.3_cds_XP_002269902.1_1720.mrna1"; class_code "o"; tss_id "TSS853";
chr1	VVGENOMEgmap	exon	16570737	16570885	.	+	.	gene_id "XLOC_000643"; transcript_id "TCONS_00001309"; exon_number "7"; gene_name "lcl|NC_012007.3_cds_XP_002269902.1_1720"; oId "TR294620|c0_g1_i294620.mrna2"; nearest_ref "lcl|NC_012007.3_cds_XP_002269902.1_1720.mrna1"; class_code "o"; tss_id "TSS853";
chr1	VVGENOMEgmap	exon	16539322	16539324	.	+	.	gene_id "XLOC_000643"; transcript_id "TCONS_00001308"; exon_number "1"; gene_name "lcl|NC_012007.3_cds_XP_002269902.1_1720"; oId "TR294618|c0_g1_i294618.mrna3"; nearest_ref "lcl|NC_012007.3_cds_XP_002269902.1_1720.mrna1"; class_code "o"; tss_id "TSS853";
chr1	VVGENOMEgmap	exon	16540142	16540145	.	+	.	gene_id "XLOC_000643"; transcript_id "TCONS_00001308"; exon_number "2"; gene_name "lcl|NC_012007.3_cds_XP_002269902.1_1720"; oId "TR294618|c0_g1_i294618.mrna3"; nearest_ref "lcl|NC_012007.3_cds_XP_002269902.1_1720.mrna1"; class_code "o"; tss_id "TSS853";
chr1	VVGENOMEgmap	exon	16541178	16541183	.	+	.	gene_id "XLOC_000643"; transcript_id "TCONS_00001308"; exon_number "3"; gene_name "lcl|NC_012007.3_cds_XP_002269902.1_1720"; oId "TR294618|c0_g1_i294618.mrna3"; nearest_ref "lcl|NC_012007.3_cds_XP_002269902.1_1720.mrna1"; class_code "o"; tss_id "TSS853";
chr1	VVGENOMEgmap	exon	16548911	16548933	.	+	.	gene_id "XLOC_000643"; transcript_id "TCONS_00001308"; exon_number "4"; gene_name "lcl|NC_012007.3_cds_XP_002269902.1_1720"; oId "TR294618|c0_g1_i294618.mrna3"; nearest_ref "lcl|NC_012007.3_cds_XP_002269902.1_1720.mrna1"; class_code "o"; tss_id "TSS853";
chr1	VVGENOMEgmap	exon	16559142	16559145	.	+	.	gene_id "XLOC_000643"; transcript_id "TCONS_00001308"; exon_number "5"; gene_name "lcl|NC_012007.3_cds_XP_002269902.1_1720"; oId "TR294618|c0_g1_i294618.mrna3"; nearest_ref "lcl|NC_012007.3_cds_XP_002269902.1_1720.mrna1"; class_code "o"; tss_id "TSS853";
chr1	VVGENOMEgmap	exon	16570587	16570590	.	+	.	gene_id "XLOC_000643"; transcript_id "TCONS_00001308"; exon_number "6"; gene_name "lcl|NC_012007.3_cds_XP_002269902.1_1720"; oId "TR294618|c0_g1_i294618.mrna3"; nearest_ref "lcl|NC_012007.3_cds_XP_002269902.1_1720.mrna1"; class_code "o"; tss_id "TSS853";
chr1	VVGENOMEgmap	exon	16570737	16570885	.	+	.	gene_id "XLOC_000643"; transcript_id "TCONS_00001308"; exon_number "7"; gene_name "lcl|NC_012007.3_cds_XP_002269902.1_1720"; oId "TR294618|c0_g1_i294618.mrna3"; nearest_ref "lcl|NC_012007.3_cds_XP_002269902.1_1720.mrna1"; class_code "o"; tss_id "TSS853";
chr1	VVGENOMEgmap	exon	16539322	16539324	.	+	.	gene_id "XLOC_000643"; transcript_id "TCONS_00001307"; exon_number "1"; gene_name "lcl|NC_012007.3_cds_XP_002269902.1_1720"; oId "TR294600|c0_g1_i294600.mrna2"; nearest_ref "lcl|NC_012007.3_cds_XP_002269902.1_1720.mrna1"; class_code "o"; tss_id "TSS853";
chr1	VVGENOMEgmap	exon	16540142	16540145	.	+	.	gene_id "XLOC_000643"; transcript_id "TCONS_00001307"; exon_number "2"; gene_name "lcl|NC_012007.3_cds_XP_002269902.1_1720"; oId "TR294600|c0_g1_i294600.mrna2"; nearest_ref "lcl|NC_012007.3_cds_XP_002269902.1_1720.mrna1"; class_code "o"; tss_id "TSS853";
chr1	VVGENOMEgmap	exon	16541178	16541183	.	+	.	gene_id "XLOC_000643"; transcript_id "TCONS_00001307"; exon_number "3"; gene_name "lcl|NC_012007.3_cds_XP_002269902.1_1720"; oId "TR294600|c0_g1_i294600.mrna2"; nearest_ref "lcl|NC_012007.3_cds_XP_002269902.1_1720.mrna1"; class_code "o"; tss_id "TSS853";
chr1	VVGENOMEgmap	exon	16548911	16548933	.	+	.	gene_id "XLOC_000643"; transcript_id "TCONS_00001307"; exon_number "4"; gene_name "lcl|NC_012007.3_cds_XP_002269902.1_1720"; oId "TR294600|c0_g1_i294600.mrna2"; nearest_ref "lcl|NC_012007.3_cds_XP_002269902.1_1720.mrna1"; class_code "o"; tss_id "TSS853";
chr1	VVGENOMEgmap	exon	16551903	16551907	.	+	.	gene_id "XLOC_000643"; transcript_id "TCONS_00001307"; exon_number "5"; gene_name "lcl|NC_012007.3_cds_XP_002269902.1_1720"; oId "TR294600|c0_g1_i294600.mrna2"; nearest_ref "lcl|NC_012007.3_cds_XP_002269902.1_1720.mrna1"; class_code "o"; tss_id "TSS853";
chr1	VVGENOMEgmap	exon	16570589	16570590	.	+	.	gene_id "XLOC_000643"; transcript_id "TCONS_00001307"; exon_number "6"; gene_name "lcl|NC_012007.3_cds_XP_002269902.1_1720"; oId "TR294600|c0_g1_i294600.mrna2"; nearest_ref "lcl|NC_012007.3_cds_XP_002269902.1_1720.mrna1"; class_code "o"; tss_id "TSS853";
chr1	VVGENOMEgmap	exon	16570737	16570885	.	+	.	gene_id "XLOC_000643"; transcript_id "TCONS_00001307"; exon_number "7"; gene_name "lcl|NC_012007.3_cds_XP_002269902.1_1720"; oId "TR294600|c0_g1_i294600.mrna2"; nearest_ref "lcl|NC_012007.3_cds_XP_002269902.1_1720.mrna1"; class_code "o"; tss_id "TSS853";
chr1	VVGENOMEgmap	exon	16540142	16540145	.	+	.	gene_id "XLOC_000643"; transcript_id "TCONS_00001310"; exon_number "1"; gene_name "lcl|NC_012007.3_cds_XP_002269902.1_1720"; oId "TR294588|c0_g1_i294588.mrna3"; nearest_ref "lcl|NC_012007.3_cds_XP_002269902.1_1720.mrna1"; class_code "o"; tss_id "TSS854";
chr1	VVGENOMEgmap	exon	16541178	16541181	.	+	.	gene_id "XLOC_000643"; transcript_id "TCONS_00001310"; exon_number "2"; gene_name "lcl|NC_012007.3_cds_XP_002269902.1_1720"; oId "TR294588|c0_g1_i294588.mrna3"; nearest_ref "lcl|NC_012007.3_cds_XP_002269902.1_1720.mrna1"; class_code "o"; tss_id "TSS854";
chr1	VVGENOMEgmap	exon	16548909	16548926	.	+	.	gene_id "XLOC_000643"; transcript_id "TCONS_00001310"; exon_number "3"; gene_name "lcl|NC_012007.3_cds_XP_002269902.1_1720"; oId "TR294588|c0_g1_i294588.mrna3"; nearest_ref "lcl|NC_012007.3_cds_XP_002269902.1_1720.mrna1"; class_code "o"; tss_id "TSS854";
chr1	VVGENOMEgmap	exon	16559133	16559145	.	+	.	gene_id "XLOC_000643"; transcript_id "TCONS_00001310"; exon_number "4"; gene_name "lcl|NC_012007.3_cds_XP_002269902.1_1720"; oId "TR294588|c0_g1_i294588.mrna3"; nearest_ref "lcl|NC_012007.3_cds_XP_002269902.1_1720.mrna1"; class_code "o"; tss_id "TSS854";
chr1	VVGENOMEgmap	exon	16570734	16570885	.	+	.	gene_id "XLOC_000643"; transcript_id "TCONS_00001310"; exon_number "5"; gene_name "lcl|NC_012007.3_cds_XP_002269902.1_1720"; oId "TR294588|c0_g1_i294588.mrna3"; nearest_ref "lcl|NC_012007.3_cds_XP_002269902.1_1720.mrna1"; class_code "o"; tss_id "TSS854";
chr1	VVGENOMEgmap	exon	16547498	16547501	.	+	.	gene_id "XLOC_000643"; transcript_id "TCONS_00001311"; exon_number "1"; gene_name "lcl|NC_012007.3_cds_XP_002269902.1_1720"; oId "TR294628|c0_g1_i294628.mrna4"; nearest_ref "lcl|NC_012007.3_cds_XP_002269902.1_1720.mrna1"; class_code "o"; tss_id "TSS855";
chr1	VVGENOMEgmap	exon	16548048	16548049	.	+	.	gene_id "XLOC_000643"; transcript_id "TCONS_00001311"; exon_number "2"; gene_name "lcl|NC_012007.3_cds_XP_002269902.1_1720"; oId "TR294628|c0_g1_i294628.mrna4"; nearest_ref "lcl|NC_012007.3_cds_XP_002269902.1_1720.mrna1"; class_code "o"; tss_id "TSS855";
chr1	VVGENOMEgmap	exon	16548911	16548933	.	+	.	gene_id "XLOC_000643"; transcript_id "TCONS_00001311"; exon_number "3"; gene_name "lcl|NC_012007.3_cds_XP_002269902.1_1720"; oId "TR294628|c0_g1_i294628.mrna4"; nearest_ref "lcl|NC_012007.3_cds_XP_002269902.1_1720.mrna1"; class_code "o"; tss_id "TSS855";
chr1	VVGENOMEgmap	exon	16570573	16570587	.	+	.	gene_id "XLOC_000643"; transcript_id "TCONS_00001311"; exon_number "4"; gene_name "lcl|NC_012007.3_cds_XP_002269902.1_1720"; oId "TR294628|c0_g1_i294628.mrna4"; nearest_ref "lcl|NC_012007.3_cds_XP_002269902.1_1720.mrna1"; class_code "o"; tss_id "TSS855";
chr1	VVGENOMEgmap	exon	16570734	16570885	.	+	.	gene_id "XLOC_000643"; transcript_id "TCONS_00001311"; exon_number "5"; gene_name "lcl|NC_012007.3_cds_XP_002269902.1_1720"; oId "TR294628|c0_g1_i294628.mrna4"; nearest_ref "lcl|NC_012007.3_cds_XP_002269902.1_1720.mrna1"; class_code "o"; tss_id "TSS855";
chr1	VVGENOMEgmap	exon	16548909	16548933	.	+	.	gene_id "XLOC_000643"; transcript_id "TCONS_00001312"; exon_number "1"; gene_name "lcl|NC_012007.3_cds_XP_002269902.1_1720"; oId "TR294623|c0_g1_i294623.mrna3"; nearest_ref "lcl|NC_012007.3_cds_XP_002269902.1_1720.mrna1"; class_code "o"; tss_id "TSS856";
chr1	VVGENOMEgmap	exon	16559140	16559144	.	+	.	gene_id "XLOC_000643"; transcript_id "TCONS_00001312"; exon_number "2"; gene_name "lcl|NC_012007.3_cds_XP_002269902.1_1720"; oId "TR294623|c0_g1_i294623.mrna3"; nearest_ref "lcl|NC_012007.3_cds_XP_002269902.1_1720.mrna1"; class_code "o"; tss_id "TSS856";
chr1	VVGENOMEgmap	exon	16559333	16559338	.	+	.	gene_id "XLOC_000643"; transcript_id "TCONS_00001312"; exon_number "3"; gene_name "lcl|NC_012007.3_cds_XP_002269902.1_1720"; oId "TR294623|c0_g1_i294623.mrna3"; nearest_ref "lcl|NC_012007.3_cds_XP_002269902.1_1720.mrna1"; class_code "o"; tss_id "TSS856";
chr1	VVGENOMEgmap	exon	16570737	16570885	.	+	.	gene_id "XLOC_000643"; transcript_id "TCONS_00001312"; exon_number "4"; gene_name "lcl|NC_012007.3_cds_XP_002269902.1_1720"; oId "TR294623|c0_g1_i294623.mrna3"; nearest_ref "lcl|NC_012007.3_cds_XP_002269902.1_1720.mrna1"; class_code "o"; tss_id "TSS856";
chr1	VVGENOMEgmap	exon	16559133	16559140	.	+	.	gene_id "XLOC_000643"; transcript_id "TCONS_00001314"; exon_number "1"; gene_name "lcl|NC_012020.3_cds_XP_019080392.1_1233"; oId "TR294615|c0_g1_i294615.mrna4"; nearest_ref "lcl|NC_012020.3_cds_XP_019080392.1_1233.mrna5"; class_code "x"; tss_id "TSS857";
chr1	VVGENOMEgmap	exon	16570194	16570202	.	+	.	gene_id "XLOC_000643"; transcript_id "TCONS_00001314"; exon_number "2"; gene_name "lcl|NC_012020.3_cds_XP_019080392.1_1233"; oId "TR294615|c0_g1_i294615.mrna4"; nearest_ref "lcl|NC_012020.3_cds_XP_019080392.1_1233.mrna5"; class_code "x"; tss_id "TSS857";
chr1	VVGENOMEgmap	exon	16570570	16570585	.	+	.	gene_id "XLOC_000643"; transcript_id "TCONS_00001314"; exon_number "3"; gene_name "lcl|NC_012020.3_cds_XP_019080392.1_1233"; oId "TR294615|c0_g1_i294615.mrna4"; nearest_ref "lcl|NC_012020.3_cds_XP_019080392.1_1233.mrna5"; class_code "x"; tss_id "TSS857";
chr1	VVGENOMEgmap	exon	16570733	16570885	.	+	.	gene_id "XLOC_000643"; transcript_id "TCONS_00001314"; exon_number "4"; gene_name "lcl|NC_012020.3_cds_XP_019080392.1_1233"; oId "TR294615|c0_g1_i294615.mrna4"; nearest_ref "lcl|NC_012020.3_cds_XP_019080392.1_1233.mrna5"; class_code "x"; tss_id "TSS857";
chr1	VVGENOMEgmap	exon	16559799	16559809	.	+	.	gene_id "XLOC_000643"; transcript_id "TCONS_00001315"; exon_number "1"; gene_name "lcl|NC_012020.3_cds_XP_019080392.1_1233"; oId "TR294616|c0_g1_i294616.mrna5"; nearest_ref "lcl|NC_012020.3_cds_XP_019080392.1_1233.mrna5"; class_code "x"; tss_id "TSS858";
chr1	VVGENOMEgmap	exon	16570199	16570202	.	+	.	gene_id "XLOC_000643"; transcript_id "TCONS_00001315"; exon_number "2"; gene_name "lcl|NC_012020.3_cds_XP_019080392.1_1233"; oId "TR294616|c0_g1_i294616.mrna5"; nearest_ref "lcl|NC_012020.3_cds_XP_019080392.1_1233.mrna5"; class_code "x"; tss_id "TSS858";
chr1	VVGENOMEgmap	exon	16570570	16570587	.	+	.	gene_id "XLOC_000643"; transcript_id "TCONS_00001315"; exon_number "3"; gene_name "lcl|NC_012020.3_cds_XP_019080392.1_1233"; oId "TR294616|c0_g1_i294616.mrna5"; nearest_ref "lcl|NC_012020.3_cds_XP_019080392.1_1233.mrna5"; class_code "x"; tss_id "TSS858";
chr1	VVGENOMEgmap	exon	16570734	16570885	.	+	.	gene_id "XLOC_000643"; transcript_id "TCONS_00001315"; exon_number "4"; gene_name "lcl|NC_012020.3_cds_XP_019080392.1_1233"; oId "TR294616|c0_g1_i294616.mrna5"; nearest_ref "lcl|NC_012020.3_cds_XP_019080392.1_1233.mrna5"; class_code "x"; tss_id "TSS858";
chr1	VVGENOMEgmap	exon	16558582	16558671	.	+	.	gene_id "XLOC_000644"; transcript_id "TCONS_00001313"; exon_number "1"; oId "TR353653|c0_g1_i353653.mrna2"; class_code "u"; tss_id "TSS859";
chr1	VVGENOMEgmap	exon	16586584	16587104	.	+	.	gene_id "XLOC_000645"; transcript_id "TCONS_00001316"; exon_number "1"; oId "TR342107|c0_g1_i342107.mrna1"; class_code "u"; tss_id "TSS860";
chr1	VVGENOMEgmap	exon	16588432	16588921	.	+	.	gene_id "XLOC_000646"; transcript_id "TCONS_00001317"; exon_number "1"; oId "TR351242|c0_g1_i351242.mrna1"; class_code "u"; tss_id "TSS861";
chr1	VVGENOMEgmap	exon	16603765	16604302	.	+	.	gene_id "XLOC_000647"; transcript_id "TCONS_00001318"; exon_number "1"; oId "TR115001|c0_g1_i115001.mrna2"; class_code "u"; tss_id "TSS862";
chr1	VVGENOMEgmap	exon	16623360	16623605	.	+	.	gene_id "XLOC_000648"; transcript_id "TCONS_00001320"; exon_number "1"; oId "TR37685|c0_g1_i37685.mrna1"; class_code "u"; tss_id "TSS863";
chr1	VVGENOMEgmap	exon	16625622	16625917	.	+	.	gene_id "XLOC_000649"; transcript_id "TCONS_00001321"; exon_number "1"; gene_name "lcl|NC_012007.3_cds_XP_002270620.1_1729"; oId "TR340711|c0_g1_i340711.mrna1"; nearest_ref "lcl|NC_012007.3_cds_XP_002270620.1_1729.mrna1"; class_code "i"; tss_id "TSS864";
chr1	VVGENOMEgmap	exon	16694148	16694399	.	+	.	gene_id "XLOC_000650"; transcript_id "TCONS_00001322"; exon_number "1"; gene_name "lcl|NC_012007.3_cds_XP_010654334.1_1734"; oId "TR355508|c0_g1_i355508.mrna1"; nearest_ref "lcl|NC_012007.3_cds_XP_010654334.1_1734.mrna1"; class_code "i"; tss_id "TSS865";
chr1	VVGENOMEgmap	exon	16771311	16771668	.	+	.	gene_id "XLOC_000651"; transcript_id "TCONS_00001323"; exon_number "1"; oId "TR339357|c0_g1_i339357.mrna2"; class_code "u"; tss_id "TSS866";
chr1	VVGENOMEgmap	exon	16780761	16781076	.	+	.	gene_id "XLOC_000652"; transcript_id "TCONS_00001324"; exon_number "1"; oId "TR345377|c0_g1_i345377.mrna2"; class_code "u"; tss_id "TSS867";
chr1	VVGENOMEgmap	exon	16885256	16885703	.	+	.	gene_id "XLOC_000653"; transcript_id "TCONS_00001325"; exon_number "1"; gene_name "lcl|NC_012007.3_cds_XP_002270371.2_1742"; oId "TR346367|c0_g1_i346367.mrna1"; nearest_ref "lcl|NC_012007.3_cds_XP_002270371.2_1742.mrna1"; class_code "i"; tss_id "TSS868";
chr1	VVGENOMEgmap	exon	16890918	16891048	.	+	.	gene_id "XLOC_000654"; transcript_id "TCONS_00001326"; exon_number "1"; gene_name "lcl|NC_012007.3_cds_XP_002270371.2_1742"; oId "TR211573|c0_g1_i211573.mrna2"; nearest_ref "lcl|NC_012007.3_cds_XP_002270371.2_1742.mrna1"; class_code "i"; tss_id "TSS869";
chr1	VVGENOMEgmap	exon	16904597	16905126	.	+	.	gene_id "XLOC_000655"; transcript_id "TCONS_00001327"; exon_number "1"; gene_name "lcl|NC_012007.3_cds_XP_010654365.1_1746"; oId "TR345771|c0_g1_i345771.mrna1"; nearest_ref "lcl|NC_012007.3_cds_XP_010654365.1_1746.mrna1"; class_code "i"; tss_id "TSS870";
chr1	VVGENOMEgmap	exon	16963801	16964609	.	+	.	gene_id "XLOC_000656"; transcript_id "TCONS_00001328"; exon_number "1"; gene_name "lcl|NC_012007.3_cds_XP_002271878.2_1752"; oId "TR19191|c0_g1_i19191.mrna1"; nearest_ref "lcl|NC_012007.3_cds_XP_002271878.2_1752.mrna1"; class_code "e"; tss_id "TSS871";
chr1	VVGENOMEgmap	exon	16965091	16965422	.	+	.	gene_id "XLOC_000657"; transcript_id "TCONS_00001331"; exon_number "1"; gene_name "lcl|NC_012007.3_cds_XP_002271878.2_1752"; oId "TR339892|c0_g1_i339892.mrna1"; nearest_ref "lcl|NC_012007.3_cds_XP_002271878.2_1752.mrna1"; class_code "i"; tss_id "TSS872";
chr1	VVGENOMEgmap	exon	16974416	16974822	.	+	.	gene_id "XLOC_000658"; transcript_id "TCONS_00001332"; exon_number "1"; gene_name "lcl|NC_012007.3_cds_XP_010654423.1_1753"; oId "TR341889|c0_g1_i341889.mrna1"; nearest_ref "lcl|NC_012007.3_cds_XP_010654423.1_1753.mrna1"; class_code "e"; tss_id "TSS873";
chr1	VVGENOMEgmap	exon	16978831	16978852	.	+	.	gene_id "XLOC_000658"; transcript_id "TCONS_00001333"; exon_number "1"; gene_name "lcl|NC_012007.3_cds_XP_010654423.1_1753"; oId "TR272961|c0_g1_i272961.mrna1"; nearest_ref "lcl|NC_012007.3_cds_XP_010654423.1_1753.mrna1"; class_code "j"; tss_id "TSS874";
chr1	VVGENOMEgmap	exon	16980417	16981518	.	+	.	gene_id "XLOC_000658"; transcript_id "TCONS_00001333"; exon_number "2"; gene_name "lcl|NC_012007.3_cds_XP_010654423.1_1753"; oId "TR272961|c0_g1_i272961.mrna1"; nearest_ref "lcl|NC_012007.3_cds_XP_010654423.1_1753.mrna1"; class_code "j"; tss_id "TSS874";
chr1	VVGENOMEgmap	exon	16995861	16995905	.	+	.	gene_id "XLOC_000659"; transcript_id "TCONS_00001336"; exon_number "1"; oId "TR341467|c0_g1_i341467.mrna1"; class_code "u"; tss_id "TSS876";
chr1	VVGENOMEgmap	exon	17021725	17022129	.	+	.	gene_id "XLOC_000660"; transcript_id "TCONS_00001337"; exon_number "1"; gene_name "lcl|NC_012007.3_cds_XP_002270763.1_1756"; oId "TR347398|c0_g1_i347398.mrna1"; nearest_ref "lcl|NC_012007.3_cds_XP_002270763.1_1756.mrna1"; class_code "i"; tss_id "TSS877";
chr1	VVGENOMEgmap	exon	17032455	17032904	.	+	.	gene_id "XLOC_000661"; transcript_id "TCONS_00001338"; exon_number "1"; gene_name "lcl|NC_012007.3_cds_XP_002270763.1_1756"; oId "TR20458|c0_g1_i20458.mrna1"; nearest_ref "lcl|NC_012007.3_cds_XP_002270763.1_1756.mrna1"; class_code "i"; tss_id "TSS878";
chr1	VVGENOMEgmap	exon	17062966	17063358	.	+	.	gene_id "XLOC_000662"; transcript_id "TCONS_00001340"; exon_number "1"; oId "TR307320|c0_g1_i307320.mrna1"; class_code "u"; tss_id "TSS879";
chr1	VVGENOMEgmap	exon	17064970	17065139	.	+	.	gene_id "XLOC_000663"; transcript_id "TCONS_00001342"; exon_number "1"; oId "TR317101|c0_g1_i317101.mrna1"; class_code "u"; tss_id "TSS880";
chr1	VVGENOMEgmap	exon	17112141	17112631	.	+	.	gene_id "XLOC_000664"; transcript_id "TCONS_00001343"; exon_number "1"; oId "TR270937|c0_g1_i270937.mrna1"; class_code "u"; tss_id "TSS881";
chr1	VVGENOMEgmap	exon	17112351	17112896	.	+	.	gene_id "XLOC_000664"; transcript_id "TCONS_00001344"; exon_number "1"; oId "TR270928|c0_g1_i270928.mrna3"; class_code "u"; tss_id "TSS882";
chr1	VVGENOMEgmap	exon	17112770	17113153	.	+	.	gene_id "XLOC_000664"; transcript_id "TCONS_00001345"; exon_number "1"; oId "TR270930|c0_g1_i270930.mrna5"; class_code "u"; tss_id "TSS883";
chr1	VVGENOMEgmap	exon	17178956	17179409	.	+	.	gene_id "XLOC_000665"; transcript_id "TCONS_00001348"; exon_number "1"; gene_name "lcl|NC_012007.3_cds_XP_003631309.2_1760"; oId "TR197917|c0_g1_i197917.mrna1"; nearest_ref "lcl|NC_012007.3_cds_XP_003631309.2_1760.mrna1"; class_code "x"; tss_id "TSS885";
chr1	VVGENOMEgmap	exon	17181065	17182249	.	+	.	gene_id "XLOC_000666"; transcript_id "TCONS_00001350"; exon_number "1"; gene_name "lcl|NC_012007.3_cds_XP_003631309.2_1760"; oId "TR52570|c0_g1_i52570.mrna1"; nearest_ref "lcl|NC_012007.3_cds_XP_003631309.2_1760.mrna1"; class_code "i"; tss_id "TSS886";
chr1	VVGENOMEgmap	exon	17239752	17239875	.	+	.	gene_id "XLOC_000667"; transcript_id "TCONS_00001360"; exon_number "1"; gene_name "lcl|NC_012007.3_cds_XP_003631309.2_1760"; oId "TR197916|c0_g1_i197916.mrna1"; nearest_ref "lcl|NC_012007.3_cds_XP_003631309.2_1760.mrna1"; class_code "x"; tss_id "TSS890";
chr1	VVGENOMEgmap	exon	17377615	17377915	.	+	.	gene_id "XLOC_000668"; transcript_id "TCONS_00001362"; exon_number "1"; gene_name "lcl|NC_012007.3_cds_XP_002273118.1_1770"; oId "TR342745|c0_g1_i342745.mrna1"; nearest_ref "lcl|NC_012007.3_cds_XP_002273118.1_1770.mrna1"; class_code "i"; tss_id "TSS891";
chr1	VVGENOMEgmap	exon	17391221	17391540	.	+	.	gene_id "XLOC_000669"; transcript_id "TCONS_00001363"; exon_number "1"; oId "TR190818|c0_g1_i190818.mrna1"; class_code "u"; tss_id "TSS892";
chr1	VVGENOMEgmap	exon	17397175	17397588	.	+	.	gene_id "XLOC_000670"; transcript_id "TCONS_00001364"; exon_number "1"; gene_name "lcl|NC_012007.3_cds_XP_010654496.1_1772"; oId "TR340398|c0_g1_i340398.mrna1"; nearest_ref "lcl|NC_012007.3_cds_XP_010654496.1_1772.mrna1"; class_code "i"; tss_id "TSS893";
chr1	VVGENOMEgmap	exon	17463151	17463437	.	+	.	gene_id "XLOC_000671"; transcript_id "TCONS_00001365"; exon_number "1"; gene_name "lcl|NC_012007.3_cds_XP_002271879.1_1773"; oId "TR356905|c0_g1_i356905.mrna1"; nearest_ref "lcl|NC_012007.3_cds_XP_002271879.1_1773.mrna1"; class_code "i"; tss_id "TSS894";
chr1	VVGENOMEgmap	exon	17512326	17512785	.	+	.	gene_id "XLOC_000672"; transcript_id "TCONS_00001366"; exon_number "1"; gene_name "lcl|NC_012007.3_cds_XP_002272014.2_1775"; oId "TR337636|c0_g1_i337636.mrna1"; nearest_ref "lcl|NC_012007.3_cds_XP_002272014.2_1775.mrna1"; class_code "i"; tss_id "TSS895";
chr1	VVGENOMEgmap	exon	17687841	17687897	.	+	.	gene_id "XLOC_000673"; transcript_id "TCONS_00001367"; exon_number "1"; gene_name "lcl|NC_012007.3_cds_XP_002272175.1_1781"; oId "TR35341|c0_g1_i35341.mrna2"; nearest_ref "lcl|NC_012007.3_cds_XP_002272175.1_1781.mrna1"; class_code "i"; tss_id "TSS896";
chr1	VVGENOMEgmap	exon	17702176	17702476	.	+	.	gene_id "XLOC_000674"; transcript_id "TCONS_00001369"; exon_number "1"; oId "TR19346|c0_g1_i19346.mrna4"; class_code "u"; tss_id "TSS897";
chr1	VVGENOMEgmap	exon	17702491	17702507	.	+	.	gene_id "XLOC_000675"; transcript_id "TCONS_00001370"; exon_number "1"; oId "TR349605|c0_g1_i349605.mrna2"; class_code "u"; tss_id "TSS898";
chr1	VVGENOMEgmap	exon	17715984	17715985	.	+	.	gene_id "XLOC_000675"; transcript_id "TCONS_00001370"; exon_number "2"; oId "TR349605|c0_g1_i349605.mrna2"; class_code "u"; tss_id "TSS898";
chr1	VVGENOMEgmap	exon	17720607	17720615	.	+	.	gene_id "XLOC_000675"; transcript_id "TCONS_00001370"; exon_number "3"; oId "TR349605|c0_g1_i349605.mrna2"; class_code "u"; tss_id "TSS898";
chr1	VVGENOMEgmap	exon	17722057	17722061	.	+	.	gene_id "XLOC_000675"; transcript_id "TCONS_00001370"; exon_number "4"; oId "TR349605|c0_g1_i349605.mrna2"; class_code "u"; tss_id "TSS898";
chr1	VVGENOMEgmap	exon	17722555	17722570	.	+	.	gene_id "XLOC_000675"; transcript_id "TCONS_00001370"; exon_number "5"; oId "TR349605|c0_g1_i349605.mrna2"; class_code "u"; tss_id "TSS898";
chr1	VVGENOMEgmap	exon	17923874	17924540	.	+	.	gene_id "XLOC_000676"; transcript_id "TCONS_00001372"; exon_number "1"; gene_name "lcl|NC_012007.3_cds_XP_019077070.1_1794"; oId "TR28760|c0_g1_i28760.mrna1"; nearest_ref "lcl|NC_012007.3_cds_XP_019077070.1_1794.mrna1"; class_code "e"; tss_id "TSS899";
chr1	VVGENOMEgmap	exon	17923874	17924240	.	+	.	gene_id "XLOC_000676"; transcript_id "TCONS_00001373"; exon_number "1"; gene_name "lcl|NC_012007.3_cds_XP_010654606.1_1797"; oId "TR28757|c0_g1_i28757.mrna1"; nearest_ref "lcl|NC_012007.3_cds_XP_010654606.1_1797.mrna1"; class_code "j"; tss_id "TSS899";
chr1	VVGENOMEgmap	exon	17924497	17924541	.	+	.	gene_id "XLOC_000676"; transcript_id "TCONS_00001373"; exon_number "2"; gene_name "lcl|NC_012007.3_cds_XP_010654606.1_1797"; oId "TR28757|c0_g1_i28757.mrna1"; nearest_ref "lcl|NC_012007.3_cds_XP_010654606.1_1797.mrna1"; class_code "j"; tss_id "TSS899";
chr1	VVGENOMEgmap	exon	17926572	17926577	.	+	.	gene_id "XLOC_000676"; transcript_id "TCONS_00001377"; exon_number "1"; gene_name "lcl|NC_012007.3_cds_XP_019077070.1_1794"; oId "TR338115|c0_g1_i338115.mrna1"; nearest_ref "lcl|NC_012007.3_cds_XP_019077070.1_1794.mrna1"; class_code "o"; tss_id "TSS900";
chr1	VVGENOMEgmap	exon	17928037	17928749	.	+	.	gene_id "XLOC_000676"; transcript_id "TCONS_00001377"; exon_number "2"; gene_name "lcl|NC_012007.3_cds_XP_019077070.1_1794"; oId "TR338115|c0_g1_i338115.mrna1"; nearest_ref "lcl|NC_012007.3_cds_XP_019077070.1_1794.mrna1"; class_code "o"; tss_id "TSS900";
chr1	VVGENOMEgmap	exon	17926573	17926864	.	+	.	gene_id "XLOC_000676"; transcript_id "TCONS_00001378"; exon_number "1"; gene_name "lcl|NC_012007.3_cds_XP_019077070.1_1794"; oId "TR355762|c0_g1_i355762.mrna1"; nearest_ref "lcl|NC_012007.3_cds_XP_019077070.1_1794.mrna1"; class_code "i"; tss_id "TSS900";
chr1	VVGENOMEgmap	exon	17928948	17929288	.	+	.	gene_id "XLOC_000676"; transcript_id "TCONS_00001379"; exon_number "1"; gene_name "lcl|NC_012007.3_cds_XP_019077070.1_1794"; oId "TR268604|c0_g1_i268604.mrna1"; nearest_ref "lcl|NC_012007.3_cds_XP_019077070.1_1794.mrna1"; class_code "j"; tss_id "TSS901";
chr1	VVGENOMEgmap	exon	17930255	17930335	.	+	.	gene_id "XLOC_000676"; transcript_id "TCONS_00001379"; exon_number "2"; gene_name "lcl|NC_012007.3_cds_XP_019077070.1_1794"; oId "TR268604|c0_g1_i268604.mrna1"; nearest_ref "lcl|NC_012007.3_cds_XP_019077070.1_1794.mrna1"; class_code "j"; tss_id "TSS901";
chr1	VVGENOMEgmap	exon	17930255	17930354	.	+	.	gene_id "XLOC_000676"; transcript_id "TCONS_00001380"; exon_number "1"; gene_name "lcl|NC_012007.3_cds_XP_019077079.1_1793"; oId "TR268603|c0_g1_i268603.mrna1"; nearest_ref "lcl|NC_012007.3_cds_XP_019077079.1_1793.mrna1"; class_code "j"; tss_id "TSS902";
chr1	VVGENOMEgmap	exon	17933101	17933457	.	+	.	gene_id "XLOC_000676"; transcript_id "TCONS_00001380"; exon_number "2"; gene_name "lcl|NC_012007.3_cds_XP_019077079.1_1793"; oId "TR268603|c0_g1_i268603.mrna1"; nearest_ref "lcl|NC_012007.3_cds_XP_019077079.1_1793.mrna1"; class_code "j"; tss_id "TSS902";
chr1	VVGENOMEgmap	exon	17917944	17918034	.	+	.	gene_id "XLOC_000677"; transcript_id "TCONS_00001371"; exon_number "1"; gene_name "lcl|NC_012007.3_cds_XP_019077070.1_1794"; oId "TR350230|c0_g1_i350230.mrna1"; nearest_ref "lcl|NC_012007.3_cds_XP_019077070.1_1794.mrna1"; class_code "i"; tss_id "TSS903";
chr1	VVGENOMEgmap	exon	17931542	17931901	.	+	.	gene_id "XLOC_000678"; transcript_id "TCONS_00001381"; exon_number "1"; gene_name "lcl|NC_012007.3_cds_XP_019077079.1_1793"; oId "TR347865|c0_g1_i347865.mrna1"; nearest_ref "lcl|NC_012007.3_cds_XP_019077079.1_1793.mrna1"; class_code "i"; tss_id "TSS904";
chr1	VVGENOMEgmap	exon	17974088	17974253	.	+	.	gene_id "XLOC_000679"; transcript_id "TCONS_00001382"; exon_number "1"; oId "TR342957|c0_g1_i342957.mrna2"; class_code "u"; tss_id "TSS905";
chr1	VVGENOMEgmap	exon	17986436	17986794	.	+	.	gene_id "XLOC_000680"; transcript_id "TCONS_00001383"; exon_number "1"; gene_name "lcl|NC_012007.3_cds_XP_010654637.1_1801"; oId "TR353942|c0_g1_i353942.mrna1"; nearest_ref "lcl|NC_012007.3_cds_XP_010654637.1_1801.mrna1"; class_code "i"; tss_id "TSS906";
chr1	VVGENOMEgmap	exon	18098251	18098645	.	+	.	gene_id "XLOC_000681"; transcript_id "TCONS_00001384"; exon_number "1"; gene_name "lcl|NC_012007.3_cds_XP_010654678.1_1809"; oId "TR4073|c0_g1_i4073.mrna1"; nearest_ref "lcl|NC_012007.3_cds_XP_010654678.1_1809.mrna1"; class_code "i"; tss_id "TSS907";
chr1	VVGENOMEgmap	exon	18125479	18125676	.	+	.	gene_id "XLOC_000682"; transcript_id "TCONS_00001388"; exon_number "1"; gene_name "lcl|NC_012007.3_cds_XP_002275179.1_1810"; oId "TR60267|c0_g1_i60267.mrna1"; nearest_ref "lcl|NC_012007.3_cds_XP_002275179.1_1810.mrna1"; class_code "x"; tss_id "TSS908";
chr1	VVGENOMEgmap	exon	18128121	18128193	.	+	.	gene_id "XLOC_000682"; transcript_id "TCONS_00001388"; exon_number "2"; gene_name "lcl|NC_012007.3_cds_XP_002275179.1_1810"; oId "TR60267|c0_g1_i60267.mrna1"; nearest_ref "lcl|NC_012007.3_cds_XP_002275179.1_1810.mrna1"; class_code "x"; tss_id "TSS908";
chr1	VVGENOMEgmap	exon	18128857	18129368	.	+	.	gene_id "XLOC_000682"; transcript_id "TCONS_00001388"; exon_number "3"; gene_name "lcl|NC_012007.3_cds_XP_002275179.1_1810"; oId "TR60267|c0_g1_i60267.mrna1"; nearest_ref "lcl|NC_012007.3_cds_XP_002275179.1_1810.mrna1"; class_code "x"; tss_id "TSS908";
chr1	VVGENOMEgmap	exon	18125479	18125676	.	+	.	gene_id "XLOC_000682"; transcript_id "TCONS_00001387"; exon_number "1"; gene_name "lcl|NC_012007.3_cds_XP_002275179.1_1810"; oId "TR60264|c0_g1_i60264.mrna1"; nearest_ref "lcl|NC_012007.3_cds_XP_002275179.1_1810.mrna1"; class_code "x"; tss_id "TSS908";
chr1	VVGENOMEgmap	exon	18128121	18129368	.	+	.	gene_id "XLOC_000682"; transcript_id "TCONS_00001387"; exon_number "2"; gene_name "lcl|NC_012007.3_cds_XP_002275179.1_1810"; oId "TR60264|c0_g1_i60264.mrna1"; nearest_ref "lcl|NC_012007.3_cds_XP_002275179.1_1810.mrna1"; class_code "x"; tss_id "TSS908";
chr1	VVGENOMEgmap	exon	18125479	18125676	.	+	.	gene_id "XLOC_000682"; transcript_id "TCONS_00001386"; exon_number "1"; gene_name "lcl|NC_012007.3_cds_XP_002275179.1_1810"; oId "TR60259|c0_g1_i60259.mrna1"; nearest_ref "lcl|NC_012007.3_cds_XP_002275179.1_1810.mrna1"; class_code "x"; tss_id "TSS908";
chr1	VVGENOMEgmap	exon	18128121	18128215	.	+	.	gene_id "XLOC_000682"; transcript_id "TCONS_00001386"; exon_number "2"; gene_name "lcl|NC_012007.3_cds_XP_002275179.1_1810"; oId "TR60259|c0_g1_i60259.mrna1"; nearest_ref "lcl|NC_012007.3_cds_XP_002275179.1_1810.mrna1"; class_code "x"; tss_id "TSS908";
chr1	VVGENOMEgmap	exon	18128857	18129368	.	+	.	gene_id "XLOC_000682"; transcript_id "TCONS_00001386"; exon_number "3"; gene_name "lcl|NC_012007.3_cds_XP_002275179.1_1810"; oId "TR60259|c0_g1_i60259.mrna1"; nearest_ref "lcl|NC_012007.3_cds_XP_002275179.1_1810.mrna1"; class_code "x"; tss_id "TSS908";
chr1	VVGENOMEgmap	exon	18128192	18128215	.	+	.	gene_id "XLOC_000682"; transcript_id "TCONS_00001392"; exon_number "1"; gene_name "lcl|NC_012007.3_cds_XP_002275179.1_1810"; oId "TR60253|c0_g1_i60253.mrna1"; nearest_ref "lcl|NC_012007.3_cds_XP_002275179.1_1810.mrna1"; class_code "x"; tss_id "TSS909";
chr1	VVGENOMEgmap	exon	18131293	18131904	.	+	.	gene_id "XLOC_000682"; transcript_id "TCONS_00001392"; exon_number "2"; gene_name "lcl|NC_012007.3_cds_XP_002275179.1_1810"; oId "TR60253|c0_g1_i60253.mrna1"; nearest_ref "lcl|NC_012007.3_cds_XP_002275179.1_1810.mrna1"; class_code "x"; tss_id "TSS909";
chr1	VVGENOMEgmap	exon	18128192	18128215	.	+	.	gene_id "XLOC_000682"; transcript_id "TCONS_00001391"; exon_number "1"; gene_name "lcl|NC_012007.3_cds_XP_002275179.1_1810"; oId "TR60248|c0_g1_i60248.mrna1"; nearest_ref "lcl|NC_012007.3_cds_XP_002275179.1_1810.mrna1"; class_code "x"; tss_id "TSS909";
chr1	VVGENOMEgmap	exon	18131504	18131904	.	+	.	gene_id "XLOC_000682"; transcript_id "TCONS_00001391"; exon_number "2"; gene_name "lcl|NC_012007.3_cds_XP_002275179.1_1810"; oId "TR60248|c0_g1_i60248.mrna1"; nearest_ref "lcl|NC_012007.3_cds_XP_002275179.1_1810.mrna1"; class_code "x"; tss_id "TSS909";
chr1	VVGENOMEgmap	exon	18126829	18127068	.	+	.	gene_id "XLOC_000683"; transcript_id "TCONS_00001389"; exon_number "1"; gene_name "lcl|NC_012007.3_cds_XP_002275179.1_1810"; oId "TR60247|c0_g1_i60247.mrna1"; nearest_ref "lcl|NC_012007.3_cds_XP_002275179.1_1810.mrna1"; class_code "i"; tss_id "TSS910";
chr1	VVGENOMEgmap	exon	18127051	18127557	.	+	.	gene_id "XLOC_000683"; transcript_id "TCONS_00001390"; exon_number "1"; gene_name "lcl|NC_012007.3_cds_XP_002275179.1_1810"; oId "TR348953|c0_g1_i348953.mrna1"; nearest_ref "lcl|NC_012007.3_cds_XP_002275179.1_1810.mrna1"; class_code "x"; tss_id "TSS911";
chr1	VVGENOMEgmap	exon	18134361	18135708	.	+	.	gene_id "XLOC_000684"; transcript_id "TCONS_00001396"; exon_number "1"; gene_name "lcl|NC_012007.3_cds_XP_002275179.1_1810"; oId "TR28208|c0_g1_i28208.mrna1"; nearest_ref "lcl|NC_012007.3_cds_XP_002275179.1_1810.mrna1"; class_code "i"; tss_id "TSS912";
chr1	VVGENOMEgmap	exon	18136666	18137555	.	+	.	gene_id "XLOC_000685"; transcript_id "TCONS_00001398"; exon_number "1"; gene_name "lcl|NC_012007.3_cds_XP_002275179.1_1810"; oId "TR21428|c0_g1_i21428.mrna2"; nearest_ref "lcl|NC_012007.3_cds_XP_002275179.1_1810.mrna1"; class_code "i"; tss_id "TSS913";
chr1	VVGENOMEgmap	exon	18166040	18166663	.	+	.	gene_id "XLOC_000686"; transcript_id "TCONS_00001399"; exon_number "1"; gene_name "lcl|NC_012007.3_cds_XP_010654707.1_1811"; oId "TR341915|c0_g1_i341915.mrna1"; nearest_ref "lcl|NC_012007.3_cds_XP_010654707.1_1811.mrna1"; class_code "e"; tss_id "TSS914";
chr1	VVGENOMEgmap	exon	18166051	18166072	.	+	.	gene_id "XLOC_000686"; transcript_id "TCONS_00001400"; exon_number "1"; gene_name "lcl|NC_012007.3_cds_XP_019077111.1_1813"; oId "TR165188|c0_g1_i165188.mrna1"; nearest_ref "lcl|NC_012007.3_cds_XP_019077111.1_1813.mrna1"; class_code "c"; tss_id "TSS914";
chr1	VVGENOMEgmap	exon	18168214	18168551	.	+	.	gene_id "XLOC_000686"; transcript_id "TCONS_00001400"; exon_number "2"; gene_name "lcl|NC_012007.3_cds_XP_019077111.1_1813"; oId "TR165188|c0_g1_i165188.mrna1"; nearest_ref "lcl|NC_012007.3_cds_XP_019077111.1_1813.mrna1"; class_code "c"; tss_id "TSS914";
chr1	VVGENOMEgmap	exon	18170826	18171111	.	+	.	gene_id "XLOC_000687"; transcript_id "TCONS_00001401"; exon_number "1"; gene_name "lcl|NC_012007.3_cds_XP_010654707.1_1811"; oId "TR344073|c0_g1_i344073.mrna1"; nearest_ref "lcl|NC_012007.3_cds_XP_010654707.1_1811.mrna1"; class_code "i"; tss_id "TSS915";
chr1	VVGENOMEgmap	exon	18183534	18184016	.	+	.	gene_id "XLOC_000688"; transcript_id "TCONS_00001402"; exon_number "1"; gene_name "lcl|NC_012007.3_cds_XP_010654714.1_1815"; oId "TR57891|c0_g1_i57891.mrna1"; nearest_ref "lcl|NC_012007.3_cds_XP_010654714.1_1815.mrna1"; class_code "o"; tss_id "TSS916";
chr1	VVGENOMEgmap	exon	18300017	18300359	.	+	.	gene_id "XLOC_000689"; transcript_id "TCONS_00001403"; exon_number "1"; gene_name "lcl|NC_012007.3_cds_XP_019077127.1_1818"; oId "TR31351|c0_g1_i31351.mrna2"; nearest_ref "lcl|NC_012007.3_cds_XP_019077127.1_1818.mrna1"; class_code "x"; tss_id "TSS917";
chr1	VVGENOMEgmap	exon	18304843	18304921	.	+	.	gene_id "XLOC_000689"; transcript_id "TCONS_00001403"; exon_number "2"; gene_name "lcl|NC_012007.3_cds_XP_019077127.1_1818"; oId "TR31351|c0_g1_i31351.mrna2"; nearest_ref "lcl|NC_012007.3_cds_XP_019077127.1_1818.mrna1"; class_code "x"; tss_id "TSS917";
chr1	VVGENOMEgmap	exon	18304723	18304921	.	+	.	gene_id "XLOC_000689"; transcript_id "TCONS_00001404"; exon_number "1"; gene_name "lcl|NC_012007.3_cds_XP_019077127.1_1818"; oId "TR31338|c0_g1_i31338.mrna1"; nearest_ref "lcl|NC_012007.3_cds_XP_019077127.1_1818.mrna1"; class_code "i"; tss_id "TSS918";
chr1	VVGENOMEgmap	exon	18305807	18306315	.	+	.	gene_id "XLOC_000690"; transcript_id "TCONS_00001408"; exon_number "1"; gene_name "lcl|NC_012007.3_cds_XP_010654740.1_1819"; oId "TR293024|c0_g1_i293024.mrna2"; nearest_ref "lcl|NC_012007.3_cds_XP_010654740.1_1819.mrna1"; class_code "i"; tss_id "TSS919";
chr1	VVGENOMEgmap	exon	18319848	18320192	.	+	.	gene_id "XLOC_000691"; transcript_id "TCONS_00001411"; exon_number "1"; gene_name "lcl|NC_012007.3_cds_XP_010654773.1_1822"; oId "TR206853|c0_g1_i206853.mrna1"; nearest_ref "lcl|NC_012007.3_cds_XP_010654773.1_1822.mrna1"; class_code "o"; tss_id "TSS920";
chr1	VVGENOMEgmap	exon	18319923	18320250	.	+	.	gene_id "XLOC_000691"; transcript_id "TCONS_00001412"; exon_number "1"; gene_name "lcl|NC_012007.3_cds_XP_003631345.1_1825"; oId "TR206902|c0_g1_i206902.mrna1"; nearest_ref "lcl|NC_012007.3_cds_XP_003631345.1_1825.mrna1"; class_code "o"; tss_id "TSS920";
chr1	VVGENOMEgmap	exon	18328086	18328088	.	+	.	gene_id "XLOC_000691"; transcript_id "TCONS_00001412"; exon_number "2"; gene_name "lcl|NC_012007.3_cds_XP_003631345.1_1825"; oId "TR206902|c0_g1_i206902.mrna1"; nearest_ref "lcl|NC_012007.3_cds_XP_003631345.1_1825.mrna1"; class_code "o"; tss_id "TSS920";
chr1	VVGENOMEgmap	exon	18342471	18342476	.	+	.	gene_id "XLOC_000691"; transcript_id "TCONS_00001412"; exon_number "3"; gene_name "lcl|NC_012007.3_cds_XP_003631345.1_1825"; oId "TR206902|c0_g1_i206902.mrna1"; nearest_ref "lcl|NC_012007.3_cds_XP_003631345.1_1825.mrna1"; class_code "o"; tss_id "TSS920";
chr1	VVGENOMEgmap	exon	18348176	18348181	.	+	.	gene_id "XLOC_000691"; transcript_id "TCONS_00001412"; exon_number "4"; gene_name "lcl|NC_012007.3_cds_XP_003631345.1_1825"; oId "TR206902|c0_g1_i206902.mrna1"; nearest_ref "lcl|NC_012007.3_cds_XP_003631345.1_1825.mrna1"; class_code "o"; tss_id "TSS920";
chr1	VVGENOMEgmap	exon	18351260	18351264	.	+	.	gene_id "XLOC_000691"; transcript_id "TCONS_00001412"; exon_number "5"; gene_name "lcl|NC_012007.3_cds_XP_003631345.1_1825"; oId "TR206902|c0_g1_i206902.mrna1"; nearest_ref "lcl|NC_012007.3_cds_XP_003631345.1_1825.mrna1"; class_code "o"; tss_id "TSS920";
chr1	VVGENOMEgmap	exon	18351731	18351738	.	+	.	gene_id "XLOC_000691"; transcript_id "TCONS_00001412"; exon_number "6"; gene_name "lcl|NC_012007.3_cds_XP_003631345.1_1825"; oId "TR206902|c0_g1_i206902.mrna1"; nearest_ref "lcl|NC_012007.3_cds_XP_003631345.1_1825.mrna1"; class_code "o"; tss_id "TSS920";
chr1	VVGENOMEgmap	exon	18352384	18352385	.	+	.	gene_id "XLOC_000691"; transcript_id "TCONS_00001412"; exon_number "7"; gene_name "lcl|NC_012007.3_cds_XP_003631345.1_1825"; oId "TR206902|c0_g1_i206902.mrna1"; nearest_ref "lcl|NC_012007.3_cds_XP_003631345.1_1825.mrna1"; class_code "o"; tss_id "TSS920";
chr1	VVGENOMEgmap	exon	18356388	18356395	.	+	.	gene_id "XLOC_000691"; transcript_id "TCONS_00001412"; exon_number "8"; gene_name "lcl|NC_012007.3_cds_XP_003631345.1_1825"; oId "TR206902|c0_g1_i206902.mrna1"; nearest_ref "lcl|NC_012007.3_cds_XP_003631345.1_1825.mrna1"; class_code "o"; tss_id "TSS920";
chr1	VVGENOMEgmap	exon	18361323	18361326	.	+	.	gene_id "XLOC_000691"; transcript_id "TCONS_00001412"; exon_number "9"; gene_name "lcl|NC_012007.3_cds_XP_003631345.1_1825"; oId "TR206902|c0_g1_i206902.mrna1"; nearest_ref "lcl|NC_012007.3_cds_XP_003631345.1_1825.mrna1"; class_code "o"; tss_id "TSS920";
chr1	VVGENOMEgmap	exon	18369414	18369415	.	+	.	gene_id "XLOC_000691"; transcript_id "TCONS_00001412"; exon_number "10"; gene_name "lcl|NC_012007.3_cds_XP_003631345.1_1825"; oId "TR206902|c0_g1_i206902.mrna1"; nearest_ref "lcl|NC_012007.3_cds_XP_003631345.1_1825.mrna1"; class_code "o"; tss_id "TSS920";
chr1	VVGENOMEgmap	exon	18371710	18371716	.	+	.	gene_id "XLOC_000691"; transcript_id "TCONS_00001412"; exon_number "11"; gene_name "lcl|NC_012007.3_cds_XP_003631345.1_1825"; oId "TR206902|c0_g1_i206902.mrna1"; nearest_ref "lcl|NC_012007.3_cds_XP_003631345.1_1825.mrna1"; class_code "o"; tss_id "TSS920";
chr1	VVGENOMEgmap	exon	18319923	18320250	.	+	.	gene_id "XLOC_000691"; transcript_id "TCONS_00001413"; exon_number "1"; gene_name "lcl|NC_012007.3_cds_XP_003631345.1_1825"; oId "TR206851|c0_g1_i206851.mrna1"; nearest_ref "lcl|NC_012007.3_cds_XP_003631345.1_1825.mrna1"; class_code "o"; tss_id "TSS920";
chr1	VVGENOMEgmap	exon	18328086	18328094	.	+	.	gene_id "XLOC_000691"; transcript_id "TCONS_00001413"; exon_number "2"; gene_name "lcl|NC_012007.3_cds_XP_003631345.1_1825"; oId "TR206851|c0_g1_i206851.mrna1"; nearest_ref "lcl|NC_012007.3_cds_XP_003631345.1_1825.mrna1"; class_code "o"; tss_id "TSS920";
chr1	VVGENOMEgmap	exon	18342477	18342478	.	+	.	gene_id "XLOC_000691"; transcript_id "TCONS_00001413"; exon_number "3"; gene_name "lcl|NC_012007.3_cds_XP_003631345.1_1825"; oId "TR206851|c0_g1_i206851.mrna1"; nearest_ref "lcl|NC_012007.3_cds_XP_003631345.1_1825.mrna1"; class_code "o"; tss_id "TSS920";
chr1	VVGENOMEgmap	exon	18344247	18344248	.	+	.	gene_id "XLOC_000691"; transcript_id "TCONS_00001413"; exon_number "4"; gene_name "lcl|NC_012007.3_cds_XP_003631345.1_1825"; oId "TR206851|c0_g1_i206851.mrna1"; nearest_ref "lcl|NC_012007.3_cds_XP_003631345.1_1825.mrna1"; class_code "o"; tss_id "TSS920";
chr1	VVGENOMEgmap	exon	18351884	18351892	.	+	.	gene_id "XLOC_000691"; transcript_id "TCONS_00001413"; exon_number "5"; gene_name "lcl|NC_012007.3_cds_XP_003631345.1_1825"; oId "TR206851|c0_g1_i206851.mrna1"; nearest_ref "lcl|NC_012007.3_cds_XP_003631345.1_1825.mrna1"; class_code "o"; tss_id "TSS920";
chr1	VVGENOMEgmap	exon	18360011	18360015	.	+	.	gene_id "XLOC_000691"; transcript_id "TCONS_00001413"; exon_number "6"; gene_name "lcl|NC_012007.3_cds_XP_003631345.1_1825"; oId "TR206851|c0_g1_i206851.mrna1"; nearest_ref "lcl|NC_012007.3_cds_XP_003631345.1_1825.mrna1"; class_code "o"; tss_id "TSS920";
chr1	VVGENOMEgmap	exon	18367790	18367793	.	+	.	gene_id "XLOC_000691"; transcript_id "TCONS_00001413"; exon_number "7"; gene_name "lcl|NC_012007.3_cds_XP_003631345.1_1825"; oId "TR206851|c0_g1_i206851.mrna1"; nearest_ref "lcl|NC_012007.3_cds_XP_003631345.1_1825.mrna1"; class_code "o"; tss_id "TSS920";
chr1	VVGENOMEgmap	exon	18373242	18373245	.	+	.	gene_id "XLOC_000691"; transcript_id "TCONS_00001413"; exon_number "8"; gene_name "lcl|NC_012007.3_cds_XP_003631345.1_1825"; oId "TR206851|c0_g1_i206851.mrna1"; nearest_ref "lcl|NC_012007.3_cds_XP_003631345.1_1825.mrna1"; class_code "o"; tss_id "TSS920";
chr1	VVGENOMEgmap	exon	18377499	18377503	.	+	.	gene_id "XLOC_000691"; transcript_id "TCONS_00001413"; exon_number "9"; gene_name "lcl|NC_012007.3_cds_XP_003631345.1_1825"; oId "TR206851|c0_g1_i206851.mrna1"; nearest_ref "lcl|NC_012007.3_cds_XP_003631345.1_1825.mrna1"; class_code "o"; tss_id "TSS920";
chr1	VVGENOMEgmap	exon	18378074	18378076	.	+	.	gene_id "XLOC_000691"; transcript_id "TCONS_00001413"; exon_number "10"; gene_name "lcl|NC_012007.3_cds_XP_003631345.1_1825"; oId "TR206851|c0_g1_i206851.mrna1"; nearest_ref "lcl|NC_012007.3_cds_XP_003631345.1_1825.mrna1"; class_code "o"; tss_id "TSS920";
chr1	VVGENOMEgmap	exon	18382133	18382138	.	+	.	gene_id "XLOC_000691"; transcript_id "TCONS_00001413"; exon_number "11"; gene_name "lcl|NC_012007.3_cds_XP_003631345.1_1825"; oId "TR206851|c0_g1_i206851.mrna1"; nearest_ref "lcl|NC_012007.3_cds_XP_003631345.1_1825.mrna1"; class_code "o"; tss_id "TSS920";
chr1	VVGENOMEgmap	exon	18382964	18382971	.	+	.	gene_id "XLOC_000691"; transcript_id "TCONS_00001413"; exon_number "12"; gene_name "lcl|NC_012007.3_cds_XP_003631345.1_1825"; oId "TR206851|c0_g1_i206851.mrna1"; nearest_ref "lcl|NC_012007.3_cds_XP_003631345.1_1825.mrna1"; class_code "o"; tss_id "TSS920";
chr1	VVGENOMEgmap	exon	18319923	18320250	.	+	.	gene_id "XLOC_000691"; transcript_id "TCONS_00001416"; exon_number "1"; gene_name "lcl|NC_012007.3_cds_XP_002263365.1_1828"; oId "TR206868|c0_g1_i206868.mrna1"; nearest_ref "lcl|NC_012007.3_cds_XP_002263365.1_1828.mrna1"; class_code "o"; tss_id "TSS920";
chr1	VVGENOMEgmap	exon	18328086	18328094	.	+	.	gene_id "XLOC_000691"; transcript_id "TCONS_00001416"; exon_number "2"; gene_name "lcl|NC_012007.3_cds_XP_002263365.1_1828"; oId "TR206868|c0_g1_i206868.mrna1"; nearest_ref "lcl|NC_012007.3_cds_XP_002263365.1_1828.mrna1"; class_code "o"; tss_id "TSS920";
chr1	VVGENOMEgmap	exon	18342477	18342478	.	+	.	gene_id "XLOC_000691"; transcript_id "TCONS_00001416"; exon_number "3"; gene_name "lcl|NC_012007.3_cds_XP_002263365.1_1828"; oId "TR206868|c0_g1_i206868.mrna1"; nearest_ref "lcl|NC_012007.3_cds_XP_002263365.1_1828.mrna1"; class_code "o"; tss_id "TSS920";
chr1	VVGENOMEgmap	exon	18344247	18344248	.	+	.	gene_id "XLOC_000691"; transcript_id "TCONS_00001416"; exon_number "4"; gene_name "lcl|NC_012007.3_cds_XP_002263365.1_1828"; oId "TR206868|c0_g1_i206868.mrna1"; nearest_ref "lcl|NC_012007.3_cds_XP_002263365.1_1828.mrna1"; class_code "o"; tss_id "TSS920";
chr1	VVGENOMEgmap	exon	18351884	18351895	.	+	.	gene_id "XLOC_000691"; transcript_id "TCONS_00001416"; exon_number "5"; gene_name "lcl|NC_012007.3_cds_XP_002263365.1_1828"; oId "TR206868|c0_g1_i206868.mrna1"; nearest_ref "lcl|NC_012007.3_cds_XP_002263365.1_1828.mrna1"; class_code "o"; tss_id "TSS920";
chr1	VVGENOMEgmap	exon	18352381	18352385	.	+	.	gene_id "XLOC_000691"; transcript_id "TCONS_00001416"; exon_number "6"; gene_name "lcl|NC_012007.3_cds_XP_002263365.1_1828"; oId "TR206868|c0_g1_i206868.mrna1"; nearest_ref "lcl|NC_012007.3_cds_XP_002263365.1_1828.mrna1"; class_code "o"; tss_id "TSS920";
chr1	VVGENOMEgmap	exon	18356385	18356395	.	+	.	gene_id "XLOC_000691"; transcript_id "TCONS_00001416"; exon_number "7"; gene_name "lcl|NC_012007.3_cds_XP_002263365.1_1828"; oId "TR206868|c0_g1_i206868.mrna1"; nearest_ref "lcl|NC_012007.3_cds_XP_002263365.1_1828.mrna1"; class_code "o"; tss_id "TSS920";
chr1	VVGENOMEgmap	exon	18361323	18361326	.	+	.	gene_id "XLOC_000691"; transcript_id "TCONS_00001416"; exon_number "8"; gene_name "lcl|NC_012007.3_cds_XP_002263365.1_1828"; oId "TR206868|c0_g1_i206868.mrna1"; nearest_ref "lcl|NC_012007.3_cds_XP_002263365.1_1828.mrna1"; class_code "o"; tss_id "TSS920";
chr1	VVGENOMEgmap	exon	18369414	18369415	.	+	.	gene_id "XLOC_000691"; transcript_id "TCONS_00001416"; exon_number "9"; gene_name "lcl|NC_012007.3_cds_XP_002263365.1_1828"; oId "TR206868|c0_g1_i206868.mrna1"; nearest_ref "lcl|NC_012007.3_cds_XP_002263365.1_1828.mrna1"; class_code "o"; tss_id "TSS920";
chr1	VVGENOMEgmap	exon	18371710	18371715	.	+	.	gene_id "XLOC_000691"; transcript_id "TCONS_00001416"; exon_number "10"; gene_name "lcl|NC_012007.3_cds_XP_002263365.1_1828"; oId "TR206868|c0_g1_i206868.mrna1"; nearest_ref "lcl|NC_012007.3_cds_XP_002263365.1_1828.mrna1"; class_code "o"; tss_id "TSS920";
chr1	VVGENOMEgmap	exon	18372310	18372324	.	+	.	gene_id "XLOC_000691"; transcript_id "TCONS_00001416"; exon_number "11"; gene_name "lcl|NC_012007.3_cds_XP_002263365.1_1828"; oId "TR206868|c0_g1_i206868.mrna1"; nearest_ref "lcl|NC_012007.3_cds_XP_002263365.1_1828.mrna1"; class_code "o"; tss_id "TSS920";
chr1	VVGENOMEgmap	exon	18377734	18377748	.	+	.	gene_id "XLOC_000691"; transcript_id "TCONS_00001416"; exon_number "12"; gene_name "lcl|NC_012007.3_cds_XP_002263365.1_1828"; oId "TR206868|c0_g1_i206868.mrna1"; nearest_ref "lcl|NC_012007.3_cds_XP_002263365.1_1828.mrna1"; class_code "o"; tss_id "TSS920";
chr1	VVGENOMEgmap	exon	18381915	18381925	.	+	.	gene_id "XLOC_000691"; transcript_id "TCONS_00001416"; exon_number "13"; gene_name "lcl|NC_012007.3_cds_XP_002263365.1_1828"; oId "TR206868|c0_g1_i206868.mrna1"; nearest_ref "lcl|NC_012007.3_cds_XP_002263365.1_1828.mrna1"; class_code "o"; tss_id "TSS920";
chr1	VVGENOMEgmap	exon	18387040	18387046	.	+	.	gene_id "XLOC_000691"; transcript_id "TCONS_00001416"; exon_number "14"; gene_name "lcl|NC_012007.3_cds_XP_002263365.1_1828"; oId "TR206868|c0_g1_i206868.mrna1"; nearest_ref "lcl|NC_012007.3_cds_XP_002263365.1_1828.mrna1"; class_code "o"; tss_id "TSS920";
chr1	VVGENOMEgmap	exon	18389070	18389073	.	+	.	gene_id "XLOC_000691"; transcript_id "TCONS_00001416"; exon_number "15"; gene_name "lcl|NC_012007.3_cds_XP_002263365.1_1828"; oId "TR206868|c0_g1_i206868.mrna1"; nearest_ref "lcl|NC_012007.3_cds_XP_002263365.1_1828.mrna1"; class_code "o"; tss_id "TSS920";
chr1	VVGENOMEgmap	exon	18390021	18390041	.	+	.	gene_id "XLOC_000691"; transcript_id "TCONS_00001416"; exon_number "16"; gene_name "lcl|NC_012007.3_cds_XP_002263365.1_1828"; oId "TR206868|c0_g1_i206868.mrna1"; nearest_ref "lcl|NC_012007.3_cds_XP_002263365.1_1828.mrna1"; class_code "o"; tss_id "TSS920";
chr1	VVGENOMEgmap	exon	18319923	18320250	.	+	.	gene_id "XLOC_000691"; transcript_id "TCONS_00001417"; exon_number "1"; gene_name "lcl|NC_012007.3_cds_XP_002263365.1_1828"; oId "TR206870|c0_g1_i206870.mrna1"; nearest_ref "lcl|NC_012007.3_cds_XP_002263365.1_1828.mrna1"; class_code "o"; tss_id "TSS920";
chr1	VVGENOMEgmap	exon	18328086	18328094	.	+	.	gene_id "XLOC_000691"; transcript_id "TCONS_00001417"; exon_number "2"; gene_name "lcl|NC_012007.3_cds_XP_002263365.1_1828"; oId "TR206870|c0_g1_i206870.mrna1"; nearest_ref "lcl|NC_012007.3_cds_XP_002263365.1_1828.mrna1"; class_code "o"; tss_id "TSS920";
chr1	VVGENOMEgmap	exon	18342477	18342478	.	+	.	gene_id "XLOC_000691"; transcript_id "TCONS_00001417"; exon_number "3"; gene_name "lcl|NC_012007.3_cds_XP_002263365.1_1828"; oId "TR206870|c0_g1_i206870.mrna1"; nearest_ref "lcl|NC_012007.3_cds_XP_002263365.1_1828.mrna1"; class_code "o"; tss_id "TSS920";
chr1	VVGENOMEgmap	exon	18344247	18344248	.	+	.	gene_id "XLOC_000691"; transcript_id "TCONS_00001417"; exon_number "4"; gene_name "lcl|NC_012007.3_cds_XP_002263365.1_1828"; oId "TR206870|c0_g1_i206870.mrna1"; nearest_ref "lcl|NC_012007.3_cds_XP_002263365.1_1828.mrna1"; class_code "o"; tss_id "TSS920";
chr1	VVGENOMEgmap	exon	18351884	18351895	.	+	.	gene_id "XLOC_000691"; transcript_id "TCONS_00001417"; exon_number "5"; gene_name "lcl|NC_012007.3_cds_XP_002263365.1_1828"; oId "TR206870|c0_g1_i206870.mrna1"; nearest_ref "lcl|NC_012007.3_cds_XP_002263365.1_1828.mrna1"; class_code "o"; tss_id "TSS920";
chr1	VVGENOMEgmap	exon	18352381	18352385	.	+	.	gene_id "XLOC_000691"; transcript_id "TCONS_00001417"; exon_number "6"; gene_name "lcl|NC_012007.3_cds_XP_002263365.1_1828"; oId "TR206870|c0_g1_i206870.mrna1"; nearest_ref "lcl|NC_012007.3_cds_XP_002263365.1_1828.mrna1"; class_code "o"; tss_id "TSS920";
chr1	VVGENOMEgmap	exon	18356385	18356395	.	+	.	gene_id "XLOC_000691"; transcript_id "TCONS_00001417"; exon_number "7"; gene_name "lcl|NC_012007.3_cds_XP_002263365.1_1828"; oId "TR206870|c0_g1_i206870.mrna1"; nearest_ref "lcl|NC_012007.3_cds_XP_002263365.1_1828.mrna1"; class_code "o"; tss_id "TSS920";
chr1	VVGENOMEgmap	exon	18361323	18361326	.	+	.	gene_id "XLOC_000691"; transcript_id "TCONS_00001417"; exon_number "8"; gene_name "lcl|NC_012007.3_cds_XP_002263365.1_1828"; oId "TR206870|c0_g1_i206870.mrna1"; nearest_ref "lcl|NC_012007.3_cds_XP_002263365.1_1828.mrna1"; class_code "o"; tss_id "TSS920";
chr1	VVGENOMEgmap	exon	18369414	18369415	.	+	.	gene_id "XLOC_000691"; transcript_id "TCONS_00001417"; exon_number "9"; gene_name "lcl|NC_012007.3_cds_XP_002263365.1_1828"; oId "TR206870|c0_g1_i206870.mrna1"; nearest_ref "lcl|NC_012007.3_cds_XP_002263365.1_1828.mrna1"; class_code "o"; tss_id "TSS920";
chr1	VVGENOMEgmap	exon	18371710	18371715	.	+	.	gene_id "XLOC_000691"; transcript_id "TCONS_00001417"; exon_number "10"; gene_name "lcl|NC_012007.3_cds_XP_002263365.1_1828"; oId "TR206870|c0_g1_i206870.mrna1"; nearest_ref "lcl|NC_012007.3_cds_XP_002263365.1_1828.mrna1"; class_code "o"; tss_id "TSS920";
chr1	VVGENOMEgmap	exon	18372310	18372322	.	+	.	gene_id "XLOC_000691"; transcript_id "TCONS_00001417"; exon_number "11"; gene_name "lcl|NC_012007.3_cds_XP_002263365.1_1828"; oId "TR206870|c0_g1_i206870.mrna1"; nearest_ref "lcl|NC_012007.3_cds_XP_002263365.1_1828.mrna1"; class_code "o"; tss_id "TSS920";
chr1	VVGENOMEgmap	exon	18378612	18378620	.	+	.	gene_id "XLOC_000691"; transcript_id "TCONS_00001417"; exon_number "12"; gene_name "lcl|NC_012007.3_cds_XP_002263365.1_1828"; oId "TR206870|c0_g1_i206870.mrna1"; nearest_ref "lcl|NC_012007.3_cds_XP_002263365.1_1828.mrna1"; class_code "o"; tss_id "TSS920";
chr1	VVGENOMEgmap	exon	18378772	18378774	.	+	.	gene_id "XLOC_000691"; transcript_id "TCONS_00001417"; exon_number "13"; gene_name "lcl|NC_012007.3_cds_XP_002263365.1_1828"; oId "TR206870|c0_g1_i206870.mrna1"; nearest_ref "lcl|NC_012007.3_cds_XP_002263365.1_1828.mrna1"; class_code "o"; tss_id "TSS920";
chr1	VVGENOMEgmap	exon	18378903	18378910	.	+	.	gene_id "XLOC_000691"; transcript_id "TCONS_00001417"; exon_number "14"; gene_name "lcl|NC_012007.3_cds_XP_002263365.1_1828"; oId "TR206870|c0_g1_i206870.mrna1"; nearest_ref "lcl|NC_012007.3_cds_XP_002263365.1_1828.mrna1"; class_code "o"; tss_id "TSS920";
chr1	VVGENOMEgmap	exon	18381920	18381925	.	+	.	gene_id "XLOC_000691"; transcript_id "TCONS_00001417"; exon_number "15"; gene_name "lcl|NC_012007.3_cds_XP_002263365.1_1828"; oId "TR206870|c0_g1_i206870.mrna1"; nearest_ref "lcl|NC_012007.3_cds_XP_002263365.1_1828.mrna1"; class_code "o"; tss_id "TSS920";
chr1	VVGENOMEgmap	exon	18387040	18387046	.	+	.	gene_id "XLOC_000691"; transcript_id "TCONS_00001417"; exon_number "16"; gene_name "lcl|NC_012007.3_cds_XP_002263365.1_1828"; oId "TR206870|c0_g1_i206870.mrna1"; nearest_ref "lcl|NC_012007.3_cds_XP_002263365.1_1828.mrna1"; class_code "o"; tss_id "TSS920";
chr1	VVGENOMEgmap	exon	18389070	18389073	.	+	.	gene_id "XLOC_000691"; transcript_id "TCONS_00001417"; exon_number "17"; gene_name "lcl|NC_012007.3_cds_XP_002263365.1_1828"; oId "TR206870|c0_g1_i206870.mrna1"; nearest_ref "lcl|NC_012007.3_cds_XP_002263365.1_1828.mrna1"; class_code "o"; tss_id "TSS920";
chr1	VVGENOMEgmap	exon	18390021	18390041	.	+	.	gene_id "XLOC_000691"; transcript_id "TCONS_00001417"; exon_number "18"; gene_name "lcl|NC_012007.3_cds_XP_002263365.1_1828"; oId "TR206870|c0_g1_i206870.mrna1"; nearest_ref "lcl|NC_012007.3_cds_XP_002263365.1_1828.mrna1"; class_code "o"; tss_id "TSS920";
chr1	VVGENOMEgmap	exon	18319923	18320250	.	+	.	gene_id "XLOC_000691"; transcript_id "TCONS_00001415"; exon_number "1"; gene_name "lcl|NC_012007.3_cds_XP_002263365.1_1828"; oId "TR206849|c0_g1_i206849.mrna1"; nearest_ref "lcl|NC_012007.3_cds_XP_002263365.1_1828.mrna1"; class_code "o"; tss_id "TSS920";
chr1	VVGENOMEgmap	exon	18328086	18328094	.	+	.	gene_id "XLOC_000691"; transcript_id "TCONS_00001415"; exon_number "2"; gene_name "lcl|NC_012007.3_cds_XP_002263365.1_1828"; oId "TR206849|c0_g1_i206849.mrna1"; nearest_ref "lcl|NC_012007.3_cds_XP_002263365.1_1828.mrna1"; class_code "o"; tss_id "TSS920";
chr1	VVGENOMEgmap	exon	18342477	18342478	.	+	.	gene_id "XLOC_000691"; transcript_id "TCONS_00001415"; exon_number "3"; gene_name "lcl|NC_012007.3_cds_XP_002263365.1_1828"; oId "TR206849|c0_g1_i206849.mrna1"; nearest_ref "lcl|NC_012007.3_cds_XP_002263365.1_1828.mrna1"; class_code "o"; tss_id "TSS920";
chr1	VVGENOMEgmap	exon	18344247	18344248	.	+	.	gene_id "XLOC_000691"; transcript_id "TCONS_00001415"; exon_number "4"; gene_name "lcl|NC_012007.3_cds_XP_002263365.1_1828"; oId "TR206849|c0_g1_i206849.mrna1"; nearest_ref "lcl|NC_012007.3_cds_XP_002263365.1_1828.mrna1"; class_code "o"; tss_id "TSS920";
chr1	VVGENOMEgmap	exon	18351884	18351895	.	+	.	gene_id "XLOC_000691"; transcript_id "TCONS_00001415"; exon_number "5"; gene_name "lcl|NC_012007.3_cds_XP_002263365.1_1828"; oId "TR206849|c0_g1_i206849.mrna1"; nearest_ref "lcl|NC_012007.3_cds_XP_002263365.1_1828.mrna1"; class_code "o"; tss_id "TSS920";
chr1	VVGENOMEgmap	exon	18352381	18352385	.	+	.	gene_id "XLOC_000691"; transcript_id "TCONS_00001415"; exon_number "6"; gene_name "lcl|NC_012007.3_cds_XP_002263365.1_1828"; oId "TR206849|c0_g1_i206849.mrna1"; nearest_ref "lcl|NC_012007.3_cds_XP_002263365.1_1828.mrna1"; class_code "o"; tss_id "TSS920";
chr1	VVGENOMEgmap	exon	18356385	18356395	.	+	.	gene_id "XLOC_000691"; transcript_id "TCONS_00001415"; exon_number "7"; gene_name "lcl|NC_012007.3_cds_XP_002263365.1_1828"; oId "TR206849|c0_g1_i206849.mrna1"; nearest_ref "lcl|NC_012007.3_cds_XP_002263365.1_1828.mrna1"; class_code "o"; tss_id "TSS920";
chr1	VVGENOMEgmap	exon	18361323	18361326	.	+	.	gene_id "XLOC_000691"; transcript_id "TCONS_00001415"; exon_number "8"; gene_name "lcl|NC_012007.3_cds_XP_002263365.1_1828"; oId "TR206849|c0_g1_i206849.mrna1"; nearest_ref "lcl|NC_012007.3_cds_XP_002263365.1_1828.mrna1"; class_code "o"; tss_id "TSS920";
chr1	VVGENOMEgmap	exon	18369414	18369415	.	+	.	gene_id "XLOC_000691"; transcript_id "TCONS_00001415"; exon_number "9"; gene_name "lcl|NC_012007.3_cds_XP_002263365.1_1828"; oId "TR206849|c0_g1_i206849.mrna1"; nearest_ref "lcl|NC_012007.3_cds_XP_002263365.1_1828.mrna1"; class_code "o"; tss_id "TSS920";
chr1	VVGENOMEgmap	exon	18371710	18371715	.	+	.	gene_id "XLOC_000691"; transcript_id "TCONS_00001415"; exon_number "10"; gene_name "lcl|NC_012007.3_cds_XP_002263365.1_1828"; oId "TR206849|c0_g1_i206849.mrna1"; nearest_ref "lcl|NC_012007.3_cds_XP_002263365.1_1828.mrna1"; class_code "o"; tss_id "TSS920";
chr1	VVGENOMEgmap	exon	18372310	18372322	.	+	.	gene_id "XLOC_000691"; transcript_id "TCONS_00001415"; exon_number "11"; gene_name "lcl|NC_012007.3_cds_XP_002263365.1_1828"; oId "TR206849|c0_g1_i206849.mrna1"; nearest_ref "lcl|NC_012007.3_cds_XP_002263365.1_1828.mrna1"; class_code "o"; tss_id "TSS920";
chr1	VVGENOMEgmap	exon	18378612	18378620	.	+	.	gene_id "XLOC_000691"; transcript_id "TCONS_00001415"; exon_number "12"; gene_name "lcl|NC_012007.3_cds_XP_002263365.1_1828"; oId "TR206849|c0_g1_i206849.mrna1"; nearest_ref "lcl|NC_012007.3_cds_XP_002263365.1_1828.mrna1"; class_code "o"; tss_id "TSS920";
chr1	VVGENOMEgmap	exon	18378772	18378775	.	+	.	gene_id "XLOC_000691"; transcript_id "TCONS_00001415"; exon_number "13"; gene_name "lcl|NC_012007.3_cds_XP_002263365.1_1828"; oId "TR206849|c0_g1_i206849.mrna1"; nearest_ref "lcl|NC_012007.3_cds_XP_002263365.1_1828.mrna1"; class_code "o"; tss_id "TSS920";
chr1	VVGENOMEgmap	exon	18378903	18378910	.	+	.	gene_id "XLOC_000691"; transcript_id "TCONS_00001415"; exon_number "14"; gene_name "lcl|NC_012007.3_cds_XP_002263365.1_1828"; oId "TR206849|c0_g1_i206849.mrna1"; nearest_ref "lcl|NC_012007.3_cds_XP_002263365.1_1828.mrna1"; class_code "o"; tss_id "TSS920";
chr1	VVGENOMEgmap	exon	18381920	18381925	.	+	.	gene_id "XLOC_000691"; transcript_id "TCONS_00001415"; exon_number "15"; gene_name "lcl|NC_012007.3_cds_XP_002263365.1_1828"; oId "TR206849|c0_g1_i206849.mrna1"; nearest_ref "lcl|NC_012007.3_cds_XP_002263365.1_1828.mrna1"; class_code "o"; tss_id "TSS920";
chr1	VVGENOMEgmap	exon	18387040	18387046	.	+	.	gene_id "XLOC_000691"; transcript_id "TCONS_00001415"; exon_number "16"; gene_name "lcl|NC_012007.3_cds_XP_002263365.1_1828"; oId "TR206849|c0_g1_i206849.mrna1"; nearest_ref "lcl|NC_012007.3_cds_XP_002263365.1_1828.mrna1"; class_code "o"; tss_id "TSS920";
chr1	VVGENOMEgmap	exon	18389070	18389073	.	+	.	gene_id "XLOC_000691"; transcript_id "TCONS_00001415"; exon_number "17"; gene_name "lcl|NC_012007.3_cds_XP_002263365.1_1828"; oId "TR206849|c0_g1_i206849.mrna1"; nearest_ref "lcl|NC_012007.3_cds_XP_002263365.1_1828.mrna1"; class_code "o"; tss_id "TSS920";
chr1	VVGENOMEgmap	exon	18390021	18390041	.	+	.	gene_id "XLOC_000691"; transcript_id "TCONS_00001415"; exon_number "18"; gene_name "lcl|NC_012007.3_cds_XP_002263365.1_1828"; oId "TR206849|c0_g1_i206849.mrna1"; nearest_ref "lcl|NC_012007.3_cds_XP_002263365.1_1828.mrna1"; class_code "o"; tss_id "TSS920";
chr1	VVGENOMEgmap	exon	18319923	18320250	.	+	.	gene_id "XLOC_000691"; transcript_id "TCONS_00001414"; exon_number "1"; gene_name "lcl|NC_012007.3_cds_XP_002263365.1_1828"; oId "TR206845|c0_g1_i206845.mrna1"; nearest_ref "lcl|NC_012007.3_cds_XP_002263365.1_1828.mrna1"; class_code "o"; tss_id "TSS920";
chr1	VVGENOMEgmap	exon	18328086	18328094	.	+	.	gene_id "XLOC_000691"; transcript_id "TCONS_00001414"; exon_number "2"; gene_name "lcl|NC_012007.3_cds_XP_002263365.1_1828"; oId "TR206845|c0_g1_i206845.mrna1"; nearest_ref "lcl|NC_012007.3_cds_XP_002263365.1_1828.mrna1"; class_code "o"; tss_id "TSS920";
chr1	VVGENOMEgmap	exon	18342477	18342478	.	+	.	gene_id "XLOC_000691"; transcript_id "TCONS_00001414"; exon_number "3"; gene_name "lcl|NC_012007.3_cds_XP_002263365.1_1828"; oId "TR206845|c0_g1_i206845.mrna1"; nearest_ref "lcl|NC_012007.3_cds_XP_002263365.1_1828.mrna1"; class_code "o"; tss_id "TSS920";
chr1	VVGENOMEgmap	exon	18344247	18344248	.	+	.	gene_id "XLOC_000691"; transcript_id "TCONS_00001414"; exon_number "4"; gene_name "lcl|NC_012007.3_cds_XP_002263365.1_1828"; oId "TR206845|c0_g1_i206845.mrna1"; nearest_ref "lcl|NC_012007.3_cds_XP_002263365.1_1828.mrna1"; class_code "o"; tss_id "TSS920";
chr1	VVGENOMEgmap	exon	18351884	18351895	.	+	.	gene_id "XLOC_000691"; transcript_id "TCONS_00001414"; exon_number "5"; gene_name "lcl|NC_012007.3_cds_XP_002263365.1_1828"; oId "TR206845|c0_g1_i206845.mrna1"; nearest_ref "lcl|NC_012007.3_cds_XP_002263365.1_1828.mrna1"; class_code "o"; tss_id "TSS920";
chr1	VVGENOMEgmap	exon	18352381	18352385	.	+	.	gene_id "XLOC_000691"; transcript_id "TCONS_00001414"; exon_number "6"; gene_name "lcl|NC_012007.3_cds_XP_002263365.1_1828"; oId "TR206845|c0_g1_i206845.mrna1"; nearest_ref "lcl|NC_012007.3_cds_XP_002263365.1_1828.mrna1"; class_code "o"; tss_id "TSS920";
chr1	VVGENOMEgmap	exon	18356385	18356395	.	+	.	gene_id "XLOC_000691"; transcript_id "TCONS_00001414"; exon_number "7"; gene_name "lcl|NC_012007.3_cds_XP_002263365.1_1828"; oId "TR206845|c0_g1_i206845.mrna1"; nearest_ref "lcl|NC_012007.3_cds_XP_002263365.1_1828.mrna1"; class_code "o"; tss_id "TSS920";
chr1	VVGENOMEgmap	exon	18361323	18361326	.	+	.	gene_id "XLOC_000691"; transcript_id "TCONS_00001414"; exon_number "8"; gene_name "lcl|NC_012007.3_cds_XP_002263365.1_1828"; oId "TR206845|c0_g1_i206845.mrna1"; nearest_ref "lcl|NC_012007.3_cds_XP_002263365.1_1828.mrna1"; class_code "o"; tss_id "TSS920";
chr1	VVGENOMEgmap	exon	18369414	18369415	.	+	.	gene_id "XLOC_000691"; transcript_id "TCONS_00001414"; exon_number "9"; gene_name "lcl|NC_012007.3_cds_XP_002263365.1_1828"; oId "TR206845|c0_g1_i206845.mrna1"; nearest_ref "lcl|NC_012007.3_cds_XP_002263365.1_1828.mrna1"; class_code "o"; tss_id "TSS920";
chr1	VVGENOMEgmap	exon	18371710	18371715	.	+	.	gene_id "XLOC_000691"; transcript_id "TCONS_00001414"; exon_number "10"; gene_name "lcl|NC_012007.3_cds_XP_002263365.1_1828"; oId "TR206845|c0_g1_i206845.mrna1"; nearest_ref "lcl|NC_012007.3_cds_XP_002263365.1_1828.mrna1"; class_code "o"; tss_id "TSS920";
chr1	VVGENOMEgmap	exon	18372310	18372323	.	+	.	gene_id "XLOC_000691"; transcript_id "TCONS_00001414"; exon_number "11"; gene_name "lcl|NC_012007.3_cds_XP_002263365.1_1828"; oId "TR206845|c0_g1_i206845.mrna1"; nearest_ref "lcl|NC_012007.3_cds_XP_002263365.1_1828.mrna1"; class_code "o"; tss_id "TSS920";
chr1	VVGENOMEgmap	exon	18377743	18377758	.	+	.	gene_id "XLOC_000691"; transcript_id "TCONS_00001414"; exon_number "12"; gene_name "lcl|NC_012007.3_cds_XP_002263365.1_1828"; oId "TR206845|c0_g1_i206845.mrna1"; nearest_ref "lcl|NC_012007.3_cds_XP_002263365.1_1828.mrna1"; class_code "o"; tss_id "TSS920";
chr1	VVGENOMEgmap	exon	18381906	18381929	.	+	.	gene_id "XLOC_000691"; transcript_id "TCONS_00001414"; exon_number "13"; gene_name "lcl|NC_012007.3_cds_XP_002263365.1_1828"; oId "TR206845|c0_g1_i206845.mrna1"; nearest_ref "lcl|NC_012007.3_cds_XP_002263365.1_1828.mrna1"; class_code "o"; tss_id "TSS920";
chr1	VVGENOMEgmap	exon	18387045	18387046	.	+	.	gene_id "XLOC_000691"; transcript_id "TCONS_00001414"; exon_number "14"; gene_name "lcl|NC_012007.3_cds_XP_002263365.1_1828"; oId "TR206845|c0_g1_i206845.mrna1"; nearest_ref "lcl|NC_012007.3_cds_XP_002263365.1_1828.mrna1"; class_code "o"; tss_id "TSS920";
chr1	VVGENOMEgmap	exon	18389070	18389073	.	+	.	gene_id "XLOC_000691"; transcript_id "TCONS_00001414"; exon_number "15"; gene_name "lcl|NC_012007.3_cds_XP_002263365.1_1828"; oId "TR206845|c0_g1_i206845.mrna1"; nearest_ref "lcl|NC_012007.3_cds_XP_002263365.1_1828.mrna1"; class_code "o"; tss_id "TSS920";
chr1	VVGENOMEgmap	exon	18390021	18390041	.	+	.	gene_id "XLOC_000691"; transcript_id "TCONS_00001414"; exon_number "16"; gene_name "lcl|NC_012007.3_cds_XP_002263365.1_1828"; oId "TR206845|c0_g1_i206845.mrna1"; nearest_ref "lcl|NC_012007.3_cds_XP_002263365.1_1828.mrna1"; class_code "o"; tss_id "TSS920";
chr1	VVGENOMEgmap	exon	18319972	18320263	.	+	.	gene_id "XLOC_000691"; transcript_id "TCONS_00001418"; exon_number "1"; gene_name "lcl|NC_012007.3_cds_XP_010654765.1_1821"; oId "TR206884|c0_g1_i206884.mrna1"; nearest_ref "lcl|NC_012007.3_cds_XP_010654765.1_1821.mrna1"; class_code "p"; tss_id "TSS921";
chr1	VVGENOMEgmap	exon	18313277	18313451	.	+	.	gene_id "XLOC_000692"; transcript_id "TCONS_00001409"; exon_number "1"; gene_name "lcl|NC_012007.3_cds_XP_010654773.1_1822"; oId "TR335172|c0_g1_i335172.mrna1"; nearest_ref "lcl|NC_012007.3_cds_XP_010654773.1_1822.mrna1"; class_code "i"; tss_id "TSS922";
chr1	VVGENOMEgmap	exon	18444205	18444658	.	+	.	gene_id "XLOC_000693"; transcript_id "TCONS_00001419"; exon_number "1"; oId "TR285494|c0_g1_i285494.mrna1"; class_code "u"; tss_id "TSS923";
chr1	VVGENOMEgmap	exon	18453716	18453993	.	+	.	gene_id "XLOC_000694"; transcript_id "TCONS_00001420"; exon_number "1"; oId "TR327790|c0_g1_i327790.mrna5"; class_code "u"; tss_id "TSS924";
chr1	VVGENOMEgmap	exon	18457258	18457263	.	+	.	gene_id "XLOC_000695"; transcript_id "TCONS_00001422"; exon_number "1"; gene_name "lcl|NC_012017.3_cds_XP_019078635.1_1377"; oId "TR294620|c0_g1_i294620.mrna3"; nearest_ref "lcl|NC_012017.3_cds_XP_019078635.1_1377.mrna2"; class_code "o"; tss_id "TSS925";
chr1	VVGENOMEgmap	exon	18461025	18461030	.	+	.	gene_id "XLOC_000695"; transcript_id "TCONS_00001422"; exon_number "2"; gene_name "lcl|NC_012017.3_cds_XP_019078635.1_1377"; oId "TR294620|c0_g1_i294620.mrna3"; nearest_ref "lcl|NC_012017.3_cds_XP_019078635.1_1377.mrna2"; class_code "o"; tss_id "TSS925";
chr1	VVGENOMEgmap	exon	18466894	18466897	.	+	.	gene_id "XLOC_000695"; transcript_id "TCONS_00001422"; exon_number "3"; gene_name "lcl|NC_012017.3_cds_XP_019078635.1_1377"; oId "TR294620|c0_g1_i294620.mrna3"; nearest_ref "lcl|NC_012017.3_cds_XP_019078635.1_1377.mrna2"; class_code "o"; tss_id "TSS925";
chr1	VVGENOMEgmap	exon	18488291	18488305	.	+	.	gene_id "XLOC_000695"; transcript_id "TCONS_00001422"; exon_number "4"; gene_name "lcl|NC_012017.3_cds_XP_019078635.1_1377"; oId "TR294620|c0_g1_i294620.mrna3"; nearest_ref "lcl|NC_012017.3_cds_XP_019078635.1_1377.mrna2"; class_code "o"; tss_id "TSS925";
chr1	VVGENOMEgmap	exon	18494341	18494343	.	+	.	gene_id "XLOC_000695"; transcript_id "TCONS_00001422"; exon_number "5"; gene_name "lcl|NC_012017.3_cds_XP_019078635.1_1377"; oId "TR294620|c0_g1_i294620.mrna3"; nearest_ref "lcl|NC_012017.3_cds_XP_019078635.1_1377.mrna2"; class_code "o"; tss_id "TSS925";
chr1	VVGENOMEgmap	exon	18494443	18494600	.	+	.	gene_id "XLOC_000695"; transcript_id "TCONS_00001422"; exon_number "6"; gene_name "lcl|NC_012017.3_cds_XP_019078635.1_1377"; oId "TR294620|c0_g1_i294620.mrna3"; nearest_ref "lcl|NC_012017.3_cds_XP_019078635.1_1377.mrna2"; class_code "o"; tss_id "TSS925";
chr1	VVGENOMEgmap	exon	18457258	18457263	.	+	.	gene_id "XLOC_000695"; transcript_id "TCONS_00001421"; exon_number "1"; gene_name "lcl|NC_012017.3_cds_XP_019078635.1_1377"; oId "TR294600|c0_g1_i294600.mrna3"; nearest_ref "lcl|NC_012017.3_cds_XP_019078635.1_1377.mrna2"; class_code "o"; tss_id "TSS925";
chr1	VVGENOMEgmap	exon	18461025	18461030	.	+	.	gene_id "XLOC_000695"; transcript_id "TCONS_00001421"; exon_number "2"; gene_name "lcl|NC_012017.3_cds_XP_019078635.1_1377"; oId "TR294600|c0_g1_i294600.mrna3"; nearest_ref "lcl|NC_012017.3_cds_XP_019078635.1_1377.mrna2"; class_code "o"; tss_id "TSS925";
chr1	VVGENOMEgmap	exon	18466894	18466897	.	+	.	gene_id "XLOC_000695"; transcript_id "TCONS_00001421"; exon_number "3"; gene_name "lcl|NC_012017.3_cds_XP_019078635.1_1377"; oId "TR294600|c0_g1_i294600.mrna3"; nearest_ref "lcl|NC_012017.3_cds_XP_019078635.1_1377.mrna2"; class_code "o"; tss_id "TSS925";
chr1	VVGENOMEgmap	exon	18488291	18488305	.	+	.	gene_id "XLOC_000695"; transcript_id "TCONS_00001421"; exon_number "4"; gene_name "lcl|NC_012017.3_cds_XP_019078635.1_1377"; oId "TR294600|c0_g1_i294600.mrna3"; nearest_ref "lcl|NC_012017.3_cds_XP_019078635.1_1377.mrna2"; class_code "o"; tss_id "TSS925";
chr1	VVGENOMEgmap	exon	18494341	18494344	.	+	.	gene_id "XLOC_000695"; transcript_id "TCONS_00001421"; exon_number "5"; gene_name "lcl|NC_012017.3_cds_XP_019078635.1_1377"; oId "TR294600|c0_g1_i294600.mrna3"; nearest_ref "lcl|NC_012017.3_cds_XP_019078635.1_1377.mrna2"; class_code "o"; tss_id "TSS925";
chr1	VVGENOMEgmap	exon	18494443	18494600	.	+	.	gene_id "XLOC_000695"; transcript_id "TCONS_00001421"; exon_number "6"; gene_name "lcl|NC_012017.3_cds_XP_019078635.1_1377"; oId "TR294600|c0_g1_i294600.mrna3"; nearest_ref "lcl|NC_012017.3_cds_XP_019078635.1_1377.mrna2"; class_code "o"; tss_id "TSS925";
chr1	VVGENOMEgmap	exon	18461023	18461030	.	+	.	gene_id "XLOC_000695"; transcript_id "TCONS_00001424"; exon_number "1"; gene_name "lcl|NC_012017.3_cds_XP_019078635.1_1377"; oId "TR294635|c0_g1_i294635.mrna5"; nearest_ref "lcl|NC_012017.3_cds_XP_019078635.1_1377.mrna2"; class_code "o"; tss_id "TSS926";
chr1	VVGENOMEgmap	exon	18466894	18466897	.	+	.	gene_id "XLOC_000695"; transcript_id "TCONS_00001424"; exon_number "2"; gene_name "lcl|NC_012017.3_cds_XP_019078635.1_1377"; oId "TR294635|c0_g1_i294635.mrna5"; nearest_ref "lcl|NC_012017.3_cds_XP_019078635.1_1377.mrna2"; class_code "o"; tss_id "TSS926";
chr1	VVGENOMEgmap	exon	18488291	18488296	.	+	.	gene_id "XLOC_000695"; transcript_id "TCONS_00001424"; exon_number "3"; gene_name "lcl|NC_012017.3_cds_XP_019078635.1_1377"; oId "TR294635|c0_g1_i294635.mrna5"; nearest_ref "lcl|NC_012017.3_cds_XP_019078635.1_1377.mrna2"; class_code "o"; tss_id "TSS926";
chr1	VVGENOMEgmap	exon	18494323	18494343	.	+	.	gene_id "XLOC_000695"; transcript_id "TCONS_00001424"; exon_number "4"; gene_name "lcl|NC_012017.3_cds_XP_019078635.1_1377"; oId "TR294635|c0_g1_i294635.mrna5"; nearest_ref "lcl|NC_012017.3_cds_XP_019078635.1_1377.mrna2"; class_code "o"; tss_id "TSS926";
chr1	VVGENOMEgmap	exon	18494440	18494600	.	+	.	gene_id "XLOC_000695"; transcript_id "TCONS_00001424"; exon_number "5"; gene_name "lcl|NC_012017.3_cds_XP_019078635.1_1377"; oId "TR294635|c0_g1_i294635.mrna5"; nearest_ref "lcl|NC_012017.3_cds_XP_019078635.1_1377.mrna2"; class_code "o"; tss_id "TSS926";
chr1	VVGENOMEgmap	exon	18461023	18461030	.	+	.	gene_id "XLOC_000695"; transcript_id "TCONS_00001423"; exon_number "1"; gene_name "lcl|NC_012017.3_cds_XP_019078635.1_1377"; oId "TR294592|c0_g1_i294592.mrna4"; nearest_ref "lcl|NC_012017.3_cds_XP_019078635.1_1377.mrna2"; class_code "o"; tss_id "TSS926";
chr1	VVGENOMEgmap	exon	18466894	18466897	.	+	.	gene_id "XLOC_000695"; transcript_id "TCONS_00001423"; exon_number "2"; gene_name "lcl|NC_012017.3_cds_XP_019078635.1_1377"; oId "TR294592|c0_g1_i294592.mrna4"; nearest_ref "lcl|NC_012017.3_cds_XP_019078635.1_1377.mrna2"; class_code "o"; tss_id "TSS926";
[truncated: 59,664 more rows]
