# Supplementary material for: Long Non-coding RNAs Coordinate Developmental Transitions and Other Key Biological Processes in Grapevine
Source: Sci Rep. 2019 Mar 5;9:3552. doi: 10.1038/s41598-019-38989-7 (PMC6401051; doi:10.1038/s41598-019-38989-7)
Supplement: Supplementary file 3 — LaTeX Supplementary File [file 41598_2019_38989_MOESM3_ESM.txt]

Supplementary Data 2:The GTF-formatted file for lncRNAs
chr1	VVGENOMEgmap	exon	694	718	100.00	+	.	transcript_id "TR169259|c0_g1_i169259.mrna1"; gene_id "TR169259|c0_g1_i169259.path1"; gene_name "TR169259|c0_g1_i169259";
chr1	VVGENOMEgmap	exon	10712	11001	98.00	+	.	transcript_id "TR169259|c0_g1_i169259.mrna1"; gene_id "TR169259|c0_g1_i169259.path1"; gene_name "TR169259|c0_g1_i169259";
chr1	VVGENOMEgmap	CDS	694	718	.	+	0	transcript_id "TR169259|c0_g1_i169259.mrna1"; gene_id "TR169259|c0_g1_i169259.path1"; gene_name "TR169259|c0_g1_i169259";
chr1	VVGENOMEgmap	CDS	10712	10938	.	+	2	transcript_id "TR169259|c0_g1_i169259.mrna1"; gene_id "TR169259|c0_g1_i169259.path1"; gene_name "TR169259|c0_g1_i169259";
chr1	VVGENOMEgmap	exon	694	718	100.00	+	.	transcript_id "TR169258|c0_g1_i169258.mrna2"; gene_id "TR169258|c0_g1_i169258.path2"; gene_name "TR169258|c0_g1_i169258";
chr1	VVGENOMEgmap	exon	10712	10945	98.00	+	.	transcript_id "TR169258|c0_g1_i169258.mrna2"; gene_id "TR169258|c0_g1_i169258.path2"; gene_name "TR169258|c0_g1_i169258";
chr1	VVGENOMEgmap	exon	12426	12454	93.00	+	.	transcript_id "TR169258|c0_g1_i169258.mrna2"; gene_id "TR169258|c0_g1_i169258.path2"; gene_name "TR169258|c0_g1_i169258";
chr1	VVGENOMEgmap	CDS	694	718	.	+	0	transcript_id "TR169258|c0_g1_i169258.mrna2"; gene_id "TR169258|c0_g1_i169258.path2"; gene_name "TR169258|c0_g1_i169258";
chr1	VVGENOMEgmap	CDS	10712	10938	.	+	2	transcript_id "TR169258|c0_g1_i169258.mrna2"; gene_id "TR169258|c0_g1_i169258.path2"; gene_name "TR169258|c0_g1_i169258";
chr1	VVGENOMEgmap	exon	694	718	100.00	+	.	transcript_id "TR169260|c0_g1_i169260.mrna1"; gene_id "TR169260|c0_g1_i169260.path1"; gene_name "TR169260|c0_g1_i169260";
chr1	VVGENOMEgmap	exon	10712	10945	98.00	+	.	transcript_id "TR169260|c0_g1_i169260.mrna1"; gene_id "TR169260|c0_g1_i169260.path1"; gene_name "TR169260|c0_g1_i169260";
chr1	VVGENOMEgmap	exon	12426	12482	92.00	+	.	transcript_id "TR169260|c0_g1_i169260.mrna1"; gene_id "TR169260|c0_g1_i169260.path1"; gene_name "TR169260|c0_g1_i169260";
chr1	VVGENOMEgmap	CDS	694	718	.	+	0	transcript_id "TR169260|c0_g1_i169260.mrna1"; gene_id "TR169260|c0_g1_i169260.path1"; gene_name "TR169260|c0_g1_i169260";
chr1	VVGENOMEgmap	CDS	10712	10938	.	+	2	transcript_id "TR169260|c0_g1_i169260.mrna1"; gene_id "TR169260|c0_g1_i169260.path1"; gene_name "TR169260|c0_g1_i169260";
chr1	VVGENOMEgmap	exon	10705	10945	98.00	+	.	transcript_id "TR214717|c0_g1_i214717.mrna1"; gene_id "TR214717|c0_g1_i214717.path1"; gene_name "TR214717|c0_g1_i214717";
chr1	VVGENOMEgmap	exon	12426	12529	95.00	+	.	transcript_id "TR214717|c0_g1_i214717.mrna1"; gene_id "TR214717|c0_g1_i214717.path1"; gene_name "TR214717|c0_g1_i214717";
chr1	VVGENOMEgmap	exon	12628	12652	100.00	+	.	transcript_id "TR214717|c0_g1_i214717.mrna1"; gene_id "TR214717|c0_g1_i214717.path1"; gene_name "TR214717|c0_g1_i214717";
chr1	VVGENOMEgmap	CDS	10705	10938	.	+	0	transcript_id "TR214717|c0_g1_i214717.mrna1"; gene_id "TR214717|c0_g1_i214717.path1"; gene_name "TR214717|c0_g1_i214717";
chr1	VVGENOMEgmap	exon	10705	10945	98.00	+	.	transcript_id "TR214700|c0_g1_i214700.mrna1"; gene_id "TR214700|c0_g1_i214700.path1"; gene_name "TR214700|c0_g1_i214700";
chr1	VVGENOMEgmap	exon	11686	12324	98.00	+	.	transcript_id "TR214700|c0_g1_i214700.mrna1"; gene_id "TR214700|c0_g1_i214700.path1"; gene_name "TR214700|c0_g1_i214700";
chr1	VVGENOMEgmap	exon	12426	12529	95.00	+	.	transcript_id "TR214700|c0_g1_i214700.mrna1"; gene_id "TR214700|c0_g1_i214700.path1"; gene_name "TR214700|c0_g1_i214700";
chr1	VVGENOMEgmap	exon	26528	26632	97.00	+	.	transcript_id "TR214700|c0_g1_i214700.mrna1"; gene_id "TR214700|c0_g1_i214700.path1"; gene_name "TR214700|c0_g1_i214700";
chr1	VVGENOMEgmap	exon	26705	26753	100.00	+	.	transcript_id "TR214700|c0_g1_i214700.mrna1"; gene_id "TR214700|c0_g1_i214700.path1"; gene_name "TR214700|c0_g1_i214700";
chr1	VVGENOMEgmap	CDS	10705	10938	.	+	0	transcript_id "TR214700|c0_g1_i214700.mrna1"; gene_id "TR214700|c0_g1_i214700.path1"; gene_name "TR214700|c0_g1_i214700";
chr1	VVGENOMEgmap	exon	10705	10945	98.00	+	.	transcript_id "TR214719|c0_g1_i214719.mrna1"; gene_id "TR214719|c0_g1_i214719.path1"; gene_name "TR214719|c0_g1_i214719";
chr1	VVGENOMEgmap	exon	12426	12529	95.00	+	.	transcript_id "TR214719|c0_g1_i214719.mrna1"; gene_id "TR214719|c0_g1_i214719.path1"; gene_name "TR214719|c0_g1_i214719";
chr1	VVGENOMEgmap	exon	26528	26632	97.00	+	.	transcript_id "TR214719|c0_g1_i214719.mrna1"; gene_id "TR214719|c0_g1_i214719.path1"; gene_name "TR214719|c0_g1_i214719";
chr1	VVGENOMEgmap	exon	26705	26753	100.00	+	.	transcript_id "TR214719|c0_g1_i214719.mrna1"; gene_id "TR214719|c0_g1_i214719.path1"; gene_name "TR214719|c0_g1_i214719";
chr1	VVGENOMEgmap	CDS	10705	10938	.	+	0	transcript_id "TR214719|c0_g1_i214719.mrna1"; gene_id "TR214719|c0_g1_i214719.path1"; gene_name "TR214719|c0_g1_i214719";
chr1	VVGENOMEgmap	exon	10917	10972	100.00	-	.	transcript_id "TR359550|c0_g1_i359550.mrna2"; gene_id "TR359550|c0_g1_i359550.path2"; gene_name "TR359550|c0_g1_i359550";
chr1	VVGENOMEgmap	exon	11578	12324	98.00	+	.	transcript_id "TR214673|c0_g1_i214673.mrna1"; gene_id "TR214673|c0_g1_i214673.path1"; gene_name "TR214673|c0_g1_i214673";
chr1	VVGENOMEgmap	exon	12426	12529	95.00	+	.	transcript_id "TR214673|c0_g1_i214673.mrna1"; gene_id "TR214673|c0_g1_i214673.path1"; gene_name "TR214673|c0_g1_i214673";
chr1	VVGENOMEgmap	exon	12628	12652	100.00	+	.	transcript_id "TR214673|c0_g1_i214673.mrna1"; gene_id "TR214673|c0_g1_i214673.path1"; gene_name "TR214673|c0_g1_i214673";
chr1	VVGENOMEgmap	CDS	11880	12047	.	+	0	transcript_id "TR214673|c0_g1_i214673.mrna1"; gene_id "TR214673|c0_g1_i214673.path1"; gene_name "TR214673|c0_g1_i214673";
chr1	VVGENOMEgmap	exon	11988	12274	89.00	+	.	transcript_id "TR355259|c0_g1_i355259.mrna2"; gene_id "TR355259|c0_g1_i355259.path2"; gene_name "TR355259|c0_g1_i355259";
chr1	VVGENOMEgmap	CDS	11990	12030	.	+	0	transcript_id "TR355259|c0_g1_i355259.mrna2"; gene_id "TR355259|c0_g1_i355259.path2"; gene_name "TR355259|c0_g1_i355259";
chr1	VVGENOMEgmap	exon	16558	16825	98.00	+	.	transcript_id "TR351939|c0_g1_i351939.mrna1"; gene_id "TR351939|c0_g1_i351939.path1"; gene_name "TR351939|c0_g1_i351939";
chr1	VVGENOMEgmap	CDS	16560	16661	.	+	0	transcript_id "TR351939|c0_g1_i351939.mrna1"; gene_id "TR351939|c0_g1_i351939.path1"; gene_name "TR351939|c0_g1_i351939";
chr1	VVGENOMEgmap	exon	55129	55570	99.00	-	.	transcript_id "TR343441|c0_g1_i343441.mrna1"; gene_id "TR343441|c0_g1_i343441.path1"; gene_name "TR343441|c0_g1_i343441";
chr1	VVGENOMEgmap	CDS	55457	55537	.	-	0	transcript_id "TR343441|c0_g1_i343441.mrna1"; gene_id "TR343441|c0_g1_i343441.path1"; gene_name "TR343441|c0_g1_i343441";
chr1	VVGENOMEgmap	exon	91842	92310	92.00	-	.	transcript_id "TR218465|c0_g1_i218465.mrna1"; gene_id "TR218465|c0_g1_i218465.path1"; gene_name "TR218465|c0_g1_i218465";
chr1	VVGENOMEgmap	CDS	92256	92310	.	-	0	transcript_id "TR218465|c0_g1_i218465.mrna1"; gene_id "TR218465|c0_g1_i218465.path1"; gene_name "TR218465|c0_g1_i218465";
chr1	VVGENOMEgmap	exon	91842	92310	97.00	-	.	transcript_id "TR218489|c0_g1_i218489.mrna1"; gene_id "TR218489|c0_g1_i218489.path1"; gene_name "TR218489|c0_g1_i218489";
chr1	VVGENOMEgmap	CDS	92256	92310	.	-	0	transcript_id "TR218489|c0_g1_i218489.mrna1"; gene_id "TR218489|c0_g1_i218489.path1"; gene_name "TR218489|c0_g1_i218489";
chr1	VVGENOMEgmap	exon	91842	92310	95.00	-	.	transcript_id "TR218495|c0_g1_i218495.mrna1"; gene_id "TR218495|c0_g1_i218495.path1"; gene_name "TR218495|c0_g1_i218495";
chr1	VVGENOMEgmap	CDS	92170	92310	.	-	0	transcript_id "TR218495|c0_g1_i218495.mrna1"; gene_id "TR218495|c0_g1_i218495.path1"; gene_name "TR218495|c0_g1_i218495";
chr1	VVGENOMEgmap	exon	91842	92439	100.00	-	.	transcript_id "TR218474|c0_g1_i218474.mrna1"; gene_id "TR218474|c0_g1_i218474.path1"; gene_name "TR218474|c0_g1_i218474";
chr1	VVGENOMEgmap	CDS	92170	92439	.	-	0	transcript_id "TR218474|c0_g1_i218474.mrna1"; gene_id "TR218474|c0_g1_i218474.path1"; gene_name "TR218474|c0_g1_i218474";
chr1	VVGENOMEgmap	exon	91864	92439	98.00	-	.	transcript_id "TR218480|c0_g1_i218480.mrna1"; gene_id "TR218480|c0_g1_i218480.path1"; gene_name "TR218480|c0_g1_i218480";
chr1	VVGENOMEgmap	CDS	92170	92439	.	-	0	transcript_id "TR218480|c0_g1_i218480.mrna1"; gene_id "TR218480|c0_g1_i218480.path1"; gene_name "TR218480|c0_g1_i218480";
chr1	VVGENOMEgmap	exon	91864	92439	94.00	-	.	transcript_id "TR218490|c0_g1_i218490.mrna1"; gene_id "TR218490|c0_g1_i218490.path1"; gene_name "TR218490|c0_g1_i218490";
chr1	VVGENOMEgmap	CDS	92170	92439	.	-	0	transcript_id "TR218490|c0_g1_i218490.mrna1"; gene_id "TR218490|c0_g1_i218490.path1"; gene_name "TR218490|c0_g1_i218490";
chr1	VVGENOMEgmap	exon	91870	92439	95.00	-	.	transcript_id "TR218467|c0_g1_i218467.mrna1"; gene_id "TR218467|c0_g1_i218467.path1"; gene_name "TR218467|c0_g1_i218467";
chr1	VVGENOMEgmap	CDS	92170	92439	.	-	0	transcript_id "TR218467|c0_g1_i218467.mrna1"; gene_id "TR218467|c0_g1_i218467.path1"; gene_name "TR218467|c0_g1_i218467";
chr1	VVGENOMEgmap	exon	91870	92439	92.00	-	.	transcript_id "TR218469|c0_g1_i218469.mrna1"; gene_id "TR218469|c0_g1_i218469.path1"; gene_name "TR218469|c0_g1_i218469";
chr1	VVGENOMEgmap	CDS	92273	92439	.	-	0	transcript_id "TR218469|c0_g1_i218469.mrna1"; gene_id "TR218469|c0_g1_i218469.path1"; gene_name "TR218469|c0_g1_i218469";
chr1	VVGENOMEgmap	exon	91870	91908	97.00	-	.	transcript_id "TR218473|c0_g1_i218473.mrna1"; gene_id "TR218473|c0_g1_i218473.path1"; gene_name "TR218473|c0_g1_i218473";
chr1	VVGENOMEgmap	exon	91918	92439	94.00	-	.	transcript_id "TR218473|c0_g1_i218473.mrna1"; gene_id "TR218473|c0_g1_i218473.path1"; gene_name "TR218473|c0_g1_i218473";
chr1	VVGENOMEgmap	CDS	92170	92439	.	-	0	transcript_id "TR218473|c0_g1_i218473.mrna1"; gene_id "TR218473|c0_g1_i218473.path1"; gene_name "TR218473|c0_g1_i218473";
chr1	VVGENOMEgmap	exon	91870	91908	97.00	-	.	transcript_id "TR218479|c0_g1_i218479.mrna1"; gene_id "TR218479|c0_g1_i218479.path1"; gene_name "TR218479|c0_g1_i218479";
chr1	VVGENOMEgmap	exon	91918	92439	91.00	-	.	transcript_id "TR218479|c0_g1_i218479.mrna1"; gene_id "TR218479|c0_g1_i218479.path1"; gene_name "TR218479|c0_g1_i218479";
chr1	VVGENOMEgmap	CDS	92273	92439	.	-	0	transcript_id "TR218479|c0_g1_i218479.mrna1"; gene_id "TR218479|c0_g1_i218479.path1"; gene_name "TR218479|c0_g1_i218479";
chr1	VVGENOMEgmap	exon	91870	92439	95.00	-	.	transcript_id "TR218483|c0_g1_i218483.mrna1"; gene_id "TR218483|c0_g1_i218483.path1"; gene_name "TR218483|c0_g1_i218483";
chr1	VVGENOMEgmap	CDS	92273	92439	.	-	0	transcript_id "TR218483|c0_g1_i218483.mrna1"; gene_id "TR218483|c0_g1_i218483.path1"; gene_name "TR218483|c0_g1_i218483";
chr1	VVGENOMEgmap	exon	91870	92439	97.00	-	.	transcript_id "TR218487|c0_g1_i218487.mrna1"; gene_id "TR218487|c0_g1_i218487.path1"; gene_name "TR218487|c0_g1_i218487";
chr1	VVGENOMEgmap	CDS	92256	92439	.	-	0	transcript_id "TR218487|c0_g1_i218487.mrna1"; gene_id "TR218487|c0_g1_i218487.path1"; gene_name "TR218487|c0_g1_i218487";
chr1	VVGENOMEgmap	exon	91870	92439	95.00	-	.	transcript_id "TR218493|c0_g1_i218493.mrna1"; gene_id "TR218493|c0_g1_i218493.path1"; gene_name "TR218493|c0_g1_i218493";
chr1	VVGENOMEgmap	CDS	92170	92439	.	-	0	transcript_id "TR218493|c0_g1_i218493.mrna1"; gene_id "TR218493|c0_g1_i218493.path1"; gene_name "TR218493|c0_g1_i218493";
chr1	VVGENOMEgmap	exon	91870	92439	93.00	-	.	transcript_id "TR218494|c0_g1_i218494.mrna1"; gene_id "TR218494|c0_g1_i218494.path1"; gene_name "TR218494|c0_g1_i218494";
chr1	VVGENOMEgmap	CDS	92256	92439	.	-	0	transcript_id "TR218494|c0_g1_i218494.mrna1"; gene_id "TR218494|c0_g1_i218494.path1"; gene_name "TR218494|c0_g1_i218494";
chr1	VVGENOMEgmap	exon	91870	92439	99.00	-	.	transcript_id "TR218496|c0_g1_i218496.mrna1"; gene_id "TR218496|c0_g1_i218496.path1"; gene_name "TR218496|c0_g1_i218496";
chr1	VVGENOMEgmap	CDS	92170	92439	.	-	0	transcript_id "TR218496|c0_g1_i218496.mrna1"; gene_id "TR218496|c0_g1_i218496.path1"; gene_name "TR218496|c0_g1_i218496";
chr1	VVGENOMEgmap	exon	91870	92439	97.00	-	.	transcript_id "TR218497|c0_g1_i218497.mrna1"; gene_id "TR218497|c0_g1_i218497.path1"; gene_name "TR218497|c0_g1_i218497";
chr1	VVGENOMEgmap	CDS	92170	92439	.	-	0	transcript_id "TR218497|c0_g1_i218497.mrna1"; gene_id "TR218497|c0_g1_i218497.path1"; gene_name "TR218497|c0_g1_i218497";
chr1	VVGENOMEgmap	exon	91870	92439	97.00	-	.	transcript_id "TR218500|c0_g1_i218500.mrna1"; gene_id "TR218500|c0_g1_i218500.path1"; gene_name "TR218500|c0_g1_i218500";
chr1	VVGENOMEgmap	CDS	92273	92439	.	-	0	transcript_id "TR218500|c0_g1_i218500.mrna1"; gene_id "TR218500|c0_g1_i218500.path1"; gene_name "TR218500|c0_g1_i218500";
chr1	VVGENOMEgmap	exon	91894	92439	95.00	-	.	transcript_id "TR218471|c0_g1_i218471.mrna1"; gene_id "TR218471|c0_g1_i218471.path1"; gene_name "TR218471|c0_g1_i218471";
chr1	VVGENOMEgmap	CDS	92170	92439	.	-	0	transcript_id "TR218471|c0_g1_i218471.mrna1"; gene_id "TR218471|c0_g1_i218471.path1"; gene_name "TR218471|c0_g1_i218471";
chr1	VVGENOMEgmap	exon	91894	92439	100.00	-	.	transcript_id "TR218481|c0_g1_i218481.mrna1"; gene_id "TR218481|c0_g1_i218481.path1"; gene_name "TR218481|c0_g1_i218481";
chr1	VVGENOMEgmap	CDS	92170	92439	.	-	0	transcript_id "TR218481|c0_g1_i218481.mrna1"; gene_id "TR218481|c0_g1_i218481.path1"; gene_name "TR218481|c0_g1_i218481";
chr1	VVGENOMEgmap	exon	91894	92439	93.00	-	.	transcript_id "TR218491|c0_g1_i218491.mrna1"; gene_id "TR218491|c0_g1_i218491.path1"; gene_name "TR218491|c0_g1_i218491";
chr1	VVGENOMEgmap	CDS	92256	92439	.	-	0	transcript_id "TR218491|c0_g1_i218491.mrna1"; gene_id "TR218491|c0_g1_i218491.path1"; gene_name "TR218491|c0_g1_i218491";
chr1	VVGENOMEgmap	exon	91894	92439	97.00	-	.	transcript_id "TR218498|c0_g1_i218498.mrna1"; gene_id "TR218498|c0_g1_i218498.path1"; gene_name "TR218498|c0_g1_i218498";
chr1	VVGENOMEgmap	CDS	92256	92439	.	-	0	transcript_id "TR218498|c0_g1_i218498.mrna1"; gene_id "TR218498|c0_g1_i218498.path1"; gene_name "TR218498|c0_g1_i218498";
chr1	VVGENOMEgmap	exon	95069	96212	99.00	-	.	transcript_id "TR222931|c0_g1_i222931.mrna1"; gene_id "TR222931|c0_g1_i222931.path1"; gene_name "TR222931|c0_g1_i222931";
chr1	VVGENOMEgmap	CDS	96109	96210	.	-	0	transcript_id "TR222931|c0_g1_i222931.mrna1"; gene_id "TR222931|c0_g1_i222931.path1"; gene_name "TR222931|c0_g1_i222931";
chr1	VVGENOMEgmap	exon	96357	96740	99.00	+	.	transcript_id "TR218462|c0_g1_i218462.mrna1"; gene_id "TR218462|c0_g1_i218462.path1"; gene_name "TR218462|c0_g1_i218462";
chr1	VVGENOMEgmap	CDS	96534	96644	.	+	0	transcript_id "TR218462|c0_g1_i218462.mrna1"; gene_id "TR218462|c0_g1_i218462.path1"; gene_name "TR218462|c0_g1_i218462";
chr1	VVGENOMEgmap	exon	114854	115031	89.00	-	.	transcript_id "TR346600|c0_g1_i346600.mrna1"; gene_id "TR346600|c0_g1_i346600.path1"; gene_name "TR346600|c0_g1_i346600";
chr1	VVGENOMEgmap	CDS	114954	115031	.	-	0	transcript_id "TR346600|c0_g1_i346600.mrna1"; gene_id "TR346600|c0_g1_i346600.path1"; gene_name "TR346600|c0_g1_i346600";
chr1	VVGENOMEgmap	exon	114854	115031	89.00	-	.	transcript_id "TR346601|c0_g1_i346601.mrna1"; gene_id "TR346601|c0_g1_i346601.path1"; gene_name "TR346601|c0_g1_i346601";
chr1	VVGENOMEgmap	CDS	114954	115031	.	-	0	transcript_id "TR346601|c0_g1_i346601.mrna1"; gene_id "TR346601|c0_g1_i346601.path1"; gene_name "TR346601|c0_g1_i346601";
chr1	VVGENOMEgmap	exon	151324	151397	97.00	-	.	transcript_id "TR5377|c0_g1_i5377.mrna1"; gene_id "TR5377|c0_g1_i5377.path1"; gene_name "TR5377|c0_g1_i5377";
chr1	VVGENOMEgmap	CDS	151324	151395	.	-	0	transcript_id "TR5377|c0_g1_i5377.mrna1"; gene_id "TR5377|c0_g1_i5377.path1"; gene_name "TR5377|c0_g1_i5377";
chr1	VVGENOMEgmap	exon	151327	151456	96.00	-	.	transcript_id "TR5377|c0_g1_i5377.mrna2"; gene_id "TR5377|c0_g1_i5377.path2"; gene_name "TR5377|c0_g1_i5377";
chr1	VVGENOMEgmap	CDS	151343	151456	.	-	0	transcript_id "TR5377|c0_g1_i5377.mrna2"; gene_id "TR5377|c0_g1_i5377.path2"; gene_name "TR5377|c0_g1_i5377";
chr1	VVGENOMEgmap	exon	151327	151633	99.00	-	.	transcript_id "TR5376|c0_g1_i5376.mrna1"; gene_id "TR5376|c0_g1_i5376.path1"; gene_name "TR5376|c0_g1_i5376";
chr1	VVGENOMEgmap	CDS	151596	151631	.	-	0	transcript_id "TR5376|c0_g1_i5376.mrna1"; gene_id "TR5376|c0_g1_i5376.path1"; gene_name "TR5376|c0_g1_i5376";
chr1	VVGENOMEgmap	exon	151327	152406	98.00	-	.	transcript_id "TR5378|c0_g1_i5378.mrna1"; gene_id "TR5378|c0_g1_i5378.path1"; gene_name "TR5378|c0_g1_i5378";
chr1	VVGENOMEgmap	CDS	152228	152406	.	-	0	transcript_id "TR5378|c0_g1_i5378.mrna1"; gene_id "TR5378|c0_g1_i5378.path1"; gene_name "TR5378|c0_g1_i5378";
chr1	VVGENOMEgmap	exon	151375	151633	99.00	-	.	transcript_id "TR5379|c0_g1_i5379.mrna1"; gene_id "TR5379|c0_g1_i5379.path1"; gene_name "TR5379|c0_g1_i5379";
chr1	VVGENOMEgmap	CDS	151596	151631	.	-	0	transcript_id "TR5379|c0_g1_i5379.mrna1"; gene_id "TR5379|c0_g1_i5379.path1"; gene_name "TR5379|c0_g1_i5379";
chr1	VVGENOMEgmap	exon	196871	197474	99.00	+	.	transcript_id "TR18163|c0_g1_i18163.mrna1"; gene_id "TR18163|c0_g1_i18163.path1"; gene_name "TR18163|c0_g1_i18163";
chr1	VVGENOMEgmap	CDS	196941	197162	.	+	0	transcript_id "TR18163|c0_g1_i18163.mrna1"; gene_id "TR18163|c0_g1_i18163.path1"; gene_name "TR18163|c0_g1_i18163";
chr1	VVGENOMEgmap	exon	198061	198583	98.00	-	.	transcript_id "TR135958|c0_g1_i135958.mrna1"; gene_id "TR135958|c0_g1_i135958.path1"; gene_name "TR135958|c0_g1_i135958";
chr1	VVGENOMEgmap	CDS	198506	198583	.	-	0	transcript_id "TR135958|c0_g1_i135958.mrna1"; gene_id "TR135958|c0_g1_i135958.path1"; gene_name "TR135958|c0_g1_i135958";
chr1	VVGENOMEgmap	exon	202249	202731	92.00	-	.	transcript_id "TR351369|c0_g1_i351369.mrna1"; gene_id "TR351369|c0_g1_i351369.path1"; gene_name "TR351369|c0_g1_i351369";
chr1	VVGENOMEgmap	CDS	202708	202729	.	-	0	transcript_id "TR351369|c0_g1_i351369.mrna1"; gene_id "TR351369|c0_g1_i351369.path1"; gene_name "TR351369|c0_g1_i351369";
chr1	VVGENOMEgmap	exon	205273	205863	99.00	-	.	transcript_id "TR358762|c0_g1_i358762.mrna1"; gene_id "TR358762|c0_g1_i358762.path1"; gene_name "TR358762|c0_g1_i358762";
chr1	VVGENOMEgmap	CDS	205299	205440	.	-	0	transcript_id "TR358762|c0_g1_i358762.mrna1"; gene_id "TR358762|c0_g1_i358762.path1"; gene_name "TR358762|c0_g1_i358762";
chr1	VVGENOMEgmap	exon	205723	206083	99.00	-	.	transcript_id "TR135961|c0_g1_i135961.mrna1"; gene_id "TR135961|c0_g1_i135961.path1"; gene_name "TR135961|c0_g1_i135961";
chr1	VVGENOMEgmap	CDS	205885	206082	.	-	0	transcript_id "TR135961|c0_g1_i135961.mrna1"; gene_id "TR135961|c0_g1_i135961.path1"; gene_name "TR135961|c0_g1_i135961";
chr1	VVGENOMEgmap	exon	205748	206122	100.00	-	.	transcript_id "TR135966|c0_g1_i135966.mrna1"; gene_id "TR135966|c0_g1_i135966.path1"; gene_name "TR135966|c0_g1_i135966";
chr1	VVGENOMEgmap	CDS	205885	206121	.	-	0	transcript_id "TR135966|c0_g1_i135966.mrna1"; gene_id "TR135966|c0_g1_i135966.path1"; gene_name "TR135966|c0_g1_i135966";
chr1	VVGENOMEgmap	exon	211255	211619	86.00	+	.	transcript_id "TR348497|c0_g1_i348497.mrna2"; gene_id "TR348497|c0_g1_i348497.path2"; gene_name "TR348497|c0_g1_i348497";
chr1	VVGENOMEgmap	CDS	211465	211504	.	+	0	transcript_id "TR348497|c0_g1_i348497.mrna2"; gene_id "TR348497|c0_g1_i348497.path2"; gene_name "TR348497|c0_g1_i348497";
chr1	VVGENOMEgmap	exon	231116	231535	99.00	-	.	transcript_id "TR354108|c0_g1_i354108.mrna1"; gene_id "TR354108|c0_g1_i354108.path1"; gene_name "TR354108|c0_g1_i354108";
chr1	VVGENOMEgmap	CDS	231214	231313	.	-	0	transcript_id "TR354108|c0_g1_i354108.mrna1"; gene_id "TR354108|c0_g1_i354108.path1"; gene_name "TR354108|c0_g1_i354108";
chr1	VVGENOMEgmap	exon	235216	235973	99.00	-	.	transcript_id "TR152295|c0_g1_i152295.mrna1"; gene_id "TR152295|c0_g1_i152295.path1"; gene_name "TR152295|c0_g1_i152295";
chr1	VVGENOMEgmap	CDS	235808	235972	.	-	0	transcript_id "TR152295|c0_g1_i152295.mrna1"; gene_id "TR152295|c0_g1_i152295.path1"; gene_name "TR152295|c0_g1_i152295";
chr1	VVGENOMEgmap	exon	253159	253894	99.00	+	.	transcript_id "TR350508|c0_g1_i350508.mrna1"; gene_id "TR350508|c0_g1_i350508.path1"; gene_name "TR350508|c0_g1_i350508";
chr1	VVGENOMEgmap	CDS	253492	253632	.	+	0	transcript_id "TR350508|c0_g1_i350508.mrna1"; gene_id "TR350508|c0_g1_i350508.path1"; gene_name "TR350508|c0_g1_i350508";
chr1	VVGENOMEgmap	exon	297289	298107	98.00	-	.	transcript_id "TR357688|c0_g1_i357688.mrna1"; gene_id "TR357688|c0_g1_i357688.path1"; gene_name "TR357688|c0_g1_i357688";
chr1	VVGENOMEgmap	CDS	297597	297677	.	-	0	transcript_id "TR357688|c0_g1_i357688.mrna1"; gene_id "TR357688|c0_g1_i357688.path1"; gene_name "TR357688|c0_g1_i357688";
chr1	VVGENOMEgmap	exon	300759	301309	99.00	-	.	transcript_id "TR6025|c0_g1_i6025.mrna1"; gene_id "TR6025|c0_g1_i6025.path1"; gene_name "TR6025|c0_g1_i6025";
chr1	VVGENOMEgmap	CDS	301154	301309	.	-	0	transcript_id "TR6025|c0_g1_i6025.mrna1"; gene_id "TR6025|c0_g1_i6025.path1"; gene_name "TR6025|c0_g1_i6025";
chr1	VVGENOMEgmap	exon	305858	305983	100.00	+	.	transcript_id "TR45496|c0_g1_i45496.mrna1"; gene_id "TR45496|c0_g1_i45496.path1"; gene_name "TR45496|c0_g1_i45496";
chr1	VVGENOMEgmap	exon	306375	306583	100.00	+	.	transcript_id "TR45496|c0_g1_i45496.mrna1"; gene_id "TR45496|c0_g1_i45496.path1"; gene_name "TR45496|c0_g1_i45496";
chr1	VVGENOMEgmap	CDS	305860	305983	.	+	0	transcript_id "TR45496|c0_g1_i45496.mrna1"; gene_id "TR45496|c0_g1_i45496.path1"; gene_name "TR45496|c0_g1_i45496";
chr1	VVGENOMEgmap	CDS	306375	306478	.	+	2	transcript_id "TR45496|c0_g1_i45496.mrna1"; gene_id "TR45496|c0_g1_i45496.path1"; gene_name "TR45496|c0_g1_i45496";
chr1	VVGENOMEgmap	exon	306557	307052	99.00	-	.	transcript_id "TR339470|c0_g1_i339470.mrna1"; gene_id "TR339470|c0_g1_i339470.path1"; gene_name "TR339470|c0_g1_i339470";
chr1	VVGENOMEgmap	CDS	306885	307052	.	-	0	transcript_id "TR339470|c0_g1_i339470.mrna1"; gene_id "TR339470|c0_g1_i339470.path1"; gene_name "TR339470|c0_g1_i339470";
chr1	VVGENOMEgmap	exon	309592	310006	99.00	+	.	transcript_id "TR45499|c0_g1_i45499.mrna1"; gene_id "TR45499|c0_g1_i45499.path1"; gene_name "TR45499|c0_g1_i45499";
chr1	VVGENOMEgmap	exon	311180	311203	100.00	+	.	transcript_id "TR45499|c0_g1_i45499.mrna1"; gene_id "TR45499|c0_g1_i45499.path1"; gene_name "TR45499|c0_g1_i45499";
chr1	VVGENOMEgmap	CDS	309860	309967	.	+	0	transcript_id "TR45499|c0_g1_i45499.mrna1"; gene_id "TR45499|c0_g1_i45499.path1"; gene_name "TR45499|c0_g1_i45499";
chr1	VVGENOMEgmap	exon	313209	314452	99.00	-	.	transcript_id "TR18218|c0_g1_i18218.mrna1"; gene_id "TR18218|c0_g1_i18218.path1"; gene_name "TR18218|c0_g1_i18218";
chr1	VVGENOMEgmap	CDS	313555	313842	.	-	0	transcript_id "TR18218|c0_g1_i18218.mrna1"; gene_id "TR18218|c0_g1_i18218.path1"; gene_name "TR18218|c0_g1_i18218";
chr1	VVGENOMEgmap	exon	313209	314452	99.00	-	.	transcript_id "TR18219|c0_g1_i18219.mrna1"; gene_id "TR18219|c0_g1_i18219.path1"; gene_name "TR18219|c0_g1_i18219";
chr1	VVGENOMEgmap	CDS	313555	313842	.	-	0	transcript_id "TR18219|c0_g1_i18219.mrna1"; gene_id "TR18219|c0_g1_i18219.path1"; gene_name "TR18219|c0_g1_i18219";
chr1	VVGENOMEgmap	exon	313209	314480	99.00	-	.	transcript_id "TR18217|c0_g1_i18217.mrna1"; gene_id "TR18217|c0_g1_i18217.path1"; gene_name "TR18217|c0_g1_i18217";
chr1	VVGENOMEgmap	CDS	313555	313842	.	-	0	transcript_id "TR18217|c0_g1_i18217.mrna1"; gene_id "TR18217|c0_g1_i18217.path1"; gene_name "TR18217|c0_g1_i18217";
chr1	VVGENOMEgmap	exon	313654	314480	99.00	-	.	transcript_id "TR18216|c0_g1_i18216.mrna1"; gene_id "TR18216|c0_g1_i18216.path1"; gene_name "TR18216|c0_g1_i18216";
chr1	VVGENOMEgmap	CDS	313654	313842	.	-	0	transcript_id "TR18216|c0_g1_i18216.mrna1"; gene_id "TR18216|c0_g1_i18216.path1"; gene_name "TR18216|c0_g1_i18216";
chr1	VVGENOMEgmap	exon	343719	344140	99.00	-	.	transcript_id "TR345845|c0_g1_i345845.mrna1"; gene_id "TR345845|c0_g1_i345845.path1"; gene_name "TR345845|c0_g1_i345845";
chr1	VVGENOMEgmap	CDS	343721	343873	.	-	0	transcript_id "TR345845|c0_g1_i345845.mrna1"; gene_id "TR345845|c0_g1_i345845.path1"; gene_name "TR345845|c0_g1_i345845";
chr1	VVGENOMEgmap	exon	346037	346754	99.00	-	.	transcript_id "TR354168|c0_g1_i354168.mrna1"; gene_id "TR354168|c0_g1_i354168.path1"; gene_name "TR354168|c0_g1_i354168";
chr1	VVGENOMEgmap	exon	350943	350965	100.00	-	.	transcript_id "TR354168|c0_g1_i354168.mrna1"; gene_id "TR354168|c0_g1_i354168.path1"; gene_name "TR354168|c0_g1_i354168";
chr1	VVGENOMEgmap	CDS	346075	346293	.	-	0	transcript_id "TR354168|c0_g1_i354168.mrna1"; gene_id "TR354168|c0_g1_i354168.path1"; gene_name "TR354168|c0_g1_i354168";
chr1	VVGENOMEgmap	exon	346636	347139	99.00	-	.	transcript_id "TR11428|c0_g1_i11428.mrna1"; gene_id "TR11428|c0_g1_i11428.path1"; gene_name "TR11428|c0_g1_i11428";
chr1	VVGENOMEgmap	CDS	346897	347007	.	-	0	transcript_id "TR11428|c0_g1_i11428.mrna1"; gene_id "TR11428|c0_g1_i11428.path1"; gene_name "TR11428|c0_g1_i11428";
chr1	VVGENOMEgmap	exon	352962	353265	99.00	+	.	transcript_id "TR340981|c0_g1_i340981.mrna1"; gene_id "TR340981|c0_g1_i340981.path1"; gene_name "TR340981|c0_g1_i340981";
chr1	VVGENOMEgmap	CDS	353062	353190	.	+	0	transcript_id "TR340981|c0_g1_i340981.mrna1"; gene_id "TR340981|c0_g1_i340981.path1"; gene_name "TR340981|c0_g1_i340981";
chr1	VVGENOMEgmap	exon	359114	359540	99.00	+	.	transcript_id "TR3607|c0_g1_i3607.mrna1"; gene_id "TR3607|c0_g1_i3607.path1"; gene_name "TR3607|c0_g1_i3607";
chr1	VVGENOMEgmap	CDS	359116	359192	.	+	0	transcript_id "TR3607|c0_g1_i3607.mrna1"; gene_id "TR3607|c0_g1_i3607.path1"; gene_name "TR3607|c0_g1_i3607";
chr1	VVGENOMEgmap	exon	359526	359833	99.00	-	.	transcript_id "TR343814|c0_g1_i343814.mrna1"; gene_id "TR343814|c0_g1_i343814.path1"; gene_name "TR343814|c0_g1_i343814";
chr1	VVGENOMEgmap	CDS	359596	359655	.	-	0	transcript_id "TR343814|c0_g1_i343814.mrna1"; gene_id "TR343814|c0_g1_i343814.path1"; gene_name "TR343814|c0_g1_i343814";
chr1	VVGENOMEgmap	exon	365035	365094	98.00	+	.	transcript_id "TR356026|c0_g1_i356026.mrna1"; gene_id "TR356026|c0_g1_i356026.path1"; gene_name "TR356026|c0_g1_i356026";
chr1	VVGENOMEgmap	exon	366556	366837	98.00	+	.	transcript_id "TR356026|c0_g1_i356026.mrna1"; gene_id "TR356026|c0_g1_i356026.path1"; gene_name "TR356026|c0_g1_i356026";
chr1	VVGENOMEgmap	CDS	366572	366697	.	+	0	transcript_id "TR356026|c0_g1_i356026.mrna1"; gene_id "TR356026|c0_g1_i356026.path1"; gene_name "TR356026|c0_g1_i356026";
chr1	VVGENOMEgmap	exon	390763	391227	96.00	+	.	transcript_id "TR23459|c0_g1_i23459.mrna1"; gene_id "TR23459|c0_g1_i23459.path1"; gene_name "TR23459|c0_g1_i23459";
chr1	VVGENOMEgmap	CDS	390849	390933	.	+	0	transcript_id "TR23459|c0_g1_i23459.mrna1"; gene_id "TR23459|c0_g1_i23459.path1"; gene_name "TR23459|c0_g1_i23459";
chr1	VVGENOMEgmap	exon	390765	391227	96.00	+	.	transcript_id "TR23460|c0_g1_i23460.mrna1"; gene_id "TR23460|c0_g1_i23460.path1"; gene_name "TR23460|c0_g1_i23460";
chr1	VVGENOMEgmap	CDS	390849	390933	.	+	0	transcript_id "TR23460|c0_g1_i23460.mrna1"; gene_id "TR23460|c0_g1_i23460.path1"; gene_name "TR23460|c0_g1_i23460";
chr1	VVGENOMEgmap	exon	390765	391227	96.00	+	.	transcript_id "TR23461|c0_g1_i23461.mrna1"; gene_id "TR23461|c0_g1_i23461.path1"; gene_name "TR23461|c0_g1_i23461";
chr1	VVGENOMEgmap	CDS	390849	390933	.	+	0	transcript_id "TR23461|c0_g1_i23461.mrna1"; gene_id "TR23461|c0_g1_i23461.path1"; gene_name "TR23461|c0_g1_i23461";
chr1	VVGENOMEgmap	exon	390765	391227	96.00	+	.	transcript_id "TR23462|c0_g1_i23462.mrna1"; gene_id "TR23462|c0_g1_i23462.path1"; gene_name "TR23462|c0_g1_i23462";
chr1	VVGENOMEgmap	CDS	390849	390933	.	+	0	transcript_id "TR23462|c0_g1_i23462.mrna1"; gene_id "TR23462|c0_g1_i23462.path1"; gene_name "TR23462|c0_g1_i23462";
chr1	VVGENOMEgmap	exon	393248	393831	98.00	-	.	transcript_id "TR97841|c0_g1_i97841.mrna1"; gene_id "TR97841|c0_g1_i97841.path1"; gene_name "TR97841|c0_g1_i97841";
chr1	VVGENOMEgmap	CDS	393313	393397	.	-	0	transcript_id "TR97841|c0_g1_i97841.mrna1"; gene_id "TR97841|c0_g1_i97841.path1"; gene_name "TR97841|c0_g1_i97841";
chr1	VVGENOMEgmap	exon	393248	393866	98.00	-	.	transcript_id "TR97842|c0_g1_i97842.mrna1"; gene_id "TR97842|c0_g1_i97842.path1"; gene_name "TR97842|c0_g1_i97842";
chr1	VVGENOMEgmap	CDS	393313	393397	.	-	0	transcript_id "TR97842|c0_g1_i97842.mrna1"; gene_id "TR97842|c0_g1_i97842.path1"; gene_name "TR97842|c0_g1_i97842";
chr1	VVGENOMEgmap	exon	400911	401321	99.00	-	.	transcript_id "TR338138|c0_g1_i338138.mrna1"; gene_id "TR338138|c0_g1_i338138.path1"; gene_name "TR338138|c0_g1_i338138";
chr1	VVGENOMEgmap	CDS	401242	401319	.	-	0	transcript_id "TR338138|c0_g1_i338138.mrna1"; gene_id "TR338138|c0_g1_i338138.path1"; gene_name "TR338138|c0_g1_i338138";
chr1	VVGENOMEgmap	exon	405994	406485	99.00	+	.	transcript_id "TR102678|c0_g1_i102678.mrna1"; gene_id "TR102678|c0_g1_i102678.path1"; gene_name "TR102678|c0_g1_i102678";
chr1	VVGENOMEgmap	CDS	406296	406421	.	+	0	transcript_id "TR102678|c0_g1_i102678.mrna1"; gene_id "TR102678|c0_g1_i102678.path1"; gene_name "TR102678|c0_g1_i102678";
chr1	VVGENOMEgmap	exon	406342	406985	98.00	+	.	transcript_id "TR102681|c0_g1_i102681.mrna1"; gene_id "TR102681|c0_g1_i102681.path1"; gene_name "TR102681|c0_g1_i102681";
chr1	VVGENOMEgmap	CDS	406633	406734	.	+	0	transcript_id "TR102681|c0_g1_i102681.mrna1"; gene_id "TR102681|c0_g1_i102681.path1"; gene_name "TR102681|c0_g1_i102681";
chr1	VVGENOMEgmap	exon	414771	415177	98.00	-	.	transcript_id "TR338380|c0_g1_i338380.mrna1"; gene_id "TR338380|c0_g1_i338380.path1"; gene_name "TR338380|c0_g1_i338380";
chr1	VVGENOMEgmap	CDS	414884	414979	.	-	0	transcript_id "TR338380|c0_g1_i338380.mrna1"; gene_id "TR338380|c0_g1_i338380.path1"; gene_name "TR338380|c0_g1_i338380";
chr1	VVGENOMEgmap	exon	434617	434699	98.00	+	.	transcript_id "TR285004|c0_g1_i285004.mrna1"; gene_id "TR285004|c0_g1_i285004.path1"; gene_name "TR285004|c0_g1_i285004";
chr1	VVGENOMEgmap	exon	438565	438987	100.00	+	.	transcript_id "TR285004|c0_g1_i285004.mrna1"; gene_id "TR285004|c0_g1_i285004.path1"; gene_name "TR285004|c0_g1_i285004";
chr1	VVGENOMEgmap	CDS	434618	434699	.	+	0	transcript_id "TR285004|c0_g1_i285004.mrna1"; gene_id "TR285004|c0_g1_i285004.path1"; gene_name "TR285004|c0_g1_i285004";
chr1	VVGENOMEgmap	CDS	438565	438626	.	+	2	transcript_id "TR285004|c0_g1_i285004.mrna1"; gene_id "TR285004|c0_g1_i285004.path1"; gene_name "TR285004|c0_g1_i285004";
chr1	VVGENOMEgmap	exon	434641	434699	100.00	+	.	transcript_id "TR284962|c0_g1_i284962.mrna1"; gene_id "TR284962|c0_g1_i284962.path1"; gene_name "TR284962|c0_g1_i284962";
chr1	VVGENOMEgmap	exon	438439	438753	100.00	+	.	transcript_id "TR284962|c0_g1_i284962.mrna1"; gene_id "TR284962|c0_g1_i284962.path1"; gene_name "TR284962|c0_g1_i284962";
chr1	VVGENOMEgmap	CDS	434642	434699	.	+	0	transcript_id "TR284962|c0_g1_i284962.mrna1"; gene_id "TR284962|c0_g1_i284962.path1"; gene_name "TR284962|c0_g1_i284962";
chr1	VVGENOMEgmap	CDS	438439	438515	.	+	2	transcript_id "TR284962|c0_g1_i284962.mrna1"; gene_id "TR284962|c0_g1_i284962.path1"; gene_name "TR284962|c0_g1_i284962";
chr1	VVGENOMEgmap	exon	434641	434699	100.00	+	.	transcript_id "TR285042|c0_g1_i285042.mrna1"; gene_id "TR285042|c0_g1_i285042.path1"; gene_name "TR285042|c0_g1_i285042";
chr1	VVGENOMEgmap	exon	438565	438961	100.00	+	.	transcript_id "TR285042|c0_g1_i285042.mrna1"; gene_id "TR285042|c0_g1_i285042.path1"; gene_name "TR285042|c0_g1_i285042";
chr1	VVGENOMEgmap	CDS	434642	434699	.	+	0	transcript_id "TR285042|c0_g1_i285042.mrna1"; gene_id "TR285042|c0_g1_i285042.path1"; gene_name "TR285042|c0_g1_i285042";
chr1	VVGENOMEgmap	CDS	438565	438626	.	+	2	transcript_id "TR285042|c0_g1_i285042.mrna1"; gene_id "TR285042|c0_g1_i285042.path1"; gene_name "TR285042|c0_g1_i285042";
chr1	VVGENOMEgmap	exon	434677	435248	99.00	+	.	transcript_id "TR15183|c0_g1_i15183.mrna1"; gene_id "TR15183|c0_g1_i15183.path1"; gene_name "TR15183|c0_g1_i15183";
chr1	VVGENOMEgmap	exon	435381	435639	99.00	+	.	transcript_id "TR15183|c0_g1_i15183.mrna1"; gene_id "TR15183|c0_g1_i15183.path1"; gene_name "TR15183|c0_g1_i15183";
chr1	VVGENOMEgmap	CDS	435061	435248	.	+	0	transcript_id "TR15183|c0_g1_i15183.mrna1"; gene_id "TR15183|c0_g1_i15183.path1"; gene_name "TR15183|c0_g1_i15183";
chr1	VVGENOMEgmap	CDS	435381	435399	.	+	1	transcript_id "TR15183|c0_g1_i15183.mrna1"; gene_id "TR15183|c0_g1_i15183.path1"; gene_name "TR15183|c0_g1_i15183";
chr1	VVGENOMEgmap	exon	434677	435639	99.00	+	.	transcript_id "TR15186|c0_g1_i15186.mrna1"; gene_id "TR15186|c0_g1_i15186.path1"; gene_name "TR15186|c0_g1_i15186";
chr1	VVGENOMEgmap	CDS	435061	435267	.	+	0	transcript_id "TR15186|c0_g1_i15186.mrna1"; gene_id "TR15186|c0_g1_i15186.path1"; gene_name "TR15186|c0_g1_i15186";
chr1	VVGENOMEgmap	exon	435222	435477	94.00	+	.	transcript_id "TR15185|c0_g1_i15185.mrna1"; gene_id "TR15185|c0_g1_i15185.path1"; gene_name "TR15185|c0_g1_i15185";
chr1	VVGENOMEgmap	CDS	435311	435373	.	+	0	transcript_id "TR15185|c0_g1_i15185.mrna1"; gene_id "TR15185|c0_g1_i15185.path1"; gene_name "TR15185|c0_g1_i15185";
chr1	VVGENOMEgmap	exon	435340	435490	99.00	+	.	transcript_id "TR15184|c0_g1_i15184.mrna1"; gene_id "TR15184|c0_g1_i15184.path1"; gene_name "TR15184|c0_g1_i15184";
chr1	VVGENOMEgmap	CDS	435443	435490	.	+	0	transcript_id "TR15184|c0_g1_i15184.mrna1"; gene_id "TR15184|c0_g1_i15184.path1"; gene_name "TR15184|c0_g1_i15184";
chr1	VVGENOMEgmap	exon	435359	435494	99.00	+	.	transcript_id "TR15184|c0_g1_i15184.mrna2"; gene_id "TR15184|c0_g1_i15184.path2"; gene_name "TR15184|c0_g1_i15184";
chr1	VVGENOMEgmap	CDS	435359	435373	.	+	0	transcript_id "TR15184|c0_g1_i15184.mrna2"; gene_id "TR15184|c0_g1_i15184.path2"; gene_name "TR15184|c0_g1_i15184";
chr1	VVGENOMEgmap	exon	435933	436551	98.00	+	.	transcript_id "TR28325|c0_g1_i28325.mrna1"; gene_id "TR28325|c0_g1_i28325.path1"; gene_name "TR28325|c0_g1_i28325";
chr1	VVGENOMEgmap	CDS	436348	436540	.	+	0	transcript_id "TR28325|c0_g1_i28325.mrna1"; gene_id "TR28325|c0_g1_i28325.path1"; gene_name "TR28325|c0_g1_i28325";
chr1	VVGENOMEgmap	exon	435933	436551	98.00	+	.	transcript_id "TR28326|c0_g1_i28326.mrna1"; gene_id "TR28326|c0_g1_i28326.path1"; gene_name "TR28326|c0_g1_i28326";
chr1	VVGENOMEgmap	CDS	436348	436540	.	+	0	transcript_id "TR28326|c0_g1_i28326.mrna1"; gene_id "TR28326|c0_g1_i28326.path1"; gene_name "TR28326|c0_g1_i28326";
chr1	VVGENOMEgmap	exon	436062	436551	98.00	+	.	transcript_id "TR28324|c0_g1_i28324.mrna1"; gene_id "TR28324|c0_g1_i28324.path1"; gene_name "TR28324|c0_g1_i28324";
chr1	VVGENOMEgmap	CDS	436348	436540	.	+	0	transcript_id "TR28324|c0_g1_i28324.mrna1"; gene_id "TR28324|c0_g1_i28324.path1"; gene_name "TR28324|c0_g1_i28324";
chr1	VVGENOMEgmap	exon	436464	437316	99.00	+	.	transcript_id "TR153561|c0_g1_i153561.mrna2"; gene_id "TR153561|c0_g1_i153561.path2"; gene_name "TR153561|c0_g1_i153561";
chr1	VVGENOMEgmap	CDS	436620	436838	.	+	0	transcript_id "TR153561|c0_g1_i153561.mrna2"; gene_id "TR153561|c0_g1_i153561.path2"; gene_name "TR153561|c0_g1_i153561";
chr1	VVGENOMEgmap	exon	436464	437316	98.00	+	.	transcript_id "TR153562|c0_g1_i153562.mrna2"; gene_id "TR153562|c0_g1_i153562.path2"; gene_name "TR153562|c0_g1_i153562";
chr1	VVGENOMEgmap	CDS	436620	436838	.	+	0	transcript_id "TR153562|c0_g1_i153562.mrna2"; gene_id "TR153562|c0_g1_i153562.path2"; gene_name "TR153562|c0_g1_i153562";
chr1	VVGENOMEgmap	exon	439452	439712	97.00	-	.	transcript_id "TR284984|c0_g1_i284984.mrna1"; gene_id "TR284984|c0_g1_i284984.path1"; gene_name "TR284984|c0_g1_i284984";
chr1	VVGENOMEgmap	CDS	439453	439517	.	-	0	transcript_id "TR284984|c0_g1_i284984.mrna1"; gene_id "TR284984|c0_g1_i284984.path1"; gene_name "TR284984|c0_g1_i284984";
chr1	VVGENOMEgmap	exon	439452	439772	99.00	-	.	transcript_id "TR284974|c0_g1_i284974.mrna1"; gene_id "TR284974|c0_g1_i284974.path1"; gene_name "TR284974|c0_g1_i284974";
chr1	VVGENOMEgmap	CDS	439464	439517	.	-	0	transcript_id "TR284974|c0_g1_i284974.mrna1"; gene_id "TR284974|c0_g1_i284974.path1"; gene_name "TR284974|c0_g1_i284974";
chr1	VVGENOMEgmap	exon	440685	441072	100.00	+	.	transcript_id "TR354873|c0_g1_i354873.mrna1"; gene_id "TR354873|c0_g1_i354873.path1"; gene_name "TR354873|c0_g1_i354873";
chr1	VVGENOMEgmap	CDS	440959	441072	.	+	0	transcript_id "TR354873|c0_g1_i354873.mrna1"; gene_id "TR354873|c0_g1_i354873.path1"; gene_name "TR354873|c0_g1_i354873";
chr1	VVGENOMEgmap	exon	440685	441074	100.00	+	.	transcript_id "TR354872|c0_g1_i354872.mrna1"; gene_id "TR354872|c0_g1_i354872.path1"; gene_name "TR354872|c0_g1_i354872";
chr1	VVGENOMEgmap	CDS	440959	441072	.	+	0	transcript_id "TR354872|c0_g1_i354872.mrna1"; gene_id "TR354872|c0_g1_i354872.path1"; gene_name "TR354872|c0_g1_i354872";
chr1	VVGENOMEgmap	exon	447781	448100	98.00	+	.	transcript_id "TR343304|c0_g1_i343304.mrna1"; gene_id "TR343304|c0_g1_i343304.path1"; gene_name "TR343304|c0_g1_i343304";
chr1	VVGENOMEgmap	CDS	447782	448036	.	+	0	transcript_id "TR343304|c0_g1_i343304.mrna1"; gene_id "TR343304|c0_g1_i343304.path1"; gene_name "TR343304|c0_g1_i343304";
chr1	VVGENOMEgmap	exon	453605	453619	100.00	-	.	transcript_id "TR1525|c0_g1_i1525.mrna1"; gene_id "TR1525|c0_g1_i1525.path1"; gene_name "TR1525|c0_g1_i1525";
chr1	VVGENOMEgmap	exon	453727	453734	100.00	-	.	transcript_id "TR1525|c0_g1_i1525.mrna1"; gene_id "TR1525|c0_g1_i1525.path1"; gene_name "TR1525|c0_g1_i1525";
chr1	VVGENOMEgmap	exon	460606	460620	100.00	-	.	transcript_id "TR1525|c0_g1_i1525.mrna1"; gene_id "TR1525|c0_g1_i1525.path1"; gene_name "TR1525|c0_g1_i1525";
chr1	VVGENOMEgmap	exon	455460	455816	100.00	-	.	transcript_id "TR343564|c0_g1_i343564.mrna1"; gene_id "TR343564|c0_g1_i343564.path1"; gene_name "TR343564|c0_g1_i343564";
chr1	VVGENOMEgmap	CDS	455643	455729	.	-	0	transcript_id "TR343564|c0_g1_i343564.mrna1"; gene_id "TR343564|c0_g1_i343564.path1"; gene_name "TR343564|c0_g1_i343564";
chr1	VVGENOMEgmap	exon	455929	456573	100.00	-	.	transcript_id "TR357537|c0_g1_i357537.mrna1"; gene_id "TR357537|c0_g1_i357537.path1"; gene_name "TR357537|c0_g1_i357537";
chr1	VVGENOMEgmap	CDS	456103	456213	.	-	0	transcript_id "TR357537|c0_g1_i357537.mrna1"; gene_id "TR357537|c0_g1_i357537.path1"; gene_name "TR357537|c0_g1_i357537";
chr1	VVGENOMEgmap	exon	460334	460585	99.00	+	.	transcript_id "TR355759|c0_g1_i355759.mrna1"; gene_id "TR355759|c0_g1_i355759.path1"; gene_name "TR355759|c0_g1_i355759";
chr1	VVGENOMEgmap	CDS	460335	460403	.	+	0	transcript_id "TR355759|c0_g1_i355759.mrna1"; gene_id "TR355759|c0_g1_i355759.path1"; gene_name "TR355759|c0_g1_i355759";
chr1	VVGENOMEgmap	exon	467866	468129	98.00	-	.	transcript_id "TR350605|c0_g1_i350605.mrna1"; gene_id "TR350605|c0_g1_i350605.path1"; gene_name "TR350605|c0_g1_i350605";
chr1	VVGENOMEgmap	CDS	467908	468045	.	-	0	transcript_id "TR350605|c0_g1_i350605.mrna1"; gene_id "TR350605|c0_g1_i350605.path1"; gene_name "TR350605|c0_g1_i350605";
chr1	VVGENOMEgmap	exon	468385	468836	98.00	-	.	transcript_id "TR352397|c0_g1_i352397.mrna1"; gene_id "TR352397|c0_g1_i352397.path1"; gene_name "TR352397|c0_g1_i352397";
chr1	VVGENOMEgmap	CDS	468517	468630	.	-	0	transcript_id "TR352397|c0_g1_i352397.mrna1"; gene_id "TR352397|c0_g1_i352397.path1"; gene_name "TR352397|c0_g1_i352397";
chr1	VVGENOMEgmap	exon	478525	479125	99.00	-	.	transcript_id "TR72769|c0_g1_i72769.mrna1"; gene_id "TR72769|c0_g1_i72769.path1"; gene_name "TR72769|c0_g1_i72769";
chr1	VVGENOMEgmap	CDS	478790	478927	.	-	0	transcript_id "TR72769|c0_g1_i72769.mrna1"; gene_id "TR72769|c0_g1_i72769.path1"; gene_name "TR72769|c0_g1_i72769";
chr1	VVGENOMEgmap	exon	484698	484960	99.00	+	.	transcript_id "TR331871|c0_g1_i331871.mrna1"; gene_id "TR331871|c0_g1_i331871.path1"; gene_name "TR331871|c0_g1_i331871";
chr1	VVGENOMEgmap	CDS	484699	484782	.	+	0	transcript_id "TR331871|c0_g1_i331871.mrna1"; gene_id "TR331871|c0_g1_i331871.path1"; gene_name "TR331871|c0_g1_i331871";
chr1	VVGENOMEgmap	exon	487321	487357	100.00	+	.	transcript_id "TR211583|c0_g1_i211583.mrna2"; gene_id "TR211583|c0_g1_i211583.path2"; gene_name "TR211583|c0_g1_i211583";
chr1	VVGENOMEgmap	exon	499603	499608	100.00	+	.	transcript_id "TR211583|c0_g1_i211583.mrna2"; gene_id "TR211583|c0_g1_i211583.path2"; gene_name "TR211583|c0_g1_i211583";
chr1	VVGENOMEgmap	exon	499667	499668	100.00	+	.	transcript_id "TR211583|c0_g1_i211583.mrna2"; gene_id "TR211583|c0_g1_i211583.path2"; gene_name "TR211583|c0_g1_i211583";
chr1	VVGENOMEgmap	exon	493508	493910	100.00	+	.	transcript_id "TR354426|c0_g1_i354426.mrna1"; gene_id "TR354426|c0_g1_i354426.path1"; gene_name "TR354426|c0_g1_i354426";
chr1	VVGENOMEgmap	CDS	493675	493821	.	+	0	transcript_id "TR354426|c0_g1_i354426.mrna1"; gene_id "TR354426|c0_g1_i354426.path1"; gene_name "TR354426|c0_g1_i354426";
chr1	VVGENOMEgmap	exon	494023	494412	99.00	+	.	transcript_id "TR358826|c0_g1_i358826.mrna1"; gene_id "TR358826|c0_g1_i358826.path1"; gene_name "TR358826|c0_g1_i358826";
chr1	VVGENOMEgmap	CDS	494024	494281	.	+	0	transcript_id "TR358826|c0_g1_i358826.mrna1"; gene_id "TR358826|c0_g1_i358826.path1"; gene_name "TR358826|c0_g1_i358826";
chr1	VVGENOMEgmap	exon	494893	495195	100.00	-	.	transcript_id "TR347037|c0_g1_i347037.mrna1"; gene_id "TR347037|c0_g1_i347037.path1"; gene_name "TR347037|c0_g1_i347037";
chr1	VVGENOMEgmap	CDS	494895	494975	.	-	0	transcript_id "TR347037|c0_g1_i347037.mrna1"; gene_id "TR347037|c0_g1_i347037.path1"; gene_name "TR347037|c0_g1_i347037";
chr1	VVGENOMEgmap	exon	503339	503608	99.00	-	.	transcript_id "TR186391|c0_g1_i186391.mrna1"; gene_id "TR186391|c0_g1_i186391.path1"; gene_name "TR186391|c0_g1_i186391";
chr1	VVGENOMEgmap	CDS	503570	503607	.	-	0	transcript_id "TR186391|c0_g1_i186391.mrna1"; gene_id "TR186391|c0_g1_i186391.path1"; gene_name "TR186391|c0_g1_i186391";
chr1	VVGENOMEgmap	exon	507360	507852	96.00	+	.	transcript_id "TR15964|c0_g1_i15964.mrna1"; gene_id "TR15964|c0_g1_i15964.path1"; gene_name "TR15964|c0_g1_i15964";
chr1	VVGENOMEgmap	CDS	507360	507441	.	+	0	transcript_id "TR15964|c0_g1_i15964.mrna1"; gene_id "TR15964|c0_g1_i15964.path1"; gene_name "TR15964|c0_g1_i15964";
chr1	VVGENOMEgmap	exon	507360	507852	97.00	+	.	transcript_id "TR15966|c0_g1_i15966.mrna1"; gene_id "TR15966|c0_g1_i15966.path1"; gene_name "TR15966|c0_g1_i15966";
chr1	VVGENOMEgmap	CDS	507360	507441	.	+	0	transcript_id "TR15966|c0_g1_i15966.mrna1"; gene_id "TR15966|c0_g1_i15966.path1"; gene_name "TR15966|c0_g1_i15966";
chr1	VVGENOMEgmap	exon	507621	508138	95.00	+	.	transcript_id "TR15965|c0_g1_i15965.mrna2"; gene_id "TR15965|c0_g1_i15965.path2"; gene_name "TR15965|c0_g1_i15965";
chr1	VVGENOMEgmap	exon	507661	507929	98.00	+	.	transcript_id "TR15965|c0_g1_i15965.mrna1"; gene_id "TR15965|c0_g1_i15965.path1"; gene_name "TR15965|c0_g1_i15965";
chr1	VVGENOMEgmap	CDS	507662	507766	.	+	0	transcript_id "TR15965|c0_g1_i15965.mrna1"; gene_id "TR15965|c0_g1_i15965.path1"; gene_name "TR15965|c0_g1_i15965";
chr1	VVGENOMEgmap	exon	507661	508138	93.00	+	.	transcript_id "TR15967|c0_g1_i15967.mrna1"; gene_id "TR15967|c0_g1_i15967.path1"; gene_name "TR15967|c0_g1_i15967";
chr1	VVGENOMEgmap	CDS	507662	507766	.	+	0	transcript_id "TR15967|c0_g1_i15967.mrna1"; gene_id "TR15967|c0_g1_i15967.path1"; gene_name "TR15967|c0_g1_i15967";
chr1	VVGENOMEgmap	exon	507830	508228	96.00	+	.	transcript_id "TR10228|c0_g1_i10228.mrna1"; gene_id "TR10228|c0_g1_i10228.path1"; gene_name "TR10228|c0_g1_i10228";
chr1	VVGENOMEgmap	CDS	507986	508075	.	+	0	transcript_id "TR10228|c0_g1_i10228.mrna1"; gene_id "TR10228|c0_g1_i10228.path1"; gene_name "TR10228|c0_g1_i10228";
chr1	VVGENOMEgmap	exon	508207	508459	98.00	+	.	transcript_id "TR10226|c0_g1_i10226.mrna2"; gene_id "TR10226|c0_g1_i10226.path2"; gene_name "TR10226|c0_g1_i10226";
chr1	VVGENOMEgmap	exon	508261	508372	100.00	+	.	transcript_id "TR10226|c0_g1_i10226.mrna1"; gene_id "TR10226|c0_g1_i10226.path1"; gene_name "TR10226|c0_g1_i10226";
chr1	VVGENOMEgmap	CDS	508262	508294	.	+	0	transcript_id "TR10226|c0_g1_i10226.mrna1"; gene_id "TR10226|c0_g1_i10226.path1"; gene_name "TR10226|c0_g1_i10226";
chr1	VVGENOMEgmap	exon	508276	508490	99.00	+	.	transcript_id "TR10227|c0_g1_i10227.mrna2"; gene_id "TR10227|c0_g1_i10227.path2"; gene_name "TR10227|c0_g1_i10227";
chr1	VVGENOMEgmap	exon	508295	508441	99.00	+	.	transcript_id "TR10227|c0_g1_i10227.mrna1"; gene_id "TR10227|c0_g1_i10227.path1"; gene_name "TR10227|c0_g1_i10227";
chr1	VVGENOMEgmap	CDS	508297	508371	.	+	0	transcript_id "TR10227|c0_g1_i10227.mrna1"; gene_id "TR10227|c0_g1_i10227.path1"; gene_name "TR10227|c0_g1_i10227";
chr1	VVGENOMEgmap	exon	519091	519093	100.00	+	.	transcript_id "TR45956|c0_g1_i45956.mrna1"; gene_id "TR45956|c0_g1_i45956.path1"; gene_name "TR45956|c0_g1_i45956";
chr1	VVGENOMEgmap	exon	519725	519731	100.00	+	.	transcript_id "TR45956|c0_g1_i45956.mrna1"; gene_id "TR45956|c0_g1_i45956.path1"; gene_name "TR45956|c0_g1_i45956";
chr1	VVGENOMEgmap	exon	525884	526227	93.00	+	.	transcript_id "TR45956|c0_g1_i45956.mrna1"; gene_id "TR45956|c0_g1_i45956.path1"; gene_name "TR45956|c0_g1_i45956";
chr1	VVGENOMEgmap	CDS	519725	519731	.	+	1	transcript_id "TR45956|c0_g1_i45956.mrna1"; gene_id "TR45956|c0_g1_i45956.path1"; gene_name "TR45956|c0_g1_i45956";
chr1	VVGENOMEgmap	CDS	525884	525982	.	+	0	transcript_id "TR45956|c0_g1_i45956.mrna1"; gene_id "TR45956|c0_g1_i45956.path1"; gene_name "TR45956|c0_g1_i45956";
chr1	VVGENOMEgmap	exon	520655	520677	100.00	+	.	transcript_id "TR220714|c0_g1_i220714.mrna1"; gene_id "TR220714|c0_g1_i220714.path1"; gene_name "TR220714|c0_g1_i220714";
chr1	VVGENOMEgmap	exon	520851	521759	98.00	+	.	transcript_id "TR220714|c0_g1_i220714.mrna1"; gene_id "TR220714|c0_g1_i220714.path1"; gene_name "TR220714|c0_g1_i220714";
chr1	VVGENOMEgmap	CDS	521212	521438	.	+	0	transcript_id "TR220714|c0_g1_i220714.mrna1"; gene_id "TR220714|c0_g1_i220714.path1"; gene_name "TR220714|c0_g1_i220714";
chr1	VVGENOMEgmap	exon	520886	521785	98.00	-	.	transcript_id "TR220711|c0_g1_i220711.mrna1"; gene_id "TR220711|c0_g1_i220711.path1"; gene_name "TR220711|c0_g1_i220711";
chr1	VVGENOMEgmap	CDS	521288	521403	.	-	0	transcript_id "TR220711|c0_g1_i220711.mrna1"; gene_id "TR220711|c0_g1_i220711.path1"; gene_name "TR220711|c0_g1_i220711";
chr1	VVGENOMEgmap	exon	524168	524934	91.00	+	.	transcript_id "TR189944|c0_g1_i189944.mrna1"; gene_id "TR189944|c0_g1_i189944.path1"; gene_name "TR189944|c0_g1_i189944";
chr1	VVGENOMEgmap	CDS	524382	524555	.	+	0	transcript_id "TR189944|c0_g1_i189944.mrna1"; gene_id "TR189944|c0_g1_i189944.path1"; gene_name "TR189944|c0_g1_i189944";
chr1	VVGENOMEgmap	exon	525563	525766	99.00	+	.	transcript_id "TR189946|c0_g1_i189946.mrna1"; gene_id "TR189946|c0_g1_i189946.path1"; gene_name "TR189946|c0_g1_i189946";
chr1	VVGENOMEgmap	CDS	525565	525651	.	+	0	transcript_id "TR189946|c0_g1_i189946.mrna1"; gene_id "TR189946|c0_g1_i189946.path1"; gene_name "TR189946|c0_g1_i189946";
chr1	VVGENOMEgmap	exon	525563	526004	97.00	+	.	transcript_id "TR189940|c0_g1_i189940.mrna1"; gene_id "TR189940|c0_g1_i189940.path1"; gene_name "TR189940|c0_g1_i189940";
chr1	VVGENOMEgmap	CDS	525682	525777	.	+	0	transcript_id "TR189940|c0_g1_i189940.mrna1"; gene_id "TR189940|c0_g1_i189940.path1"; gene_name "TR189940|c0_g1_i189940";
chr1	VVGENOMEgmap	exon	531574	532032	99.00	+	.	transcript_id "TR339181|c0_g1_i339181.mrna1"; gene_id "TR339181|c0_g1_i339181.path1"; gene_name "TR339181|c0_g1_i339181";
chr1	VVGENOMEgmap	CDS	531724	531801	.	+	0	transcript_id "TR339181|c0_g1_i339181.mrna1"; gene_id "TR339181|c0_g1_i339181.path1"; gene_name "TR339181|c0_g1_i339181";
chr1	VVGENOMEgmap	exon	531574	532143	99.00	+	.	transcript_id "TR339182|c0_g1_i339182.mrna1"; gene_id "TR339182|c0_g1_i339182.path1"; gene_name "TR339182|c0_g1_i339182";
chr1	VVGENOMEgmap	CDS	531724	531801	.	+	0	transcript_id "TR339182|c0_g1_i339182.mrna1"; gene_id "TR339182|c0_g1_i339182.path1"; gene_name "TR339182|c0_g1_i339182";
chr1	VVGENOMEgmap	exon	531861	532032	99.00	+	.	transcript_id "TR339180|c0_g1_i339180.mrna2"; gene_id "TR339180|c0_g1_i339180.path2"; gene_name "TR339180|c0_g1_i339180";
chr1	VVGENOMEgmap	exon	531862	532032	100.00	+	.	transcript_id "TR339180|c0_g1_i339180.mrna1"; gene_id "TR339180|c0_g1_i339180.path1"; gene_name "TR339180|c0_g1_i339180";
chr1	VVGENOMEgmap	CDS	531862	531945	.	+	0	transcript_id "TR339180|c0_g1_i339180.mrna1"; gene_id "TR339180|c0_g1_i339180.path1"; gene_name "TR339180|c0_g1_i339180";
chr1	VVGENOMEgmap	exon	542015	542063	100.00	-	.	transcript_id "TR335919|c0_g1_i335919.mrna1"; gene_id "TR335919|c0_g1_i335919.path1"; gene_name "TR335919|c0_g1_i335919";
chr1	VVGENOMEgmap	CDS	542015	542061	.	-	0	transcript_id "TR335919|c0_g1_i335919.mrna1"; gene_id "TR335919|c0_g1_i335919.path1"; gene_name "TR335919|c0_g1_i335919";
chr1	VVGENOMEgmap	exon	542015	542063	100.00	-	.	transcript_id "TR335920|c0_g1_i335920.mrna1"; gene_id "TR335920|c0_g1_i335920.path1"; gene_name "TR335920|c0_g1_i335920";
chr1	VVGENOMEgmap	CDS	542015	542061	.	-	0	transcript_id "TR335920|c0_g1_i335920.mrna1"; gene_id "TR335920|c0_g1_i335920.path1"; gene_name "TR335920|c0_g1_i335920";
chr1	VVGENOMEgmap	exon	542015	542063	100.00	-	.	transcript_id "TR335921|c0_g1_i335921.mrna1"; gene_id "TR335921|c0_g1_i335921.path1"; gene_name "TR335921|c0_g1_i335921";
chr1	VVGENOMEgmap	CDS	542015	542061	.	-	0	transcript_id "TR335921|c0_g1_i335921.mrna1"; gene_id "TR335921|c0_g1_i335921.path1"; gene_name "TR335921|c0_g1_i335921";
chr1	VVGENOMEgmap	exon	542015	542063	100.00	-	.	transcript_id "TR335922|c0_g1_i335922.mrna1"; gene_id "TR335922|c0_g1_i335922.path1"; gene_name "TR335922|c0_g1_i335922";
chr1	VVGENOMEgmap	CDS	542015	542061	.	-	0	transcript_id "TR335922|c0_g1_i335922.mrna1"; gene_id "TR335922|c0_g1_i335922.path1"; gene_name "TR335922|c0_g1_i335922";
chr1	VVGENOMEgmap	exon	542840	543425	100.00	+	.	transcript_id "TR350649|c0_g1_i350649.mrna1"; gene_id "TR350649|c0_g1_i350649.path1"; gene_name "TR350649|c0_g1_i350649";
chr1	VVGENOMEgmap	CDS	542842	543117	.	+	0	transcript_id "TR350649|c0_g1_i350649.mrna1"; gene_id "TR350649|c0_g1_i350649.path1"; gene_name "TR350649|c0_g1_i350649";
chr1	VVGENOMEgmap	exon	543765	544043	99.00	-	.	transcript_id "TR352631|c0_g1_i352631.mrna1"; gene_id "TR352631|c0_g1_i352631.path1"; gene_name "TR352631|c0_g1_i352631";
chr1	VVGENOMEgmap	CDS	543789	543977	.	-	0	transcript_id "TR352631|c0_g1_i352631.mrna1"; gene_id "TR352631|c0_g1_i352631.path1"; gene_name "TR352631|c0_g1_i352631";
chr1	VVGENOMEgmap	exon	544543	544696	98.00	-	.	transcript_id "TR293450|c0_g1_i293450.mrna1"; gene_id "TR293450|c0_g1_i293450.path1"; gene_name "TR293450|c0_g1_i293450";
chr1	VVGENOMEgmap	exon	544796	544927	100.00	-	.	transcript_id "TR293450|c0_g1_i293450.mrna1"; gene_id "TR293450|c0_g1_i293450.path1"; gene_name "TR293450|c0_g1_i293450";
chr1	VVGENOMEgmap	CDS	544630	544695	.	-	0	transcript_id "TR293450|c0_g1_i293450.mrna1"; gene_id "TR293450|c0_g1_i293450.path1"; gene_name "TR293450|c0_g1_i293450";
chr1	VVGENOMEgmap	exon	545476	545758	95.00	+	.	transcript_id "TR293446|c0_g1_i293446.mrna1"; gene_id "TR293446|c0_g1_i293446.path1"; gene_name "TR293446|c0_g1_i293446";
chr1	VVGENOMEgmap	CDS	545674	545756	.	+	0	transcript_id "TR293446|c0_g1_i293446.mrna1"; gene_id "TR293446|c0_g1_i293446.path1"; gene_name "TR293446|c0_g1_i293446";
chr1	VVGENOMEgmap	exon	547626	547928	96.00	+	.	transcript_id "TR293444|c0_g1_i293444.mrna1"; gene_id "TR293444|c0_g1_i293444.path1"; gene_name "TR293444|c0_g1_i293444";
chr1	VVGENOMEgmap	CDS	547640	547747	.	+	0	transcript_id "TR293444|c0_g1_i293444.mrna1"; gene_id "TR293444|c0_g1_i293444.path1"; gene_name "TR293444|c0_g1_i293444";
chr1	VVGENOMEgmap	exon	547637	547951	96.00	+	.	transcript_id "TR293451|c0_g1_i293451.mrna1"; gene_id "TR293451|c0_g1_i293451.path1"; gene_name "TR293451|c0_g1_i293451";
chr1	VVGENOMEgmap	CDS	547637	547747	.	+	0	transcript_id "TR293451|c0_g1_i293451.mrna1"; gene_id "TR293451|c0_g1_i293451.path1"; gene_name "TR293451|c0_g1_i293451";
chr1	VVGENOMEgmap	exon	548352	548811	99.00	-	.	transcript_id "TR293456|c0_g1_i293456.mrna1"; gene_id "TR293456|c0_g1_i293456.path1"; gene_name "TR293456|c0_g1_i293456";
chr1	VVGENOMEgmap	exon	548949	548996	100.00	-	.	transcript_id "TR293456|c0_g1_i293456.mrna1"; gene_id "TR293456|c0_g1_i293456.path1"; gene_name "TR293456|c0_g1_i293456";
chr1	VVGENOMEgmap	CDS	548673	548811	.	-	1	transcript_id "TR293456|c0_g1_i293456.mrna1"; gene_id "TR293456|c0_g1_i293456.path1"; gene_name "TR293456|c0_g1_i293456";
chr1	VVGENOMEgmap	CDS	548949	548995	.	-	0	transcript_id "TR293456|c0_g1_i293456.mrna1"; gene_id "TR293456|c0_g1_i293456.path1"; gene_name "TR293456|c0_g1_i293456";
chr1	VVGENOMEgmap	exon	548377	548811	99.00	-	.	transcript_id "TR293406|c0_g1_i293406.mrna1"; gene_id "TR293406|c0_g1_i293406.path1"; gene_name "TR293406|c0_g1_i293406";
chr1	VVGENOMEgmap	exon	548949	549006	100.00	-	.	transcript_id "TR293406|c0_g1_i293406.mrna1"; gene_id "TR293406|c0_g1_i293406.path1"; gene_name "TR293406|c0_g1_i293406";
chr1	VVGENOMEgmap	CDS	548673	548811	.	-	1	transcript_id "TR293406|c0_g1_i293406.mrna1"; gene_id "TR293406|c0_g1_i293406.path1"; gene_name "TR293406|c0_g1_i293406";
chr1	VVGENOMEgmap	CDS	548949	549004	.	-	0	transcript_id "TR293406|c0_g1_i293406.mrna1"; gene_id "TR293406|c0_g1_i293406.path1"; gene_name "TR293406|c0_g1_i293406";
chr1	VVGENOMEgmap	exon	548377	549006	99.00	+	.	transcript_id "TR293436|c0_g1_i293436.mrna1"; gene_id "TR293436|c0_g1_i293436.path1"; gene_name "TR293436|c0_g1_i293436";
chr1	VVGENOMEgmap	CDS	548841	548942	.	+	0	transcript_id "TR293436|c0_g1_i293436.mrna1"; gene_id "TR293436|c0_g1_i293436.path1"; gene_name "TR293436|c0_g1_i293436";
chr1	VVGENOMEgmap	exon	548978	549307	99.00	-	.	transcript_id "TR342391|c0_g1_i342391.mrna1"; gene_id "TR342391|c0_g1_i342391.path1"; gene_name "TR342391|c0_g1_i342391";
chr1	VVGENOMEgmap	CDS	549147	549305	.	-	0	transcript_id "TR342391|c0_g1_i342391.mrna1"; gene_id "TR342391|c0_g1_i342391.path1"; gene_name "TR342391|c0_g1_i342391";
chr1	VVGENOMEgmap	exon	549213	549298	100.00	+	.	transcript_id "TR340039|c0_g1_i340039.mrna2"; gene_id "TR340039|c0_g1_i340039.path2"; gene_name "TR340039|c0_g1_i340039";
chr1	VVGENOMEgmap	exon	558686	558984	98.00	-	.	transcript_id "TR72280|c0_g1_i72280.mrna1"; gene_id "TR72280|c0_g1_i72280.path1"; gene_name "TR72280|c0_g1_i72280";
chr1	VVGENOMEgmap	CDS	558744	558857	.	-	0	transcript_id "TR72280|c0_g1_i72280.mrna1"; gene_id "TR72280|c0_g1_i72280.path1"; gene_name "TR72280|c0_g1_i72280";
chr1	VVGENOMEgmap	exon	558741	559119	91.00	-	.	transcript_id "TR72284|c0_g1_i72284.mrna1"; gene_id "TR72284|c0_g1_i72284.path1"; gene_name "TR72284|c0_g1_i72284";
chr1	VVGENOMEgmap	CDS	559034	559119	.	-	0	transcript_id "TR72284|c0_g1_i72284.mrna1"; gene_id "TR72284|c0_g1_i72284.path1"; gene_name "TR72284|c0_g1_i72284";
chr1	VVGENOMEgmap	exon	559821	560205	99.00	-	.	transcript_id "TR72279|c0_g1_i72279.mrna1"; gene_id "TR72279|c0_g1_i72279.path1"; gene_name "TR72279|c0_g1_i72279";
chr1	VVGENOMEgmap	CDS	559874	560131	.	-	0	transcript_id "TR72279|c0_g1_i72279.mrna1"; gene_id "TR72279|c0_g1_i72279.path1"; gene_name "TR72279|c0_g1_i72279";
chr1	VVGENOMEgmap	exon	560008	560236	100.00	-	.	transcript_id "TR72283|c0_g1_i72283.mrna1"; gene_id "TR72283|c0_g1_i72283.path1"; gene_name "TR72283|c0_g1_i72283";
chr1	VVGENOMEgmap	CDS	560009	560131	.	-	0	transcript_id "TR72283|c0_g1_i72283.mrna1"; gene_id "TR72283|c0_g1_i72283.path1"; gene_name "TR72283|c0_g1_i72283";
chr1	VVGENOMEgmap	exon	560924	561257	99.00	-	.	transcript_id "TR72278|c0_g1_i72278.mrna1"; gene_id "TR72278|c0_g1_i72278.path1"; gene_name "TR72278|c0_g1_i72278";
chr1	VVGENOMEgmap	CDS	560976	561053	.	-	0	transcript_id "TR72278|c0_g1_i72278.mrna1"; gene_id "TR72278|c0_g1_i72278.path1"; gene_name "TR72278|c0_g1_i72278";
chr1	VVGENOMEgmap	exon	561524	562204	99.00	+	.	transcript_id "TR56812|c0_g1_i56812.mrna1"; gene_id "TR56812|c0_g1_i56812.path1"; gene_name "TR56812|c0_g1_i56812";
chr1	VVGENOMEgmap	CDS	561525	561668	.	+	0	transcript_id "TR56812|c0_g1_i56812.mrna1"; gene_id "TR56812|c0_g1_i56812.path1"; gene_name "TR56812|c0_g1_i56812";
chr1	VVGENOMEgmap	exon	561524	562271	99.00	+	.	transcript_id "TR56814|c0_g1_i56814.mrna1"; gene_id "TR56814|c0_g1_i56814.path1"; gene_name "TR56814|c0_g1_i56814";
chr1	VVGENOMEgmap	CDS	561525	561668	.	+	0	transcript_id "TR56814|c0_g1_i56814.mrna1"; gene_id "TR56814|c0_g1_i56814.path1"; gene_name "TR56814|c0_g1_i56814";
chr1	VVGENOMEgmap	exon	561524	562316	99.00	+	.	transcript_id "TR56811|c0_g1_i56811.mrna1"; gene_id "TR56811|c0_g1_i56811.path1"; gene_name "TR56811|c0_g1_i56811";
chr1	VVGENOMEgmap	CDS	561525	561668	.	+	0	transcript_id "TR56811|c0_g1_i56811.mrna1"; gene_id "TR56811|c0_g1_i56811.path1"; gene_name "TR56811|c0_g1_i56811";
chr1	VVGENOMEgmap	exon	561590	562316	99.00	+	.	transcript_id "TR56819|c0_g1_i56819.mrna1"; gene_id "TR56819|c0_g1_i56819.path1"; gene_name "TR56819|c0_g1_i56819";
chr1	VVGENOMEgmap	CDS	561811	561900	.	+	0	transcript_id "TR56819|c0_g1_i56819.mrna1"; gene_id "TR56819|c0_g1_i56819.path1"; gene_name "TR56819|c0_g1_i56819";
chr1	VVGENOMEgmap	exon	561635	562204	99.00	+	.	transcript_id "TR56813|c0_g1_i56813.mrna1"; gene_id "TR56813|c0_g1_i56813.path1"; gene_name "TR56813|c0_g1_i56813";
chr1	VVGENOMEgmap	CDS	561811	561900	.	+	0	transcript_id "TR56813|c0_g1_i56813.mrna1"; gene_id "TR56813|c0_g1_i56813.path1"; gene_name "TR56813|c0_g1_i56813";
chr1	VVGENOMEgmap	exon	561635	562271	99.00	+	.	transcript_id "TR56815|c0_g1_i56815.mrna1"; gene_id "TR56815|c0_g1_i56815.path1"; gene_name "TR56815|c0_g1_i56815";
chr1	VVGENOMEgmap	CDS	561811	561900	.	+	0	transcript_id "TR56815|c0_g1_i56815.mrna1"; gene_id "TR56815|c0_g1_i56815.path1"; gene_name "TR56815|c0_g1_i56815";
chr1	VVGENOMEgmap	exon	562017	562271	99.00	+	.	transcript_id "TR56818|c0_g1_i56818.mrna1"; gene_id "TR56818|c0_g1_i56818.path1"; gene_name "TR56818|c0_g1_i56818";
chr1	VVGENOMEgmap	CDS	562069	562137	.	+	0	transcript_id "TR56818|c0_g1_i56818.mrna1"; gene_id "TR56818|c0_g1_i56818.path1"; gene_name "TR56818|c0_g1_i56818";
chr1	VVGENOMEgmap	exon	562017	562316	99.00	+	.	transcript_id "TR56816|c0_g1_i56816.mrna1"; gene_id "TR56816|c0_g1_i56816.path1"; gene_name "TR56816|c0_g1_i56816";
chr1	VVGENOMEgmap	CDS	562069	562137	.	+	0	transcript_id "TR56816|c0_g1_i56816.mrna1"; gene_id "TR56816|c0_g1_i56816.path1"; gene_name "TR56816|c0_g1_i56816";
chr1	VVGENOMEgmap	exon	562292	562336	97.00	-	.	transcript_id "TR56814|c0_g1_i56814.mrna2"; gene_id "TR56814|c0_g1_i56814.path2"; gene_name "TR56814|c0_g1_i56814";
chr1	VVGENOMEgmap	exon	562292	562336	97.00	-	.	transcript_id "TR56815|c0_g1_i56815.mrna2"; gene_id "TR56815|c0_g1_i56815.path2"; gene_name "TR56815|c0_g1_i56815";
chr1	VVGENOMEgmap	exon	562292	562336	97.00	-	.	transcript_id "TR56818|c0_g1_i56818.mrna2"; gene_id "TR56818|c0_g1_i56818.path2"; gene_name "TR56818|c0_g1_i56818";
chr1	VVGENOMEgmap	exon	575393	575743	99.00	-	.	transcript_id "TR354399|c0_g1_i354399.mrna1"; gene_id "TR354399|c0_g1_i354399.path1"; gene_name "TR354399|c0_g1_i354399";
chr1	VVGENOMEgmap	CDS	575394	575651	.	-	0	transcript_id "TR354399|c0_g1_i354399.mrna1"; gene_id "TR354399|c0_g1_i354399.path1"; gene_name "TR354399|c0_g1_i354399";
chr1	VVGENOMEgmap	exon	587207	587686	99.00	+	.	transcript_id "TR348417|c0_g1_i348417.mrna1"; gene_id "TR348417|c0_g1_i348417.path1"; gene_name "TR348417|c0_g1_i348417";
chr1	VVGENOMEgmap	CDS	587401	587469	.	+	0	transcript_id "TR348417|c0_g1_i348417.mrna1"; gene_id "TR348417|c0_g1_i348417.path1"; gene_name "TR348417|c0_g1_i348417";
chr1	VVGENOMEgmap	exon	594451	594728	100.00	-	.	transcript_id "TR27510|c0_g1_i27510.mrna1"; gene_id "TR27510|c0_g1_i27510.path1"; gene_name "TR27510|c0_g1_i27510";
chr1	VVGENOMEgmap	CDS	594623	594667	.	-	0	transcript_id "TR27510|c0_g1_i27510.mrna1"; gene_id "TR27510|c0_g1_i27510.path1"; gene_name "TR27510|c0_g1_i27510";
chr1	VVGENOMEgmap	exon	595335	595506	100.00	-	.	transcript_id "TR27514|c0_g1_i27514.mrna1"; gene_id "TR27514|c0_g1_i27514.path1"; gene_name "TR27514|c0_g1_i27514";
chr1	VVGENOMEgmap	exon	596163	596212	94.00	-	.	transcript_id "TR27514|c0_g1_i27514.mrna1"; gene_id "TR27514|c0_g1_i27514.path1"; gene_name "TR27514|c0_g1_i27514";
chr1	VVGENOMEgmap	CDS	595406	595506	.	-	0	transcript_id "TR27514|c0_g1_i27514.mrna1"; gene_id "TR27514|c0_g1_i27514.path1"; gene_name "TR27514|c0_g1_i27514";
chr1	VVGENOMEgmap	CDS	596163	596210	.	-	0	transcript_id "TR27514|c0_g1_i27514.mrna1"; gene_id "TR27514|c0_g1_i27514.path1"; gene_name "TR27514|c0_g1_i27514";
chr1	VVGENOMEgmap	exon	595484	595506	100.00	-	.	transcript_id "TR27515|c0_g1_i27515.mrna1"; gene_id "TR27515|c0_g1_i27515.path1"; gene_name "TR27515|c0_g1_i27515";
chr1	VVGENOMEgmap	exon	596163	596394	100.00	-	.	transcript_id "TR27515|c0_g1_i27515.mrna1"; gene_id "TR27515|c0_g1_i27515.path1"; gene_name "TR27515|c0_g1_i27515";
chr1	VVGENOMEgmap	CDS	595486	595506	.	-	0	transcript_id "TR27515|c0_g1_i27515.mrna1"; gene_id "TR27515|c0_g1_i27515.path1"; gene_name "TR27515|c0_g1_i27515";
chr1	VVGENOMEgmap	CDS	596163	596393	.	-	0	transcript_id "TR27515|c0_g1_i27515.mrna1"; gene_id "TR27515|c0_g1_i27515.path1"; gene_name "TR27515|c0_g1_i27515";
chr1	VVGENOMEgmap	exon	600351	601166	99.00	-	.	transcript_id "TR357840|c0_g1_i357840.mrna1"; gene_id "TR357840|c0_g1_i357840.path1"; gene_name "TR357840|c0_g1_i357840";
chr1	VVGENOMEgmap	CDS	600521	600754	.	-	0	transcript_id "TR357840|c0_g1_i357840.mrna1"; gene_id "TR357840|c0_g1_i357840.path1"; gene_name "TR357840|c0_g1_i357840";
chr1	VVGENOMEgmap	exon	601830	602594	99.00	+	.	transcript_id "TR32643|c0_g1_i32643.mrna1"; gene_id "TR32643|c0_g1_i32643.path1"; gene_name "TR32643|c0_g1_i32643";
chr1	VVGENOMEgmap	CDS	601832	601909	.	+	0	transcript_id "TR32643|c0_g1_i32643.mrna1"; gene_id "TR32643|c0_g1_i32643.path1"; gene_name "TR32643|c0_g1_i32643";
chr1	VVGENOMEgmap	exon	610856	611163	99.00	+	.	transcript_id "TR338062|c0_g1_i338062.mrna1"; gene_id "TR338062|c0_g1_i338062.path1"; gene_name "TR338062|c0_g1_i338062";
chr1	VVGENOMEgmap	CDS	611057	611161	.	+	0	transcript_id "TR338062|c0_g1_i338062.mrna1"; gene_id "TR338062|c0_g1_i338062.path1"; gene_name "TR338062|c0_g1_i338062";
chr1	VVGENOMEgmap	exon	628336	628930	99.00	+	.	transcript_id "TR15816|c0_g1_i15816.mrna1"; gene_id "TR15816|c0_g1_i15816.path1"; gene_name "TR15816|c0_g1_i15816";
chr1	VVGENOMEgmap	CDS	628336	628521	.	+	0	transcript_id "TR15816|c0_g1_i15816.mrna1"; gene_id "TR15816|c0_g1_i15816.path1"; gene_name "TR15816|c0_g1_i15816";
chr1	VVGENOMEgmap	exon	629083	629137	100.00	-	.	transcript_id "TR82158|c0_g1_i82158.mrna1"; gene_id "TR82158|c0_g1_i82158.path1"; gene_name "TR82158|c0_g1_i82158";
chr1	VVGENOMEgmap	exon	630066	630219	100.00	-	.	transcript_id "TR82158|c0_g1_i82158.mrna1"; gene_id "TR82158|c0_g1_i82158.path1"; gene_name "TR82158|c0_g1_i82158";
chr1	VVGENOMEgmap	CDS	630116	630219	.	-	1	transcript_id "TR82158|c0_g1_i82158.mrna1"; gene_id "TR82158|c0_g1_i82158.path1"; gene_name "TR82158|c0_g1_i82158";
chr1	VVGENOMEgmap	exon	630042	630087	95.00	+	.	transcript_id "TR82158|c0_g1_i82158.mrna2"; gene_id "TR82158|c0_g1_i82158.path2"; gene_name "TR82158|c0_g1_i82158";
chr1	VVGENOMEgmap	CDS	630042	630087	.	+	0	transcript_id "TR82158|c0_g1_i82158.mrna2"; gene_id "TR82158|c0_g1_i82158.path2"; gene_name "TR82158|c0_g1_i82158";
chr1	VVGENOMEgmap	exon	630118	630940	99.00	+	.	transcript_id "TR82155|c0_g1_i82155.mrna1"; gene_id "TR82155|c0_g1_i82155.path1"; gene_name "TR82155|c0_g1_i82155";
chr1	VVGENOMEgmap	CDS	630464	630757	.	+	0	transcript_id "TR82155|c0_g1_i82155.mrna1"; gene_id "TR82155|c0_g1_i82155.path1"; gene_name "TR82155|c0_g1_i82155";
chr1	VVGENOMEgmap	exon	630594	630827	99.00	+	.	transcript_id "TR82160|c0_g1_i82160.mrna1"; gene_id "TR82160|c0_g1_i82160.path1"; gene_name "TR82160|c0_g1_i82160";
chr1	VVGENOMEgmap	CDS	630596	630757	.	+	0	transcript_id "TR82160|c0_g1_i82160.mrna1"; gene_id "TR82160|c0_g1_i82160.path1"; gene_name "TR82160|c0_g1_i82160";
chr1	VVGENOMEgmap	exon	631798	632312	100.00	-	.	transcript_id "TR3545|c0_g1_i3545.mrna1"; gene_id "TR3545|c0_g1_i3545.path1"; gene_name "TR3545|c0_g1_i3545";
chr1	VVGENOMEgmap	exon	633024	633078	100.00	-	.	transcript_id "TR3545|c0_g1_i3545.mrna1"; gene_id "TR3545|c0_g1_i3545.path1"; gene_name "TR3545|c0_g1_i3545";
chr1	VVGENOMEgmap	CDS	631884	631985	.	-	0	transcript_id "TR3545|c0_g1_i3545.mrna1"; gene_id "TR3545|c0_g1_i3545.path1"; gene_name "TR3545|c0_g1_i3545";
chr1	VVGENOMEgmap	exon	650049	650478	100.00	-	.	transcript_id "TR162072|c0_g1_i162072.mrna1"; gene_id "TR162072|c0_g1_i162072.path1"; gene_name "TR162072|c0_g1_i162072";
chr1	VVGENOMEgmap	CDS	650100	650234	.	-	0	transcript_id "TR162072|c0_g1_i162072.mrna1"; gene_id "TR162072|c0_g1_i162072.path1"; gene_name "TR162072|c0_g1_i162072";
chr1	VVGENOMEgmap	exon	653743	654054	99.00	-	.	transcript_id "TR339619|c0_g1_i339619.mrna1"; gene_id "TR339619|c0_g1_i339619.path1"; gene_name "TR339619|c0_g1_i339619";
chr1	VVGENOMEgmap	exon	654144	654187	100.00	-	.	transcript_id "TR339619|c0_g1_i339619.mrna1"; gene_id "TR339619|c0_g1_i339619.path1"; gene_name "TR339619|c0_g1_i339619";
chr1	VVGENOMEgmap	CDS	653854	653949	.	-	0	transcript_id "TR339619|c0_g1_i339619.mrna1"; gene_id "TR339619|c0_g1_i339619.path1"; gene_name "TR339619|c0_g1_i339619";
chr1	VVGENOMEgmap	exon	658145	658532	96.00	+	.	transcript_id "TR344763|c0_g1_i344763.mrna1"; gene_id "TR344763|c0_g1_i344763.path1"; gene_name "TR344763|c0_g1_i344763";
chr1	VVGENOMEgmap	CDS	658363	658449	.	+	0	transcript_id "TR344763|c0_g1_i344763.mrna1"; gene_id "TR344763|c0_g1_i344763.path1"; gene_name "TR344763|c0_g1_i344763";
chr1	VVGENOMEgmap	exon	658652	659342	94.00	+	.	transcript_id "TR354327|c0_g1_i354327.mrna1"; gene_id "TR354327|c0_g1_i354327.path1"; gene_name "TR354327|c0_g1_i354327";
chr1	VVGENOMEgmap	exon	659719	659759	97.00	+	.	transcript_id "TR354327|c0_g1_i354327.mrna1"; gene_id "TR354327|c0_g1_i354327.path1"; gene_name "TR354327|c0_g1_i354327";
chr1	VVGENOMEgmap	CDS	658652	658705	.	+	0	transcript_id "TR354327|c0_g1_i354327.mrna1"; gene_id "TR354327|c0_g1_i354327.path1"; gene_name "TR354327|c0_g1_i354327";
chr1	VVGENOMEgmap	exon	689807	690369	99.00	-	.	transcript_id "TR353175|c0_g1_i353175.mrna1"; gene_id "TR353175|c0_g1_i353175.path1"; gene_name "TR353175|c0_g1_i353175";
chr1	VVGENOMEgmap	CDS	690240	690290	.	-	0	transcript_id "TR353175|c0_g1_i353175.mrna1"; gene_id "TR353175|c0_g1_i353175.path1"; gene_name "TR353175|c0_g1_i353175";
chr1	VVGENOMEgmap	exon	695852	696079	100.00	+	.	transcript_id "TR61703|c0_g1_i61703.mrna1"; gene_id "TR61703|c0_g1_i61703.path1"; gene_name "TR61703|c0_g1_i61703";
chr1	VVGENOMEgmap	CDS	695854	696078	.	+	0	transcript_id "TR61703|c0_g1_i61703.mrna1"; gene_id "TR61703|c0_g1_i61703.path1"; gene_name "TR61703|c0_g1_i61703";
chr1	VVGENOMEgmap	exon	695852	696113	98.00	+	.	transcript_id "TR61695|c0_g1_i61695.mrna1"; gene_id "TR61695|c0_g1_i61695.path1"; gene_name "TR61695|c0_g1_i61695";
chr1	VVGENOMEgmap	CDS	695854	696093	.	+	0	transcript_id "TR61695|c0_g1_i61695.mrna1"; gene_id "TR61695|c0_g1_i61695.path1"; gene_name "TR61695|c0_g1_i61695";
chr1	VVGENOMEgmap	exon	697837	698206	99.00	-	.	transcript_id "TR128591|c0_g1_i128591.mrna1"; gene_id "TR128591|c0_g1_i128591.path1"; gene_name "TR128591|c0_g1_i128591";
chr1	VVGENOMEgmap	CDS	697837	697917	.	-	0	transcript_id "TR128591|c0_g1_i128591.mrna1"; gene_id "TR128591|c0_g1_i128591.path1"; gene_name "TR128591|c0_g1_i128591";
chr1	VVGENOMEgmap	exon	698185	698693	99.00	-	.	transcript_id "TR128586|c0_g1_i128586.mrna1"; gene_id "TR128586|c0_g1_i128586.path1"; gene_name "TR128586|c0_g1_i128586";
chr1	VVGENOMEgmap	CDS	698212	698367	.	-	0	transcript_id "TR128586|c0_g1_i128586.mrna1"; gene_id "TR128586|c0_g1_i128586.path1"; gene_name "TR128586|c0_g1_i128586";
chr1	VVGENOMEgmap	exon	698185	698635	100.00	-	.	transcript_id "TR128587|c0_g1_i128587.mrna1"; gene_id "TR128587|c0_g1_i128587.path1"; gene_name "TR128587|c0_g1_i128587";
chr1	VVGENOMEgmap	exon	698726	698895	100.00	-	.	transcript_id "TR128587|c0_g1_i128587.mrna1"; gene_id "TR128587|c0_g1_i128587.path1"; gene_name "TR128587|c0_g1_i128587";
chr1	VVGENOMEgmap	CDS	698212	698367	.	-	0	transcript_id "TR128587|c0_g1_i128587.mrna1"; gene_id "TR128587|c0_g1_i128587.path1"; gene_name "TR128587|c0_g1_i128587";
chr1	VVGENOMEgmap	exon	699601	699896	100.00	-	.	transcript_id "TR338927|c0_g1_i338927.mrna1"; gene_id "TR338927|c0_g1_i338927.path1"; gene_name "TR338927|c0_g1_i338927";
chr1	VVGENOMEgmap	CDS	699654	699785	.	-	0	transcript_id "TR338927|c0_g1_i338927.mrna1"; gene_id "TR338927|c0_g1_i338927.path1"; gene_name "TR338927|c0_g1_i338927";
chr1	VVGENOMEgmap	exon	700040	700435	98.00	+	.	transcript_id "TR349445|c0_g1_i349445.mrna1"; gene_id "TR349445|c0_g1_i349445.path1"; gene_name "TR349445|c0_g1_i349445";
chr1	VVGENOMEgmap	CDS	700127	700210	.	+	0	transcript_id "TR349445|c0_g1_i349445.mrna1"; gene_id "TR349445|c0_g1_i349445.path1"; gene_name "TR349445|c0_g1_i349445";
chr1	VVGENOMEgmap	exon	700506	700583	92.00	-	.	transcript_id "TR339719|c0_g1_i339719.mrna2"; gene_id "TR339719|c0_g1_i339719.path2"; gene_name "TR339719|c0_g1_i339719";
chr1	VVGENOMEgmap	exon	700573	700883	96.00	+	.	transcript_id "TR348039|c0_g1_i348039.mrna1"; gene_id "TR348039|c0_g1_i348039.path1"; gene_name "TR348039|c0_g1_i348039";
chr1	VVGENOMEgmap	CDS	700575	700691	.	+	0	transcript_id "TR348039|c0_g1_i348039.mrna1"; gene_id "TR348039|c0_g1_i348039.path1"; gene_name "TR348039|c0_g1_i348039";
chr1	VVGENOMEgmap	exon	700853	701170	100.00	-	.	transcript_id "TR343524|c0_g1_i343524.mrna1"; gene_id "TR343524|c0_g1_i343524.path1"; gene_name "TR343524|c0_g1_i343524";
chr1	VVGENOMEgmap	CDS	700867	701001	.	-	0	transcript_id "TR343524|c0_g1_i343524.mrna1"; gene_id "TR343524|c0_g1_i343524.path1"; gene_name "TR343524|c0_g1_i343524";
chr1	VVGENOMEgmap	exon	710596	710682	100.00	+	.	transcript_id "TR56949|c0_g1_i56949.mrna2"; gene_id "TR56949|c0_g1_i56949.path2"; gene_name "TR56949|c0_g1_i56949";
chr1	VVGENOMEgmap	exon	710658	711014	100.00	-	.	transcript_id "TR56950|c0_g1_i56950.mrna1"; gene_id "TR56950|c0_g1_i56950.path1"; gene_name "TR56950|c0_g1_i56950";
chr1	VVGENOMEgmap	CDS	710732	710905	.	-	0	transcript_id "TR56950|c0_g1_i56950.mrna1"; gene_id "TR56950|c0_g1_i56950.path1"; gene_name "TR56950|c0_g1_i56950";
chr1	VVGENOMEgmap	exon	710705	711014	100.00	-	.	transcript_id "TR56949|c0_g1_i56949.mrna1"; gene_id "TR56949|c0_g1_i56949.path1"; gene_name "TR56949|c0_g1_i56949";
chr1	VVGENOMEgmap	CDS	710732	710905	.	-	0	transcript_id "TR56949|c0_g1_i56949.mrna1"; gene_id "TR56949|c0_g1_i56949.path1"; gene_name "TR56949|c0_g1_i56949";
chr1	VVGENOMEgmap	exon	726548	726831	99.00	-	.	transcript_id "TR23271|c0_g1_i23271.mrna1"; gene_id "TR23271|c0_g1_i23271.path1"; gene_name "TR23271|c0_g1_i23271";
chr1	VVGENOMEgmap	CDS	726710	726829	.	-	0	transcript_id "TR23271|c0_g1_i23271.mrna1"; gene_id "TR23271|c0_g1_i23271.path1"; gene_name "TR23271|c0_g1_i23271";
chr1	VVGENOMEgmap	exon	731561	731848	99.00	-	.	transcript_id "TR235377|c0_g1_i235377.mrna1"; gene_id "TR235377|c0_g1_i235377.path1"; gene_name "TR235377|c0_g1_i235377";
chr1	VVGENOMEgmap	CDS	731592	731711	.	-	0	transcript_id "TR235377|c0_g1_i235377.mrna1"; gene_id "TR235377|c0_g1_i235377.path1"; gene_name "TR235377|c0_g1_i235377";
chr1	VVGENOMEgmap	exon	732927	733245	99.00	-	.	transcript_id "TR235342|c0_g1_i235342.mrna1"; gene_id "TR235342|c0_g1_i235342.path1"; gene_name "TR235342|c0_g1_i235342";
chr1	VVGENOMEgmap	CDS	733177	733245	.	-	0	transcript_id "TR235342|c0_g1_i235342.mrna1"; gene_id "TR235342|c0_g1_i235342.path1"; gene_name "TR235342|c0_g1_i235342";
chr1	VVGENOMEgmap	exon	733571	734127	97.00	-	.	transcript_id "TR235363|c0_g1_i235363.mrna1"; gene_id "TR235363|c0_g1_i235363.path1"; gene_name "TR235363|c0_g1_i235363";
chr1	VVGENOMEgmap	CDS	733678	733941	.	-	0	transcript_id "TR235363|c0_g1_i235363.mrna1"; gene_id "TR235363|c0_g1_i235363.path1"; gene_name "TR235363|c0_g1_i235363";
chr1	VVGENOMEgmap	exon	734281	735235	99.00	-	.	transcript_id "TR235394|c0_g1_i235394.mrna1"; gene_id "TR235394|c0_g1_i235394.path1"; gene_name "TR235394|c0_g1_i235394";
chr1	VVGENOMEgmap	CDS	735010	735105	.	-	0	transcript_id "TR235394|c0_g1_i235394.mrna1"; gene_id "TR235394|c0_g1_i235394.path1"; gene_name "TR235394|c0_g1_i235394";
chr1	VVGENOMEgmap	exon	741461	741918	99.00	+	.	transcript_id "TR351914|c0_g1_i351914.mrna1"; gene_id "TR351914|c0_g1_i351914.path1"; gene_name "TR351914|c0_g1_i351914";
chr1	VVGENOMEgmap	CDS	741623	741769	.	+	0	transcript_id "TR351914|c0_g1_i351914.mrna1"; gene_id "TR351914|c0_g1_i351914.path1"; gene_name "TR351914|c0_g1_i351914";
chr1	VVGENOMEgmap	exon	748148	748153	100.00	+	.	transcript_id "TR230601|c0_g1_i230601.mrna1"; gene_id "TR230601|c0_g1_i230601.path1"; gene_name "TR230601|c0_g1_i230601";
chr1	VVGENOMEgmap	exon	750748	750749	100.00	+	.	transcript_id "TR230601|c0_g1_i230601.mrna1"; gene_id "TR230601|c0_g1_i230601.path1"; gene_name "TR230601|c0_g1_i230601";
chr1	VVGENOMEgmap	exon	758624	758773	100.00	+	.	transcript_id "TR230601|c0_g1_i230601.mrna1"; gene_id "TR230601|c0_g1_i230601.path1"; gene_name "TR230601|c0_g1_i230601";
chr1	VVGENOMEgmap	exon	762367	762369	100.00	+	.	transcript_id "TR230601|c0_g1_i230601.mrna1"; gene_id "TR230601|c0_g1_i230601.path1"; gene_name "TR230601|c0_g1_i230601";
chr1	VVGENOMEgmap	exon	765671	765672	100.00	+	.	transcript_id "TR230601|c0_g1_i230601.mrna1"; gene_id "TR230601|c0_g1_i230601.path1"; gene_name "TR230601|c0_g1_i230601";
chr1	VVGENOMEgmap	CDS	758717	758773	.	+	0	transcript_id "TR230601|c0_g1_i230601.mrna1"; gene_id "TR230601|c0_g1_i230601.path1"; gene_name "TR230601|c0_g1_i230601";
chr1	VVGENOMEgmap	CDS	762367	762369	.	+	0	transcript_id "TR230601|c0_g1_i230601.mrna1"; gene_id "TR230601|c0_g1_i230601.path1"; gene_name "TR230601|c0_g1_i230601";
chr1	VVGENOMEgmap	CDS	765671	765672	.	+	0	transcript_id "TR230601|c0_g1_i230601.mrna1"; gene_id "TR230601|c0_g1_i230601.path1"; gene_name "TR230601|c0_g1_i230601";
chr1	VVGENOMEgmap	exon	748738	749144	99.00	-	.	transcript_id "TR340640|c0_g1_i340640.mrna1"; gene_id "TR340640|c0_g1_i340640.path1"; gene_name "TR340640|c0_g1_i340640";
chr1	VVGENOMEgmap	CDS	748830	748964	.	-	0	transcript_id "TR340640|c0_g1_i340640.mrna1"; gene_id "TR340640|c0_g1_i340640.path1"; gene_name "TR340640|c0_g1_i340640";
chr1	VVGENOMEgmap	exon	751871	752134	97.00	+	.	transcript_id "TR358080|c0_g1_i358080.mrna1"; gene_id "TR358080|c0_g1_i358080.path1"; gene_name "TR358080|c0_g1_i358080";
chr1	VVGENOMEgmap	CDS	751872	751970	.	+	0	transcript_id "TR358080|c0_g1_i358080.mrna1"; gene_id "TR358080|c0_g1_i358080.path1"; gene_name "TR358080|c0_g1_i358080";
chr1	VVGENOMEgmap	exon	754314	755033	99.00	-	.	transcript_id "TR356748|c0_g1_i356748.mrna1"; gene_id "TR356748|c0_g1_i356748.path1"; gene_name "TR356748|c0_g1_i356748";
chr1	VVGENOMEgmap	CDS	754557	754697	.	-	0	transcript_id "TR356748|c0_g1_i356748.mrna1"; gene_id "TR356748|c0_g1_i356748.path1"; gene_name "TR356748|c0_g1_i356748";
chr1	VVGENOMEgmap	exon	755591	755911	100.00	+	.	transcript_id "TR346645|c0_g1_i346645.mrna1"; gene_id "TR346645|c0_g1_i346645.path1"; gene_name "TR346645|c0_g1_i346645";
chr1	VVGENOMEgmap	CDS	755592	755702	.	+	0	transcript_id "TR346645|c0_g1_i346645.mrna1"; gene_id "TR346645|c0_g1_i346645.path1"; gene_name "TR346645|c0_g1_i346645";
chr1	VVGENOMEgmap	exon	758629	758773	100.00	+	.	transcript_id "TR230601|c0_g1_i230601.mrna2"; gene_id "TR230601|c0_g1_i230601.path2"; gene_name "TR230601|c0_g1_i230601";
chr1	VVGENOMEgmap	exon	797966	798557	99.00	+	.	transcript_id "TR55644|c0_g1_i55644.mrna1"; gene_id "TR55644|c0_g1_i55644.path1"; gene_name "TR55644|c0_g1_i55644";
chr1	VVGENOMEgmap	CDS	797967	798140	.	+	0	transcript_id "TR55644|c0_g1_i55644.mrna1"; gene_id "TR55644|c0_g1_i55644.path1"; gene_name "TR55644|c0_g1_i55644";
chr1	VVGENOMEgmap	exon	797974	798652	98.00	+	.	transcript_id "TR55641|c0_g1_i55641.mrna1"; gene_id "TR55641|c0_g1_i55641.path1"; gene_name "TR55641|c0_g1_i55641";
chr1	VVGENOMEgmap	CDS	798478	798651	.	+	0	transcript_id "TR55641|c0_g1_i55641.mrna1"; gene_id "TR55641|c0_g1_i55641.path1"; gene_name "TR55641|c0_g1_i55641";
chr1	VVGENOMEgmap	exon	797974	798652	99.00	+	.	transcript_id "TR55642|c0_g1_i55642.mrna1"; gene_id "TR55642|c0_g1_i55642.path1"; gene_name "TR55642|c0_g1_i55642";
chr1	VVGENOMEgmap	CDS	798478	798651	.	+	0	transcript_id "TR55642|c0_g1_i55642.mrna1"; gene_id "TR55642|c0_g1_i55642.path1"; gene_name "TR55642|c0_g1_i55642";
chr1	VVGENOMEgmap	exon	798146	798396	97.00	+	.	transcript_id "TR55645|c0_g1_i55645.mrna1"; gene_id "TR55645|c0_g1_i55645.path1"; gene_name "TR55645|c0_g1_i55645";
chr1	VVGENOMEgmap	CDS	798269	798355	.	+	0	transcript_id "TR55645|c0_g1_i55645.mrna1"; gene_id "TR55645|c0_g1_i55645.path1"; gene_name "TR55645|c0_g1_i55645";
chr1	VVGENOMEgmap	exon	798146	798396	97.00	+	.	transcript_id "TR55650|c0_g1_i55650.mrna1"; gene_id "TR55650|c0_g1_i55650.path1"; gene_name "TR55650|c0_g1_i55650";
chr1	VVGENOMEgmap	CDS	798269	798355	.	+	0	transcript_id "TR55650|c0_g1_i55650.mrna1"; gene_id "TR55650|c0_g1_i55650.path1"; gene_name "TR55650|c0_g1_i55650";
chr1	VVGENOMEgmap	exon	798460	798557	98.00	+	.	transcript_id "TR55639|c0_g1_i55639.mrna2"; gene_id "TR55639|c0_g1_i55639.path2"; gene_name "TR55639|c0_g1_i55639";
chr1	VVGENOMEgmap	CDS	798460	798475	.	+	2	transcript_id "TR55639|c0_g1_i55639.mrna2"; gene_id "TR55639|c0_g1_i55639.path2"; gene_name "TR55639|c0_g1_i55639";
chr1	VVGENOMEgmap	exon	798460	798560	99.00	+	.	transcript_id "TR55639|c0_g1_i55639.mrna1"; gene_id "TR55639|c0_g1_i55639.path1"; gene_name "TR55639|c0_g1_i55639";
chr1	VVGENOMEgmap	CDS	798478	798560	.	+	0	transcript_id "TR55639|c0_g1_i55639.mrna1"; gene_id "TR55639|c0_g1_i55639.path1"; gene_name "TR55639|c0_g1_i55639";
chr1	VVGENOMEgmap	exon	798699	799670	98.00	-	.	transcript_id "TR21827|c0_g1_i21827.mrna1"; gene_id "TR21827|c0_g1_i21827.path1"; gene_name "TR21827|c0_g1_i21827";
chr1	VVGENOMEgmap	CDS	799288	799429	.	-	0	transcript_id "TR21827|c0_g1_i21827.mrna1"; gene_id "TR21827|c0_g1_i21827.path1"; gene_name "TR21827|c0_g1_i21827";
chr1	VVGENOMEgmap	exon	799034	799503	98.00	-	.	transcript_id "TR21828|c0_g1_i21828.mrna1"; gene_id "TR21828|c0_g1_i21828.path1"; gene_name "TR21828|c0_g1_i21828";
chr1	VVGENOMEgmap	CDS	799288	799429	.	-	0	transcript_id "TR21828|c0_g1_i21828.mrna1"; gene_id "TR21828|c0_g1_i21828.path1"; gene_name "TR21828|c0_g1_i21828";
chr1	VVGENOMEgmap	exon	871959	872616	83.00	+	.	transcript_id "TR55863|c0_g1_i55863.mrna2"; gene_id "TR55863|c0_g1_i55863.path2"; gene_name "TR55863|c0_g1_i55863";
chr1	VVGENOMEgmap	CDS	871959	872083	.	+	0	transcript_id "TR55863|c0_g1_i55863.mrna2"; gene_id "TR55863|c0_g1_i55863.path2"; gene_name "TR55863|c0_g1_i55863";
chr1	VVGENOMEgmap	exon	872044	872571	85.00	+	.	transcript_id "TR55864|c0_g1_i55864.mrna1"; gene_id "TR55864|c0_g1_i55864.path1"; gene_name "TR55864|c0_g1_i55864";
chr1	VVGENOMEgmap	CDS	872417	872550	.	+	0	transcript_id "TR55864|c0_g1_i55864.mrna1"; gene_id "TR55864|c0_g1_i55864.path1"; gene_name "TR55864|c0_g1_i55864";
chr1	VVGENOMEgmap	exon	872044	872571	84.00	+	.	transcript_id "TR55867|c0_g1_i55867.mrna1"; gene_id "TR55867|c0_g1_i55867.path1"; gene_name "TR55867|c0_g1_i55867";
chr1	VVGENOMEgmap	CDS	872417	872550	.	+	0	transcript_id "TR55867|c0_g1_i55867.mrna1"; gene_id "TR55867|c0_g1_i55867.path1"; gene_name "TR55867|c0_g1_i55867";
chr1	VVGENOMEgmap	exon	925601	926226	99.00	-	.	transcript_id "TR343896|c0_g1_i343896.mrna1"; gene_id "TR343896|c0_g1_i343896.path1"; gene_name "TR343896|c0_g1_i343896";
chr1	VVGENOMEgmap	CDS	925909	926118	.	-	0	transcript_id "TR343896|c0_g1_i343896.mrna1"; gene_id "TR343896|c0_g1_i343896.path1"; gene_name "TR343896|c0_g1_i343896";
chr1	VVGENOMEgmap	exon	927935	928526	100.00	-	.	transcript_id "TR343376|c0_g1_i343376.mrna1"; gene_id "TR343376|c0_g1_i343376.path1"; gene_name "TR343376|c0_g1_i343376";
chr1	VVGENOMEgmap	CDS	928343	928525	.	-	0	transcript_id "TR343376|c0_g1_i343376.mrna1"; gene_id "TR343376|c0_g1_i343376.path1"; gene_name "TR343376|c0_g1_i343376";
chr1	VVGENOMEgmap	exon	948326	948623	100.00	-	.	transcript_id "TR130176|c0_g1_i130176.mrna1"; gene_id "TR130176|c0_g1_i130176.path1"; gene_name "TR130176|c0_g1_i130176";
chr1	VVGENOMEgmap	CDS	948521	948622	.	-	0	transcript_id "TR130176|c0_g1_i130176.mrna1"; gene_id "TR130176|c0_g1_i130176.path1"; gene_name "TR130176|c0_g1_i130176";
chr1	VVGENOMEgmap	exon	948326	948780	99.00	-	.	transcript_id "TR130180|c0_g1_i130180.mrna1"; gene_id "TR130180|c0_g1_i130180.path1"; gene_name "TR130180|c0_g1_i130180";
chr1	VVGENOMEgmap	CDS	948344	948418	.	-	0	transcript_id "TR130180|c0_g1_i130180.mrna1"; gene_id "TR130180|c0_g1_i130180.path1"; gene_name "TR130180|c0_g1_i130180";
chr1	VVGENOMEgmap	exon	948347	948754	98.00	-	.	transcript_id "TR130183|c0_g1_i130183.mrna1"; gene_id "TR130183|c0_g1_i130183.path1"; gene_name "TR130183|c0_g1_i130183";
chr1	VVGENOMEgmap	CDS	948604	948753	.	-	0	transcript_id "TR130183|c0_g1_i130183.mrna1"; gene_id "TR130183|c0_g1_i130183.path1"; gene_name "TR130183|c0_g1_i130183";
chr1	VVGENOMEgmap	exon	952593	953647	97.00	-	.	transcript_id "TR342617|c0_g1_i342617.mrna1"; gene_id "TR342617|c0_g1_i342617.path1"; gene_name "TR342617|c0_g1_i342617";
chr1	VVGENOMEgmap	CDS	953305	953443	.	-	0	transcript_id "TR342617|c0_g1_i342617.mrna1"; gene_id "TR342617|c0_g1_i342617.path1"; gene_name "TR342617|c0_g1_i342617";
chr1	VVGENOMEgmap	exon	955636	956013	98.00	-	.	transcript_id "TR337795|c0_g1_i337795.mrna1"; gene_id "TR337795|c0_g1_i337795.path1"; gene_name "TR337795|c0_g1_i337795";
chr1	VVGENOMEgmap	CDS	955719	955912	.	-	0	transcript_id "TR337795|c0_g1_i337795.mrna1"; gene_id "TR337795|c0_g1_i337795.path1"; gene_name "TR337795|c0_g1_i337795";
chr1	VVGENOMEgmap	exon	956501	956887	98.00	-	.	transcript_id "TR351968|c0_g1_i351968.mrna1"; gene_id "TR351968|c0_g1_i351968.path1"; gene_name "TR351968|c0_g1_i351968";
chr1	VVGENOMEgmap	CDS	956845	956886	.	-	0	transcript_id "TR351968|c0_g1_i351968.mrna1"; gene_id "TR351968|c0_g1_i351968.path1"; gene_name "TR351968|c0_g1_i351968";
chr1	VVGENOMEgmap	exon	956956	957370	97.00	-	.	transcript_id "TR342245|c0_g1_i342245.mrna1"; gene_id "TR342245|c0_g1_i342245.path1"; gene_name "TR342245|c0_g1_i342245";
chr1	VVGENOMEgmap	CDS	957247	957369	.	-	0	transcript_id "TR342245|c0_g1_i342245.mrna1"; gene_id "TR342245|c0_g1_i342245.path1"; gene_name "TR342245|c0_g1_i342245";
chr1	VVGENOMEgmap	exon	957584	957823	99.00	+	.	transcript_id "TR188472|c0_g1_i188472.mrna1"; gene_id "TR188472|c0_g1_i188472.path1"; gene_name "TR188472|c0_g1_i188472";
chr1	VVGENOMEgmap	CDS	957584	957775	.	+	0	transcript_id "TR188472|c0_g1_i188472.mrna1"; gene_id "TR188472|c0_g1_i188472.path1"; gene_name "TR188472|c0_g1_i188472";
chr1	VVGENOMEgmap	exon	957584	957823	81.00	+	.	transcript_id "TR188476|c0_g1_i188476.mrna1"; gene_id "TR188476|c0_g1_i188476.path1"; gene_name "TR188476|c0_g1_i188476";
chr1	VVGENOMEgmap	CDS	957584	957735	.	+	0	transcript_id "TR188476|c0_g1_i188476.mrna1"; gene_id "TR188476|c0_g1_i188476.path1"; gene_name "TR188476|c0_g1_i188476";
chr1	VVGENOMEgmap	exon	957584	957915	85.00	+	.	transcript_id "TR188454|c0_g1_i188454.mrna1"; gene_id "TR188454|c0_g1_i188454.path1"; gene_name "TR188454|c0_g1_i188454";
chr1	VVGENOMEgmap	CDS	957584	957735	.	+	0	transcript_id "TR188454|c0_g1_i188454.mrna1"; gene_id "TR188454|c0_g1_i188454.path1"; gene_name "TR188454|c0_g1_i188454";
chr1	VVGENOMEgmap	exon	957584	957915	99.00	+	.	transcript_id "TR188464|c0_g1_i188464.mrna1"; gene_id "TR188464|c0_g1_i188464.path1"; gene_name "TR188464|c0_g1_i188464";
chr1	VVGENOMEgmap	CDS	957584	957775	.	+	0	transcript_id "TR188464|c0_g1_i188464.mrna1"; gene_id "TR188464|c0_g1_i188464.path1"; gene_name "TR188464|c0_g1_i188464";
chr1	VVGENOMEgmap	exon	957598	958015	87.00	+	.	transcript_id "TR188455|c0_g1_i188455.mrna1"; gene_id "TR188455|c0_g1_i188455.path1"; gene_name "TR188455|c0_g1_i188455";
chr1	VVGENOMEgmap	CDS	957599	957735	.	+	0	transcript_id "TR188455|c0_g1_i188455.mrna1"; gene_id "TR188455|c0_g1_i188455.path1"; gene_name "TR188455|c0_g1_i188455";
chr1	VVGENOMEgmap	exon	960903	961118	98.00	-	.	transcript_id "TR301950|c0_g1_i301950.mrna1"; gene_id "TR301950|c0_g1_i301950.path1"; gene_name "TR301950|c0_g1_i301950";
chr1	VVGENOMEgmap	CDS	961047	961118	.	-	0	transcript_id "TR301950|c0_g1_i301950.mrna1"; gene_id "TR301950|c0_g1_i301950.path1"; gene_name "TR301950|c0_g1_i301950";
chr1	VVGENOMEgmap	exon	966120	966604	93.00	+	.	transcript_id "TR203216|c0_g1_i203216.mrna1"; gene_id "TR203216|c0_g1_i203216.path1"; gene_name "TR203216|c0_g1_i203216";
chr1	VVGENOMEgmap	CDS	966272	966437	.	+	0	transcript_id "TR203216|c0_g1_i203216.mrna1"; gene_id "TR203216|c0_g1_i203216.path1"; gene_name "TR203216|c0_g1_i203216";
chr1	VVGENOMEgmap	exon	971167	971395	96.00	-	.	transcript_id "TR95371|c0_g1_i95371.mrna1"; gene_id "TR95371|c0_g1_i95371.path1"; gene_name "TR95371|c0_g1_i95371";
chr1	VVGENOMEgmap	CDS	971196	971359	.	-	0	transcript_id "TR95371|c0_g1_i95371.mrna1"; gene_id "TR95371|c0_g1_i95371.path1"; gene_name "TR95371|c0_g1_i95371";
chr1	VVGENOMEgmap	exon	981448	981477	100.00	+	.	transcript_id "TR310074|c0_g1_i310074.mrna1"; gene_id "TR310074|c0_g1_i310074.path1"; gene_name "TR310074|c0_g1_i310074";
chr1	VVGENOMEgmap	exon	981731	981929	99.00	+	.	transcript_id "TR310074|c0_g1_i310074.mrna1"; gene_id "TR310074|c0_g1_i310074.path1"; gene_name "TR310074|c0_g1_i310074";
chr1	VVGENOMEgmap	CDS	981450	981477	.	+	0	transcript_id "TR310074|c0_g1_i310074.mrna1"; gene_id "TR310074|c0_g1_i310074.path1"; gene_name "TR310074|c0_g1_i310074";
chr1	VVGENOMEgmap	CDS	981731	981819	.	+	2	transcript_id "TR310074|c0_g1_i310074.mrna1"; gene_id "TR310074|c0_g1_i310074.path1"; gene_name "TR310074|c0_g1_i310074";
chr1	VVGENOMEgmap	exon	981448	981477	100.00	+	.	transcript_id "TR310096|c0_g1_i310096.mrna1"; gene_id "TR310096|c0_g1_i310096.path1"; gene_name "TR310096|c0_g1_i310096";
chr1	VVGENOMEgmap	exon	981731	981929	99.00	+	.	transcript_id "TR310096|c0_g1_i310096.mrna1"; gene_id "TR310096|c0_g1_i310096.path1"; gene_name "TR310096|c0_g1_i310096";
chr1	VVGENOMEgmap	CDS	981450	981477	.	+	0	transcript_id "TR310096|c0_g1_i310096.mrna1"; gene_id "TR310096|c0_g1_i310096.path1"; gene_name "TR310096|c0_g1_i310096";
chr1	VVGENOMEgmap	CDS	981731	981819	.	+	2	transcript_id "TR310096|c0_g1_i310096.mrna1"; gene_id "TR310096|c0_g1_i310096.path1"; gene_name "TR310096|c0_g1_i310096";
chr1	VVGENOMEgmap	exon	981701	982130	98.00	-	.	transcript_id "TR310094|c0_g1_i310094.mrna1"; gene_id "TR310094|c0_g1_i310094.path1"; gene_name "TR310094|c0_g1_i310094";
chr1	VVGENOMEgmap	CDS	981911	981988	.	-	0	transcript_id "TR310094|c0_g1_i310094.mrna1"; gene_id "TR310094|c0_g1_i310094.path1"; gene_name "TR310094|c0_g1_i310094";
chr1	VVGENOMEgmap	exon	981730	981929	100.00	-	.	transcript_id "TR310099|c0_g1_i310099.mrna1"; gene_id "TR310099|c0_g1_i310099.path1"; gene_name "TR310099|c0_g1_i310099";
chr1	VVGENOMEgmap	CDS	981836	981892	.	-	0	transcript_id "TR310099|c0_g1_i310099.mrna1"; gene_id "TR310099|c0_g1_i310099.path1"; gene_name "TR310099|c0_g1_i310099";
chr1	VVGENOMEgmap	exon	982358	982773	95.00	+	.	transcript_id "TR343002|c0_g1_i343002.mrna1"; gene_id "TR343002|c0_g1_i343002.path1"; gene_name "TR343002|c0_g1_i343002";
chr1	VVGENOMEgmap	CDS	982607	982756	.	+	0	transcript_id "TR343002|c0_g1_i343002.mrna1"; gene_id "TR343002|c0_g1_i343002.path1"; gene_name "TR343002|c0_g1_i343002";
chr1	VVGENOMEgmap	exon	982358	982919	96.00	+	.	transcript_id "TR343000|c0_g1_i343000.mrna1"; gene_id "TR343000|c0_g1_i343000.path1"; gene_name "TR343000|c0_g1_i343000";
chr1	VVGENOMEgmap	CDS	982607	982756	.	+	0	transcript_id "TR343000|c0_g1_i343000.mrna1"; gene_id "TR343000|c0_g1_i343000.path1"; gene_name "TR343000|c0_g1_i343000";
chr1	VVGENOMEgmap	exon	982358	982919	96.00	+	.	transcript_id "TR343001|c0_g1_i343001.mrna1"; gene_id "TR343001|c0_g1_i343001.path1"; gene_name "TR343001|c0_g1_i343001";
chr1	VVGENOMEgmap	CDS	982607	982756	.	+	0	transcript_id "TR343001|c0_g1_i343001.mrna1"; gene_id "TR343001|c0_g1_i343001.path1"; gene_name "TR343001|c0_g1_i343001";
chr1	VVGENOMEgmap	exon	983138	983841	99.00	-	.	transcript_id "TR118770|c0_g1_i118770.mrna1"; gene_id "TR118770|c0_g1_i118770.path1"; gene_name "TR118770|c0_g1_i118770";
chr1	VVGENOMEgmap	CDS	983730	983841	.	-	0	transcript_id "TR118770|c0_g1_i118770.mrna1"; gene_id "TR118770|c0_g1_i118770.path1"; gene_name "TR118770|c0_g1_i118770";
chr1	VVGENOMEgmap	exon	983138	984003	96.00	-	.	transcript_id "TR118769|c0_g1_i118769.mrna1"; gene_id "TR118769|c0_g1_i118769.path1"; gene_name "TR118769|c0_g1_i118769";
chr1	VVGENOMEgmap	CDS	983730	983943	.	-	0	transcript_id "TR118769|c0_g1_i118769.mrna1"; gene_id "TR118769|c0_g1_i118769.path1"; gene_name "TR118769|c0_g1_i118769";
chr1	VVGENOMEgmap	exon	984278	984752	98.00	-	.	transcript_id "TR310071|c0_g1_i310071.mrna1"; gene_id "TR310071|c0_g1_i310071.path1"; gene_name "TR310071|c0_g1_i310071";
chr1	VVGENOMEgmap	exon	985283	985287	100.00	-	.	transcript_id "TR310071|c0_g1_i310071.mrna1"; gene_id "TR310071|c0_g1_i310071.path1"; gene_name "TR310071|c0_g1_i310071";
chr1	VVGENOMEgmap	exon	986812	986818	71.00	-	.	transcript_id "TR310071|c0_g1_i310071.mrna1"; gene_id "TR310071|c0_g1_i310071.path1"; gene_name "TR310071|c0_g1_i310071";
chr1	VVGENOMEgmap	CDS	984279	984491	.	-	0	transcript_id "TR310071|c0_g1_i310071.mrna1"; gene_id "TR310071|c0_g1_i310071.path1"; gene_name "TR310071|c0_g1_i310071";
chr1	VVGENOMEgmap	exon	992034	992362	99.00	-	.	transcript_id "TR128708|c0_g1_i128708.mrna1"; gene_id "TR128708|c0_g1_i128708.path1"; gene_name "TR128708|c0_g1_i128708";
chr1	VVGENOMEgmap	exon	992373	992756	97.00	-	.	transcript_id "TR128708|c0_g1_i128708.mrna1"; gene_id "TR128708|c0_g1_i128708.path1"; gene_name "TR128708|c0_g1_i128708";
chr1	VVGENOMEgmap	CDS	992433	992510	.	-	0	transcript_id "TR128708|c0_g1_i128708.mrna1"; gene_id "TR128708|c0_g1_i128708.path1"; gene_name "TR128708|c0_g1_i128708";
chr1	VVGENOMEgmap	exon	996513	996895	99.00	-	.	transcript_id "TR346658|c0_g1_i346658.mrna1"; gene_id "TR346658|c0_g1_i346658.path1"; gene_name "TR346658|c0_g1_i346658";
chr1	VVGENOMEgmap	CDS	996595	996747	.	-	0	transcript_id "TR346658|c0_g1_i346658.mrna1"; gene_id "TR346658|c0_g1_i346658.path1"; gene_name "TR346658|c0_g1_i346658";
chr1	VVGENOMEgmap	exon	996513	996895	99.00	-	.	transcript_id "TR346661|c0_g1_i346661.mrna1"; gene_id "TR346661|c0_g1_i346661.path1"; gene_name "TR346661|c0_g1_i346661";
chr1	VVGENOMEgmap	CDS	996595	996747	.	-	0	transcript_id "TR346661|c0_g1_i346661.mrna1"; gene_id "TR346661|c0_g1_i346661.path1"; gene_name "TR346661|c0_g1_i346661";
chr1	VVGENOMEgmap	exon	996513	996923	99.00	-	.	transcript_id "TR346659|c0_g1_i346659.mrna1"; gene_id "TR346659|c0_g1_i346659.path1"; gene_name "TR346659|c0_g1_i346659";
chr1	VVGENOMEgmap	CDS	996595	996747	.	-	0	transcript_id "TR346659|c0_g1_i346659.mrna1"; gene_id "TR346659|c0_g1_i346659.path1"; gene_name "TR346659|c0_g1_i346659";
chr1	VVGENOMEgmap	exon	996513	996923	99.00	-	.	transcript_id "TR346660|c0_g1_i346660.mrna1"; gene_id "TR346660|c0_g1_i346660.path1"; gene_name "TR346660|c0_g1_i346660";
chr1	VVGENOMEgmap	CDS	996595	996747	.	-	0	transcript_id "TR346660|c0_g1_i346660.mrna1"; gene_id "TR346660|c0_g1_i346660.path1"; gene_name "TR346660|c0_g1_i346660";
chr1	VVGENOMEgmap	exon	997267	997965	98.00	+	.	transcript_id "TR8671|c0_g1_i8671.mrna1"; gene_id "TR8671|c0_g1_i8671.path1"; gene_name "TR8671|c0_g1_i8671";
chr1	VVGENOMEgmap	CDS	997483	997578	.	+	0	transcript_id "TR8671|c0_g1_i8671.mrna1"; gene_id "TR8671|c0_g1_i8671.path1"; gene_name "TR8671|c0_g1_i8671";
chr1	VVGENOMEgmap	exon	997267	997965	98.00	+	.	transcript_id "TR8672|c0_g1_i8672.mrna1"; gene_id "TR8672|c0_g1_i8672.path1"; gene_name "TR8672|c0_g1_i8672";
chr1	VVGENOMEgmap	CDS	997483	997578	.	+	0	transcript_id "TR8672|c0_g1_i8672.mrna1"; gene_id "TR8672|c0_g1_i8672.path1"; gene_name "TR8672|c0_g1_i8672";
chr1	VVGENOMEgmap	exon	998355	998411	100.00	+	.	transcript_id "TR357950|c0_g1_i357950.mrna2"; gene_id "TR357950|c0_g1_i357950.path2"; gene_name "TR357950|c0_g1_i357950";
chr1	VVGENOMEgmap	exon	1003781	1004208	100.00	-	.	transcript_id "TR2016|c0_g1_i2016.mrna1"; gene_id "TR2016|c0_g1_i2016.path1"; gene_name "TR2016|c0_g1_i2016";
chr1	VVGENOMEgmap	CDS	1004115	1004207	.	-	0	transcript_id "TR2016|c0_g1_i2016.mrna1"; gene_id "TR2016|c0_g1_i2016.path1"; gene_name "TR2016|c0_g1_i2016";
chr1	VVGENOMEgmap	exon	1063532	1063826	100.00	-	.	transcript_id "TR346061|c0_g1_i346061.mrna1"; gene_id "TR346061|c0_g1_i346061.path1"; gene_name "TR346061|c0_g1_i346061";
chr1	VVGENOMEgmap	CDS	1063614	1063748	.	-	0	transcript_id "TR346061|c0_g1_i346061.mrna1"; gene_id "TR346061|c0_g1_i346061.path1"; gene_name "TR346061|c0_g1_i346061";
chr1	VVGENOMEgmap	exon	1072283	1072286	100.00	+	.	transcript_id "TR347267|c0_g1_i347267.mrna1"; gene_id "TR347267|c0_g1_i347267.path1"; gene_name "TR347267|c0_g1_i347267";
chr1	VVGENOMEgmap	exon	1073043	1073986	99.00	+	.	transcript_id "TR347267|c0_g1_i347267.mrna1"; gene_id "TR347267|c0_g1_i347267.path1"; gene_name "TR347267|c0_g1_i347267";
chr1	VVGENOMEgmap	CDS	1073465	1073626	.	+	0	transcript_id "TR347267|c0_g1_i347267.mrna1"; gene_id "TR347267|c0_g1_i347267.path1"; gene_name "TR347267|c0_g1_i347267";
chr1	VVGENOMEgmap	exon	1072283	1072286	100.00	+	.	transcript_id "TR347268|c0_g1_i347268.mrna1"; gene_id "TR347268|c0_g1_i347268.path1"; gene_name "TR347268|c0_g1_i347268";
chr1	VVGENOMEgmap	exon	1073043	1073986	99.00	+	.	transcript_id "TR347268|c0_g1_i347268.mrna1"; gene_id "TR347268|c0_g1_i347268.path1"; gene_name "TR347268|c0_g1_i347268";
chr1	VVGENOMEgmap	CDS	1073465	1073626	.	+	0	transcript_id "TR347268|c0_g1_i347268.mrna1"; gene_id "TR347268|c0_g1_i347268.path1"; gene_name "TR347268|c0_g1_i347268";
chr1	VVGENOMEgmap	exon	1083459	1084298	98.00	+	.	transcript_id "TR344924|c0_g1_i344924.mrna1"; gene_id "TR344924|c0_g1_i344924.path1"; gene_name "TR344924|c0_g1_i344924";
chr1	VVGENOMEgmap	CDS	1083864	1083989	.	+	0	transcript_id "TR344924|c0_g1_i344924.mrna1"; gene_id "TR344924|c0_g1_i344924.path1"; gene_name "TR344924|c0_g1_i344924";
chr1	VVGENOMEgmap	exon	1085126	1085607	97.00	-	.	transcript_id "TR350058|c0_g1_i350058.mrna1"; gene_id "TR350058|c0_g1_i350058.path1"; gene_name "TR350058|c0_g1_i350058";
chr1	VVGENOMEgmap	CDS	1085543	1085605	.	-	0	transcript_id "TR350058|c0_g1_i350058.mrna1"; gene_id "TR350058|c0_g1_i350058.path1"; gene_name "TR350058|c0_g1_i350058";
chr1	VVGENOMEgmap	exon	1122038	1123019	99.00	-	.	transcript_id "TR342803|c0_g1_i342803.mrna1"; gene_id "TR342803|c0_g1_i342803.path1"; gene_name "TR342803|c0_g1_i342803";
chr1	VVGENOMEgmap	CDS	1122269	1122478	.	-	0	transcript_id "TR342803|c0_g1_i342803.mrna1"; gene_id "TR342803|c0_g1_i342803.path1"; gene_name "TR342803|c0_g1_i342803";
chr1	VVGENOMEgmap	exon	1170578	1170909	99.00	+	.	transcript_id "TR355327|c0_g1_i355327.mrna1"; gene_id "TR355327|c0_g1_i355327.path1"; gene_name "TR355327|c0_g1_i355327";
chr1	VVGENOMEgmap	CDS	1170579	1170683	.	+	0	transcript_id "TR355327|c0_g1_i355327.mrna1"; gene_id "TR355327|c0_g1_i355327.path1"; gene_name "TR355327|c0_g1_i355327";
chr1	VVGENOMEgmap	exon	1196599	1197233	99.00	+	.	transcript_id "TR352830|c0_g1_i352830.mrna1"; gene_id "TR352830|c0_g1_i352830.path1"; gene_name "TR352830|c0_g1_i352830";
chr1	VVGENOMEgmap	CDS	1196887	1197027	.	+	0	transcript_id "TR352830|c0_g1_i352830.mrna1"; gene_id "TR352830|c0_g1_i352830.path1"; gene_name "TR352830|c0_g1_i352830";
chr1	VVGENOMEgmap	exon	1205341	1206632	93.00	+	.	transcript_id "TR207982|c0_g1_i207982.mrna1"; gene_id "TR207982|c0_g1_i207982.path1"; gene_name "TR207982|c0_g1_i207982";
chr1	VVGENOMEgmap	CDS	1205877	1206028	.	+	0	transcript_id "TR207982|c0_g1_i207982.mrna1"; gene_id "TR207982|c0_g1_i207982.path1"; gene_name "TR207982|c0_g1_i207982";
chr1	VVGENOMEgmap	exon	1210581	1211097	97.00	+	.	transcript_id "TR207981|c0_g1_i207981.mrna1"; gene_id "TR207981|c0_g1_i207981.path1"; gene_name "TR207981|c0_g1_i207981";
chr1	VVGENOMEgmap	CDS	1210583	1210720	.	+	0	transcript_id "TR207981|c0_g1_i207981.mrna1"; gene_id "TR207981|c0_g1_i207981.path1"; gene_name "TR207981|c0_g1_i207981";
chr1	VVGENOMEgmap	exon	1211490	1211853	98.00	+	.	transcript_id "TR207977|c0_g1_i207977.mrna1"; gene_id "TR207977|c0_g1_i207977.path1"; gene_name "TR207977|c0_g1_i207977";
chr1	VVGENOMEgmap	CDS	1211604	1211803	.	+	0	transcript_id "TR207977|c0_g1_i207977.mrna1"; gene_id "TR207977|c0_g1_i207977.path1"; gene_name "TR207977|c0_g1_i207977";
chr1	VVGENOMEgmap	exon	1211609	1211647	100.00	+	.	transcript_id "TR344587|c0_g1_i344587.mrna1"; gene_id "TR344587|c0_g1_i344587.path1"; gene_name "TR344587|c0_g1_i344587";
chr1	VVGENOMEgmap	exon	1215902	1216211	99.00	+	.	transcript_id "TR344587|c0_g1_i344587.mrna1"; gene_id "TR344587|c0_g1_i344587.path1"; gene_name "TR344587|c0_g1_i344587";
chr1	VVGENOMEgmap	CDS	1211610	1211647	.	+	0	transcript_id "TR344587|c0_g1_i344587.mrna1"; gene_id "TR344587|c0_g1_i344587.path1"; gene_name "TR344587|c0_g1_i344587";
chr1	VVGENOMEgmap	CDS	1215902	1216034	.	+	1	transcript_id "TR344587|c0_g1_i344587.mrna1"; gene_id "TR344587|c0_g1_i344587.path1"; gene_name "TR344587|c0_g1_i344587";
chr1	VVGENOMEgmap	exon	1211627	1211999	97.00	+	.	transcript_id "TR207976|c0_g1_i207976.mrna1"; gene_id "TR207976|c0_g1_i207976.path1"; gene_name "TR207976|c0_g1_i207976";
chr1	VVGENOMEgmap	CDS	1211628	1211803	.	+	0	transcript_id "TR207976|c0_g1_i207976.mrna1"; gene_id "TR207976|c0_g1_i207976.path1"; gene_name "TR207976|c0_g1_i207976";
chr1	VVGENOMEgmap	exon	1212373	1212890	98.00	+	.	transcript_id "TR354103|c0_g1_i354103.mrna1"; gene_id "TR354103|c0_g1_i354103.path1"; gene_name "TR354103|c0_g1_i354103";
chr1	VVGENOMEgmap	CDS	1212779	1212833	.	+	0	transcript_id "TR354103|c0_g1_i354103.mrna1"; gene_id "TR354103|c0_g1_i354103.path1"; gene_name "TR354103|c0_g1_i354103";
chr1	VVGENOMEgmap	exon	1212852	1213234	98.00	+	.	transcript_id "TR144454|c0_g1_i144454.mrna1"; gene_id "TR144454|c0_g1_i144454.path1"; gene_name "TR144454|c0_g1_i144454";
chr1	VVGENOMEgmap	CDS	1212854	1212914	.	+	0	transcript_id "TR144454|c0_g1_i144454.mrna1"; gene_id "TR144454|c0_g1_i144454.path1"; gene_name "TR144454|c0_g1_i144454";
chr1	VVGENOMEgmap	exon	1233568	1233569	100.00	+	.	transcript_id "TR10607|c0_g1_i10607.mrna1"; gene_id "TR10607|c0_g1_i10607.path1"; gene_name "TR10607|c0_g1_i10607";
chr1	VVGENOMEgmap	exon	1238485	1239066	99.00	+	.	transcript_id "TR10607|c0_g1_i10607.mrna1"; gene_id "TR10607|c0_g1_i10607.path1"; gene_name "TR10607|c0_g1_i10607";
chr1	VVGENOMEgmap	CDS	1238485	1238591	.	+	1	transcript_id "TR10607|c0_g1_i10607.mrna1"; gene_id "TR10607|c0_g1_i10607.path1"; gene_name "TR10607|c0_g1_i10607";
chr1	VVGENOMEgmap	exon	1237654	1238461	99.00	-	.	transcript_id "TR349775|c0_g1_i349775.mrna1"; gene_id "TR349775|c0_g1_i349775.path1"; gene_name "TR349775|c0_g1_i349775";
chr1	VVGENOMEgmap	CDS	1237961	1238074	.	-	0	transcript_id "TR349775|c0_g1_i349775.mrna1"; gene_id "TR349775|c0_g1_i349775.path1"; gene_name "TR349775|c0_g1_i349775";
chr1	VVGENOMEgmap	exon	1238466	1239066	99.00	+	.	transcript_id "TR10606|c0_g1_i10606.mrna1"; gene_id "TR10606|c0_g1_i10606.path1"; gene_name "TR10606|c0_g1_i10606";
chr1	VVGENOMEgmap	CDS	1238466	1238591	.	+	0	transcript_id "TR10606|c0_g1_i10606.mrna1"; gene_id "TR10606|c0_g1_i10606.path1"; gene_name "TR10606|c0_g1_i10606";
chr1	VVGENOMEgmap	exon	1246064	1246391	99.00	-	.	transcript_id "TR48762|c0_g1_i48762.mrna1"; gene_id "TR48762|c0_g1_i48762.path1"; gene_name "TR48762|c0_g1_i48762";
chr1	VVGENOMEgmap	CDS	1246222	1246314	.	-	0	transcript_id "TR48762|c0_g1_i48762.mrna1"; gene_id "TR48762|c0_g1_i48762.path1"; gene_name "TR48762|c0_g1_i48762";
chr1	VVGENOMEgmap	exon	1246894	1246997	100.00	+	.	transcript_id "TR161849|c0_g1_i161849.mrna1"; gene_id "TR161849|c0_g1_i161849.path1"; gene_name "TR161849|c0_g1_i161849";
chr1	VVGENOMEgmap	CDS	1246895	1246997	.	+	0	transcript_id "TR161849|c0_g1_i161849.mrna1"; gene_id "TR161849|c0_g1_i161849.path1"; gene_name "TR161849|c0_g1_i161849";
chr1	VVGENOMEgmap	exon	1246897	1247000	100.00	+	.	transcript_id "TR161849|c0_g1_i161849.mrna2"; gene_id "TR161849|c0_g1_i161849.path2"; gene_name "TR161849|c0_g1_i161849";
chr1	VVGENOMEgmap	CDS	1246897	1246928	.	+	1	transcript_id "TR161849|c0_g1_i161849.mrna2"; gene_id "TR161849|c0_g1_i161849.path2"; gene_name "TR161849|c0_g1_i161849";
chr1	VVGENOMEgmap	exon	1255862	1256115	98.00	+	.	transcript_id "TR188932|c0_g1_i188932.mrna1"; gene_id "TR188932|c0_g1_i188932.path1"; gene_name "TR188932|c0_g1_i188932";
chr1	VVGENOMEgmap	CDS	1255920	1256069	.	+	0	transcript_id "TR188932|c0_g1_i188932.mrna1"; gene_id "TR188932|c0_g1_i188932.path1"; gene_name "TR188932|c0_g1_i188932";
chr1	VVGENOMEgmap	exon	1256314	1256836	97.00	+	.	transcript_id "TR188961|c0_g1_i188961.mrna1"; gene_id "TR188961|c0_g1_i188961.path1"; gene_name "TR188961|c0_g1_i188961";
chr1	VVGENOMEgmap	CDS	1256541	1256705	.	+	0	transcript_id "TR188961|c0_g1_i188961.mrna1"; gene_id "TR188961|c0_g1_i188961.path1"; gene_name "TR188961|c0_g1_i188961";
chr1	VVGENOMEgmap	exon	1256812	1257275	98.00	-	.	transcript_id "TR188969|c0_g1_i188969.mrna1"; gene_id "TR188969|c0_g1_i188969.path1"; gene_name "TR188969|c0_g1_i188969";
chr1	VVGENOMEgmap	CDS	1256900	1256961	.	-	0	transcript_id "TR188969|c0_g1_i188969.mrna1"; gene_id "TR188969|c0_g1_i188969.path1"; gene_name "TR188969|c0_g1_i188969";
chr1	VVGENOMEgmap	exon	1261085	1262597	97.00	-	.	transcript_id "TR19633|c0_g1_i19633.mrna1"; gene_id "TR19633|c0_g1_i19633.path1"; gene_name "TR19633|c0_g1_i19633";
chr1	VVGENOMEgmap	CDS	1261319	1261453	.	-	0	transcript_id "TR19633|c0_g1_i19633.mrna1"; gene_id "TR19633|c0_g1_i19633.path1"; gene_name "TR19633|c0_g1_i19633";
chr1	VVGENOMEgmap	exon	1261085	1262597	99.00	-	.	transcript_id "TR19634|c0_g1_i19634.mrna1"; gene_id "TR19634|c0_g1_i19634.path1"; gene_name "TR19634|c0_g1_i19634";
chr1	VVGENOMEgmap	CDS	1261319	1261453	.	-	0	transcript_id "TR19634|c0_g1_i19634.mrna1"; gene_id "TR19634|c0_g1_i19634.path1"; gene_name "TR19634|c0_g1_i19634";
chr1	VVGENOMEgmap	exon	1261085	1262597	99.00	-	.	transcript_id "TR19635|c0_g1_i19635.mrna1"; gene_id "TR19635|c0_g1_i19635.path1"; gene_name "TR19635|c0_g1_i19635";
chr1	VVGENOMEgmap	CDS	1261319	1261453	.	-	0	transcript_id "TR19635|c0_g1_i19635.mrna1"; gene_id "TR19635|c0_g1_i19635.path1"; gene_name "TR19635|c0_g1_i19635";
chr1	VVGENOMEgmap	exon	1261085	1262597	98.00	-	.	transcript_id "TR19636|c0_g1_i19636.mrna1"; gene_id "TR19636|c0_g1_i19636.path1"; gene_name "TR19636|c0_g1_i19636";
chr1	VVGENOMEgmap	CDS	1261319	1261453	.	-	0	transcript_id "TR19636|c0_g1_i19636.mrna1"; gene_id "TR19636|c0_g1_i19636.path1"; gene_name "TR19636|c0_g1_i19636";
chr1	VVGENOMEgmap	exon	1261085	1262597	97.00	-	.	transcript_id "TR19637|c0_g1_i19637.mrna1"; gene_id "TR19637|c0_g1_i19637.path1"; gene_name "TR19637|c0_g1_i19637";
chr1	VVGENOMEgmap	CDS	1261319	1261453	.	-	0	transcript_id "TR19637|c0_g1_i19637.mrna1"; gene_id "TR19637|c0_g1_i19637.path1"; gene_name "TR19637|c0_g1_i19637";
chr1	VVGENOMEgmap	exon	1261256	1261726	98.00	-	.	transcript_id "TR188929|c0_g1_i188929.mrna1"; gene_id "TR188929|c0_g1_i188929.path1"; gene_name "TR188929|c0_g1_i188929";
chr1	VVGENOMEgmap	CDS	1261546	1261725	.	-	0	transcript_id "TR188929|c0_g1_i188929.mrna1"; gene_id "TR188929|c0_g1_i188929.path1"; gene_name "TR188929|c0_g1_i188929";
chr1	VVGENOMEgmap	exon	1262502	1263023	98.00	+	.	transcript_id "TR345288|c0_g1_i345288.mrna1"; gene_id "TR345288|c0_g1_i345288.path1"; gene_name "TR345288|c0_g1_i345288";
chr1	VVGENOMEgmap	CDS	1262502	1262564	.	+	0	transcript_id "TR345288|c0_g1_i345288.mrna1"; gene_id "TR345288|c0_g1_i345288.path1"; gene_name "TR345288|c0_g1_i345288";
chr1	VVGENOMEgmap	exon	1275197	1275206	40.00	-	.	transcript_id "TR2430|c0_g1_i2430.mrna1"; gene_id "TR2430|c0_g1_i2430.path1"; gene_name "TR2430|c0_g1_i2430";
chr1	VVGENOMEgmap	exon	1287934	1287953	95.00	-	.	transcript_id "TR2430|c0_g1_i2430.mrna1"; gene_id "TR2430|c0_g1_i2430.path1"; gene_name "TR2430|c0_g1_i2430";
chr1	VVGENOMEgmap	exon	1293596	1293615	95.00	-	.	transcript_id "TR2430|c0_g1_i2430.mrna1"; gene_id "TR2430|c0_g1_i2430.path1"; gene_name "TR2430|c0_g1_i2430";
chr1	VVGENOMEgmap	exon	1336595	1336788	99.00	-	.	transcript_id "TR2430|c0_g1_i2430.mrna1"; gene_id "TR2430|c0_g1_i2430.path1"; gene_name "TR2430|c0_g1_i2430";
chr1	VVGENOMEgmap	CDS	1275197	1275206	.	-	0	transcript_id "TR2430|c0_g1_i2430.mrna1"; gene_id "TR2430|c0_g1_i2430.path1"; gene_name "TR2430|c0_g1_i2430";
chr1	VVGENOMEgmap	CDS	1287934	1287953	.	-	2	transcript_id "TR2430|c0_g1_i2430.mrna1"; gene_id "TR2430|c0_g1_i2430.path1"; gene_name "TR2430|c0_g1_i2430";
chr1	VVGENOMEgmap	CDS	1293596	1293615	.	-	1	transcript_id "TR2430|c0_g1_i2430.mrna1"; gene_id "TR2430|c0_g1_i2430.path1"; gene_name "TR2430|c0_g1_i2430";
chr1	VVGENOMEgmap	CDS	1336595	1336683	.	-	0	transcript_id "TR2430|c0_g1_i2430.mrna1"; gene_id "TR2430|c0_g1_i2430.path1"; gene_name "TR2430|c0_g1_i2430";
chr1	VVGENOMEgmap	exon	1310111	1310118	100.00	-	.	transcript_id "TR2425|c0_g1_i2425.mrna1"; gene_id "TR2425|c0_g1_i2425.path1"; gene_name "TR2425|c0_g1_i2425";
chr1	VVGENOMEgmap	exon	1336599	1336788	99.00	-	.	transcript_id "TR2425|c0_g1_i2425.mrna1"; gene_id "TR2425|c0_g1_i2425.path1"; gene_name "TR2425|c0_g1_i2425";
chr1	VVGENOMEgmap	CDS	1310111	1310118	.	-	2	transcript_id "TR2425|c0_g1_i2425.mrna1"; gene_id "TR2425|c0_g1_i2425.path1"; gene_name "TR2425|c0_g1_i2425";
chr1	VVGENOMEgmap	CDS	1336599	1336683	.	-	0	transcript_id "TR2425|c0_g1_i2425.mrna1"; gene_id "TR2425|c0_g1_i2425.path1"; gene_name "TR2425|c0_g1_i2425";
chr1	VVGENOMEgmap	exon	1310740	1310796	100.00	+	.	transcript_id "TR153587|c0_g1_i153587.mrna1"; gene_id "TR153587|c0_g1_i153587.path1"; gene_name "TR153587|c0_g1_i153587";
chr1	VVGENOMEgmap	CDS	1310741	1310796	.	+	0	transcript_id "TR153587|c0_g1_i153587.mrna1"; gene_id "TR153587|c0_g1_i153587.path1"; gene_name "TR153587|c0_g1_i153587";
chr1	VVGENOMEgmap	exon	1313542	1313786	100.00	-	.	transcript_id "TR288871|c0_g1_i288871.mrna1"; gene_id "TR288871|c0_g1_i288871.path1"; gene_name "TR288871|c0_g1_i288871";
chr1	VVGENOMEgmap	CDS	1313567	1313665	.	-	0	transcript_id "TR288871|c0_g1_i288871.mrna1"; gene_id "TR288871|c0_g1_i288871.path1"; gene_name "TR288871|c0_g1_i288871";
chr1	VVGENOMEgmap	exon	1313789	1313792	100.00	+	.	transcript_id "TR343251|c0_g1_i343251.mrna1"; gene_id "TR343251|c0_g1_i343251.path1"; gene_name "TR343251|c0_g1_i343251";
chr1	VVGENOMEgmap	exon	1314300	1314963	99.00	+	.	transcript_id "TR343251|c0_g1_i343251.mrna1"; gene_id "TR343251|c0_g1_i343251.path1"; gene_name "TR343251|c0_g1_i343251";
chr1	VVGENOMEgmap	CDS	1313791	1313792	.	+	0	transcript_id "TR343251|c0_g1_i343251.mrna1"; gene_id "TR343251|c0_g1_i343251.path1"; gene_name "TR343251|c0_g1_i343251";
chr1	VVGENOMEgmap	CDS	1314300	1314498	.	+	1	transcript_id "TR343251|c0_g1_i343251.mrna1"; gene_id "TR343251|c0_g1_i343251.path1"; gene_name "TR343251|c0_g1_i343251";
chr1	VVGENOMEgmap	exon	1317214	1317586	100.00	+	.	transcript_id "TR344284|c0_g1_i344284.mrna1"; gene_id "TR344284|c0_g1_i344284.path1"; gene_name "TR344284|c0_g1_i344284";
chr1	VVGENOMEgmap	CDS	1317290	1317409	.	+	0	transcript_id "TR344284|c0_g1_i344284.mrna1"; gene_id "TR344284|c0_g1_i344284.path1"; gene_name "TR344284|c0_g1_i344284";
chr1	VVGENOMEgmap	exon	1317593	1318173	100.00	-	.	transcript_id "TR345365|c0_g1_i345365.mrna1"; gene_id "TR345365|c0_g1_i345365.path1"; gene_name "TR345365|c0_g1_i345365";
chr1	VVGENOMEgmap	CDS	1318104	1318172	.	-	0	transcript_id "TR345365|c0_g1_i345365.mrna1"; gene_id "TR345365|c0_g1_i345365.path1"; gene_name "TR345365|c0_g1_i345365";
chr1	VVGENOMEgmap	exon	1318436	1319326	100.00	-	.	transcript_id "TR3771|c0_g1_i3771.mrna1"; gene_id "TR3771|c0_g1_i3771.path1"; gene_name "TR3771|c0_g1_i3771";
chr1	VVGENOMEgmap	CDS	1319085	1319246	.	-	0	transcript_id "TR3771|c0_g1_i3771.mrna1"; gene_id "TR3771|c0_g1_i3771.path1"; gene_name "TR3771|c0_g1_i3771";
chr1	VVGENOMEgmap	exon	1320396	1320584	100.00	+	.	transcript_id "TR91412|c0_g1_i91412.mrna1"; gene_id "TR91412|c0_g1_i91412.path1"; gene_name "TR91412|c0_g1_i91412";
chr1	VVGENOMEgmap	CDS	1320398	1320496	.	+	0	transcript_id "TR91412|c0_g1_i91412.mrna1"; gene_id "TR91412|c0_g1_i91412.path1"; gene_name "TR91412|c0_g1_i91412";
chr1	VVGENOMEgmap	exon	1320396	1322081	100.00	+	.	transcript_id "TR91411|c0_g1_i91411.mrna1"; gene_id "TR91411|c0_g1_i91411.path1"; gene_name "TR91411|c0_g1_i91411";
chr1	VVGENOMEgmap	CDS	1321567	1321746	.	+	0	transcript_id "TR91411|c0_g1_i91411.mrna1"; gene_id "TR91411|c0_g1_i91411.path1"; gene_name "TR91411|c0_g1_i91411";
chr1	VVGENOMEgmap	exon	1320397	1320585	100.00	+	.	transcript_id "TR91412|c0_g1_i91412.mrna2"; gene_id "TR91412|c0_g1_i91412.path2"; gene_name "TR91412|c0_g1_i91412";
chr1	VVGENOMEgmap	exon	1322393	1322904	100.00	+	.	transcript_id "TR354899|c0_g1_i354899.mrna1"; gene_id "TR354899|c0_g1_i354899.path1"; gene_name "TR354899|c0_g1_i354899";
chr1	VVGENOMEgmap	CDS	1322591	1322689	.	+	0	transcript_id "TR354899|c0_g1_i354899.mrna1"; gene_id "TR354899|c0_g1_i354899.path1"; gene_name "TR354899|c0_g1_i354899";
chr1	VVGENOMEgmap	exon	1336594	1336758	99.00	-	.	transcript_id "TR2430|c0_g1_i2430.mrna2"; gene_id "TR2430|c0_g1_i2430.path2"; gene_name "TR2430|c0_g1_i2430";
chr1	VVGENOMEgmap	exon	1336594	1336795	98.00	-	.	transcript_id "TR2425|c0_g1_i2425.mrna2"; gene_id "TR2425|c0_g1_i2425.path2"; gene_name "TR2425|c0_g1_i2425";
chr1	VVGENOMEgmap	CDS	1336703	1336795	.	-	0	transcript_id "TR2425|c0_g1_i2425.mrna2"; gene_id "TR2425|c0_g1_i2425.path2"; gene_name "TR2425|c0_g1_i2425";
chr1	VVGENOMEgmap	exon	1336594	1336800	99.00	-	.	transcript_id "TR2429|c0_g1_i2429.mrna1"; gene_id "TR2429|c0_g1_i2429.path1"; gene_name "TR2429|c0_g1_i2429";
chr1	VVGENOMEgmap	CDS	1336703	1336798	.	-	0	transcript_id "TR2429|c0_g1_i2429.mrna1"; gene_id "TR2429|c0_g1_i2429.path1"; gene_name "TR2429|c0_g1_i2429";
chr1	VVGENOMEgmap	exon	1336594	1336833	97.00	-	.	transcript_id "TR2424|c0_g1_i2424.mrna1"; gene_id "TR2424|c0_g1_i2424.path1"; gene_name "TR2424|c0_g1_i2424";
chr1	VVGENOMEgmap	CDS	1336746	1336831	.	-	0	transcript_id "TR2424|c0_g1_i2424.mrna1"; gene_id "TR2424|c0_g1_i2424.path1"; gene_name "TR2424|c0_g1_i2424";
chr1	VVGENOMEgmap	exon	1336594	1336833	98.00	-	.	transcript_id "TR2426|c0_g1_i2426.mrna1"; gene_id "TR2426|c0_g1_i2426.path1"; gene_name "TR2426|c0_g1_i2426";
chr1	VVGENOMEgmap	CDS	1336759	1336831	.	-	0	transcript_id "TR2426|c0_g1_i2426.mrna1"; gene_id "TR2426|c0_g1_i2426.path1"; gene_name "TR2426|c0_g1_i2426";
chr1	VVGENOMEgmap	exon	1336594	1336833	97.00	-	.	transcript_id "TR2427|c0_g1_i2427.mrna1"; gene_id "TR2427|c0_g1_i2427.path1"; gene_name "TR2427|c0_g1_i2427";
chr1	VVGENOMEgmap	CDS	1336759	1336831	.	-	0	transcript_id "TR2427|c0_g1_i2427.mrna1"; gene_id "TR2427|c0_g1_i2427.path1"; gene_name "TR2427|c0_g1_i2427";
chr1	VVGENOMEgmap	exon	1336594	1336833	96.00	-	.	transcript_id "TR2428|c0_g1_i2428.mrna1"; gene_id "TR2428|c0_g1_i2428.path1"; gene_name "TR2428|c0_g1_i2428";
chr1	VVGENOMEgmap	CDS	1336703	1336831	.	-	0	transcript_id "TR2428|c0_g1_i2428.mrna1"; gene_id "TR2428|c0_g1_i2428.path1"; gene_name "TR2428|c0_g1_i2428";
chr1	VVGENOMEgmap	exon	1336966	1337293	99.00	-	.	transcript_id "TR340747|c0_g1_i340747.mrna1"; gene_id "TR340747|c0_g1_i340747.path1"; gene_name "TR340747|c0_g1_i340747";
chr1	VVGENOMEgmap	CDS	1336967	1337020	.	-	0	transcript_id "TR340747|c0_g1_i340747.mrna1"; gene_id "TR340747|c0_g1_i340747.path1"; gene_name "TR340747|c0_g1_i340747";
chr1	VVGENOMEgmap	exon	1337282	1337876	99.00	+	.	transcript_id "TR9517|c0_g1_i9517.mrna1"; gene_id "TR9517|c0_g1_i9517.path1"; gene_name "TR9517|c0_g1_i9517";
chr1	VVGENOMEgmap	exon	1338048	1338087	100.00	+	.	transcript_id "TR9517|c0_g1_i9517.mrna1"; gene_id "TR9517|c0_g1_i9517.path1"; gene_name "TR9517|c0_g1_i9517";
chr1	VVGENOMEgmap	CDS	1337608	1337745	.	+	0	transcript_id "TR9517|c0_g1_i9517.mrna1"; gene_id "TR9517|c0_g1_i9517.path1"; gene_name "TR9517|c0_g1_i9517";
chr1	VVGENOMEgmap	exon	1339214	1339490	98.00	-	.	transcript_id "TR194231|c0_g1_i194231.mrna1"; gene_id "TR194231|c0_g1_i194231.path1"; gene_name "TR194231|c0_g1_i194231";
chr1	VVGENOMEgmap	CDS	1339426	1339490	.	-	0	transcript_id "TR194231|c0_g1_i194231.mrna1"; gene_id "TR194231|c0_g1_i194231.path1"; gene_name "TR194231|c0_g1_i194231";
chr1	VVGENOMEgmap	exon	1341073	1341180	99.00	+	.	transcript_id "TR194256|c0_g1_i194256.mrna1"; gene_id "TR194256|c0_g1_i194256.path1"; gene_name "TR194256|c0_g1_i194256";
chr1	VVGENOMEgmap	CDS	1341160	1341180	.	+	0	transcript_id "TR194256|c0_g1_i194256.mrna1"; gene_id "TR194256|c0_g1_i194256.path1"; gene_name "TR194256|c0_g1_i194256";
chr1	VVGENOMEgmap	exon	1341075	1341180	99.00	+	.	transcript_id "TR194256|c0_g1_i194256.mrna2"; gene_id "TR194256|c0_g1_i194256.path2"; gene_name "TR194256|c0_g1_i194256";
chr1	VVGENOMEgmap	CDS	1341075	1341146	.	+	0	transcript_id "TR194256|c0_g1_i194256.mrna2"; gene_id "TR194256|c0_g1_i194256.path2"; gene_name "TR194256|c0_g1_i194256";
chr1	VVGENOMEgmap	exon	1341299	1341492	92.00	-	.	transcript_id "TR32702|c0_g1_i32702.mrna2"; gene_id "TR32702|c0_g1_i32702.path2"; gene_name "TR32702|c0_g1_i32702";
chr1	VVGENOMEgmap	CDS	1341350	1341491	.	-	0	transcript_id "TR32702|c0_g1_i32702.mrna2"; gene_id "TR32702|c0_g1_i32702.path2"; gene_name "TR32702|c0_g1_i32702";
chr1	VVGENOMEgmap	exon	1341528	1341547	100.00	-	.	transcript_id "TR32702|c0_g1_i32702.mrna1"; gene_id "TR32702|c0_g1_i32702.path1"; gene_name "TR32702|c0_g1_i32702";
chr1	VVGENOMEgmap	exon	1342565	1342602	92.00	-	.	transcript_id "TR32702|c0_g1_i32702.mrna1"; gene_id "TR32702|c0_g1_i32702.path1"; gene_name "TR32702|c0_g1_i32702";
chr1	VVGENOMEgmap	exon	1354643	1354921	98.00	-	.	transcript_id "TR32702|c0_g1_i32702.mrna1"; gene_id "TR32702|c0_g1_i32702.path1"; gene_name "TR32702|c0_g1_i32702";
chr1	VVGENOMEgmap	CDS	1354755	1354844	.	-	0	transcript_id "TR32702|c0_g1_i32702.mrna1"; gene_id "TR32702|c0_g1_i32702.path1"; gene_name "TR32702|c0_g1_i32702";
chr1	VVGENOMEgmap	exon	1343085	1343450	98.00	-	.	transcript_id "TR194249|c0_g1_i194249.mrna1"; gene_id "TR194249|c0_g1_i194249.path1"; gene_name "TR194249|c0_g1_i194249";
chr1	VVGENOMEgmap	CDS	1343127	1343363	.	-	0	transcript_id "TR194249|c0_g1_i194249.mrna1"; gene_id "TR194249|c0_g1_i194249.path1"; gene_name "TR194249|c0_g1_i194249";
chr1	VVGENOMEgmap	exon	1343085	1343450	100.00	-	.	transcript_id "TR194258|c0_g1_i194258.mrna1"; gene_id "TR194258|c0_g1_i194258.path1"; gene_name "TR194258|c0_g1_i194258";
chr1	VVGENOMEgmap	CDS	1343127	1343363	.	-	0	transcript_id "TR194258|c0_g1_i194258.mrna1"; gene_id "TR194258|c0_g1_i194258.path1"; gene_name "TR194258|c0_g1_i194258";
chr1	VVGENOMEgmap	exon	1343085	1343467	99.00	-	.	transcript_id "TR194242|c0_g1_i194242.mrna1"; gene_id "TR194242|c0_g1_i194242.path1"; gene_name "TR194242|c0_g1_i194242";
chr1	VVGENOMEgmap	CDS	1343127	1343363	.	-	0	transcript_id "TR194242|c0_g1_i194242.mrna1"; gene_id "TR194242|c0_g1_i194242.path1"; gene_name "TR194242|c0_g1_i194242";
chr1	VVGENOMEgmap	exon	1346465	1346470	100.00	+	.	transcript_id "TR195906|c0_g1_i195906.mrna1"; gene_id "TR195906|c0_g1_i195906.path1"; gene_name "TR195906|c0_g1_i195906";
chr1	VVGENOMEgmap	exon	1351634	1351636	100.00	+	.	transcript_id "TR195906|c0_g1_i195906.mrna1"; gene_id "TR195906|c0_g1_i195906.path1"; gene_name "TR195906|c0_g1_i195906";
chr1	VVGENOMEgmap	exon	1352330	1352334	100.00	+	.	transcript_id "TR195906|c0_g1_i195906.mrna1"; gene_id "TR195906|c0_g1_i195906.path1"; gene_name "TR195906|c0_g1_i195906";
chr1	VVGENOMEgmap	exon	1353470	1353625	98.00	+	.	transcript_id "TR195906|c0_g1_i195906.mrna1"; gene_id "TR195906|c0_g1_i195906.path1"; gene_name "TR195906|c0_g1_i195906";
chr1	VVGENOMEgmap	CDS	1353551	1353625	.	+	0	transcript_id "TR195906|c0_g1_i195906.mrna1"; gene_id "TR195906|c0_g1_i195906.path1"; gene_name "TR195906|c0_g1_i195906";
chr1	VVGENOMEgmap	exon	1346465	1346470	100.00	+	.	transcript_id "TR195931|c0_g1_i195931.mrna1"; gene_id "TR195931|c0_g1_i195931.path1"; gene_name "TR195931|c0_g1_i195931";
chr1	VVGENOMEgmap	exon	1351634	1351636	100.00	+	.	transcript_id "TR195931|c0_g1_i195931.mrna1"; gene_id "TR195931|c0_g1_i195931.path1"; gene_name "TR195931|c0_g1_i195931";
chr1	VVGENOMEgmap	exon	1352330	1352334	100.00	+	.	transcript_id "TR195931|c0_g1_i195931.mrna1"; gene_id "TR195931|c0_g1_i195931.path1"; gene_name "TR195931|c0_g1_i195931";
chr1	VVGENOMEgmap	exon	1353470	1354333	94.00	+	.	transcript_id "TR195931|c0_g1_i195931.mrna1"; gene_id "TR195931|c0_g1_i195931.path1"; gene_name "TR195931|c0_g1_i195931";
chr1	VVGENOMEgmap	CDS	1346465	1346470	.	+	0	transcript_id "TR195931|c0_g1_i195931.mrna1"; gene_id "TR195931|c0_g1_i195931.path1"; gene_name "TR195931|c0_g1_i195931";
chr1	VVGENOMEgmap	CDS	1351634	1351636	.	+	0	transcript_id "TR195931|c0_g1_i195931.mrna1"; gene_id "TR195931|c0_g1_i195931.path1"; gene_name "TR195931|c0_g1_i195931";
chr1	VVGENOMEgmap	CDS	1352330	1352334	.	+	0	transcript_id "TR195931|c0_g1_i195931.mrna1"; gene_id "TR195931|c0_g1_i195931.path1"; gene_name "TR195931|c0_g1_i195931";
chr1	VVGENOMEgmap	CDS	1353470	1353554	.	+	1	transcript_id "TR195931|c0_g1_i195931.mrna1"; gene_id "TR195931|c0_g1_i195931.path1"; gene_name "TR195931|c0_g1_i195931";
chr1	VVGENOMEgmap	exon	1353466	1353625	97.00	+	.	transcript_id "TR195906|c0_g1_i195906.mrna2"; gene_id "TR195906|c0_g1_i195906.path2"; gene_name "TR195906|c0_g1_i195906";
chr1	VVGENOMEgmap	CDS	1353466	1353522	.	+	0	transcript_id "TR195906|c0_g1_i195906.mrna2"; gene_id "TR195906|c0_g1_i195906.path2"; gene_name "TR195906|c0_g1_i195906";
chr1	VVGENOMEgmap	exon	1353702	1354180	95.00	+	.	transcript_id "TR195914|c0_g1_i195914.mrna1"; gene_id "TR195914|c0_g1_i195914.path1"; gene_name "TR195914|c0_g1_i195914";
chr1	VVGENOMEgmap	CDS	1353702	1353860	.	+	0	transcript_id "TR195914|c0_g1_i195914.mrna1"; gene_id "TR195914|c0_g1_i195914.path1"; gene_name "TR195914|c0_g1_i195914";
chr1	VVGENOMEgmap	exon	1354006	1354333	94.00	+	.	transcript_id "TR195892|c0_g1_i195892.mrna1"; gene_id "TR195892|c0_g1_i195892.path1"; gene_name "TR195892|c0_g1_i195892";
chr1	VVGENOMEgmap	CDS	1354006	1354098	.	+	0	transcript_id "TR195892|c0_g1_i195892.mrna1"; gene_id "TR195892|c0_g1_i195892.path1"; gene_name "TR195892|c0_g1_i195892";
chr1	VVGENOMEgmap	exon	1354620	1354921	97.00	+	.	transcript_id "TR32701|c0_g1_i32701.mrna1"; gene_id "TR32701|c0_g1_i32701.path1"; gene_name "TR32701|c0_g1_i32701";
chr1	VVGENOMEgmap	CDS	1354621	1354749	.	+	0	transcript_id "TR32701|c0_g1_i32701.mrna1"; gene_id "TR32701|c0_g1_i32701.path1"; gene_name "TR32701|c0_g1_i32701";
chr1	VVGENOMEgmap	exon	1354645	1354921	98.00	+	.	transcript_id "TR32700|c0_g1_i32700.mrna1"; gene_id "TR32700|c0_g1_i32700.path1"; gene_name "TR32700|c0_g1_i32700";
chr1	VVGENOMEgmap	CDS	1354645	1354749	.	+	0	transcript_id "TR32700|c0_g1_i32700.mrna1"; gene_id "TR32700|c0_g1_i32700.path1"; gene_name "TR32700|c0_g1_i32700";
chr1	VVGENOMEgmap	exon	1355411	1355465	96.00	+	.	transcript_id "TR195917|c0_g1_i195917.mrna2"; gene_id "TR195917|c0_g1_i195917.path2"; gene_name "TR195917|c0_g1_i195917";
chr1	VVGENOMEgmap	exon	1355720	1355890	98.00	+	.	transcript_id "TR195917|c0_g1_i195917.mrna2"; gene_id "TR195917|c0_g1_i195917.path2"; gene_name "TR195917|c0_g1_i195917";
chr1	VVGENOMEgmap	CDS	1355853	1355890	.	+	2	transcript_id "TR195917|c0_g1_i195917.mrna2"; gene_id "TR195917|c0_g1_i195917.path2"; gene_name "TR195917|c0_g1_i195917";
chr1	VVGENOMEgmap	exon	1355411	1355465	96.00	+	.	transcript_id "TR195904|c0_g1_i195904.mrna1"; gene_id "TR195904|c0_g1_i195904.path1"; gene_name "TR195904|c0_g1_i195904";
chr1	VVGENOMEgmap	exon	1355720	1355952	92.00	+	.	transcript_id "TR195904|c0_g1_i195904.mrna1"; gene_id "TR195904|c0_g1_i195904.path1"; gene_name "TR195904|c0_g1_i195904";
chr1	VVGENOMEgmap	CDS	1355749	1355906	.	+	0	transcript_id "TR195904|c0_g1_i195904.mrna1"; gene_id "TR195904|c0_g1_i195904.path1"; gene_name "TR195904|c0_g1_i195904";
chr1	VVGENOMEgmap	exon	1355411	1355465	98.00	+	.	transcript_id "TR195915|c0_g1_i195915.mrna1"; gene_id "TR195915|c0_g1_i195915.path1"; gene_name "TR195915|c0_g1_i195915";
chr1	VVGENOMEgmap	exon	1355720	1355952	93.00	+	.	transcript_id "TR195915|c0_g1_i195915.mrna1"; gene_id "TR195915|c0_g1_i195915.path1"; gene_name "TR195915|c0_g1_i195915";
chr1	VVGENOMEgmap	CDS	1355749	1355906	.	+	0	transcript_id "TR195915|c0_g1_i195915.mrna1"; gene_id "TR195915|c0_g1_i195915.path1"; gene_name "TR195915|c0_g1_i195915";
chr1	VVGENOMEgmap	exon	1355411	1355465	94.00	+	.	transcript_id "TR195919|c0_g1_i195919.mrna1"; gene_id "TR195919|c0_g1_i195919.path1"; gene_name "TR195919|c0_g1_i195919";
chr1	VVGENOMEgmap	exon	1355720	1355952	92.00	+	.	transcript_id "TR195919|c0_g1_i195919.mrna1"; gene_id "TR195919|c0_g1_i195919.path1"; gene_name "TR195919|c0_g1_i195919";
chr1	VVGENOMEgmap	CDS	1355749	1355906	.	+	0	transcript_id "TR195919|c0_g1_i195919.mrna1"; gene_id "TR195919|c0_g1_i195919.path1"; gene_name "TR195919|c0_g1_i195919";
chr1	VVGENOMEgmap	exon	1355411	1355465	100.00	+	.	transcript_id "TR195908|c0_g1_i195908.mrna1"; gene_id "TR195908|c0_g1_i195908.path1"; gene_name "TR195908|c0_g1_i195908";
chr1	VVGENOMEgmap	exon	1355720	1356167	96.00	+	.	transcript_id "TR195908|c0_g1_i195908.mrna1"; gene_id "TR195908|c0_g1_i195908.path1"; gene_name "TR195908|c0_g1_i195908";
chr1	VVGENOMEgmap	CDS	1355749	1355906	.	+	0	transcript_id "TR195908|c0_g1_i195908.mrna1"; gene_id "TR195908|c0_g1_i195908.path1"; gene_name "TR195908|c0_g1_i195908";
chr1	VVGENOMEgmap	exon	1355411	1355465	94.00	+	.	transcript_id "TR195922|c0_g1_i195922.mrna1"; gene_id "TR195922|c0_g1_i195922.path1"; gene_name "TR195922|c0_g1_i195922";
chr1	VVGENOMEgmap	exon	1355720	1356167	95.00	+	.	transcript_id "TR195922|c0_g1_i195922.mrna1"; gene_id "TR195922|c0_g1_i195922.path1"; gene_name "TR195922|c0_g1_i195922";
chr1	VVGENOMEgmap	CDS	1355749	1355906	.	+	0	transcript_id "TR195922|c0_g1_i195922.mrna1"; gene_id "TR195922|c0_g1_i195922.path1"; gene_name "TR195922|c0_g1_i195922";
chr1	VVGENOMEgmap	exon	1355411	1355465	98.00	+	.	transcript_id "TR195923|c0_g1_i195923.mrna1"; gene_id "TR195923|c0_g1_i195923.path1"; gene_name "TR195923|c0_g1_i195923";
chr1	VVGENOMEgmap	exon	1355720	1356167	96.00	+	.	transcript_id "TR195923|c0_g1_i195923.mrna1"; gene_id "TR195923|c0_g1_i195923.path1"; gene_name "TR195923|c0_g1_i195923";
chr1	VVGENOMEgmap	CDS	1355749	1355906	.	+	0	transcript_id "TR195923|c0_g1_i195923.mrna1"; gene_id "TR195923|c0_g1_i195923.path1"; gene_name "TR195923|c0_g1_i195923";
chr1	VVGENOMEgmap	exon	1362925	1363165	97.00	+	.	transcript_id "TR351906|c0_g1_i351906.mrna1"; gene_id "TR351906|c0_g1_i351906.path1"; gene_name "TR351906|c0_g1_i351906";
chr1	VVGENOMEgmap	CDS	1363019	1363165	.	+	0	transcript_id "TR351906|c0_g1_i351906.mrna1"; gene_id "TR351906|c0_g1_i351906.path1"; gene_name "TR351906|c0_g1_i351906";
chr1	VVGENOMEgmap	exon	1365266	1365525	96.00	-	.	transcript_id "TR341749|c0_g1_i341749.mrna1"; gene_id "TR341749|c0_g1_i341749.path1"; gene_name "TR341749|c0_g1_i341749";
chr1	VVGENOMEgmap	CDS	1365439	1365525	.	-	0	transcript_id "TR341749|c0_g1_i341749.mrna1"; gene_id "TR341749|c0_g1_i341749.path1"; gene_name "TR341749|c0_g1_i341749";
chr1	VVGENOMEgmap	exon	1365804	1366038	96.00	+	.	transcript_id "TR127888|c0_g1_i127888.mrna1"; gene_id "TR127888|c0_g1_i127888.path1"; gene_name "TR127888|c0_g1_i127888";
chr1	VVGENOMEgmap	CDS	1365806	1365928	.	+	0	transcript_id "TR127888|c0_g1_i127888.mrna1"; gene_id "TR127888|c0_g1_i127888.path1"; gene_name "TR127888|c0_g1_i127888";
chr1	VVGENOMEgmap	exon	1368816	1369242	90.00	-	.	transcript_id "TR357502|c0_g1_i357502.mrna1"; gene_id "TR357502|c0_g1_i357502.path1"; gene_name "TR357502|c0_g1_i357502";
chr1	VVGENOMEgmap	CDS	1369145	1369242	.	-	0	transcript_id "TR357502|c0_g1_i357502.mrna1"; gene_id "TR357502|c0_g1_i357502.path1"; gene_name "TR357502|c0_g1_i357502";
chr1	VVGENOMEgmap	exon	1370773	1371086	92.00	-	.	transcript_id "TR15710|c0_g1_i15710.mrna1"; gene_id "TR15710|c0_g1_i15710.path1"; gene_name "TR15710|c0_g1_i15710";
chr1	VVGENOMEgmap	CDS	1371038	1371086	.	-	0	transcript_id "TR15710|c0_g1_i15710.mrna1"; gene_id "TR15710|c0_g1_i15710.path1"; gene_name "TR15710|c0_g1_i15710";
chr1	VVGENOMEgmap	exon	1370773	1371146	93.00	-	.	transcript_id "TR15711|c0_g1_i15711.mrna1"; gene_id "TR15711|c0_g1_i15711.path1"; gene_name "TR15711|c0_g1_i15711";
chr1	VVGENOMEgmap	CDS	1371010	1371146	.	-	0	transcript_id "TR15711|c0_g1_i15711.mrna1"; gene_id "TR15711|c0_g1_i15711.path1"; gene_name "TR15711|c0_g1_i15711";
chr1	VVGENOMEgmap	exon	1370826	1371086	91.00	-	.	transcript_id "TR15709|c0_g1_i15709.mrna1"; gene_id "TR15709|c0_g1_i15709.path1"; gene_name "TR15709|c0_g1_i15709";
chr1	VVGENOMEgmap	CDS	1371038	1371086	.	-	0	transcript_id "TR15709|c0_g1_i15709.mrna1"; gene_id "TR15709|c0_g1_i15709.path1"; gene_name "TR15709|c0_g1_i15709";
chr1	VVGENOMEgmap	exon	1370826	1371146	92.00	-	.	transcript_id "TR15708|c0_g1_i15708.mrna1"; gene_id "TR15708|c0_g1_i15708.path1"; gene_name "TR15708|c0_g1_i15708";
chr1	VVGENOMEgmap	CDS	1371010	1371146	.	-	0	transcript_id "TR15708|c0_g1_i15708.mrna1"; gene_id "TR15708|c0_g1_i15708.path1"; gene_name "TR15708|c0_g1_i15708";
chr1	VVGENOMEgmap	exon	1392854	1393588	98.00	+	.	transcript_id "TR349777|c0_g1_i349777.mrna1"; gene_id "TR349777|c0_g1_i349777.path1"; gene_name "TR349777|c0_g1_i349777";
chr1	VVGENOMEgmap	CDS	1392856	1392984	.	+	0	transcript_id "TR349777|c0_g1_i349777.mrna1"; gene_id "TR349777|c0_g1_i349777.path1"; gene_name "TR349777|c0_g1_i349777";
chr1	VVGENOMEgmap	exon	1413987	1414280	98.00	+	.	transcript_id "TR345353|c0_g1_i345353.mrna1"; gene_id "TR345353|c0_g1_i345353.path1"; gene_name "TR345353|c0_g1_i345353";
chr1	VVGENOMEgmap	CDS	1413988	1414059	.	+	0	transcript_id "TR345353|c0_g1_i345353.mrna1"; gene_id "TR345353|c0_g1_i345353.path1"; gene_name "TR345353|c0_g1_i345353";
chr1	VVGENOMEgmap	exon	1418303	1418634	97.00	-	.	transcript_id "TR14139|c0_g1_i14139.mrna1"; gene_id "TR14139|c0_g1_i14139.path1"; gene_name "TR14139|c0_g1_i14139";
chr1	VVGENOMEgmap	CDS	1418418	1418633	.	-	0	transcript_id "TR14139|c0_g1_i14139.mrna1"; gene_id "TR14139|c0_g1_i14139.path1"; gene_name "TR14139|c0_g1_i14139";
chr1	VVGENOMEgmap	exon	1419425	1419735	84.00	+	.	transcript_id "TR353014|c0_g1_i353014.mrna1"; gene_id "TR353014|c0_g1_i353014.path1"; gene_name "TR353014|c0_g1_i353014";
chr1	VVGENOMEgmap	CDS	1419426	1419551	.	+	0	transcript_id "TR353014|c0_g1_i353014.mrna1"; gene_id "TR353014|c0_g1_i353014.path1"; gene_name "TR353014|c0_g1_i353014";
chr1	VVGENOMEgmap	exon	1419751	1420222	98.00	-	.	transcript_id "TR349793|c0_g1_i349793.mrna1"; gene_id "TR349793|c0_g1_i349793.path1"; gene_name "TR349793|c0_g1_i349793";
chr1	VVGENOMEgmap	exon	1420711	1420847	96.00	-	.	transcript_id "TR349793|c0_g1_i349793.mrna1"; gene_id "TR349793|c0_g1_i349793.path1"; gene_name "TR349793|c0_g1_i349793";
chr1	VVGENOMEgmap	exon	1423950	1423955	100.00	-	.	transcript_id "TR349793|c0_g1_i349793.mrna1"; gene_id "TR349793|c0_g1_i349793.path1"; gene_name "TR349793|c0_g1_i349793";
chr1	VVGENOMEgmap	CDS	1419753	1419935	.	-	0	transcript_id "TR349793|c0_g1_i349793.mrna1"; gene_id "TR349793|c0_g1_i349793.path1"; gene_name "TR349793|c0_g1_i349793";
chr1	VVGENOMEgmap	exon	1421945	1422150	98.00	-	.	transcript_id "TR298518|c0_g1_i298518.mrna1"; gene_id "TR298518|c0_g1_i298518.path1"; gene_name "TR298518|c0_g1_i298518";
chr1	VVGENOMEgmap	CDS	1421973	1422099	.	-	0	transcript_id "TR298518|c0_g1_i298518.mrna1"; gene_id "TR298518|c0_g1_i298518.path1"; gene_name "TR298518|c0_g1_i298518";
chr1	VVGENOMEgmap	exon	1421945	1422184	99.00	-	.	transcript_id "TR298546|c0_g1_i298546.mrna1"; gene_id "TR298546|c0_g1_i298546.path1"; gene_name "TR298546|c0_g1_i298546";
chr1	VVGENOMEgmap	CDS	1421973	1422099	.	-	0	transcript_id "TR298546|c0_g1_i298546.mrna1"; gene_id "TR298546|c0_g1_i298546.path1"; gene_name "TR298546|c0_g1_i298546";
chr1	VVGENOMEgmap	exon	1421945	1422379	99.00	-	.	transcript_id "TR298547|c0_g1_i298547.mrna1"; gene_id "TR298547|c0_g1_i298547.path1"; gene_name "TR298547|c0_g1_i298547";
chr1	VVGENOMEgmap	CDS	1421973	1422099	.	-	0	transcript_id "TR298547|c0_g1_i298547.mrna1"; gene_id "TR298547|c0_g1_i298547.path1"; gene_name "TR298547|c0_g1_i298547";
chr1	VVGENOMEgmap	exon	1422077	1422379	93.00	-	.	transcript_id "TR298558|c0_g1_i298558.mrna1"; gene_id "TR298558|c0_g1_i298558.path1"; gene_name "TR298558|c0_g1_i298558";
chr1	VVGENOMEgmap	CDS	1422297	1422377	.	-	0	transcript_id "TR298558|c0_g1_i298558.mrna1"; gene_id "TR298558|c0_g1_i298558.path1"; gene_name "TR298558|c0_g1_i298558";
chr1	VVGENOMEgmap	exon	1422178	1422458	92.00	-	.	transcript_id "TR298562|c0_g1_i298562.mrna1"; gene_id "TR298562|c0_g1_i298562.path1"; gene_name "TR298562|c0_g1_i298562";
chr1	VVGENOMEgmap	CDS	1422314	1422427	.	-	0	transcript_id "TR298562|c0_g1_i298562.mrna1"; gene_id "TR298562|c0_g1_i298562.path1"; gene_name "TR298562|c0_g1_i298562";
chr1	VVGENOMEgmap	exon	1422180	1422458	98.00	-	.	transcript_id "TR298571|c0_g1_i298571.mrna1"; gene_id "TR298571|c0_g1_i298571.path1"; gene_name "TR298571|c0_g1_i298571";
chr1	VVGENOMEgmap	CDS	1422314	1422427	.	-	0	transcript_id "TR298571|c0_g1_i298571.mrna1"; gene_id "TR298571|c0_g1_i298571.path1"; gene_name "TR298571|c0_g1_i298571";
chr1	VVGENOMEgmap	exon	1422367	1422753	99.00	-	.	transcript_id "TR298524|c0_g1_i298524.mrna1"; gene_id "TR298524|c0_g1_i298524.path1"; gene_name "TR298524|c0_g1_i298524";
chr1	VVGENOMEgmap	CDS	1422665	1422751	.	-	0	transcript_id "TR298524|c0_g1_i298524.mrna1"; gene_id "TR298524|c0_g1_i298524.path1"; gene_name "TR298524|c0_g1_i298524";
chr1	VVGENOMEgmap	exon	1422367	1422753	98.00	-	.	transcript_id "TR298567|c0_g1_i298567.mrna1"; gene_id "TR298567|c0_g1_i298567.path1"; gene_name "TR298567|c0_g1_i298567";
chr1	VVGENOMEgmap	CDS	1422665	1422751	.	-	0	transcript_id "TR298567|c0_g1_i298567.mrna1"; gene_id "TR298567|c0_g1_i298567.path1"; gene_name "TR298567|c0_g1_i298567";
chr1	VVGENOMEgmap	exon	1422729	1423277	98.00	+	.	transcript_id "TR298533|c0_g1_i298533.mrna1"; gene_id "TR298533|c0_g1_i298533.path1"; gene_name "TR298533|c0_g1_i298533";
chr1	VVGENOMEgmap	CDS	1422731	1422901	.	+	0	transcript_id "TR298533|c0_g1_i298533.mrna1"; gene_id "TR298533|c0_g1_i298533.path1"; gene_name "TR298533|c0_g1_i298533";
chr1	VVGENOMEgmap	exon	1423489	1423931	89.00	+	.	transcript_id "TR298570|c0_g1_i298570.mrna1"; gene_id "TR298570|c0_g1_i298570.path1"; gene_name "TR298570|c0_g1_i298570";
chr1	VVGENOMEgmap	CDS	1423559	1423622	.	+	0	transcript_id "TR298570|c0_g1_i298570.mrna1"; gene_id "TR298570|c0_g1_i298570.path1"; gene_name "TR298570|c0_g1_i298570";
chr1	VVGENOMEgmap	exon	1429925	1430175	98.00	+	.	transcript_id "TR338327|c0_g1_i338327.mrna1"; gene_id "TR338327|c0_g1_i338327.path1"; gene_name "TR338327|c0_g1_i338327";
chr1	VVGENOMEgmap	CDS	1429926	1429991	.	+	0	transcript_id "TR338327|c0_g1_i338327.mrna1"; gene_id "TR338327|c0_g1_i338327.path1"; gene_name "TR338327|c0_g1_i338327";
chr1	VVGENOMEgmap	exon	1430327	1430577	96.00	-	.	transcript_id "TR6361|c0_g1_i6361.mrna1"; gene_id "TR6361|c0_g1_i6361.path1"; gene_name "TR6361|c0_g1_i6361";
chr1	VVGENOMEgmap	CDS	1430518	1430577	.	-	0	transcript_id "TR6361|c0_g1_i6361.mrna1"; gene_id "TR6361|c0_g1_i6361.path1"; gene_name "TR6361|c0_g1_i6361";
chr1	VVGENOMEgmap	exon	1430648	1431362	94.00	+	.	transcript_id "TR322477|c0_g1_i322477.mrna1"; gene_id "TR322477|c0_g1_i322477.path1"; gene_name "TR322477|c0_g1_i322477";
chr1	VVGENOMEgmap	exon	1431438	1431502	100.00	+	.	transcript_id "TR322477|c0_g1_i322477.mrna1"; gene_id "TR322477|c0_g1_i322477.path1"; gene_name "TR322477|c0_g1_i322477";
chr1	VVGENOMEgmap	CDS	1430648	1430697	.	+	0	transcript_id "TR322477|c0_g1_i322477.mrna1"; gene_id "TR322477|c0_g1_i322477.path1"; gene_name "TR322477|c0_g1_i322477";
chr1	VVGENOMEgmap	exon	1467060	1467371	98.00	+	.	transcript_id "TR185384|c0_g1_i185384.mrna1"; gene_id "TR185384|c0_g1_i185384.path1"; gene_name "TR185384|c0_g1_i185384";
chr1	VVGENOMEgmap	CDS	1467061	1467315	.	+	0	transcript_id "TR185384|c0_g1_i185384.mrna1"; gene_id "TR185384|c0_g1_i185384.path1"; gene_name "TR185384|c0_g1_i185384";
chr1	VVGENOMEgmap	exon	1467120	1467440	96.00	+	.	transcript_id "TR185382|c0_g1_i185382.mrna1"; gene_id "TR185382|c0_g1_i185382.path1"; gene_name "TR185382|c0_g1_i185382";
chr1	VVGENOMEgmap	CDS	1467121	1467315	.	+	0	transcript_id "TR185382|c0_g1_i185382.mrna1"; gene_id "TR185382|c0_g1_i185382.path1"; gene_name "TR185382|c0_g1_i185382";
chr1	VVGENOMEgmap	exon	1480489	1480737	98.00	+	.	transcript_id "TR9955|c0_g1_i9955.mrna1"; gene_id "TR9955|c0_g1_i9955.path1"; gene_name "TR9955|c0_g1_i9955";
chr1	VVGENOMEgmap	CDS	1480490	1480624	.	+	0	transcript_id "TR9955|c0_g1_i9955.mrna1"; gene_id "TR9955|c0_g1_i9955.path1"; gene_name "TR9955|c0_g1_i9955";
chr1	VVGENOMEgmap	exon	1480489	1480782	98.00	+	.	transcript_id "TR9956|c0_g1_i9956.mrna1"; gene_id "TR9956|c0_g1_i9956.path1"; gene_name "TR9956|c0_g1_i9956";
chr1	VVGENOMEgmap	CDS	1480490	1480624	.	+	0	transcript_id "TR9956|c0_g1_i9956.mrna1"; gene_id "TR9956|c0_g1_i9956.path1"; gene_name "TR9956|c0_g1_i9956";
chr1	VVGENOMEgmap	exon	1480489	1480782	94.00	+	.	transcript_id "TR9957|c0_g1_i9957.mrna1"; gene_id "TR9957|c0_g1_i9957.path1"; gene_name "TR9957|c0_g1_i9957";
chr1	VVGENOMEgmap	CDS	1480490	1480631	.	+	0	transcript_id "TR9957|c0_g1_i9957.mrna1"; gene_id "TR9957|c0_g1_i9957.path1"; gene_name "TR9957|c0_g1_i9957";
chr1	VVGENOMEgmap	exon	1494125	1494429	97.00	+	.	transcript_id "TR341603|c0_g1_i341603.mrna1"; gene_id "TR341603|c0_g1_i341603.path1"; gene_name "TR341603|c0_g1_i341603";
chr1	VVGENOMEgmap	exon	1494461	1494565	80.00	+	.	transcript_id "TR341603|c0_g1_i341603.mrna1"; gene_id "TR341603|c0_g1_i341603.path1"; gene_name "TR341603|c0_g1_i341603";
chr1	VVGENOMEgmap	CDS	1494127	1494204	.	+	0	transcript_id "TR341603|c0_g1_i341603.mrna1"; gene_id "TR341603|c0_g1_i341603.path1"; gene_name "TR341603|c0_g1_i341603";
chr1	VVGENOMEgmap	exon	1497488	1498157	98.00	-	.	transcript_id "TR7003|c0_g1_i7003.mrna1"; gene_id "TR7003|c0_g1_i7003.path1"; gene_name "TR7003|c0_g1_i7003";
chr1	VVGENOMEgmap	CDS	1498072	1498155	.	-	0	transcript_id "TR7003|c0_g1_i7003.mrna1"; gene_id "TR7003|c0_g1_i7003.path1"; gene_name "TR7003|c0_g1_i7003";
chr1	VVGENOMEgmap	exon	1500905	1501378	96.00	+	.	transcript_id "TR344373|c0_g1_i344373.mrna1"; gene_id "TR344373|c0_g1_i344373.path1"; gene_name "TR344373|c0_g1_i344373";
chr1	VVGENOMEgmap	CDS	1500907	1501119	.	+	0	transcript_id "TR344373|c0_g1_i344373.mrna1"; gene_id "TR344373|c0_g1_i344373.path1"; gene_name "TR344373|c0_g1_i344373";
chr1	VVGENOMEgmap	exon	1504167	1504832	95.00	+	.	transcript_id "TR61188|c0_g1_i61188.mrna1"; gene_id "TR61188|c0_g1_i61188.path1"; gene_name "TR61188|c0_g1_i61188";
chr1	VVGENOMEgmap	CDS	1504434	1504448	.	+	0	transcript_id "TR61188|c0_g1_i61188.mrna1"; gene_id "TR61188|c0_g1_i61188.path1"; gene_name "TR61188|c0_g1_i61188";
chr1	VVGENOMEgmap	exon	1512597	1512995	99.00	-	.	transcript_id "TR341022|c0_g1_i341022.mrna1"; gene_id "TR341022|c0_g1_i341022.path1"; gene_name "TR341022|c0_g1_i341022";
chr1	VVGENOMEgmap	CDS	1512768	1512887	.	-	0	transcript_id "TR341022|c0_g1_i341022.mrna1"; gene_id "TR341022|c0_g1_i341022.path1"; gene_name "TR341022|c0_g1_i341022";
chr1	VVGENOMEgmap	exon	1523299	1523600	98.00	+	.	transcript_id "TR138536|c0_g1_i138536.mrna1"; gene_id "TR138536|c0_g1_i138536.path1"; gene_name "TR138536|c0_g1_i138536";
chr1	VVGENOMEgmap	CDS	1523393	1523563	.	+	0	transcript_id "TR138536|c0_g1_i138536.mrna1"; gene_id "TR138536|c0_g1_i138536.path1"; gene_name "TR138536|c0_g1_i138536";
chr1	VVGENOMEgmap	exon	1527804	1528426	99.00	+	.	transcript_id "TR3872|c0_g1_i3872.mrna1"; gene_id "TR3872|c0_g1_i3872.path1"; gene_name "TR3872|c0_g1_i3872";
chr1	VVGENOMEgmap	CDS	1527806	1527901	.	+	0	transcript_id "TR3872|c0_g1_i3872.mrna1"; gene_id "TR3872|c0_g1_i3872.path1"; gene_name "TR3872|c0_g1_i3872";
chr1	VVGENOMEgmap	exon	1527919	1528426	99.00	+	.	transcript_id "TR3873|c0_g1_i3873.mrna1"; gene_id "TR3873|c0_g1_i3873.path1"; gene_name "TR3873|c0_g1_i3873";
chr1	VVGENOMEgmap	CDS	1528108	1528188	.	+	0	transcript_id "TR3873|c0_g1_i3873.mrna1"; gene_id "TR3873|c0_g1_i3873.path1"; gene_name "TR3873|c0_g1_i3873";
chr1	VVGENOMEgmap	exon	1528508	1528691	98.00	+	.	transcript_id "TR138539|c0_g1_i138539.mrna1"; gene_id "TR138539|c0_g1_i138539.path1"; gene_name "TR138539|c0_g1_i138539";
chr1	VVGENOMEgmap	CDS	1528662	1528691	.	+	0	transcript_id "TR138539|c0_g1_i138539.mrna1"; gene_id "TR138539|c0_g1_i138539.path1"; gene_name "TR138539|c0_g1_i138539";
chr1	VVGENOMEgmap	exon	1528522	1528705	98.00	+	.	transcript_id "TR138539|c0_g1_i138539.mrna2"; gene_id "TR138539|c0_g1_i138539.path2"; gene_name "TR138539|c0_g1_i138539";
chr1	VVGENOMEgmap	CDS	1528522	1528622	.	+	0	transcript_id "TR138539|c0_g1_i138539.mrna2"; gene_id "TR138539|c0_g1_i138539.path2"; gene_name "TR138539|c0_g1_i138539";
chr1	VVGENOMEgmap	exon	1528614	1528947	99.00	-	.	transcript_id "TR15023|c0_g1_i15023.mrna1"; gene_id "TR15023|c0_g1_i15023.path1"; gene_name "TR15023|c0_g1_i15023";
chr1	VVGENOMEgmap	exon	1529585	1529597	30.00	-	.	transcript_id "TR15023|c0_g1_i15023.mrna1"; gene_id "TR15023|c0_g1_i15023.path1"; gene_name "TR15023|c0_g1_i15023";
chr1	VVGENOMEgmap	exon	1530148	1530151	100.00	-	.	transcript_id "TR15023|c0_g1_i15023.mrna1"; gene_id "TR15023|c0_g1_i15023.path1"; gene_name "TR15023|c0_g1_i15023";
chr1	VVGENOMEgmap	exon	1531345	1531348	100.00	-	.	transcript_id "TR15023|c0_g1_i15023.mrna1"; gene_id "TR15023|c0_g1_i15023.path1"; gene_name "TR15023|c0_g1_i15023";
chr1	VVGENOMEgmap	exon	1531953	1531959	100.00	-	.	transcript_id "TR15023|c0_g1_i15023.mrna1"; gene_id "TR15023|c0_g1_i15023.path1"; gene_name "TR15023|c0_g1_i15023";
chr1	VVGENOMEgmap	CDS	1528619	1528765	.	-	0	transcript_id "TR15023|c0_g1_i15023.mrna1"; gene_id "TR15023|c0_g1_i15023.path1"; gene_name "TR15023|c0_g1_i15023";
chr1	VVGENOMEgmap	exon	1536403	1536799	99.00	+	.	transcript_id "TR44907|c0_g1_i44907.mrna1"; gene_id "TR44907|c0_g1_i44907.path1"; gene_name "TR44907|c0_g1_i44907";
chr1	VVGENOMEgmap	CDS	1536405	1536488	.	+	0	transcript_id "TR44907|c0_g1_i44907.mrna1"; gene_id "TR44907|c0_g1_i44907.path1"; gene_name "TR44907|c0_g1_i44907";
chr1	VVGENOMEgmap	exon	1546907	1547269	95.00	+	.	transcript_id "TR249754|c0_g1_i249754.mrna1"; gene_id "TR249754|c0_g1_i249754.path1"; gene_name "TR249754|c0_g1_i249754";
chr1	VVGENOMEgmap	CDS	1547042	1547149	.	+	0	transcript_id "TR249754|c0_g1_i249754.mrna1"; gene_id "TR249754|c0_g1_i249754.path1"; gene_name "TR249754|c0_g1_i249754";
chr1	VVGENOMEgmap	exon	1547498	1547663	93.00	-	.	transcript_id "TR249720|c0_g1_i249720.mrna1"; gene_id "TR249720|c0_g1_i249720.path1"; gene_name "TR249720|c0_g1_i249720";
chr1	VVGENOMEgmap	exon	1560309	1560758	92.00	-	.	transcript_id "TR249720|c0_g1_i249720.mrna1"; gene_id "TR249720|c0_g1_i249720.path1"; gene_name "TR249720|c0_g1_i249720";
chr1	VVGENOMEgmap	CDS	1547598	1547663	.	-	0	transcript_id "TR249720|c0_g1_i249720.mrna1"; gene_id "TR249720|c0_g1_i249720.path1"; gene_name "TR249720|c0_g1_i249720";
chr1	VVGENOMEgmap	CDS	1560309	1560392	.	-	0	transcript_id "TR249720|c0_g1_i249720.mrna1"; gene_id "TR249720|c0_g1_i249720.path1"; gene_name "TR249720|c0_g1_i249720";
chr1	VVGENOMEgmap	exon	1547501	1547553	96.00	+	.	transcript_id "TR249736|c0_g1_i249736.mrna1"; gene_id "TR249736|c0_g1_i249736.path1"; gene_name "TR249736|c0_g1_i249736";
chr1	VVGENOMEgmap	exon	1560210	1560774	93.00	+	.	transcript_id "TR249736|c0_g1_i249736.mrna1"; gene_id "TR249736|c0_g1_i249736.path1"; gene_name "TR249736|c0_g1_i249736";
chr1	VVGENOMEgmap	CDS	1547503	1547553	.	+	0	transcript_id "TR249736|c0_g1_i249736.mrna1"; gene_id "TR249736|c0_g1_i249736.path1"; gene_name "TR249736|c0_g1_i249736";
chr1	VVGENOMEgmap	CDS	1560210	1560231	.	+	0	transcript_id "TR249736|c0_g1_i249736.mrna1"; gene_id "TR249736|c0_g1_i249736.path1"; gene_name "TR249736|c0_g1_i249736";
chr1	VVGENOMEgmap	exon	1547501	1547553	96.00	+	.	transcript_id "TR249749|c0_g1_i249749.mrna1"; gene_id "TR249749|c0_g1_i249749.path1"; gene_name "TR249749|c0_g1_i249749";
chr1	VVGENOMEgmap	exon	1560210	1560774	92.00	+	.	transcript_id "TR249749|c0_g1_i249749.mrna1"; gene_id "TR249749|c0_g1_i249749.path1"; gene_name "TR249749|c0_g1_i249749";
chr1	VVGENOMEgmap	CDS	1547503	1547553	.	+	0	transcript_id "TR249749|c0_g1_i249749.mrna1"; gene_id "TR249749|c0_g1_i249749.path1"; gene_name "TR249749|c0_g1_i249749";
chr1	VVGENOMEgmap	CDS	1560210	1560231	.	+	0	transcript_id "TR249749|c0_g1_i249749.mrna1"; gene_id "TR249749|c0_g1_i249749.path1"; gene_name "TR249749|c0_g1_i249749";
chr1	VVGENOMEgmap	exon	1547627	1547904	98.00	+	.	transcript_id "TR249742|c0_g1_i249742.mrna1"; gene_id "TR249742|c0_g1_i249742.path1"; gene_name "TR249742|c0_g1_i249742";
chr1	VVGENOMEgmap	exon	1560590	1560677	93.00	+	.	transcript_id "TR249742|c0_g1_i249742.mrna1"; gene_id "TR249742|c0_g1_i249742.path1"; gene_name "TR249742|c0_g1_i249742";
chr1	VVGENOMEgmap	CDS	1547760	1547834	.	+	0	transcript_id "TR249742|c0_g1_i249742.mrna1"; gene_id "TR249742|c0_g1_i249742.path1"; gene_name "TR249742|c0_g1_i249742";
chr1	VVGENOMEgmap	exon	1547927	1548075	97.00	+	.	transcript_id "TR5310|c0_g1_i5310.mrna2"; gene_id "TR5310|c0_g1_i5310.path2"; gene_name "TR5310|c0_g1_i5310";
chr1	VVGENOMEgmap	exon	1552904	1553064	88.00	+	.	transcript_id "TR249741|c0_g1_i249741.mrna1"; gene_id "TR249741|c0_g1_i249741.path1"; gene_name "TR249741|c0_g1_i249741";
chr1	VVGENOMEgmap	exon	1561220	1561536	91.00	+	.	transcript_id "TR249741|c0_g1_i249741.mrna1"; gene_id "TR249741|c0_g1_i249741.path1"; gene_name "TR249741|c0_g1_i249741";
chr1	VVGENOMEgmap	CDS	1552905	1552917	.	+	0	transcript_id "TR249741|c0_g1_i249741.mrna1"; gene_id "TR249741|c0_g1_i249741.path1"; gene_name "TR249741|c0_g1_i249741";
chr1	VVGENOMEgmap	exon	1553065	1553357	93.00	+	.	transcript_id "TR249715|c0_g1_i249715.mrna1"; gene_id "TR249715|c0_g1_i249715.path1"; gene_name "TR249715|c0_g1_i249715";
chr1	VVGENOMEgmap	CDS	1553067	1553092	.	+	0	transcript_id "TR249715|c0_g1_i249715.mrna1"; gene_id "TR249715|c0_g1_i249715.path1"; gene_name "TR249715|c0_g1_i249715";
chr1	VVGENOMEgmap	exon	1560152	1560758	91.00	+	.	transcript_id "TR249706|c0_g1_i249706.mrna1"; gene_id "TR249706|c0_g1_i249706.path1"; gene_name "TR249706|c0_g1_i249706";
chr1	VVGENOMEgmap	CDS	1560154	1560231	.	+	0	transcript_id "TR249706|c0_g1_i249706.mrna1"; gene_id "TR249706|c0_g1_i249706.path1"; gene_name "TR249706|c0_g1_i249706";
chr1	VVGENOMEgmap	exon	1560152	1560758	93.00	+	.	transcript_id "TR249731|c0_g1_i249731.mrna1"; gene_id "TR249731|c0_g1_i249731.path1"; gene_name "TR249731|c0_g1_i249731";
chr1	VVGENOMEgmap	CDS	1560154	1560231	.	+	0	transcript_id "TR249731|c0_g1_i249731.mrna1"; gene_id "TR249731|c0_g1_i249731.path1"; gene_name "TR249731|c0_g1_i249731";
chr1	VVGENOMEgmap	exon	1560166	1560731	91.00	+	.	transcript_id "TR249729|c0_g1_i249729.mrna1"; gene_id "TR249729|c0_g1_i249729.path1"; gene_name "TR249729|c0_g1_i249729";
chr1	VVGENOMEgmap	CDS	1560168	1560248	.	+	0	transcript_id "TR249729|c0_g1_i249729.mrna1"; gene_id "TR249729|c0_g1_i249729.path1"; gene_name "TR249729|c0_g1_i249729";
chr1	VVGENOMEgmap	exon	1560181	1560475	96.00	+	.	transcript_id "TR249682|c0_g1_i249682.mrna1"; gene_id "TR249682|c0_g1_i249682.path1"; gene_name "TR249682|c0_g1_i249682";
chr1	VVGENOMEgmap	CDS	1560183	1560248	.	+	0	transcript_id "TR249682|c0_g1_i249682.mrna1"; gene_id "TR249682|c0_g1_i249682.path1"; gene_name "TR249682|c0_g1_i249682";
chr1	VVGENOMEgmap	exon	1560181	1560763	95.00	+	.	transcript_id "TR249684|c0_g1_i249684.mrna1"; gene_id "TR249684|c0_g1_i249684.path1"; gene_name "TR249684|c0_g1_i249684";
chr1	VVGENOMEgmap	CDS	1560438	1560512	.	+	0	transcript_id "TR249684|c0_g1_i249684.mrna1"; gene_id "TR249684|c0_g1_i249684.path1"; gene_name "TR249684|c0_g1_i249684";
chr1	VVGENOMEgmap	exon	1560181	1560763	93.00	+	.	transcript_id "TR249738|c0_g1_i249738.mrna1"; gene_id "TR249738|c0_g1_i249738.path1"; gene_name "TR249738|c0_g1_i249738";
chr1	VVGENOMEgmap	CDS	1560438	1560512	.	+	0	transcript_id "TR249738|c0_g1_i249738.mrna1"; gene_id "TR249738|c0_g1_i249738.path1"; gene_name "TR249738|c0_g1_i249738";
chr1	VVGENOMEgmap	exon	1560181	1560774	95.00	+	.	transcript_id "TR249713|c0_g1_i249713.mrna1"; gene_id "TR249713|c0_g1_i249713.path1"; gene_name "TR249713|c0_g1_i249713";
chr1	VVGENOMEgmap	CDS	1560438	1560512	.	+	0	transcript_id "TR249713|c0_g1_i249713.mrna1"; gene_id "TR249713|c0_g1_i249713.path1"; gene_name "TR249713|c0_g1_i249713";
chr1	VVGENOMEgmap	exon	1560181	1560774	93.00	+	.	transcript_id "TR249716|c0_g1_i249716.mrna1"; gene_id "TR249716|c0_g1_i249716.path1"; gene_name "TR249716|c0_g1_i249716";
chr1	VVGENOMEgmap	CDS	1560438	1560512	.	+	0	transcript_id "TR249716|c0_g1_i249716.mrna1"; gene_id "TR249716|c0_g1_i249716.path1"; gene_name "TR249716|c0_g1_i249716";
chr1	VVGENOMEgmap	exon	1560183	1560622	93.00	+	.	transcript_id "TR249746|c0_g1_i249746.mrna1"; gene_id "TR249746|c0_g1_i249746.path1"; gene_name "TR249746|c0_g1_i249746";
chr1	VVGENOMEgmap	CDS	1560438	1560512	.	+	0	transcript_id "TR249746|c0_g1_i249746.mrna1"; gene_id "TR249746|c0_g1_i249746.path1"; gene_name "TR249746|c0_g1_i249746";
chr1	VVGENOMEgmap	exon	1560183	1560632	96.00	+	.	transcript_id "TR249677|c0_g1_i249677.mrna1"; gene_id "TR249677|c0_g1_i249677.path1"; gene_name "TR249677|c0_g1_i249677";
chr1	VVGENOMEgmap	CDS	1560438	1560512	.	+	0	transcript_id "TR249677|c0_g1_i249677.mrna1"; gene_id "TR249677|c0_g1_i249677.path1"; gene_name "TR249677|c0_g1_i249677";
chr1	VVGENOMEgmap	exon	1560189	1560677	95.00	+	.	transcript_id "TR249753|c0_g1_i249753.mrna1"; gene_id "TR249753|c0_g1_i249753.path1"; gene_name "TR249753|c0_g1_i249753";
chr1	VVGENOMEgmap	CDS	1560438	1560512	.	+	0	transcript_id "TR249753|c0_g1_i249753.mrna1"; gene_id "TR249753|c0_g1_i249753.path1"; gene_name "TR249753|c0_g1_i249753";
chr1	VVGENOMEgmap	exon	1560189	1560731	95.00	+	.	transcript_id "TR249700|c0_g1_i249700.mrna1"; gene_id "TR249700|c0_g1_i249700.path1"; gene_name "TR249700|c0_g1_i249700";
chr1	VVGENOMEgmap	CDS	1560438	1560512	.	+	0	transcript_id "TR249700|c0_g1_i249700.mrna1"; gene_id "TR249700|c0_g1_i249700.path1"; gene_name "TR249700|c0_g1_i249700";
chr1	VVGENOMEgmap	exon	1560189	1560745	93.00	+	.	transcript_id "TR249708|c0_g1_i249708.mrna1"; gene_id "TR249708|c0_g1_i249708.path1"; gene_name "TR249708|c0_g1_i249708";
chr1	VVGENOMEgmap	CDS	1560438	1560512	.	+	0	transcript_id "TR249708|c0_g1_i249708.mrna1"; gene_id "TR249708|c0_g1_i249708.path1"; gene_name "TR249708|c0_g1_i249708";
chr1	VVGENOMEgmap	exon	1560210	1560731	93.00	+	.	transcript_id "TR249707|c0_g1_i249707.mrna1"; gene_id "TR249707|c0_g1_i249707.path1"; gene_name "TR249707|c0_g1_i249707";
chr1	VVGENOMEgmap	CDS	1560438	1560512	.	+	0	transcript_id "TR249707|c0_g1_i249707.mrna1"; gene_id "TR249707|c0_g1_i249707.path1"; gene_name "TR249707|c0_g1_i249707";
chr1	VVGENOMEgmap	exon	1560214	1560475	97.00	+	.	transcript_id "TR249714|c0_g1_i249714.mrna1"; gene_id "TR249714|c0_g1_i249714.path1"; gene_name "TR249714|c0_g1_i249714";
chr1	VVGENOMEgmap	CDS	1560215	1560271	.	+	0	transcript_id "TR249714|c0_g1_i249714.mrna1"; gene_id "TR249714|c0_g1_i249714.path1"; gene_name "TR249714|c0_g1_i249714";
chr1	VVGENOMEgmap	exon	1560214	1560591	96.00	+	.	transcript_id "TR249752|c0_g1_i249752.mrna1"; gene_id "TR249752|c0_g1_i249752.path1"; gene_name "TR249752|c0_g1_i249752";
chr1	VVGENOMEgmap	CDS	1560438	1560452	.	+	0	transcript_id "TR249752|c0_g1_i249752.mrna1"; gene_id "TR249752|c0_g1_i249752.path1"; gene_name "TR249752|c0_g1_i249752";
chr1	VVGENOMEgmap	exon	1560214	1560763	95.00	+	.	transcript_id "TR249695|c0_g1_i249695.mrna1"; gene_id "TR249695|c0_g1_i249695.path1"; gene_name "TR249695|c0_g1_i249695";
chr1	VVGENOMEgmap	CDS	1560438	1560512	.	+	0	transcript_id "TR249695|c0_g1_i249695.mrna1"; gene_id "TR249695|c0_g1_i249695.path1"; gene_name "TR249695|c0_g1_i249695";
chr1	VVGENOMEgmap	exon	1560214	1560763	92.00	+	.	transcript_id "TR249745|c0_g1_i249745.mrna1"; gene_id "TR249745|c0_g1_i249745.path1"; gene_name "TR249745|c0_g1_i249745";
chr1	VVGENOMEgmap	CDS	1560438	1560452	.	+	0	transcript_id "TR249745|c0_g1_i249745.mrna1"; gene_id "TR249745|c0_g1_i249745.path1"; gene_name "TR249745|c0_g1_i249745";
chr1	VVGENOMEgmap	exon	1560320	1560745	94.00	+	.	transcript_id "TR249692|c0_g1_i249692.mrna1"; gene_id "TR249692|c0_g1_i249692.path1"; gene_name "TR249692|c0_g1_i249692";
chr1	VVGENOMEgmap	CDS	1560322	1560399	.	+	0	transcript_id "TR249692|c0_g1_i249692.mrna1"; gene_id "TR249692|c0_g1_i249692.path1"; gene_name "TR249692|c0_g1_i249692";
chr1	VVGENOMEgmap	exon	1560332	1560731	92.00	+	.	transcript_id "TR249728|c0_g1_i249728.mrna1"; gene_id "TR249728|c0_g1_i249728.path1"; gene_name "TR249728|c0_g1_i249728";
chr1	VVGENOMEgmap	CDS	1560438	1560512	.	+	0	transcript_id "TR249728|c0_g1_i249728.mrna1"; gene_id "TR249728|c0_g1_i249728.path1"; gene_name "TR249728|c0_g1_i249728";
chr1	VVGENOMEgmap	exon	1560396	1560745	94.00	+	.	transcript_id "TR249721|c0_g1_i249721.mrna1"; gene_id "TR249721|c0_g1_i249721.path1"; gene_name "TR249721|c0_g1_i249721";
chr1	VVGENOMEgmap	CDS	1560396	1560512	.	+	0	transcript_id "TR249721|c0_g1_i249721.mrna1"; gene_id "TR249721|c0_g1_i249721.path1"; gene_name "TR249721|c0_g1_i249721";
chr1	VVGENOMEgmap	exon	1561776	1562086	98.00	+	.	transcript_id "TR127130|c0_g1_i127130.mrna1"; gene_id "TR127130|c0_g1_i127130.path1"; gene_name "TR127130|c0_g1_i127130";
chr1	VVGENOMEgmap	CDS	1561876	1562085	.	+	0	transcript_id "TR127130|c0_g1_i127130.mrna1"; gene_id "TR127130|c0_g1_i127130.path1"; gene_name "TR127130|c0_g1_i127130";
chr1	VVGENOMEgmap	exon	1562458	1562743	98.00	-	.	transcript_id "TR337721|c0_g1_i337721.mrna1"; gene_id "TR337721|c0_g1_i337721.path1"; gene_name "TR337721|c0_g1_i337721";
chr1	VVGENOMEgmap	exon	1563171	1563210	100.00	-	.	transcript_id "TR337721|c0_g1_i337721.mrna1"; gene_id "TR337721|c0_g1_i337721.path1"; gene_name "TR337721|c0_g1_i337721";
chr1	VVGENOMEgmap	CDS	1562458	1562544	.	-	0	transcript_id "TR337721|c0_g1_i337721.mrna1"; gene_id "TR337721|c0_g1_i337721.path1"; gene_name "TR337721|c0_g1_i337721";
chr1	VVGENOMEgmap	exon	1562815	1563190	98.00	-	.	transcript_id "TR127126|c0_g1_i127126.mrna1"; gene_id "TR127126|c0_g1_i127126.path1"; gene_name "TR127126|c0_g1_i127126";
chr1	VVGENOMEgmap	CDS	1562951	1563128	.	-	0	transcript_id "TR127126|c0_g1_i127126.mrna1"; gene_id "TR127126|c0_g1_i127126.path1"; gene_name "TR127126|c0_g1_i127126";
chr1	VVGENOMEgmap	exon	1562833	1563190	98.00	-	.	transcript_id "TR127122|c0_g1_i127122.mrna1"; gene_id "TR127122|c0_g1_i127122.path1"; gene_name "TR127122|c0_g1_i127122";
chr1	VVGENOMEgmap	CDS	1562951	1563128	.	-	0	transcript_id "TR127122|c0_g1_i127122.mrna1"; gene_id "TR127122|c0_g1_i127122.path1"; gene_name "TR127122|c0_g1_i127122";
chr1	VVGENOMEgmap	exon	1564566	1564676	100.00	-	.	transcript_id "TR127104|c0_g1_i127104.mrna2"; gene_id "TR127104|c0_g1_i127104.path2"; gene_name "TR127104|c0_g1_i127104";
chr1	VVGENOMEgmap	CDS	1564568	1564676	.	-	2	transcript_id "TR127104|c0_g1_i127104.mrna2"; gene_id "TR127104|c0_g1_i127104.path2"; gene_name "TR127104|c0_g1_i127104";
chr1	VVGENOMEgmap	exon	1564575	1564690	99.00	-	.	transcript_id "TR127104|c0_g1_i127104.mrna1"; gene_id "TR127104|c0_g1_i127104.path1"; gene_name "TR127104|c0_g1_i127104";
chr1	VVGENOMEgmap	CDS	1564575	1564690	.	-	0	transcript_id "TR127104|c0_g1_i127104.mrna1"; gene_id "TR127104|c0_g1_i127104.path1"; gene_name "TR127104|c0_g1_i127104";
chr1	VVGENOMEgmap	exon	1572162	1572554	99.00	+	.	transcript_id "TR351854|c0_g1_i351854.mrna1"; gene_id "TR351854|c0_g1_i351854.path1"; gene_name "TR351854|c0_g1_i351854";
chr1	VVGENOMEgmap	CDS	1572162	1572260	.	+	0	transcript_id "TR351854|c0_g1_i351854.mrna1"; gene_id "TR351854|c0_g1_i351854.path1"; gene_name "TR351854|c0_g1_i351854";
chr1	VVGENOMEgmap	exon	1574092	1574386	99.00	+	.	transcript_id "TR348683|c0_g1_i348683.mrna1"; gene_id "TR348683|c0_g1_i348683.path1"; gene_name "TR348683|c0_g1_i348683";
chr1	VVGENOMEgmap	CDS	1574094	1574187	.	+	0	transcript_id "TR348683|c0_g1_i348683.mrna1"; gene_id "TR348683|c0_g1_i348683.path1"; gene_name "TR348683|c0_g1_i348683";
chr1	VVGENOMEgmap	exon	1574594	1574941	98.00	-	.	transcript_id "TR356489|c0_g1_i356489.mrna1"; gene_id "TR356489|c0_g1_i356489.path1"; gene_name "TR356489|c0_g1_i356489";
chr1	VVGENOMEgmap	CDS	1574782	1574940	.	-	0	transcript_id "TR356489|c0_g1_i356489.mrna1"; gene_id "TR356489|c0_g1_i356489.path1"; gene_name "TR356489|c0_g1_i356489";
chr1	VVGENOMEgmap	exon	1578357	1578753	98.00	-	.	transcript_id "TR26901|c0_g1_i26901.mrna1"; gene_id "TR26901|c0_g1_i26901.path1"; gene_name "TR26901|c0_g1_i26901";
chr1	VVGENOMEgmap	CDS	1578636	1578752	.	-	0	transcript_id "TR26901|c0_g1_i26901.mrna1"; gene_id "TR26901|c0_g1_i26901.path1"; gene_name "TR26901|c0_g1_i26901";
chr1	VVGENOMEgmap	exon	1578357	1579095	98.00	-	.	transcript_id "TR26900|c0_g1_i26900.mrna1"; gene_id "TR26900|c0_g1_i26900.path1"; gene_name "TR26900|c0_g1_i26900";
chr1	VVGENOMEgmap	CDS	1578923	1579093	.	-	0	transcript_id "TR26900|c0_g1_i26900.mrna1"; gene_id "TR26900|c0_g1_i26900.path1"; gene_name "TR26900|c0_g1_i26900";
chr1	VVGENOMEgmap	exon	1599698	1600091	93.00	-	.	transcript_id "TR195922|c0_g1_i195922.mrna2"; gene_id "TR195922|c0_g1_i195922.path2"; gene_name "TR195922|c0_g1_i195922";
chr1	VVGENOMEgmap	exon	1600348	1600402	92.00	-	.	transcript_id "TR195922|c0_g1_i195922.mrna2"; gene_id "TR195922|c0_g1_i195922.path2"; gene_name "TR195922|c0_g1_i195922";
chr1	VVGENOMEgmap	CDS	1600021	1600090	.	-	0	transcript_id "TR195922|c0_g1_i195922.mrna2"; gene_id "TR195922|c0_g1_i195922.path2"; gene_name "TR195922|c0_g1_i195922";
chr1	VVGENOMEgmap	exon	1599867	1600091	90.00	-	.	transcript_id "TR195919|c0_g1_i195919.mrna2"; gene_id "TR195919|c0_g1_i195919.path2"; gene_name "TR195919|c0_g1_i195919";
chr1	VVGENOMEgmap	exon	1600348	1600402	92.00	-	.	transcript_id "TR195919|c0_g1_i195919.mrna2"; gene_id "TR195919|c0_g1_i195919.path2"; gene_name "TR195919|c0_g1_i195919";
chr1	VVGENOMEgmap	CDS	1600021	1600090	.	-	0	transcript_id "TR195919|c0_g1_i195919.mrna2"; gene_id "TR195919|c0_g1_i195919.path2"; gene_name "TR195919|c0_g1_i195919";
chr1	VVGENOMEgmap	exon	1599867	1600091	90.00	-	.	transcript_id "TR195904|c0_g1_i195904.mrna2"; gene_id "TR195904|c0_g1_i195904.path2"; gene_name "TR195904|c0_g1_i195904";
chr1	VVGENOMEgmap	exon	1605904	1605950	87.00	-	.	transcript_id "TR195904|c0_g1_i195904.mrna2"; gene_id "TR195904|c0_g1_i195904.path2"; gene_name "TR195904|c0_g1_i195904";
chr1	VVGENOMEgmap	CDS	1600021	1600090	.	-	0	transcript_id "TR195904|c0_g1_i195904.mrna2"; gene_id "TR195904|c0_g1_i195904.path2"; gene_name "TR195904|c0_g1_i195904";
chr1	VVGENOMEgmap	exon	1601455	1601780	90.00	-	.	transcript_id "TR195892|c0_g1_i195892.mrna2"; gene_id "TR195892|c0_g1_i195892.path2"; gene_name "TR195892|c0_g1_i195892";
chr1	VVGENOMEgmap	CDS	1601642	1601647	.	-	0	transcript_id "TR195892|c0_g1_i195892.mrna2"; gene_id "TR195892|c0_g1_i195892.path2"; gene_name "TR195892|c0_g1_i195892";
chr1	VVGENOMEgmap	exon	1601455	1602322	91.00	+	.	transcript_id "TR195931|c0_g1_i195931.mrna2"; gene_id "TR195931|c0_g1_i195931.path2"; gene_name "TR195931|c0_g1_i195931";
chr1	VVGENOMEgmap	exon	1603525	1603529	100.00	+	.	transcript_id "TR195931|c0_g1_i195931.mrna2"; gene_id "TR195931|c0_g1_i195931.path2"; gene_name "TR195931|c0_g1_i195931";
chr1	VVGENOMEgmap	CDS	1602182	1602319	.	+	0	transcript_id "TR195931|c0_g1_i195931.mrna2"; gene_id "TR195931|c0_g1_i195931.path2"; gene_name "TR195931|c0_g1_i195931";
chr1	VVGENOMEgmap	exon	1601606	1602088	90.00	-	.	transcript_id "TR195914|c0_g1_i195914.mrna2"; gene_id "TR195914|c0_g1_i195914.path2"; gene_name "TR195914|c0_g1_i195914";
chr1	VVGENOMEgmap	CDS	1602055	1602088	.	-	0	transcript_id "TR195914|c0_g1_i195914.mrna2"; gene_id "TR195914|c0_g1_i195914.path2"; gene_name "TR195914|c0_g1_i195914";
chr1	VVGENOMEgmap	exon	1605491	1605648	93.00	+	.	transcript_id "TR195915|c0_g1_i195915.mrna2"; gene_id "TR195915|c0_g1_i195915.path2"; gene_name "TR195915|c0_g1_i195915";
chr1	VVGENOMEgmap	exon	1605904	1605955	86.00	+	.	transcript_id "TR195915|c0_g1_i195915.mrna2"; gene_id "TR195915|c0_g1_i195915.path2"; gene_name "TR195915|c0_g1_i195915";
chr1	VVGENOMEgmap	CDS	1605562	1605643	.	+	0	transcript_id "TR195915|c0_g1_i195915.mrna2"; gene_id "TR195915|c0_g1_i195915.path2"; gene_name "TR195915|c0_g1_i195915";
chr1	VVGENOMEgmap	exon	1611762	1612151	97.00	+	.	transcript_id "TR4303|c0_g1_i4303.mrna1"; gene_id "TR4303|c0_g1_i4303.path1"; gene_name "TR4303|c0_g1_i4303";
chr1	VVGENOMEgmap	CDS	1611763	1611952	.	+	0	transcript_id "TR4303|c0_g1_i4303.mrna1"; gene_id "TR4303|c0_g1_i4303.path1"; gene_name "TR4303|c0_g1_i4303";
chr1	VVGENOMEgmap	exon	1611762	1612151	97.00	+	.	transcript_id "TR4304|c0_g1_i4304.mrna1"; gene_id "TR4304|c0_g1_i4304.path1"; gene_name "TR4304|c0_g1_i4304";
chr1	VVGENOMEgmap	CDS	1611763	1611952	.	+	0	transcript_id "TR4304|c0_g1_i4304.mrna1"; gene_id "TR4304|c0_g1_i4304.path1"; gene_name "TR4304|c0_g1_i4304";
chr1	VVGENOMEgmap	exon	1624943	1625447	99.00	-	.	transcript_id "TR250317|c0_g1_i250317.mrna1"; gene_id "TR250317|c0_g1_i250317.path1"; gene_name "TR250317|c0_g1_i250317";
chr1	VVGENOMEgmap	CDS	1625387	1625446	.	-	0	transcript_id "TR250317|c0_g1_i250317.mrna1"; gene_id "TR250317|c0_g1_i250317.path1"; gene_name "TR250317|c0_g1_i250317";
chr1	VVGENOMEgmap	exon	1624943	1625447	96.00	-	.	transcript_id "TR250340|c0_g1_i250340.mrna1"; gene_id "TR250340|c0_g1_i250340.path1"; gene_name "TR250340|c0_g1_i250340";
chr1	VVGENOMEgmap	CDS	1625387	1625446	.	-	0	transcript_id "TR250340|c0_g1_i250340.mrna1"; gene_id "TR250340|c0_g1_i250340.path1"; gene_name "TR250340|c0_g1_i250340";
chr1	VVGENOMEgmap	exon	1627363	1627612	99.00	+	.	transcript_id "TR250374|c0_g1_i250374.mrna1"; gene_id "TR250374|c0_g1_i250374.path1"; gene_name "TR250374|c0_g1_i250374";
chr1	VVGENOMEgmap	CDS	1627364	1627450	.	+	0	transcript_id "TR250374|c0_g1_i250374.mrna1"; gene_id "TR250374|c0_g1_i250374.path1"; gene_name "TR250374|c0_g1_i250374";
chr1	VVGENOMEgmap	exon	1627363	1627964	99.00	+	.	transcript_id "TR250352|c0_g1_i250352.mrna1"; gene_id "TR250352|c0_g1_i250352.path1"; gene_name "TR250352|c0_g1_i250352";
chr1	VVGENOMEgmap	CDS	1627569	1627691	.	+	0	transcript_id "TR250352|c0_g1_i250352.mrna1"; gene_id "TR250352|c0_g1_i250352.path1"; gene_name "TR250352|c0_g1_i250352";
chr1	VVGENOMEgmap	exon	1645001	1645013	100.00	-	.	transcript_id "TR271446|c0_g1_i271446.mrna1"; gene_id "TR271446|c0_g1_i271446.path1"; gene_name "TR271446|c0_g1_i271446";
chr1	VVGENOMEgmap	exon	1653087	1653093	100.00	-	.	transcript_id "TR271446|c0_g1_i271446.mrna1"; gene_id "TR271446|c0_g1_i271446.path1"; gene_name "TR271446|c0_g1_i271446";
chr1	VVGENOMEgmap	exon	1655299	1655304	100.00	-	.	transcript_id "TR271446|c0_g1_i271446.mrna1"; gene_id "TR271446|c0_g1_i271446.path1"; gene_name "TR271446|c0_g1_i271446";
chr1	VVGENOMEgmap	exon	1661368	1661414	55.00	-	.	transcript_id "TR271446|c0_g1_i271446.mrna1"; gene_id "TR271446|c0_g1_i271446.path1"; gene_name "TR271446|c0_g1_i271446";
chr1	VVGENOMEgmap	exon	1664242	1664248	100.00	-	.	transcript_id "TR271446|c0_g1_i271446.mrna1"; gene_id "TR271446|c0_g1_i271446.path1"; gene_name "TR271446|c0_g1_i271446";
chr1	VVGENOMEgmap	exon	1669252	1669253	100.00	-	.	transcript_id "TR271446|c0_g1_i271446.mrna1"; gene_id "TR271446|c0_g1_i271446.path1"; gene_name "TR271446|c0_g1_i271446";
chr1	VVGENOMEgmap	exon	1669603	1669746	96.00	-	.	transcript_id "TR271446|c0_g1_i271446.mrna1"; gene_id "TR271446|c0_g1_i271446.path1"; gene_name "TR271446|c0_g1_i271446";
chr1	VVGENOMEgmap	CDS	1669667	1669744	.	-	0	transcript_id "TR271446|c0_g1_i271446.mrna1"; gene_id "TR271446|c0_g1_i271446.path1"; gene_name "TR271446|c0_g1_i271446";
chr1	VVGENOMEgmap	exon	1664981	1665316	96.00	-	.	transcript_id "TR194486|c0_g1_i194486.mrna1"; gene_id "TR194486|c0_g1_i194486.path1"; gene_name "TR194486|c0_g1_i194486";
chr1	VVGENOMEgmap	CDS	1665072	1665197	.	-	0	transcript_id "TR194486|c0_g1_i194486.mrna1"; gene_id "TR194486|c0_g1_i194486.path1"; gene_name "TR194486|c0_g1_i194486";
chr1	VVGENOMEgmap	exon	1665074	1665310	96.00	-	.	transcript_id "TR194490|c0_g1_i194490.mrna1"; gene_id "TR194490|c0_g1_i194490.path1"; gene_name "TR194490|c0_g1_i194490";
chr1	VVGENOMEgmap	CDS	1665075	1665197	.	-	0	transcript_id "TR194490|c0_g1_i194490.mrna1"; gene_id "TR194490|c0_g1_i194490.path1"; gene_name "TR194490|c0_g1_i194490";
chr1	VVGENOMEgmap	exon	1665074	1665378	99.00	-	.	transcript_id "TR194493|c0_g1_i194493.mrna1"; gene_id "TR194493|c0_g1_i194493.path1"; gene_name "TR194493|c0_g1_i194493";
chr1	VVGENOMEgmap	CDS	1665075	1665197	.	-	0	transcript_id "TR194493|c0_g1_i194493.mrna1"; gene_id "TR194493|c0_g1_i194493.path1"; gene_name "TR194493|c0_g1_i194493";
chr1	VVGENOMEgmap	exon	1665074	1665378	97.00	-	.	transcript_id "TR194502|c0_g1_i194502.mrna1"; gene_id "TR194502|c0_g1_i194502.path1"; gene_name "TR194502|c0_g1_i194502";
chr1	VVGENOMEgmap	CDS	1665075	1665197	.	-	0	transcript_id "TR194502|c0_g1_i194502.mrna1"; gene_id "TR194502|c0_g1_i194502.path1"; gene_name "TR194502|c0_g1_i194502";
chr1	VVGENOMEgmap	exon	1665074	1665378	97.00	-	.	transcript_id "TR194508|c0_g1_i194508.mrna1"; gene_id "TR194508|c0_g1_i194508.path1"; gene_name "TR194508|c0_g1_i194508";
chr1	VVGENOMEgmap	CDS	1665075	1665197	.	-	0	transcript_id "TR194508|c0_g1_i194508.mrna1"; gene_id "TR194508|c0_g1_i194508.path1"; gene_name "TR194508|c0_g1_i194508";
chr1	VVGENOMEgmap	exon	1669601	1669663	100.00	-	.	transcript_id "TR271446|c0_g1_i271446.mrna2"; gene_id "TR271446|c0_g1_i271446.path2"; gene_name "TR271446|c0_g1_i271446";
chr1	VVGENOMEgmap	exon	1670119	1670362	97.00	+	.	transcript_id "TR14657|c0_g1_i14657.mrna1"; gene_id "TR14657|c0_g1_i14657.path1"; gene_name "TR14657|c0_g1_i14657";
chr1	VVGENOMEgmap	CDS	1670214	1670297	.	+	0	transcript_id "TR14657|c0_g1_i14657.mrna1"; gene_id "TR14657|c0_g1_i14657.path1"; gene_name "TR14657|c0_g1_i14657";
chr1	VVGENOMEgmap	exon	1670119	1670362	97.00	+	.	transcript_id "TR14659|c0_g1_i14659.mrna1"; gene_id "TR14659|c0_g1_i14659.path1"; gene_name "TR14659|c0_g1_i14659";
chr1	VVGENOMEgmap	CDS	1670214	1670297	.	+	0	transcript_id "TR14659|c0_g1_i14659.mrna1"; gene_id "TR14659|c0_g1_i14659.path1"; gene_name "TR14659|c0_g1_i14659";
chr1	VVGENOMEgmap	exon	1670119	1670362	97.00	+	.	transcript_id "TR14660|c0_g1_i14660.mrna1"; gene_id "TR14660|c0_g1_i14660.path1"; gene_name "TR14660|c0_g1_i14660";
chr1	VVGENOMEgmap	CDS	1670214	1670297	.	+	0	transcript_id "TR14660|c0_g1_i14660.mrna1"; gene_id "TR14660|c0_g1_i14660.path1"; gene_name "TR14660|c0_g1_i14660";
chr1	VVGENOMEgmap	exon	1670119	1670366	99.00	+	.	transcript_id "TR14658|c0_g1_i14658.mrna1"; gene_id "TR14658|c0_g1_i14658.path1"; gene_name "TR14658|c0_g1_i14658";
chr1	VVGENOMEgmap	CDS	1670214	1670297	.	+	0	transcript_id "TR14658|c0_g1_i14658.mrna1"; gene_id "TR14658|c0_g1_i14658.path1"; gene_name "TR14658|c0_g1_i14658";
chr1	VVGENOMEgmap	exon	1670119	1670366	97.00	+	.	transcript_id "TR14661|c0_g1_i14661.mrna1"; gene_id "TR14661|c0_g1_i14661.path1"; gene_name "TR14661|c0_g1_i14661";
chr1	VVGENOMEgmap	CDS	1670214	1670297	.	+	0	transcript_id "TR14661|c0_g1_i14661.mrna1"; gene_id "TR14661|c0_g1_i14661.path1"; gene_name "TR14661|c0_g1_i14661";
chr1	VVGENOMEgmap	exon	1670387	1670644	99.00	+	.	transcript_id "TR40008|c0_g1_i40008.mrna1"; gene_id "TR40008|c0_g1_i40008.path1"; gene_name "TR40008|c0_g1_i40008";
chr1	VVGENOMEgmap	CDS	1670463	1670531	.	+	0	transcript_id "TR40008|c0_g1_i40008.mrna1"; gene_id "TR40008|c0_g1_i40008.path1"; gene_name "TR40008|c0_g1_i40008";
chr1	VVGENOMEgmap	exon	1670722	1671520	98.00	+	.	transcript_id "TR355951|c0_g1_i355951.mrna1"; gene_id "TR355951|c0_g1_i355951.path1"; gene_name "TR355951|c0_g1_i355951";
chr1	VVGENOMEgmap	CDS	1670920	1671084	.	+	0	transcript_id "TR355951|c0_g1_i355951.mrna1"; gene_id "TR355951|c0_g1_i355951.path1"; gene_name "TR355951|c0_g1_i355951";
chr1	VVGENOMEgmap	exon	1676237	1676547	97.00	+	.	transcript_id "TR351999|c0_g1_i351999.mrna1"; gene_id "TR351999|c0_g1_i351999.path1"; gene_name "TR351999|c0_g1_i351999";
chr1	VVGENOMEgmap	CDS	1676439	1676546	.	+	0	transcript_id "TR351999|c0_g1_i351999.mrna1"; gene_id "TR351999|c0_g1_i351999.path1"; gene_name "TR351999|c0_g1_i351999";
chr1	VVGENOMEgmap	exon	1687733	1688115	95.00	+	.	transcript_id "TR358638|c0_g1_i358638.mrna3"; gene_id "TR358638|c0_g1_i358638.path3"; gene_name "TR358638|c0_g1_i358638";
chr1	VVGENOMEgmap	CDS	1687775	1687876	.	+	0	transcript_id "TR358638|c0_g1_i358638.mrna3"; gene_id "TR358638|c0_g1_i358638.path3"; gene_name "TR358638|c0_g1_i358638";
chr1	VVGENOMEgmap	exon	1690381	1690879	93.00	-	.	transcript_id "TR346774|c0_g1_i346774.mrna1"; gene_id "TR346774|c0_g1_i346774.path1"; gene_name "TR346774|c0_g1_i346774";
chr1	VVGENOMEgmap	CDS	1690794	1690878	.	-	0	transcript_id "TR346774|c0_g1_i346774.mrna1"; gene_id "TR346774|c0_g1_i346774.path1"; gene_name "TR346774|c0_g1_i346774";
chr1	VVGENOMEgmap	exon	1710353	1710526	100.00	-	.	transcript_id "TR282789|c0_g1_i282789.mrna2"; gene_id "TR282789|c0_g1_i282789.path2"; gene_name "TR282789|c0_g1_i282789";
chr1	VVGENOMEgmap	exon	1710354	1710524	100.00	-	.	transcript_id "TR282789|c0_g1_i282789.mrna1"; gene_id "TR282789|c0_g1_i282789.path1"; gene_name "TR282789|c0_g1_i282789";
chr1	VVGENOMEgmap	CDS	1710376	1710522	.	-	0	transcript_id "TR282789|c0_g1_i282789.mrna1"; gene_id "TR282789|c0_g1_i282789.path1"; gene_name "TR282789|c0_g1_i282789";
chr1	VVGENOMEgmap	exon	1710502	1710560	94.00	-	.	transcript_id "TR282780|c0_g1_i282780.mrna2"; gene_id "TR282780|c0_g1_i282780.path2"; gene_name "TR282780|c0_g1_i282780";
chr1	VVGENOMEgmap	exon	1727668	1727888	100.00	-	.	transcript_id "TR282780|c0_g1_i282780.mrna2"; gene_id "TR282780|c0_g1_i282780.path2"; gene_name "TR282780|c0_g1_i282780";
chr1	VVGENOMEgmap	CDS	1710523	1710560	.	-	2	transcript_id "TR282780|c0_g1_i282780.mrna2"; gene_id "TR282780|c0_g1_i282780.path2"; gene_name "TR282780|c0_g1_i282780";
chr1	VVGENOMEgmap	CDS	1727668	1727788	.	-	0	transcript_id "TR282780|c0_g1_i282780.mrna2"; gene_id "TR282780|c0_g1_i282780.path2"; gene_name "TR282780|c0_g1_i282780";
chr1	VVGENOMEgmap	exon	1710924	1711051	94.00	+	.	transcript_id "TR282766|c0_g1_i282766.mrna1"; gene_id "TR282766|c0_g1_i282766.path1"; gene_name "TR282766|c0_g1_i282766";
chr1	VVGENOMEgmap	exon	1728815	1729061	99.00	+	.	transcript_id "TR282766|c0_g1_i282766.mrna1"; gene_id "TR282766|c0_g1_i282766.path1"; gene_name "TR282766|c0_g1_i282766";
chr1	VVGENOMEgmap	CDS	1710925	1711051	.	+	0	transcript_id "TR282766|c0_g1_i282766.mrna1"; gene_id "TR282766|c0_g1_i282766.path1"; gene_name "TR282766|c0_g1_i282766";
chr1	VVGENOMEgmap	CDS	1728815	1728886	.	+	2	transcript_id "TR282766|c0_g1_i282766.mrna1"; gene_id "TR282766|c0_g1_i282766.path1"; gene_name "TR282766|c0_g1_i282766";
chr1	VVGENOMEgmap	exon	1711055	1711107	98.00	-	.	transcript_id "TR282765|c0_g1_i282765.mrna1"; gene_id "TR282765|c0_g1_i282765.path1"; gene_name "TR282765|c0_g1_i282765";
chr1	VVGENOMEgmap	exon	1728871	1729111	98.00	-	.	transcript_id "TR282765|c0_g1_i282765.mrna1"; gene_id "TR282765|c0_g1_i282765.path1"; gene_name "TR282765|c0_g1_i282765";
chr1	VVGENOMEgmap	CDS	1729036	1729109	.	-	0	transcript_id "TR282765|c0_g1_i282765.mrna1"; gene_id "TR282765|c0_g1_i282765.path1"; gene_name "TR282765|c0_g1_i282765";
chr1	VVGENOMEgmap	exon	1719942	1720008	85.00	-	.	transcript_id "TR149077|c0_g1_i149077.mrna1"; gene_id "TR149077|c0_g1_i149077.path1"; gene_name "TR149077|c0_g1_i149077";
chr1	VVGENOMEgmap	exon	1722505	1722939	86.00	-	.	transcript_id "TR149077|c0_g1_i149077.mrna1"; gene_id "TR149077|c0_g1_i149077.path1"; gene_name "TR149077|c0_g1_i149077";
chr1	VVGENOMEgmap	CDS	1719968	1720008	.	-	0	transcript_id "TR149077|c0_g1_i149077.mrna1"; gene_id "TR149077|c0_g1_i149077.path1"; gene_name "TR149077|c0_g1_i149077";
chr1	VVGENOMEgmap	CDS	1722505	1722528	.	-	0	transcript_id "TR149077|c0_g1_i149077.mrna1"; gene_id "TR149077|c0_g1_i149077.path1"; gene_name "TR149077|c0_g1_i149077";
chr1	VVGENOMEgmap	exon	1720361	1720428	83.00	+	.	transcript_id "TR149071|c0_g1_i149071.mrna1"; gene_id "TR149071|c0_g1_i149071.path1"; gene_name "TR149071|c0_g1_i149071";
chr1	VVGENOMEgmap	exon	1722504	1722722	97.00	+	.	transcript_id "TR149071|c0_g1_i149071.mrna1"; gene_id "TR149071|c0_g1_i149071.path1"; gene_name "TR149071|c0_g1_i149071";
chr1	VVGENOMEgmap	CDS	1720362	1720428	.	+	0	transcript_id "TR149071|c0_g1_i149071.mrna1"; gene_id "TR149071|c0_g1_i149071.path1"; gene_name "TR149071|c0_g1_i149071";
chr1	VVGENOMEgmap	CDS	1722504	1722584	.	+	2	transcript_id "TR149071|c0_g1_i149071.mrna1"; gene_id "TR149071|c0_g1_i149071.path1"; gene_name "TR149071|c0_g1_i149071";
chr1	VVGENOMEgmap	exon	1721808	1722503	98.00	+	.	transcript_id "TR149080|c0_g1_i149080.mrna1"; gene_id "TR149080|c0_g1_i149080.path1"; gene_name "TR149080|c0_g1_i149080";
chr1	VVGENOMEgmap	CDS	1721999	1722157	.	+	0	transcript_id "TR149080|c0_g1_i149080.mrna1"; gene_id "TR149080|c0_g1_i149080.path1"; gene_name "TR149080|c0_g1_i149080";
chr1	VVGENOMEgmap	exon	1721808	1721898	95.00	+	.	transcript_id "TR149073|c0_g1_i149073.mrna1"; gene_id "TR149073|c0_g1_i149073.path1"; gene_name "TR149073|c0_g1_i149073";
chr1	VVGENOMEgmap	exon	1721914	1722761	94.00	+	.	transcript_id "TR149073|c0_g1_i149073.mrna1"; gene_id "TR149073|c0_g1_i149073.path1"; gene_name "TR149073|c0_g1_i149073";
chr1	VVGENOMEgmap	CDS	1721999	1722157	.	+	0	transcript_id "TR149073|c0_g1_i149073.mrna1"; gene_id "TR149073|c0_g1_i149073.path1"; gene_name "TR149073|c0_g1_i149073";
chr1	VVGENOMEgmap	exon	1721808	1722761	95.00	+	.	transcript_id "TR149076|c0_g1_i149076.mrna1"; gene_id "TR149076|c0_g1_i149076.path1"; gene_name "TR149076|c0_g1_i149076";
chr1	VVGENOMEgmap	CDS	1721999	1722157	.	+	0	transcript_id "TR149076|c0_g1_i149076.mrna1"; gene_id "TR149076|c0_g1_i149076.path1"; gene_name "TR149076|c0_g1_i149076";
chr1	VVGENOMEgmap	exon	1721808	1721898	95.00	+	.	transcript_id "TR149074|c0_g1_i149074.mrna1"; gene_id "TR149074|c0_g1_i149074.path1"; gene_name "TR149074|c0_g1_i149074";
chr1	VVGENOMEgmap	exon	1721914	1722745	98.00	+	.	transcript_id "TR149074|c0_g1_i149074.mrna1"; gene_id "TR149074|c0_g1_i149074.path1"; gene_name "TR149074|c0_g1_i149074";
chr1	VVGENOMEgmap	exon	1722755	1722939	91.00	+	.	transcript_id "TR149074|c0_g1_i149074.mrna1"; gene_id "TR149074|c0_g1_i149074.path1"; gene_name "TR149074|c0_g1_i149074";
chr1	VVGENOMEgmap	CDS	1721999	1722157	.	+	0	transcript_id "TR149074|c0_g1_i149074.mrna1"; gene_id "TR149074|c0_g1_i149074.path1"; gene_name "TR149074|c0_g1_i149074";
chr1	VVGENOMEgmap	exon	1721808	1722939	93.00	+	.	transcript_id "TR149075|c0_g1_i149075.mrna1"; gene_id "TR149075|c0_g1_i149075.path1"; gene_name "TR149075|c0_g1_i149075";
chr1	VVGENOMEgmap	CDS	1721999	1722157	.	+	0	transcript_id "TR149075|c0_g1_i149075.mrna1"; gene_id "TR149075|c0_g1_i149075.path1"; gene_name "TR149075|c0_g1_i149075";
chr1	VVGENOMEgmap	exon	1722419	1722745	96.00	+	.	transcript_id "TR149072|c0_g1_i149072.mrna1"; gene_id "TR149072|c0_g1_i149072.path1"; gene_name "TR149072|c0_g1_i149072";
chr1	VVGENOMEgmap	exon	1722755	1722871	91.00	+	.	transcript_id "TR149072|c0_g1_i149072.mrna1"; gene_id "TR149072|c0_g1_i149072.path1"; gene_name "TR149072|c0_g1_i149072";
chr1	VVGENOMEgmap	CDS	1722421	1722454	.	+	0	transcript_id "TR149072|c0_g1_i149072.mrna1"; gene_id "TR149072|c0_g1_i149072.path1"; gene_name "TR149072|c0_g1_i149072";
chr1	VVGENOMEgmap	exon	1722591	1722745	98.00	+	.	transcript_id "TR149078|c0_g1_i149078.mrna1"; gene_id "TR149078|c0_g1_i149078.path1"; gene_name "TR149078|c0_g1_i149078";
chr1	VVGENOMEgmap	exon	1722755	1722871	87.00	+	.	transcript_id "TR149078|c0_g1_i149078.mrna1"; gene_id "TR149078|c0_g1_i149078.path1"; gene_name "TR149078|c0_g1_i149078";
chr1	VVGENOMEgmap	CDS	1722591	1722719	.	+	0	transcript_id "TR149078|c0_g1_i149078.mrna1"; gene_id "TR149078|c0_g1_i149078.path1"; gene_name "TR149078|c0_g1_i149078";
chr1	VVGENOMEgmap	exon	1724448	1725047	95.00	+	.	transcript_id "TR21682|c0_g1_i21682.mrna1"; gene_id "TR21682|c0_g1_i21682.path1"; gene_name "TR21682|c0_g1_i21682";
chr1	VVGENOMEgmap	CDS	1724600	1724755	.	+	0	transcript_id "TR21682|c0_g1_i21682.mrna1"; gene_id "TR21682|c0_g1_i21682.path1"; gene_name "TR21682|c0_g1_i21682";
chr1	VVGENOMEgmap	exon	1724448	1725441	96.00	+	.	transcript_id "TR21681|c0_g1_i21681.mrna1"; gene_id "TR21681|c0_g1_i21681.path1"; gene_name "TR21681|c0_g1_i21681";
chr1	VVGENOMEgmap	CDS	1724600	1724755	.	+	0	transcript_id "TR21681|c0_g1_i21681.mrna1"; gene_id "TR21681|c0_g1_i21681.path1"; gene_name "TR21681|c0_g1_i21681";
chr1	VVGENOMEgmap	exon	1724980	1725441	98.00	+	.	transcript_id "TR21683|c0_g1_i21683.mrna1"; gene_id "TR21683|c0_g1_i21683.path1"; gene_name "TR21683|c0_g1_i21683";
chr1	VVGENOMEgmap	CDS	1725126	1725221	.	+	0	transcript_id "TR21683|c0_g1_i21683.mrna1"; gene_id "TR21683|c0_g1_i21683.path1"; gene_name "TR21683|c0_g1_i21683";
chr1	VVGENOMEgmap	exon	1727669	1727875	100.00	-	.	transcript_id "TR282780|c0_g1_i282780.mrna1"; gene_id "TR282780|c0_g1_i282780.path1"; gene_name "TR282780|c0_g1_i282780";
chr1	VVGENOMEgmap	exon	1728780	1729111	99.00	-	.	transcript_id "TR282786|c0_g1_i282786.mrna1"; gene_id "TR282786|c0_g1_i282786.path1"; gene_name "TR282786|c0_g1_i282786";
chr1	VVGENOMEgmap	CDS	1728972	1729109	.	-	0	transcript_id "TR282786|c0_g1_i282786.mrna1"; gene_id "TR282786|c0_g1_i282786.path1"; gene_name "TR282786|c0_g1_i282786";
chr1	VVGENOMEgmap	exon	1729550	1729888	99.00	-	.	transcript_id "TR352047|c0_g1_i352047.mrna1"; gene_id "TR352047|c0_g1_i352047.path1"; gene_name "TR352047|c0_g1_i352047";
chr1	VVGENOMEgmap	CDS	1729796	1729888	.	-	0	transcript_id "TR352047|c0_g1_i352047.mrna1"; gene_id "TR352047|c0_g1_i352047.path1"; gene_name "TR352047|c0_g1_i352047";
chr1	VVGENOMEgmap	exon	1732273	1732556	98.00	-	.	transcript_id "TR10039|c0_g1_i10039.mrna1"; gene_id "TR10039|c0_g1_i10039.path1"; gene_name "TR10039|c0_g1_i10039";
chr1	VVGENOMEgmap	CDS	1732436	1732556	.	-	0	transcript_id "TR10039|c0_g1_i10039.mrna1"; gene_id "TR10039|c0_g1_i10039.path1"; gene_name "TR10039|c0_g1_i10039";
chr1	VVGENOMEgmap	exon	1737003	1737042	97.00	+	.	transcript_id "TR4000|c0_g1_i4000.mrna3"; gene_id "TR4000|c0_g1_i4000.path3"; gene_name "TR4000|c0_g1_i4000";
chr1	VVGENOMEgmap	exon	1758691	1758694	100.00	+	.	transcript_id "TR4000|c0_g1_i4000.mrna3"; gene_id "TR4000|c0_g1_i4000.path3"; gene_name "TR4000|c0_g1_i4000";
chr1	VVGENOMEgmap	exon	1901572	1901794	88.00	+	.	transcript_id "TR4000|c0_g1_i4000.mrna3"; gene_id "TR4000|c0_g1_i4000.path3"; gene_name "TR4000|c0_g1_i4000";
chr1	VVGENOMEgmap	CDS	1901669	1901731	.	+	0	transcript_id "TR4000|c0_g1_i4000.mrna3"; gene_id "TR4000|c0_g1_i4000.path3"; gene_name "TR4000|c0_g1_i4000";
chr1	VVGENOMEgmap	exon	1747382	1747731	99.00	+	.	transcript_id "TR258349|c0_g1_i258349.mrna1"; gene_id "TR258349|c0_g1_i258349.path1"; gene_name "TR258349|c0_g1_i258349";
chr1	VVGENOMEgmap	CDS	1747498	1747599	.	+	0	transcript_id "TR258349|c0_g1_i258349.mrna1"; gene_id "TR258349|c0_g1_i258349.path1"; gene_name "TR258349|c0_g1_i258349";
chr1	VVGENOMEgmap	exon	1751025	1751374	99.00	+	.	transcript_id "TR339726|c0_g1_i339726.mrna1"; gene_id "TR339726|c0_g1_i339726.path1"; gene_name "TR339726|c0_g1_i339726";
chr1	VVGENOMEgmap	exon	1755056	1755059	100.00	+	.	transcript_id "TR339726|c0_g1_i339726.mrna1"; gene_id "TR339726|c0_g1_i339726.path1"; gene_name "TR339726|c0_g1_i339726";
chr1	VVGENOMEgmap	exon	1757540	1757544	100.00	+	.	transcript_id "TR339726|c0_g1_i339726.mrna1"; gene_id "TR339726|c0_g1_i339726.path1"; gene_name "TR339726|c0_g1_i339726";
chr1	VVGENOMEgmap	exon	1761499	1761505	100.00	+	.	transcript_id "TR339726|c0_g1_i339726.mrna1"; gene_id "TR339726|c0_g1_i339726.path1"; gene_name "TR339726|c0_g1_i339726";
chr1	VVGENOMEgmap	CDS	1751026	1751135	.	+	0	transcript_id "TR339726|c0_g1_i339726.mrna1"; gene_id "TR339726|c0_g1_i339726.path1"; gene_name "TR339726|c0_g1_i339726";
chr1	VVGENOMEgmap	exon	1751337	1751642	92.00	-	.	transcript_id "TR159112|c0_g1_i159112.mrna1"; gene_id "TR159112|c0_g1_i159112.path1"; gene_name "TR159112|c0_g1_i159112";
chr1	VVGENOMEgmap	exon	1751777	1751823	100.00	-	.	transcript_id "TR159112|c0_g1_i159112.mrna1"; gene_id "TR159112|c0_g1_i159112.path1"; gene_name "TR159112|c0_g1_i159112";
chr1	VVGENOMEgmap	CDS	1751339	1751449	.	-	0	transcript_id "TR159112|c0_g1_i159112.mrna1"; gene_id "TR159112|c0_g1_i159112.path1"; gene_name "TR159112|c0_g1_i159112";
chr1	VVGENOMEgmap	exon	1751337	1751655	92.00	-	.	transcript_id "TR159118|c0_g1_i159118.mrna1"; gene_id "TR159118|c0_g1_i159118.path1"; gene_name "TR159118|c0_g1_i159118";
chr1	VVGENOMEgmap	exon	1751777	1751823	100.00	-	.	transcript_id "TR159118|c0_g1_i159118.mrna1"; gene_id "TR159118|c0_g1_i159118.path1"; gene_name "TR159118|c0_g1_i159118";
chr1	VVGENOMEgmap	CDS	1751339	1751449	.	-	0	transcript_id "TR159118|c0_g1_i159118.mrna1"; gene_id "TR159118|c0_g1_i159118.path1"; gene_name "TR159118|c0_g1_i159118";
chr1	VVGENOMEgmap	exon	1751353	1751642	92.00	-	.	transcript_id "TR159125|c0_g1_i159125.mrna1"; gene_id "TR159125|c0_g1_i159125.path1"; gene_name "TR159125|c0_g1_i159125";
chr1	VVGENOMEgmap	exon	1751777	1751823	100.00	-	.	transcript_id "TR159125|c0_g1_i159125.mrna1"; gene_id "TR159125|c0_g1_i159125.path1"; gene_name "TR159125|c0_g1_i159125";
chr1	VVGENOMEgmap	CDS	1751469	1751570	.	-	0	transcript_id "TR159125|c0_g1_i159125.mrna1"; gene_id "TR159125|c0_g1_i159125.path1"; gene_name "TR159125|c0_g1_i159125";
chr1	VVGENOMEgmap	exon	1751353	1751655	92.00	-	.	transcript_id "TR159143|c0_g1_i159143.mrna1"; gene_id "TR159143|c0_g1_i159143.path1"; gene_name "TR159143|c0_g1_i159143";
chr1	VVGENOMEgmap	exon	1751777	1751823	100.00	-	.	transcript_id "TR159143|c0_g1_i159143.mrna1"; gene_id "TR159143|c0_g1_i159143.path1"; gene_name "TR159143|c0_g1_i159143";
chr1	VVGENOMEgmap	CDS	1751469	1751570	.	-	0	transcript_id "TR159143|c0_g1_i159143.mrna1"; gene_id "TR159143|c0_g1_i159143.path1"; gene_name "TR159143|c0_g1_i159143";
chr1	VVGENOMEgmap	exon	1751389	1751642	94.00	-	.	transcript_id "TR159142|c0_g1_i159142.mrna1"; gene_id "TR159142|c0_g1_i159142.path1"; gene_name "TR159142|c0_g1_i159142";
chr1	VVGENOMEgmap	exon	1751777	1751823	100.00	-	.	transcript_id "TR159142|c0_g1_i159142.mrna1"; gene_id "TR159142|c0_g1_i159142.path1"; gene_name "TR159142|c0_g1_i159142";
chr1	VVGENOMEgmap	CDS	1751469	1751570	.	-	0	transcript_id "TR159142|c0_g1_i159142.mrna1"; gene_id "TR159142|c0_g1_i159142.path1"; gene_name "TR159142|c0_g1_i159142";
chr1	VVGENOMEgmap	exon	1781004	1782213	95.00	+	.	transcript_id "TR341242|c0_g1_i341242.mrna1"; gene_id "TR341242|c0_g1_i341242.path1"; gene_name "TR341242|c0_g1_i341242";
chr1	VVGENOMEgmap	CDS	1782032	1782199	.	+	0	transcript_id "TR341242|c0_g1_i341242.mrna1"; gene_id "TR341242|c0_g1_i341242.path1"; gene_name "TR341242|c0_g1_i341242";
chr1	VVGENOMEgmap	exon	1781850	1782213	93.00	+	.	transcript_id "TR341241|c0_g1_i341241.mrna1"; gene_id "TR341241|c0_g1_i341241.path1"; gene_name "TR341241|c0_g1_i341241";
chr1	VVGENOMEgmap	CDS	1782032	1782192	.	+	0	transcript_id "TR341241|c0_g1_i341241.mrna1"; gene_id "TR341241|c0_g1_i341241.path1"; gene_name "TR341241|c0_g1_i341241";
chr1	VVGENOMEgmap	exon	1782161	1783188	95.00	+	.	transcript_id "TR25994|c0_g1_i25994.mrna1"; gene_id "TR25994|c0_g1_i25994.path1"; gene_name "TR25994|c0_g1_i25994";
chr1	VVGENOMEgmap	exon	1783192	1783466	92.00	+	.	transcript_id "TR25994|c0_g1_i25994.mrna1"; gene_id "TR25994|c0_g1_i25994.path1"; gene_name "TR25994|c0_g1_i25994";
chr1	VVGENOMEgmap	CDS	1782732	1782938	.	+	0	transcript_id "TR25994|c0_g1_i25994.mrna1"; gene_id "TR25994|c0_g1_i25994.path1"; gene_name "TR25994|c0_g1_i25994";
chr1	VVGENOMEgmap	exon	1782161	1783188	94.00	+	.	transcript_id "TR25995|c0_g1_i25995.mrna1"; gene_id "TR25995|c0_g1_i25995.path1"; gene_name "TR25995|c0_g1_i25995";
chr1	VVGENOMEgmap	exon	1783192	1783466	92.00	+	.	transcript_id "TR25995|c0_g1_i25995.mrna1"; gene_id "TR25995|c0_g1_i25995.path1"; gene_name "TR25995|c0_g1_i25995";
chr1	VVGENOMEgmap	CDS	1782732	1782938	.	+	0	transcript_id "TR25995|c0_g1_i25995.mrna1"; gene_id "TR25995|c0_g1_i25995.path1"; gene_name "TR25995|c0_g1_i25995";
chr1	VVGENOMEgmap	exon	1783469	1784262	98.00	+	.	transcript_id "TR10942|c0_g1_i10942.mrna1"; gene_id "TR10942|c0_g1_i10942.path1"; gene_name "TR10942|c0_g1_i10942";
chr1	VVGENOMEgmap	CDS	1783573	1783605	.	+	0	transcript_id "TR10942|c0_g1_i10942.mrna1"; gene_id "TR10942|c0_g1_i10942.path1"; gene_name "TR10942|c0_g1_i10942";
chr1	VVGENOMEgmap	exon	1787054	1787719	100.00	-	.	transcript_id "TR12015|c0_g1_i12015.mrna1"; gene_id "TR12015|c0_g1_i12015.path1"; gene_name "TR12015|c0_g1_i12015";
chr1	VVGENOMEgmap	CDS	1787268	1787342	.	-	0	transcript_id "TR12015|c0_g1_i12015.mrna1"; gene_id "TR12015|c0_g1_i12015.path1"; gene_name "TR12015|c0_g1_i12015";
chr1	VVGENOMEgmap	exon	1787054	1788199	99.00	-	.	transcript_id "TR12016|c0_g1_i12016.mrna1"; gene_id "TR12016|c0_g1_i12016.path1"; gene_name "TR12016|c0_g1_i12016";
chr1	VVGENOMEgmap	exon	1788862	1788867	50.00	-	.	transcript_id "TR12016|c0_g1_i12016.mrna1"; gene_id "TR12016|c0_g1_i12016.path1"; gene_name "TR12016|c0_g1_i12016";
chr1	VVGENOMEgmap	exon	1789168	1789193	73.00	-	.	transcript_id "TR12016|c0_g1_i12016.mrna1"; gene_id "TR12016|c0_g1_i12016.path1"; gene_name "TR12016|c0_g1_i12016";
chr1	VVGENOMEgmap	exon	1789807	1789810	100.00	-	.	transcript_id "TR12016|c0_g1_i12016.mrna1"; gene_id "TR12016|c0_g1_i12016.path1"; gene_name "TR12016|c0_g1_i12016";
chr1	VVGENOMEgmap	exon	1790220	1790224	100.00	-	.	transcript_id "TR12016|c0_g1_i12016.mrna1"; gene_id "TR12016|c0_g1_i12016.path1"; gene_name "TR12016|c0_g1_i12016";
chr1	VVGENOMEgmap	CDS	1788183	1788199	.	-	1	transcript_id "TR12016|c0_g1_i12016.mrna1"; gene_id "TR12016|c0_g1_i12016.path1"; gene_name "TR12016|c0_g1_i12016";
chr1	VVGENOMEgmap	CDS	1788862	1788867	.	-	1	transcript_id "TR12016|c0_g1_i12016.mrna1"; gene_id "TR12016|c0_g1_i12016.path1"; gene_name "TR12016|c0_g1_i12016";
chr1	VVGENOMEgmap	CDS	1789168	1789193	.	-	0	transcript_id "TR12016|c0_g1_i12016.mrna1"; gene_id "TR12016|c0_g1_i12016.path1"; gene_name "TR12016|c0_g1_i12016";
chr1	VVGENOMEgmap	CDS	1789807	1789810	.	-	1	transcript_id "TR12016|c0_g1_i12016.mrna1"; gene_id "TR12016|c0_g1_i12016.path1"; gene_name "TR12016|c0_g1_i12016";
chr1	VVGENOMEgmap	CDS	1790220	1790224	.	-	0	transcript_id "TR12016|c0_g1_i12016.mrna1"; gene_id "TR12016|c0_g1_i12016.path1"; gene_name "TR12016|c0_g1_i12016";
chr1	VVGENOMEgmap	exon	1791181	1791415	100.00	-	.	transcript_id "TR270421|c0_g1_i270421.mrna1"; gene_id "TR270421|c0_g1_i270421.path1"; gene_name "TR270421|c0_g1_i270421";
chr1	VVGENOMEgmap	CDS	1791274	1791414	.	-	0	transcript_id "TR270421|c0_g1_i270421.mrna1"; gene_id "TR270421|c0_g1_i270421.path1"; gene_name "TR270421|c0_g1_i270421";
chr1	VVGENOMEgmap	exon	1791181	1791415	98.00	-	.	transcript_id "TR270453|c0_g1_i270453.mrna1"; gene_id "TR270453|c0_g1_i270453.path1"; gene_name "TR270453|c0_g1_i270453";
chr1	VVGENOMEgmap	CDS	1791358	1791414	.	-	0	transcript_id "TR270453|c0_g1_i270453.mrna1"; gene_id "TR270453|c0_g1_i270453.path1"; gene_name "TR270453|c0_g1_i270453";
chr1	VVGENOMEgmap	exon	1822955	1823206	100.00	-	.	transcript_id "TR359458|c0_g1_i359458.mrna1"; gene_id "TR359458|c0_g1_i359458.path1"; gene_name "TR359458|c0_g1_i359458";
chr1	VVGENOMEgmap	CDS	1822956	1823066	.	-	0	transcript_id "TR359458|c0_g1_i359458.mrna1"; gene_id "TR359458|c0_g1_i359458.path1"; gene_name "TR359458|c0_g1_i359458";
chr1	VVGENOMEgmap	exon	1832277	1832724	98.00	+	.	transcript_id "TR343845|c0_g1_i343845.mrna1"; gene_id "TR343845|c0_g1_i343845.path1"; gene_name "TR343845|c0_g1_i343845";
chr1	VVGENOMEgmap	CDS	1832277	1832408	.	+	0	transcript_id "TR343845|c0_g1_i343845.mrna1"; gene_id "TR343845|c0_g1_i343845.path1"; gene_name "TR343845|c0_g1_i343845";
chr1	VVGENOMEgmap	exon	1838993	1839240	98.00	-	.	transcript_id "TR36148|c0_g1_i36148.mrna1"; gene_id "TR36148|c0_g1_i36148.path1"; gene_name "TR36148|c0_g1_i36148";
chr1	VVGENOMEgmap	CDS	1839165	1839239	.	-	0	transcript_id "TR36148|c0_g1_i36148.mrna1"; gene_id "TR36148|c0_g1_i36148.path1"; gene_name "TR36148|c0_g1_i36148";
chr1	VVGENOMEgmap	exon	1840323	1840699	99.00	+	.	transcript_id "TR337929|c0_g1_i337929.mrna1"; gene_id "TR337929|c0_g1_i337929.path1"; gene_name "TR337929|c0_g1_i337929";
chr1	VVGENOMEgmap	CDS	1840552	1840698	.	+	0	transcript_id "TR337929|c0_g1_i337929.mrna1"; gene_id "TR337929|c0_g1_i337929.path1"; gene_name "TR337929|c0_g1_i337929";
chr1	VVGENOMEgmap	exon	1891644	1891921	99.00	+	.	transcript_id "TR338232|c0_g1_i338232.mrna1"; gene_id "TR338232|c0_g1_i338232.path1"; gene_name "TR338232|c0_g1_i338232";
chr1	VVGENOMEgmap	CDS	1891644	1891712	.	+	0	transcript_id "TR338232|c0_g1_i338232.mrna1"; gene_id "TR338232|c0_g1_i338232.path1"; gene_name "TR338232|c0_g1_i338232";
chr1	VVGENOMEgmap	exon	1894351	1894923	99.00	-	.	transcript_id "TR341187|c0_g1_i341187.mrna1"; gene_id "TR341187|c0_g1_i341187.path1"; gene_name "TR341187|c0_g1_i341187";
chr1	VVGENOMEgmap	CDS	1894529	1894636	.	-	0	transcript_id "TR341187|c0_g1_i341187.mrna1"; gene_id "TR341187|c0_g1_i341187.path1"; gene_name "TR341187|c0_g1_i341187";
chr1	VVGENOMEgmap	exon	1895353	1896022	94.00	+	.	transcript_id "TR358735|c0_g1_i358735.mrna1"; gene_id "TR358735|c0_g1_i358735.path1"; gene_name "TR358735|c0_g1_i358735";
chr1	VVGENOMEgmap	CDS	1895421	1895525	.	+	0	transcript_id "TR358735|c0_g1_i358735.mrna1"; gene_id "TR358735|c0_g1_i358735.path1"; gene_name "TR358735|c0_g1_i358735";
chr1	VVGENOMEgmap	exon	1895743	1896152	91.00	-	.	transcript_id "TR96958|c0_g1_i96958.mrna1"; gene_id "TR96958|c0_g1_i96958.path1"; gene_name "TR96958|c0_g1_i96958";
chr1	VVGENOMEgmap	CDS	1896056	1896151	.	-	0	transcript_id "TR96958|c0_g1_i96958.mrna1"; gene_id "TR96958|c0_g1_i96958.path1"; gene_name "TR96958|c0_g1_i96958";
chr1	VVGENOMEgmap	exon	1906149	1906634	98.00	-	.	transcript_id "TR1958|c0_g1_i1958.mrna1"; gene_id "TR1958|c0_g1_i1958.path1"; gene_name "TR1958|c0_g1_i1958";
chr1	VVGENOMEgmap	CDS	1906473	1906562	.	-	0	transcript_id "TR1958|c0_g1_i1958.mrna1"; gene_id "TR1958|c0_g1_i1958.path1"; gene_name "TR1958|c0_g1_i1958";
chr1	VVGENOMEgmap	exon	1915952	1916616	98.00	+	.	transcript_id "TR17234|c0_g1_i17234.mrna1"; gene_id "TR17234|c0_g1_i17234.path1"; gene_name "TR17234|c0_g1_i17234";
chr1	VVGENOMEgmap	CDS	1916289	1916498	.	+	0	transcript_id "TR17234|c0_g1_i17234.mrna1"; gene_id "TR17234|c0_g1_i17234.path1"; gene_name "TR17234|c0_g1_i17234";
chr1	VVGENOMEgmap	exon	1915952	1916616	98.00	+	.	transcript_id "TR17235|c0_g1_i17235.mrna1"; gene_id "TR17235|c0_g1_i17235.path1"; gene_name "TR17235|c0_g1_i17235";
chr1	VVGENOMEgmap	CDS	1916289	1916498	.	+	0	transcript_id "TR17235|c0_g1_i17235.mrna1"; gene_id "TR17235|c0_g1_i17235.path1"; gene_name "TR17235|c0_g1_i17235";
chr1	VVGENOMEgmap	exon	1919865	1919880	72.00	-	.	transcript_id "TR83099|c0_g1_i83099.mrna1"; gene_id "TR83099|c0_g1_i83099.path1"; gene_name "TR83099|c0_g1_i83099";
chr1	VVGENOMEgmap	exon	1922592	1922597	100.00	-	.	transcript_id "TR83099|c0_g1_i83099.mrna1"; gene_id "TR83099|c0_g1_i83099.path1"; gene_name "TR83099|c0_g1_i83099";
chr1	VVGENOMEgmap	exon	1923581	1923584	100.00	-	.	transcript_id "TR83099|c0_g1_i83099.mrna1"; gene_id "TR83099|c0_g1_i83099.path1"; gene_name "TR83099|c0_g1_i83099";
chr1	VVGENOMEgmap	exon	1924854	1924861	100.00	-	.	transcript_id "TR83099|c0_g1_i83099.mrna1"; gene_id "TR83099|c0_g1_i83099.path1"; gene_name "TR83099|c0_g1_i83099";
chr1	VVGENOMEgmap	exon	1925251	1925571	98.00	-	.	transcript_id "TR83099|c0_g1_i83099.mrna1"; gene_id "TR83099|c0_g1_i83099.path1"; gene_name "TR83099|c0_g1_i83099";
chr1	VVGENOMEgmap	CDS	1925464	1925569	.	-	0	transcript_id "TR83099|c0_g1_i83099.mrna1"; gene_id "TR83099|c0_g1_i83099.path1"; gene_name "TR83099|c0_g1_i83099";
chr1	VVGENOMEgmap	exon	1919865	1919880	72.00	-	.	transcript_id "TR83102|c0_g1_i83102.mrna1"; gene_id "TR83102|c0_g1_i83102.path1"; gene_name "TR83102|c0_g1_i83102";
chr1	VVGENOMEgmap	exon	1922592	1922597	100.00	-	.	transcript_id "TR83102|c0_g1_i83102.mrna1"; gene_id "TR83102|c0_g1_i83102.path1"; gene_name "TR83102|c0_g1_i83102";
chr1	VVGENOMEgmap	exon	1923581	1923584	100.00	-	.	transcript_id "TR83102|c0_g1_i83102.mrna1"; gene_id "TR83102|c0_g1_i83102.path1"; gene_name "TR83102|c0_g1_i83102";
chr1	VVGENOMEgmap	exon	1924854	1924861	100.00	-	.	transcript_id "TR83102|c0_g1_i83102.mrna1"; gene_id "TR83102|c0_g1_i83102.path1"; gene_name "TR83102|c0_g1_i83102";
chr1	VVGENOMEgmap	exon	1925251	1925571	98.00	-	.	transcript_id "TR83102|c0_g1_i83102.mrna1"; gene_id "TR83102|c0_g1_i83102.path1"; gene_name "TR83102|c0_g1_i83102";
chr1	VVGENOMEgmap	CDS	1925513	1925569	.	-	0	transcript_id "TR83102|c0_g1_i83102.mrna1"; gene_id "TR83102|c0_g1_i83102.path1"; gene_name "TR83102|c0_g1_i83102";
chr1	VVGENOMEgmap	exon	1924680	1924917	98.00	-	.	transcript_id "TR164326|c0_g1_i164326.mrna1"; gene_id "TR164326|c0_g1_i164326.path1"; gene_name "TR164326|c0_g1_i164326";
chr1	VVGENOMEgmap	CDS	1924719	1924829	.	-	0	transcript_id "TR164326|c0_g1_i164326.mrna1"; gene_id "TR164326|c0_g1_i164326.path1"; gene_name "TR164326|c0_g1_i164326";
chr1	VVGENOMEgmap	exon	1925257	1925502	89.00	-	.	transcript_id "TR83101|c0_g1_i83101.mrna1"; gene_id "TR83101|c0_g1_i83101.path1"; gene_name "TR83101|c0_g1_i83101";
chr1	VVGENOMEgmap	CDS	1925410	1925501	.	-	0	transcript_id "TR83101|c0_g1_i83101.mrna1"; gene_id "TR83101|c0_g1_i83101.path1"; gene_name "TR83101|c0_g1_i83101";
chr1	VVGENOMEgmap	exon	1925257	1925570	91.00	-	.	transcript_id "TR83100|c0_g1_i83100.mrna1"; gene_id "TR83100|c0_g1_i83100.path1"; gene_name "TR83100|c0_g1_i83100";
chr1	VVGENOMEgmap	CDS	1925513	1925569	.	-	0	transcript_id "TR83100|c0_g1_i83100.mrna1"; gene_id "TR83100|c0_g1_i83100.path1"; gene_name "TR83100|c0_g1_i83100";
chr1	VVGENOMEgmap	exon	1925257	1925570	98.00	-	.	transcript_id "TR83103|c0_g1_i83103.mrna1"; gene_id "TR83103|c0_g1_i83103.path1"; gene_name "TR83103|c0_g1_i83103";
chr1	VVGENOMEgmap	CDS	1925464	1925569	.	-	0	transcript_id "TR83103|c0_g1_i83103.mrna1"; gene_id "TR83103|c0_g1_i83103.path1"; gene_name "TR83103|c0_g1_i83103";
chr1	VVGENOMEgmap	exon	1926630	1927050	97.00	+	.	transcript_id "TR13907|c0_g1_i13907.mrna1"; gene_id "TR13907|c0_g1_i13907.path1"; gene_name "TR13907|c0_g1_i13907";
chr1	VVGENOMEgmap	CDS	1926916	1927023	.	+	0	transcript_id "TR13907|c0_g1_i13907.mrna1"; gene_id "TR13907|c0_g1_i13907.path1"; gene_name "TR13907|c0_g1_i13907";
chr1	VVGENOMEgmap	exon	1926791	1927050	96.00	+	.	transcript_id "TR13908|c0_g1_i13908.mrna1"; gene_id "TR13908|c0_g1_i13908.path1"; gene_name "TR13908|c0_g1_i13908";
chr1	VVGENOMEgmap	CDS	1926916	1927023	.	+	0	transcript_id "TR13908|c0_g1_i13908.mrna1"; gene_id "TR13908|c0_g1_i13908.path1"; gene_name "TR13908|c0_g1_i13908";
chr1	VVGENOMEgmap	exon	1931744	1932226	99.00	-	.	transcript_id "TR358386|c0_g1_i358386.mrna1"; gene_id "TR358386|c0_g1_i358386.path1"; gene_name "TR358386|c0_g1_i358386";
chr1	VVGENOMEgmap	CDS	1931745	1931840	.	-	0	transcript_id "TR358386|c0_g1_i358386.mrna1"; gene_id "TR358386|c0_g1_i358386.path1"; gene_name "TR358386|c0_g1_i358386";
chr1	VVGENOMEgmap	exon	1961399	1961841	97.00	-	.	transcript_id "TR231108|c0_g1_i231108.mrna1"; gene_id "TR231108|c0_g1_i231108.path1"; gene_name "TR231108|c0_g1_i231108";
chr1	VVGENOMEgmap	CDS	1961401	1961547	.	-	0	transcript_id "TR231108|c0_g1_i231108.mrna1"; gene_id "TR231108|c0_g1_i231108.path1"; gene_name "TR231108|c0_g1_i231108";
chr1	VVGENOMEgmap	exon	1961399	1961863	98.00	-	.	transcript_id "TR231119|c0_g1_i231119.mrna1"; gene_id "TR231119|c0_g1_i231119.path1"; gene_name "TR231119|c0_g1_i231119";
chr1	VVGENOMEgmap	CDS	1961401	1961547	.	-	0	transcript_id "TR231119|c0_g1_i231119.mrna1"; gene_id "TR231119|c0_g1_i231119.path1"; gene_name "TR231119|c0_g1_i231119";
chr1	VVGENOMEgmap	exon	1963468	1964388	99.00	+	.	transcript_id "TR2796|c0_g1_i2796.mrna1"; gene_id "TR2796|c0_g1_i2796.path1"; gene_name "TR2796|c0_g1_i2796";
chr1	VVGENOMEgmap	exon	1964600	1964648	100.00	+	.	transcript_id "TR2796|c0_g1_i2796.mrna1"; gene_id "TR2796|c0_g1_i2796.path1"; gene_name "TR2796|c0_g1_i2796";
chr1	VVGENOMEgmap	CDS	1964193	1964388	.	+	0	transcript_id "TR2796|c0_g1_i2796.mrna1"; gene_id "TR2796|c0_g1_i2796.path1"; gene_name "TR2796|c0_g1_i2796";
chr1	VVGENOMEgmap	CDS	1964600	1964646	.	+	2	transcript_id "TR2796|c0_g1_i2796.mrna1"; gene_id "TR2796|c0_g1_i2796.path1"; gene_name "TR2796|c0_g1_i2796";
chr1	VVGENOMEgmap	exon	1997331	1997924	98.00	-	.	transcript_id "TR341796|c0_g1_i341796.mrna1"; gene_id "TR341796|c0_g1_i341796.path1"; gene_name "TR341796|c0_g1_i341796";
chr1	VVGENOMEgmap	CDS	1997609	1997818	.	-	0	transcript_id "TR341796|c0_g1_i341796.mrna1"; gene_id "TR341796|c0_g1_i341796.path1"; gene_name "TR341796|c0_g1_i341796";
chr1	VVGENOMEgmap	exon	1997842	1998143	99.00	+	.	transcript_id "TR34863|c0_g1_i34863.mrna1"; gene_id "TR34863|c0_g1_i34863.path1"; gene_name "TR34863|c0_g1_i34863";
chr1	VVGENOMEgmap	CDS	1997842	1998018	.	+	0	transcript_id "TR34863|c0_g1_i34863.mrna1"; gene_id "TR34863|c0_g1_i34863.path1"; gene_name "TR34863|c0_g1_i34863";
chr1	VVGENOMEgmap	exon	1997842	1998381	99.00	+	.	transcript_id "TR34864|c0_g1_i34864.mrna1"; gene_id "TR34864|c0_g1_i34864.path1"; gene_name "TR34864|c0_g1_i34864";
chr1	VVGENOMEgmap	CDS	1997842	1998018	.	+	0	transcript_id "TR34864|c0_g1_i34864.mrna1"; gene_id "TR34864|c0_g1_i34864.path1"; gene_name "TR34864|c0_g1_i34864";
chr1	VVGENOMEgmap	exon	1997947	1998143	100.00	+	.	transcript_id "TR34865|c0_g1_i34865.mrna1"; gene_id "TR34865|c0_g1_i34865.path1"; gene_name "TR34865|c0_g1_i34865";
chr1	VVGENOMEgmap	CDS	1997947	1998018	.	+	0	transcript_id "TR34865|c0_g1_i34865.mrna1"; gene_id "TR34865|c0_g1_i34865.path1"; gene_name "TR34865|c0_g1_i34865";
chr1	VVGENOMEgmap	exon	1997947	1998381	99.00	+	.	transcript_id "TR34862|c0_g1_i34862.mrna1"; gene_id "TR34862|c0_g1_i34862.path1"; gene_name "TR34862|c0_g1_i34862";
chr1	VVGENOMEgmap	CDS	1998251	1998346	.	+	0	transcript_id "TR34862|c0_g1_i34862.mrna1"; gene_id "TR34862|c0_g1_i34862.path1"; gene_name "TR34862|c0_g1_i34862";
chr1	VVGENOMEgmap	exon	2006868	2007316	98.00	-	.	transcript_id "TR45352|c0_g1_i45352.mrna1"; gene_id "TR45352|c0_g1_i45352.path1"; gene_name "TR45352|c0_g1_i45352";
chr1	VVGENOMEgmap	CDS	2007226	2007314	.	-	0	transcript_id "TR45352|c0_g1_i45352.mrna1"; gene_id "TR45352|c0_g1_i45352.path1"; gene_name "TR45352|c0_g1_i45352";
chr1	VVGENOMEgmap	exon	2006868	2007316	98.00	-	.	transcript_id "TR45354|c0_g1_i45354.mrna1"; gene_id "TR45354|c0_g1_i45354.path1"; gene_name "TR45354|c0_g1_i45354";
chr1	VVGENOMEgmap	CDS	2007226	2007314	.	-	0	transcript_id "TR45354|c0_g1_i45354.mrna1"; gene_id "TR45354|c0_g1_i45354.path1"; gene_name "TR45354|c0_g1_i45354";
chr1	VVGENOMEgmap	exon	2006895	2007300	98.00	-	.	transcript_id "TR45353|c0_g1_i45353.mrna1"; gene_id "TR45353|c0_g1_i45353.path1"; gene_name "TR45353|c0_g1_i45353";
chr1	VVGENOMEgmap	CDS	2007010	2007120	.	-	0	transcript_id "TR45353|c0_g1_i45353.mrna1"; gene_id "TR45353|c0_g1_i45353.path1"; gene_name "TR45353|c0_g1_i45353";
chr1	VVGENOMEgmap	exon	2009614	2009848	100.00	+	.	transcript_id "TR346621|c0_g1_i346621.mrna1"; gene_id "TR346621|c0_g1_i346621.path1"; gene_name "TR346621|c0_g1_i346621";
chr1	VVGENOMEgmap	CDS	2009728	2009847	.	+	0	transcript_id "TR346621|c0_g1_i346621.mrna1"; gene_id "TR346621|c0_g1_i346621.path1"; gene_name "TR346621|c0_g1_i346621";
chr1	VVGENOMEgmap	exon	2025688	2026123	99.00	-	.	transcript_id "TR356836|c0_g1_i356836.mrna1"; gene_id "TR356836|c0_g1_i356836.path1"; gene_name "TR356836|c0_g1_i356836";
chr1	VVGENOMEgmap	CDS	2025735	2025791	.	-	0	transcript_id "TR356836|c0_g1_i356836.mrna1"; gene_id "TR356836|c0_g1_i356836.path1"; gene_name "TR356836|c0_g1_i356836";
chr1	VVGENOMEgmap	exon	2030574	2030993	99.00	-	.	transcript_id "TR188366|c0_g1_i188366.mrna1"; gene_id "TR188366|c0_g1_i188366.path1"; gene_name "TR188366|c0_g1_i188366";
chr1	VVGENOMEgmap	CDS	2030912	2030992	.	-	0	transcript_id "TR188366|c0_g1_i188366.mrna1"; gene_id "TR188366|c0_g1_i188366.path1"; gene_name "TR188366|c0_g1_i188366";
chr1	VVGENOMEgmap	exon	2030574	2031109	99.00	-	.	transcript_id "TR188368|c0_g1_i188368.mrna1"; gene_id "TR188368|c0_g1_i188368.path1"; gene_name "TR188368|c0_g1_i188368";
chr1	VVGENOMEgmap	CDS	2031047	2031108	.	-	0	transcript_id "TR188368|c0_g1_i188368.mrna1"; gene_id "TR188368|c0_g1_i188368.path1"; gene_name "TR188368|c0_g1_i188368";
chr1	VVGENOMEgmap	exon	2031038	2031220	95.00	+	.	transcript_id "TR157663|c0_g1_i157663.mrna1"; gene_id "TR157663|c0_g1_i157663.path1"; gene_name "TR157663|c0_g1_i157663";
chr1	VVGENOMEgmap	CDS	2031038	2031099	.	+	0	transcript_id "TR157663|c0_g1_i157663.mrna1"; gene_id "TR157663|c0_g1_i157663.path1"; gene_name "TR157663|c0_g1_i157663";
chr1	VVGENOMEgmap	exon	2031038	2031220	94.00	+	.	transcript_id "TR157666|c0_g1_i157666.mrna1"; gene_id "TR157666|c0_g1_i157666.path1"; gene_name "TR157666|c0_g1_i157666";
chr1	VVGENOMEgmap	CDS	2031038	2031217	.	+	0	transcript_id "TR157666|c0_g1_i157666.mrna1"; gene_id "TR157666|c0_g1_i157666.path1"; gene_name "TR157666|c0_g1_i157666";
chr1	VVGENOMEgmap	exon	2031038	2031220	85.00	+	.	transcript_id "TR157695|c0_g1_i157695.mrna1"; gene_id "TR157695|c0_g1_i157695.path1"; gene_name "TR157695|c0_g1_i157695";
chr1	VVGENOMEgmap	CDS	2031038	2031092	.	+	0	transcript_id "TR157695|c0_g1_i157695.mrna1"; gene_id "TR157695|c0_g1_i157695.path1"; gene_name "TR157695|c0_g1_i157695";
chr1	VVGENOMEgmap	exon	2031038	2031220	95.00	+	.	transcript_id "TR157701|c0_g1_i157701.mrna1"; gene_id "TR157701|c0_g1_i157701.path1"; gene_name "TR157701|c0_g1_i157701";
chr1	VVGENOMEgmap	CDS	2031038	2031092	.	+	0	transcript_id "TR157701|c0_g1_i157701.mrna1"; gene_id "TR157701|c0_g1_i157701.path1"; gene_name "TR157701|c0_g1_i157701";
chr1	VVGENOMEgmap	exon	2037642	2038087	98.00	-	.	transcript_id "TR339227|c0_g1_i339227.mrna1"; gene_id "TR339227|c0_g1_i339227.path1"; gene_name "TR339227|c0_g1_i339227";
chr1	VVGENOMEgmap	CDS	2037986	2038087	.	-	0	transcript_id "TR339227|c0_g1_i339227.mrna1"; gene_id "TR339227|c0_g1_i339227.path1"; gene_name "TR339227|c0_g1_i339227";
chr1	VVGENOMEgmap	exon	2040197	2040204	100.00	+	.	transcript_id "TR3581|c0_g1_i3581.mrna2"; gene_id "TR3581|c0_g1_i3581.path2"; gene_name "TR3581|c0_g1_i3581";
chr1	VVGENOMEgmap	exon	2040522	2040523	100.00	+	.	transcript_id "TR3581|c0_g1_i3581.mrna2"; gene_id "TR3581|c0_g1_i3581.path2"; gene_name "TR3581|c0_g1_i3581";
chr1	VVGENOMEgmap	exon	2042677	2042679	100.00	+	.	transcript_id "TR3581|c0_g1_i3581.mrna2"; gene_id "TR3581|c0_g1_i3581.path2"; gene_name "TR3581|c0_g1_i3581";
chr1	VVGENOMEgmap	exon	2044633	2044759	90.00	+	.	transcript_id "TR3581|c0_g1_i3581.mrna2"; gene_id "TR3581|c0_g1_i3581.path2"; gene_name "TR3581|c0_g1_i3581";
chr1	VVGENOMEgmap	CDS	2040197	2040204	.	+	2	transcript_id "TR3581|c0_g1_i3581.mrna2"; gene_id "TR3581|c0_g1_i3581.path2"; gene_name "TR3581|c0_g1_i3581";
chr1	VVGENOMEgmap	CDS	2040522	2040523	.	+	0	transcript_id "TR3581|c0_g1_i3581.mrna2"; gene_id "TR3581|c0_g1_i3581.path2"; gene_name "TR3581|c0_g1_i3581";
chr1	VVGENOMEgmap	CDS	2042677	2042679	.	+	1	transcript_id "TR3581|c0_g1_i3581.mrna2"; gene_id "TR3581|c0_g1_i3581.path2"; gene_name "TR3581|c0_g1_i3581";
chr1	VVGENOMEgmap	CDS	2044633	2044733	.	+	1	transcript_id "TR3581|c0_g1_i3581.mrna2"; gene_id "TR3581|c0_g1_i3581.path2"; gene_name "TR3581|c0_g1_i3581";
chr1	VVGENOMEgmap	exon	2040197	2040204	100.00	+	.	transcript_id "TR3582|c0_g1_i3582.mrna2"; gene_id "TR3582|c0_g1_i3582.path2"; gene_name "TR3582|c0_g1_i3582";
chr1	VVGENOMEgmap	exon	2040522	2040523	100.00	+	.	transcript_id "TR3582|c0_g1_i3582.mrna2"; gene_id "TR3582|c0_g1_i3582.path2"; gene_name "TR3582|c0_g1_i3582";
chr1	VVGENOMEgmap	exon	2042677	2042679	100.00	+	.	transcript_id "TR3582|c0_g1_i3582.mrna2"; gene_id "TR3582|c0_g1_i3582.path2"; gene_name "TR3582|c0_g1_i3582";
chr1	VVGENOMEgmap	exon	2044633	2044759	90.00	+	.	transcript_id "TR3582|c0_g1_i3582.mrna2"; gene_id "TR3582|c0_g1_i3582.path2"; gene_name "TR3582|c0_g1_i3582";
chr1	VVGENOMEgmap	CDS	2040197	2040204	.	+	0	transcript_id "TR3582|c0_g1_i3582.mrna2"; gene_id "TR3582|c0_g1_i3582.path2"; gene_name "TR3582|c0_g1_i3582";
chr1	VVGENOMEgmap	CDS	2040522	2040523	.	+	1	transcript_id "TR3582|c0_g1_i3582.mrna2"; gene_id "TR3582|c0_g1_i3582.path2"; gene_name "TR3582|c0_g1_i3582";
chr1	VVGENOMEgmap	CDS	2042677	2042679	.	+	2	transcript_id "TR3582|c0_g1_i3582.mrna2"; gene_id "TR3582|c0_g1_i3582.path2"; gene_name "TR3582|c0_g1_i3582";
chr1	VVGENOMEgmap	CDS	2044633	2044652	.	+	2	transcript_id "TR3582|c0_g1_i3582.mrna2"; gene_id "TR3582|c0_g1_i3582.path2"; gene_name "TR3582|c0_g1_i3582";
chr1	VVGENOMEgmap	exon	2040197	2040204	100.00	+	.	transcript_id "TR3583|c0_g1_i3583.mrna2"; gene_id "TR3583|c0_g1_i3583.path2"; gene_name "TR3583|c0_g1_i3583";
chr1	VVGENOMEgmap	exon	2040522	2040523	100.00	+	.	transcript_id "TR3583|c0_g1_i3583.mrna2"; gene_id "TR3583|c0_g1_i3583.path2"; gene_name "TR3583|c0_g1_i3583";
chr1	VVGENOMEgmap	exon	2042677	2042679	100.00	+	.	transcript_id "TR3583|c0_g1_i3583.mrna2"; gene_id "TR3583|c0_g1_i3583.path2"; gene_name "TR3583|c0_g1_i3583";
chr1	VVGENOMEgmap	exon	2044633	2044759	90.00	+	.	transcript_id "TR3583|c0_g1_i3583.mrna2"; gene_id "TR3583|c0_g1_i3583.path2"; gene_name "TR3583|c0_g1_i3583";
chr1	VVGENOMEgmap	CDS	2040197	2040204	.	+	2	transcript_id "TR3583|c0_g1_i3583.mrna2"; gene_id "TR3583|c0_g1_i3583.path2"; gene_name "TR3583|c0_g1_i3583";
chr1	VVGENOMEgmap	CDS	2040522	2040523	.	+	0	transcript_id "TR3583|c0_g1_i3583.mrna2"; gene_id "TR3583|c0_g1_i3583.path2"; gene_name "TR3583|c0_g1_i3583";
chr1	VVGENOMEgmap	CDS	2042677	2042679	.	+	1	transcript_id "TR3583|c0_g1_i3583.mrna2"; gene_id "TR3583|c0_g1_i3583.path2"; gene_name "TR3583|c0_g1_i3583";
chr1	VVGENOMEgmap	CDS	2044633	2044733	.	+	1	transcript_id "TR3583|c0_g1_i3583.mrna2"; gene_id "TR3583|c0_g1_i3583.path2"; gene_name "TR3583|c0_g1_i3583";
chr1	VVGENOMEgmap	exon	2040197	2040204	100.00	+	.	transcript_id "TR3584|c0_g1_i3584.mrna2"; gene_id "TR3584|c0_g1_i3584.path2"; gene_name "TR3584|c0_g1_i3584";
chr1	VVGENOMEgmap	exon	2040522	2040523	100.00	+	.	transcript_id "TR3584|c0_g1_i3584.mrna2"; gene_id "TR3584|c0_g1_i3584.path2"; gene_name "TR3584|c0_g1_i3584";
chr1	VVGENOMEgmap	exon	2042677	2042679	100.00	+	.	transcript_id "TR3584|c0_g1_i3584.mrna2"; gene_id "TR3584|c0_g1_i3584.path2"; gene_name "TR3584|c0_g1_i3584";
chr1	VVGENOMEgmap	exon	2044633	2044759	90.00	+	.	transcript_id "TR3584|c0_g1_i3584.mrna2"; gene_id "TR3584|c0_g1_i3584.path2"; gene_name "TR3584|c0_g1_i3584";
chr1	VVGENOMEgmap	CDS	2040197	2040204	.	+	0	transcript_id "TR3584|c0_g1_i3584.mrna2"; gene_id "TR3584|c0_g1_i3584.path2"; gene_name "TR3584|c0_g1_i3584";
chr1	VVGENOMEgmap	CDS	2040522	2040523	.	+	1	transcript_id "TR3584|c0_g1_i3584.mrna2"; gene_id "TR3584|c0_g1_i3584.path2"; gene_name "TR3584|c0_g1_i3584";
chr1	VVGENOMEgmap	CDS	2042677	2042679	.	+	2	transcript_id "TR3584|c0_g1_i3584.mrna2"; gene_id "TR3584|c0_g1_i3584.path2"; gene_name "TR3584|c0_g1_i3584";
chr1	VVGENOMEgmap	CDS	2044633	2044652	.	+	2	transcript_id "TR3584|c0_g1_i3584.mrna2"; gene_id "TR3584|c0_g1_i3584.path2"; gene_name "TR3584|c0_g1_i3584";
chr1	VVGENOMEgmap	exon	2047630	2049522	99.00	-	.	transcript_id "TR357462|c0_g1_i357462.mrna1"; gene_id "TR357462|c0_g1_i357462.path1"; gene_name "TR357462|c0_g1_i357462";
chr1	VVGENOMEgmap	CDS	2048639	2048890	.	-	0	transcript_id "TR357462|c0_g1_i357462.mrna1"; gene_id "TR357462|c0_g1_i357462.path1"; gene_name "TR357462|c0_g1_i357462";
chr1	VVGENOMEgmap	exon	2080572	2080878	97.00	+	.	transcript_id "TR147409|c0_g1_i147409.mrna1"; gene_id "TR147409|c0_g1_i147409.path1"; gene_name "TR147409|c0_g1_i147409";
chr1	VVGENOMEgmap	CDS	2080675	2080737	.	+	0	transcript_id "TR147409|c0_g1_i147409.mrna1"; gene_id "TR147409|c0_g1_i147409.path1"; gene_name "TR147409|c0_g1_i147409";
chr1	VVGENOMEgmap	exon	2081173	2081230	100.00	-	.	transcript_id "TR147422|c0_g1_i147422.mrna1"; gene_id "TR147422|c0_g1_i147422.path1"; gene_name "TR147422|c0_g1_i147422";
chr1	VVGENOMEgmap	exon	2081329	2081884	99.00	-	.	transcript_id "TR147422|c0_g1_i147422.mrna1"; gene_id "TR147422|c0_g1_i147422.path1"; gene_name "TR147422|c0_g1_i147422";
chr1	VVGENOMEgmap	CDS	2081522	2081644	.	-	0	transcript_id "TR147422|c0_g1_i147422.mrna1"; gene_id "TR147422|c0_g1_i147422.path1"; gene_name "TR147422|c0_g1_i147422";
chr1	VVGENOMEgmap	exon	2082349	2082713	99.00	-	.	transcript_id "TR12861|c0_g1_i12861.mrna1"; gene_id "TR12861|c0_g1_i12861.path1"; gene_name "TR12861|c0_g1_i12861";
chr1	VVGENOMEgmap	CDS	2082599	2082712	.	-	0	transcript_id "TR12861|c0_g1_i12861.mrna1"; gene_id "TR12861|c0_g1_i12861.path1"; gene_name "TR12861|c0_g1_i12861";
chr1	VVGENOMEgmap	exon	2087853	2088616	98.00	+	.	transcript_id "TR16021|c0_g1_i16021.mrna1"; gene_id "TR16021|c0_g1_i16021.path1"; gene_name "TR16021|c0_g1_i16021";
chr1	VVGENOMEgmap	CDS	2088354	2088525	.	+	0	transcript_id "TR16021|c0_g1_i16021.mrna1"; gene_id "TR16021|c0_g1_i16021.path1"; gene_name "TR16021|c0_g1_i16021";
chr1	VVGENOMEgmap	exon	2087853	2088627	99.00	+	.	transcript_id "TR16020|c0_g1_i16020.mrna1"; gene_id "TR16020|c0_g1_i16020.path1"; gene_name "TR16020|c0_g1_i16020";
chr1	VVGENOMEgmap	CDS	2088354	2088525	.	+	0	transcript_id "TR16020|c0_g1_i16020.mrna1"; gene_id "TR16020|c0_g1_i16020.path1"; gene_name "TR16020|c0_g1_i16020";
chr1	VVGENOMEgmap	exon	2087853	2088627	99.00	+	.	transcript_id "TR16023|c0_g1_i16023.mrna1"; gene_id "TR16023|c0_g1_i16023.path1"; gene_name "TR16023|c0_g1_i16023";
chr1	VVGENOMEgmap	CDS	2088354	2088525	.	+	0	transcript_id "TR16023|c0_g1_i16023.mrna1"; gene_id "TR16023|c0_g1_i16023.path1"; gene_name "TR16023|c0_g1_i16023";
chr1	VVGENOMEgmap	exon	2088368	2088616	97.00	+	.	transcript_id "TR16022|c0_g1_i16022.mrna1"; gene_id "TR16022|c0_g1_i16022.path1"; gene_name "TR16022|c0_g1_i16022";
chr1	VVGENOMEgmap	CDS	2088369	2088525	.	+	0	transcript_id "TR16022|c0_g1_i16022.mrna1"; gene_id "TR16022|c0_g1_i16022.path1"; gene_name "TR16022|c0_g1_i16022";
chr1	VVGENOMEgmap	exon	2088368	2088627	99.00	+	.	transcript_id "TR16024|c0_g1_i16024.mrna1"; gene_id "TR16024|c0_g1_i16024.path1"; gene_name "TR16024|c0_g1_i16024";
chr1	VVGENOMEgmap	CDS	2088369	2088525	.	+	0	transcript_id "TR16024|c0_g1_i16024.mrna1"; gene_id "TR16024|c0_g1_i16024.path1"; gene_name "TR16024|c0_g1_i16024";
chr1	VVGENOMEgmap	exon	2090005	2090202	100.00	-	.	transcript_id "TR83560|c0_g1_i83560.mrna1"; gene_id "TR83560|c0_g1_i83560.path1"; gene_name "TR83560|c0_g1_i83560";
chr1	VVGENOMEgmap	CDS	2090069	2090200	.	-	0	transcript_id "TR83560|c0_g1_i83560.mrna1"; gene_id "TR83560|c0_g1_i83560.path1"; gene_name "TR83560|c0_g1_i83560";
chr1	VVGENOMEgmap	exon	2090005	2090481	99.00	-	.	transcript_id "TR83557|c0_g1_i83557.mrna1"; gene_id "TR83557|c0_g1_i83557.path1"; gene_name "TR83557|c0_g1_i83557";
chr1	VVGENOMEgmap	CDS	2090069	2090191	.	-	0	transcript_id "TR83557|c0_g1_i83557.mrna1"; gene_id "TR83557|c0_g1_i83557.path1"; gene_name "TR83557|c0_g1_i83557";
chr1	VVGENOMEgmap	exon	2125893	2126153	99.00	+	.	transcript_id "TR239485|c0_g1_i239485.mrna1"; gene_id "TR239485|c0_g1_i239485.path1"; gene_name "TR239485|c0_g1_i239485";
chr1	VVGENOMEgmap	CDS	2125894	2126109	.	+	0	transcript_id "TR239485|c0_g1_i239485.mrna1"; gene_id "TR239485|c0_g1_i239485.path1"; gene_name "TR239485|c0_g1_i239485";
chr1	VVGENOMEgmap	exon	2197746	2198092	98.00	-	.	transcript_id "TR183896|c0_g1_i183896.mrna1"; gene_id "TR183896|c0_g1_i183896.path1"; gene_name "TR183896|c0_g1_i183896";
chr1	VVGENOMEgmap	CDS	2197950	2198092	.	-	0	transcript_id "TR183896|c0_g1_i183896.mrna1"; gene_id "TR183896|c0_g1_i183896.path1"; gene_name "TR183896|c0_g1_i183896";
chr1	VVGENOMEgmap	exon	2199305	2199560	91.00	+	.	transcript_id "TR338737|c0_g1_i338737.mrna1"; gene_id "TR338737|c0_g1_i338737.path1"; gene_name "TR338737|c0_g1_i338737";
chr1	VVGENOMEgmap	exon	2223266	2223336	91.00	+	.	transcript_id "TR338737|c0_g1_i338737.mrna1"; gene_id "TR338737|c0_g1_i338737.path1"; gene_name "TR338737|c0_g1_i338737";
chr1	VVGENOMEgmap	exon	2232954	2233030	96.00	+	.	transcript_id "TR338737|c0_g1_i338737.mrna1"; gene_id "TR338737|c0_g1_i338737.path1"; gene_name "TR338737|c0_g1_i338737";
chr1	VVGENOMEgmap	CDS	2199305	2199560	.	+	0	transcript_id "TR338737|c0_g1_i338737.mrna1"; gene_id "TR338737|c0_g1_i338737.path1"; gene_name "TR338737|c0_g1_i338737";
chr1	VVGENOMEgmap	CDS	2223266	2223292	.	+	2	transcript_id "TR338737|c0_g1_i338737.mrna1"; gene_id "TR338737|c0_g1_i338737.path1"; gene_name "TR338737|c0_g1_i338737";
chr1	VVGENOMEgmap	exon	2200560	2200970	98.00	-	.	transcript_id "TR183888|c0_g1_i183888.mrna1"; gene_id "TR183888|c0_g1_i183888.path1"; gene_name "TR183888|c0_g1_i183888";
chr1	VVGENOMEgmap	CDS	2200880	2200970	.	-	0	transcript_id "TR183888|c0_g1_i183888.mrna1"; gene_id "TR183888|c0_g1_i183888.path1"; gene_name "TR183888|c0_g1_i183888";
chr1	VVGENOMEgmap	exon	2200688	2201028	97.00	-	.	transcript_id "TR183876|c0_g1_i183876.mrna1"; gene_id "TR183876|c0_g1_i183876.path1"; gene_name "TR183876|c0_g1_i183876";
chr1	VVGENOMEgmap	CDS	2200915	2201026	.	-	0	transcript_id "TR183876|c0_g1_i183876.mrna1"; gene_id "TR183876|c0_g1_i183876.path1"; gene_name "TR183876|c0_g1_i183876";
chr1	VVGENOMEgmap	exon	2200722	2200928	99.00	-	.	transcript_id "TR183847|c0_g1_i183847.mrna1"; gene_id "TR183847|c0_g1_i183847.path1"; gene_name "TR183847|c0_g1_i183847";
chr1	VVGENOMEgmap	CDS	2200851	2200928	.	-	0	transcript_id "TR183847|c0_g1_i183847.mrna1"; gene_id "TR183847|c0_g1_i183847.path1"; gene_name "TR183847|c0_g1_i183847";
chr1	VVGENOMEgmap	exon	2200722	2200928	98.00	-	.	transcript_id "TR183848|c0_g1_i183848.mrna1"; gene_id "TR183848|c0_g1_i183848.path1"; gene_name "TR183848|c0_g1_i183848";
chr1	VVGENOMEgmap	CDS	2200855	2200928	.	-	0	transcript_id "TR183848|c0_g1_i183848.mrna1"; gene_id "TR183848|c0_g1_i183848.path1"; gene_name "TR183848|c0_g1_i183848";
chr1	VVGENOMEgmap	exon	2201006	2201614	98.00	-	.	transcript_id "TR183892|c0_g1_i183892.mrna1"; gene_id "TR183892|c0_g1_i183892.path1"; gene_name "TR183892|c0_g1_i183892";
chr1	VVGENOMEgmap	CDS	2201124	2201240	.	-	0	transcript_id "TR183892|c0_g1_i183892.mrna1"; gene_id "TR183892|c0_g1_i183892.path1"; gene_name "TR183892|c0_g1_i183892";
chr1	VVGENOMEgmap	exon	2201199	2201526	96.00	-	.	transcript_id "TR183873|c0_g1_i183873.mrna1"; gene_id "TR183873|c0_g1_i183873.path1"; gene_name "TR183873|c0_g1_i183873";
chr1	VVGENOMEgmap	CDS	2201348	2201410	.	-	0	transcript_id "TR183873|c0_g1_i183873.mrna1"; gene_id "TR183873|c0_g1_i183873.path1"; gene_name "TR183873|c0_g1_i183873";
chr1	VVGENOMEgmap	exon	2231769	2232600	98.00	+	.	transcript_id "TR353473|c0_g1_i353473.mrna1"; gene_id "TR353473|c0_g1_i353473.path1"; gene_name "TR353473|c0_g1_i353473";
chr1	VVGENOMEgmap	CDS	2231769	2231945	.	+	0	transcript_id "TR353473|c0_g1_i353473.mrna1"; gene_id "TR353473|c0_g1_i353473.path1"; gene_name "TR353473|c0_g1_i353473";
chr1	VVGENOMEgmap	exon	2244738	2245084	99.00	+	.	transcript_id "TR344446|c0_g1_i344446.mrna1"; gene_id "TR344446|c0_g1_i344446.path1"; gene_name "TR344446|c0_g1_i344446";
chr1	VVGENOMEgmap	CDS	2244740	2244862	.	+	0	transcript_id "TR344446|c0_g1_i344446.mrna1"; gene_id "TR344446|c0_g1_i344446.path1"; gene_name "TR344446|c0_g1_i344446";
chr1	VVGENOMEgmap	exon	2245330	2245603	98.00	+	.	transcript_id "TR355369|c0_g1_i355369.mrna1"; gene_id "TR355369|c0_g1_i355369.path1"; gene_name "TR355369|c0_g1_i355369";
chr1	VVGENOMEgmap	CDS	2245330	2245449	.	+	0	transcript_id "TR355369|c0_g1_i355369.mrna1"; gene_id "TR355369|c0_g1_i355369.path1"; gene_name "TR355369|c0_g1_i355369";
chr1	VVGENOMEgmap	exon	2246992	2247729	99.00	-	.	transcript_id "TR141351|c0_g1_i141351.mrna1"; gene_id "TR141351|c0_g1_i141351.path1"; gene_name "TR141351|c0_g1_i141351";
chr1	VVGENOMEgmap	CDS	2247324	2247383	.	-	0	transcript_id "TR141351|c0_g1_i141351.mrna1"; gene_id "TR141351|c0_g1_i141351.path1"; gene_name "TR141351|c0_g1_i141351";
chr1	VVGENOMEgmap	exon	2248096	2248399	99.00	-	.	transcript_id "TR344674|c0_g1_i344674.mrna1"; gene_id "TR344674|c0_g1_i344674.path1"; gene_name "TR344674|c0_g1_i344674";
chr1	VVGENOMEgmap	CDS	2248097	2248255	.	-	0	transcript_id "TR344674|c0_g1_i344674.mrna1"; gene_id "TR344674|c0_g1_i344674.path1"; gene_name "TR344674|c0_g1_i344674";
chr1	VVGENOMEgmap	exon	2253546	2253804	98.00	-	.	transcript_id "TR292082|c0_g1_i292082.mrna1"; gene_id "TR292082|c0_g1_i292082.path1"; gene_name "TR292082|c0_g1_i292082";
chr1	VVGENOMEgmap	CDS	2253686	2253802	.	-	0	transcript_id "TR292082|c0_g1_i292082.mrna1"; gene_id "TR292082|c0_g1_i292082.path1"; gene_name "TR292082|c0_g1_i292082";
chr1	VVGENOMEgmap	exon	2254547	2255334	99.00	-	.	transcript_id "TR292097|c0_g1_i292097.mrna1"; gene_id "TR292097|c0_g1_i292097.path1"; gene_name "TR292097|c0_g1_i292097";
chr1	VVGENOMEgmap	CDS	2254945	2255229	.	-	0	transcript_id "TR292097|c0_g1_i292097.mrna1"; gene_id "TR292097|c0_g1_i292097.path1"; gene_name "TR292097|c0_g1_i292097";
chr1	VVGENOMEgmap	exon	2255840	2256067	100.00	+	.	transcript_id "TR292098|c0_g1_i292098.mrna1"; gene_id "TR292098|c0_g1_i292098.path1"; gene_name "TR292098|c0_g1_i292098";
chr1	VVGENOMEgmap	CDS	2255926	2256042	.	+	0	transcript_id "TR292098|c0_g1_i292098.mrna1"; gene_id "TR292098|c0_g1_i292098.path1"; gene_name "TR292098|c0_g1_i292098";
chr1	VVGENOMEgmap	exon	2257102	2257927	100.00	-	.	transcript_id "TR344058|c0_g1_i344058.mrna1"; gene_id "TR344058|c0_g1_i344058.path1"; gene_name "TR344058|c0_g1_i344058";
chr1	VVGENOMEgmap	CDS	2257183	2257314	.	-	0	transcript_id "TR344058|c0_g1_i344058.mrna1"; gene_id "TR344058|c0_g1_i344058.path1"; gene_name "TR344058|c0_g1_i344058";
chr1	VVGENOMEgmap	exon	2278922	2279416	98.00	+	.	transcript_id "TR343427|c0_g1_i343427.mrna1"; gene_id "TR343427|c0_g1_i343427.path1"; gene_name "TR343427|c0_g1_i343427";
chr1	VVGENOMEgmap	CDS	2278923	2279024	.	+	0	transcript_id "TR343427|c0_g1_i343427.mrna1"; gene_id "TR343427|c0_g1_i343427.path1"; gene_name "TR343427|c0_g1_i343427";
chr1	VVGENOMEgmap	exon	2279291	2279794	98.00	-	.	transcript_id "TR349114|c0_g1_i349114.mrna1"; gene_id "TR349114|c0_g1_i349114.path1"; gene_name "TR349114|c0_g1_i349114";
chr1	VVGENOMEgmap	CDS	2279603	2279794	.	-	0	transcript_id "TR349114|c0_g1_i349114.mrna1"; gene_id "TR349114|c0_g1_i349114.path1"; gene_name "TR349114|c0_g1_i349114";
chr1	VVGENOMEgmap	exon	2282577	2282953	96.00	-	.	transcript_id "TR338479|c0_g1_i338479.mrna1"; gene_id "TR338479|c0_g1_i338479.path1"; gene_name "TR338479|c0_g1_i338479";
chr1	VVGENOMEgmap	CDS	2282891	2282951	.	-	0	transcript_id "TR338479|c0_g1_i338479.mrna1"; gene_id "TR338479|c0_g1_i338479.path1"; gene_name "TR338479|c0_g1_i338479";
chr1	VVGENOMEgmap	exon	2283510	2283728	98.00	+	.	transcript_id "TR339211|c0_g1_i339211.mrna2"; gene_id "TR339211|c0_g1_i339211.path2"; gene_name "TR339211|c0_g1_i339211";
chr1	VVGENOMEgmap	exon	2283901	2283903	100.00	+	.	transcript_id "TR339211|c0_g1_i339211.mrna2"; gene_id "TR339211|c0_g1_i339211.path2"; gene_name "TR339211|c0_g1_i339211";
chr1	VVGENOMEgmap	exon	2283515	2283727	98.00	+	.	transcript_id "TR339211|c0_g1_i339211.mrna1"; gene_id "TR339211|c0_g1_i339211.path1"; gene_name "TR339211|c0_g1_i339211";
chr1	VVGENOMEgmap	CDS	2283517	2283657	.	+	0	transcript_id "TR339211|c0_g1_i339211.mrna1"; gene_id "TR339211|c0_g1_i339211.path1"; gene_name "TR339211|c0_g1_i339211";
chr1	VVGENOMEgmap	exon	2284065	2284927	99.00	+	.	transcript_id "TR116228|c0_g1_i116228.mrna1"; gene_id "TR116228|c0_g1_i116228.path1"; gene_name "TR116228|c0_g1_i116228";
chr1	VVGENOMEgmap	CDS	2284398	2284550	.	+	0	transcript_id "TR116228|c0_g1_i116228.mrna1"; gene_id "TR116228|c0_g1_i116228.path1"; gene_name "TR116228|c0_g1_i116228";
chr1	VVGENOMEgmap	exon	2306259	2306579	95.00	+	.	transcript_id "TR355757|c0_g1_i355757.mrna1"; gene_id "TR355757|c0_g1_i355757.path1"; gene_name "TR355757|c0_g1_i355757";
chr1	VVGENOMEgmap	CDS	2306260	2306373	.	+	0	transcript_id "TR355757|c0_g1_i355757.mrna1"; gene_id "TR355757|c0_g1_i355757.path1"; gene_name "TR355757|c0_g1_i355757";
chr1	VVGENOMEgmap	exon	2306531	2307119	98.00	-	.	transcript_id "TR6807|c0_g1_i6807.mrna2"; gene_id "TR6807|c0_g1_i6807.path2"; gene_name "TR6807|c0_g1_i6807";
chr1	VVGENOMEgmap	exon	2307103	2307210	99.00	+	.	transcript_id "TR6807|c0_g1_i6807.mrna1"; gene_id "TR6807|c0_g1_i6807.path1"; gene_name "TR6807|c0_g1_i6807";
chr1	VVGENOMEgmap	CDS	2307104	2307127	.	+	0	transcript_id "TR6807|c0_g1_i6807.mrna1"; gene_id "TR6807|c0_g1_i6807.path1"; gene_name "TR6807|c0_g1_i6807";
chr1	VVGENOMEgmap	exon	2313256	2313447	81.00	+	.	transcript_id "TR538|c0_g1_i538.mrna1"; gene_id "TR538|c0_g1_i538.path1"; gene_name "TR538|c0_g1_i538";
chr1	VVGENOMEgmap	exon	2317999	2318074	98.00	+	.	transcript_id "TR538|c0_g1_i538.mrna1"; gene_id "TR538|c0_g1_i538.path1"; gene_name "TR538|c0_g1_i538";
chr1	VVGENOMEgmap	CDS	2313419	2313447	.	+	0	transcript_id "TR538|c0_g1_i538.mrna1"; gene_id "TR538|c0_g1_i538.path1"; gene_name "TR538|c0_g1_i538";
chr1	VVGENOMEgmap	CDS	2317999	2318006	.	+	1	transcript_id "TR538|c0_g1_i538.mrna1"; gene_id "TR538|c0_g1_i538.path1"; gene_name "TR538|c0_g1_i538";
chr1	VVGENOMEgmap	exon	2313256	2313447	79.00	+	.	transcript_id "TR539|c0_g1_i539.mrna1"; gene_id "TR539|c0_g1_i539.path1"; gene_name "TR539|c0_g1_i539";
chr1	VVGENOMEgmap	exon	2317999	2318074	98.00	+	.	transcript_id "TR539|c0_g1_i539.mrna1"; gene_id "TR539|c0_g1_i539.path1"; gene_name "TR539|c0_g1_i539";
chr1	VVGENOMEgmap	CDS	2313419	2313447	.	+	0	transcript_id "TR539|c0_g1_i539.mrna1"; gene_id "TR539|c0_g1_i539.path1"; gene_name "TR539|c0_g1_i539";
chr1	VVGENOMEgmap	CDS	2317999	2318006	.	+	1	transcript_id "TR539|c0_g1_i539.mrna1"; gene_id "TR539|c0_g1_i539.path1"; gene_name "TR539|c0_g1_i539";
chr1	VVGENOMEgmap	exon	2313256	2313447	80.00	+	.	transcript_id "TR540|c0_g1_i540.mrna1"; gene_id "TR540|c0_g1_i540.path1"; gene_name "TR540|c0_g1_i540";
chr1	VVGENOMEgmap	exon	2317999	2318074	98.00	+	.	transcript_id "TR540|c0_g1_i540.mrna1"; gene_id "TR540|c0_g1_i540.path1"; gene_name "TR540|c0_g1_i540";
chr1	VVGENOMEgmap	CDS	2313419	2313447	.	+	0	transcript_id "TR540|c0_g1_i540.mrna1"; gene_id "TR540|c0_g1_i540.path1"; gene_name "TR540|c0_g1_i540";
chr1	VVGENOMEgmap	CDS	2317999	2318006	.	+	1	transcript_id "TR540|c0_g1_i540.mrna1"; gene_id "TR540|c0_g1_i540.path1"; gene_name "TR540|c0_g1_i540";
chr1	VVGENOMEgmap	exon	2313256	2313447	81.00	+	.	transcript_id "TR541|c0_g1_i541.mrna1"; gene_id "TR541|c0_g1_i541.path1"; gene_name "TR541|c0_g1_i541";
chr1	VVGENOMEgmap	exon	2317999	2318074	98.00	+	.	transcript_id "TR541|c0_g1_i541.mrna1"; gene_id "TR541|c0_g1_i541.path1"; gene_name "TR541|c0_g1_i541";
chr1	VVGENOMEgmap	CDS	2313419	2313447	.	+	0	transcript_id "TR541|c0_g1_i541.mrna1"; gene_id "TR541|c0_g1_i541.path1"; gene_name "TR541|c0_g1_i541";
chr1	VVGENOMEgmap	CDS	2317999	2318006	.	+	1	transcript_id "TR541|c0_g1_i541.mrna1"; gene_id "TR541|c0_g1_i541.path1"; gene_name "TR541|c0_g1_i541";
chr1	VVGENOMEgmap	exon	2329117	2329417	99.00	-	.	transcript_id "TR277638|c0_g1_i277638.mrna2"; gene_id "TR277638|c0_g1_i277638.path2"; gene_name "TR277638|c0_g1_i277638";
chr1	VVGENOMEgmap	CDS	2329118	2329183	.	-	0	transcript_id "TR277638|c0_g1_i277638.mrna2"; gene_id "TR277638|c0_g1_i277638.path2"; gene_name "TR277638|c0_g1_i277638";
chr1	VVGENOMEgmap	exon	2329149	2329417	98.00	-	.	transcript_id "TR277639|c0_g1_i277639.mrna2"; gene_id "TR277639|c0_g1_i277639.path2"; gene_name "TR277639|c0_g1_i277639";
chr1	VVGENOMEgmap	CDS	2329167	2329226	.	-	0	transcript_id "TR277639|c0_g1_i277639.mrna2"; gene_id "TR277639|c0_g1_i277639.path2"; gene_name "TR277639|c0_g1_i277639";
chr1	VVGENOMEgmap	exon	2395720	2396307	90.00	+	.	transcript_id "TR85900|c0_g1_i85900.mrna1"; gene_id "TR85900|c0_g1_i85900.path1"; gene_name "TR85900|c0_g1_i85900";
chr1	VVGENOMEgmap	exon	2396367	2396706	88.00	+	.	transcript_id "TR85900|c0_g1_i85900.mrna1"; gene_id "TR85900|c0_g1_i85900.path1"; gene_name "TR85900|c0_g1_i85900";
chr1	VVGENOMEgmap	CDS	2396276	2396296	.	+	0	transcript_id "TR85900|c0_g1_i85900.mrna1"; gene_id "TR85900|c0_g1_i85900.path1"; gene_name "TR85900|c0_g1_i85900";
chr1	VVGENOMEgmap	exon	2395720	2396307	90.00	+	.	transcript_id "TR85901|c0_g1_i85901.mrna1"; gene_id "TR85901|c0_g1_i85901.path1"; gene_name "TR85901|c0_g1_i85901";
chr1	VVGENOMEgmap	exon	2396367	2396706	83.00	+	.	transcript_id "TR85901|c0_g1_i85901.mrna1"; gene_id "TR85901|c0_g1_i85901.path1"; gene_name "TR85901|c0_g1_i85901";
chr1	VVGENOMEgmap	CDS	2396276	2396296	.	+	0	transcript_id "TR85901|c0_g1_i85901.mrna1"; gene_id "TR85901|c0_g1_i85901.path1"; gene_name "TR85901|c0_g1_i85901";
chr1	VVGENOMEgmap	exon	2395731	2396307	83.00	+	.	transcript_id "TR85899|c0_g1_i85899.mrna1"; gene_id "TR85899|c0_g1_i85899.path1"; gene_name "TR85899|c0_g1_i85899";
chr1	VVGENOMEgmap	exon	2396367	2396653	87.00	+	.	transcript_id "TR85899|c0_g1_i85899.mrna1"; gene_id "TR85899|c0_g1_i85899.path1"; gene_name "TR85899|c0_g1_i85899";
chr1	VVGENOMEgmap	CDS	2396276	2396296	.	+	0	transcript_id "TR85899|c0_g1_i85899.mrna1"; gene_id "TR85899|c0_g1_i85899.path1"; gene_name "TR85899|c0_g1_i85899";
chr1	VVGENOMEgmap	exon	2403979	2404333	99.00	+	.	transcript_id "TR355988|c0_g1_i355988.mrna1"; gene_id "TR355988|c0_g1_i355988.path1"; gene_name "TR355988|c0_g1_i355988";
chr1	VVGENOMEgmap	CDS	2404187	2404333	.	+	0	transcript_id "TR355988|c0_g1_i355988.mrna1"; gene_id "TR355988|c0_g1_i355988.path1"; gene_name "TR355988|c0_g1_i355988";
chr1	VVGENOMEgmap	exon	2412422	2412610	95.00	-	.	transcript_id "TR309169|c0_g1_i309169.mrna5"; gene_id "TR309169|c0_g1_i309169.path5"; gene_name "TR309169|c0_g1_i309169";
chr1	VVGENOMEgmap	CDS	2412587	2412609	.	-	0	transcript_id "TR309169|c0_g1_i309169.mrna5"; gene_id "TR309169|c0_g1_i309169.path5"; gene_name "TR309169|c0_g1_i309169";
chr1	VVGENOMEgmap	exon	2424438	2424693	100.00	-	.	transcript_id "TR19137|c0_g1_i19137.mrna1"; gene_id "TR19137|c0_g1_i19137.path1"; gene_name "TR19137|c0_g1_i19137";
chr1	VVGENOMEgmap	exon	2424940	2425223	100.00	-	.	transcript_id "TR19137|c0_g1_i19137.mrna1"; gene_id "TR19137|c0_g1_i19137.path1"; gene_name "TR19137|c0_g1_i19137";
chr1	VVGENOMEgmap	CDS	2424661	2424693	.	-	0	transcript_id "TR19137|c0_g1_i19137.mrna1"; gene_id "TR19137|c0_g1_i19137.path1"; gene_name "TR19137|c0_g1_i19137";
chr1	VVGENOMEgmap	CDS	2424940	2425095	.	-	0	transcript_id "TR19137|c0_g1_i19137.mrna1"; gene_id "TR19137|c0_g1_i19137.path1"; gene_name "TR19137|c0_g1_i19137";
chr1	VVGENOMEgmap	exon	2424497	2424693	100.00	-	.	transcript_id "TR19136|c0_g1_i19136.mrna1"; gene_id "TR19136|c0_g1_i19136.path1"; gene_name "TR19136|c0_g1_i19136";
chr1	VVGENOMEgmap	exon	2424940	2425223	100.00	-	.	transcript_id "TR19136|c0_g1_i19136.mrna1"; gene_id "TR19136|c0_g1_i19136.path1"; gene_name "TR19136|c0_g1_i19136";
chr1	VVGENOMEgmap	CDS	2424661	2424693	.	-	0	transcript_id "TR19136|c0_g1_i19136.mrna1"; gene_id "TR19136|c0_g1_i19136.path1"; gene_name "TR19136|c0_g1_i19136";
chr1	VVGENOMEgmap	CDS	2424940	2425095	.	-	0	transcript_id "TR19136|c0_g1_i19136.mrna1"; gene_id "TR19136|c0_g1_i19136.path1"; gene_name "TR19136|c0_g1_i19136";
chr1	VVGENOMEgmap	exon	2427635	2427888	98.00	-	.	transcript_id "TR21885|c0_g1_i21885.mrna1"; gene_id "TR21885|c0_g1_i21885.path1"; gene_name "TR21885|c0_g1_i21885";
chr1	VVGENOMEgmap	exon	2427989	2428299	99.00	-	.	transcript_id "TR21885|c0_g1_i21885.mrna1"; gene_id "TR21885|c0_g1_i21885.path1"; gene_name "TR21885|c0_g1_i21885";
chr1	VVGENOMEgmap	CDS	2427853	2427888	.	-	0	transcript_id "TR21885|c0_g1_i21885.mrna1"; gene_id "TR21885|c0_g1_i21885.path1"; gene_name "TR21885|c0_g1_i21885";
chr1	VVGENOMEgmap	CDS	2427989	2428147	.	-	0	transcript_id "TR21885|c0_g1_i21885.mrna1"; gene_id "TR21885|c0_g1_i21885.path1"; gene_name "TR21885|c0_g1_i21885";
chr1	VVGENOMEgmap	exon	2448217	2448997	99.00	-	.	transcript_id "TR340113|c0_g1_i340113.mrna1"; gene_id "TR340113|c0_g1_i340113.path1"; gene_name "TR340113|c0_g1_i340113";
chr1	VVGENOMEgmap	CDS	2448218	2448391	.	-	0	transcript_id "TR340113|c0_g1_i340113.mrna1"; gene_id "TR340113|c0_g1_i340113.path1"; gene_name "TR340113|c0_g1_i340113";
chr1	VVGENOMEgmap	exon	2467767	2468001	100.00	+	.	transcript_id "TR14131|c0_g1_i14131.mrna1"; gene_id "TR14131|c0_g1_i14131.path1"; gene_name "TR14131|c0_g1_i14131";
chr1	VVGENOMEgmap	exon	2468090	2468112	95.00	+	.	transcript_id "TR14131|c0_g1_i14131.mrna1"; gene_id "TR14131|c0_g1_i14131.path1"; gene_name "TR14131|c0_g1_i14131";
chr1	VVGENOMEgmap	CDS	2467767	2467853	.	+	0	transcript_id "TR14131|c0_g1_i14131.mrna1"; gene_id "TR14131|c0_g1_i14131.path1"; gene_name "TR14131|c0_g1_i14131";
chr1	VVGENOMEgmap	exon	2481752	2482104	100.00	-	.	transcript_id "TR14652|c0_g1_i14652.mrna1"; gene_id "TR14652|c0_g1_i14652.path1"; gene_name "TR14652|c0_g1_i14652";
chr1	VVGENOMEgmap	CDS	2481983	2482102	.	-	0	transcript_id "TR14652|c0_g1_i14652.mrna1"; gene_id "TR14652|c0_g1_i14652.path1"; gene_name "TR14652|c0_g1_i14652";
chr1	VVGENOMEgmap	exon	2481752	2482104	99.00	-	.	transcript_id "TR14653|c0_g1_i14653.mrna1"; gene_id "TR14653|c0_g1_i14653.path1"; gene_name "TR14653|c0_g1_i14653";
chr1	VVGENOMEgmap	CDS	2481983	2482102	.	-	0	transcript_id "TR14653|c0_g1_i14653.mrna1"; gene_id "TR14653|c0_g1_i14653.path1"; gene_name "TR14653|c0_g1_i14653";
chr1	VVGENOMEgmap	exon	2513351	2513529	100.00	-	.	transcript_id "TR176355|c0_g1_i176355.mrna2"; gene_id "TR176355|c0_g1_i176355.path2"; gene_name "TR176355|c0_g1_i176355";
chr1	VVGENOMEgmap	exon	2513353	2513530	100.00	-	.	transcript_id "TR176355|c0_g1_i176355.mrna1"; gene_id "TR176355|c0_g1_i176355.path1"; gene_name "TR176355|c0_g1_i176355";
chr1	VVGENOMEgmap	CDS	2513367	2513528	.	-	0	transcript_id "TR176355|c0_g1_i176355.mrna1"; gene_id "TR176355|c0_g1_i176355.path1"; gene_name "TR176355|c0_g1_i176355";
chr1	VVGENOMEgmap	exon	2514767	2515108	99.00	-	.	transcript_id "TR354654|c0_g1_i354654.mrna1"; gene_id "TR354654|c0_g1_i354654.path1"; gene_name "TR354654|c0_g1_i354654";
chr1	VVGENOMEgmap	CDS	2514989	2515048	.	-	0	transcript_id "TR354654|c0_g1_i354654.mrna1"; gene_id "TR354654|c0_g1_i354654.path1"; gene_name "TR354654|c0_g1_i354654";
chr1	VVGENOMEgmap	exon	2515141	2515573	100.00	+	.	transcript_id "TR337887|c0_g1_i337887.mrna1"; gene_id "TR337887|c0_g1_i337887.path1"; gene_name "TR337887|c0_g1_i337887";
chr1	VVGENOMEgmap	CDS	2515433	2515537	.	+	0	transcript_id "TR337887|c0_g1_i337887.mrna1"; gene_id "TR337887|c0_g1_i337887.path1"; gene_name "TR337887|c0_g1_i337887";
chr1	VVGENOMEgmap	exon	2515588	2515606	100.00	-	.	transcript_id "TR176349|c0_g1_i176349.mrna1"; gene_id "TR176349|c0_g1_i176349.path1"; gene_name "TR176349|c0_g1_i176349";
chr1	VVGENOMEgmap	exon	2516819	2517077	99.00	-	.	transcript_id "TR176349|c0_g1_i176349.mrna1"; gene_id "TR176349|c0_g1_i176349.path1"; gene_name "TR176349|c0_g1_i176349";
chr1	VVGENOMEgmap	CDS	2517038	2517076	.	-	0	transcript_id "TR176349|c0_g1_i176349.mrna1"; gene_id "TR176349|c0_g1_i176349.path1"; gene_name "TR176349|c0_g1_i176349";
chr1	VVGENOMEgmap	exon	2515603	2516094	99.00	-	.	transcript_id "TR176323|c0_g1_i176323.mrna1"; gene_id "TR176323|c0_g1_i176323.path1"; gene_name "TR176323|c0_g1_i176323";
chr1	VVGENOMEgmap	CDS	2515975	2516094	.	-	0	transcript_id "TR176323|c0_g1_i176323.mrna1"; gene_id "TR176323|c0_g1_i176323.path1"; gene_name "TR176323|c0_g1_i176323";
chr1	VVGENOMEgmap	exon	2515644	2516094	100.00	-	.	transcript_id "TR176324|c0_g1_i176324.mrna1"; gene_id "TR176324|c0_g1_i176324.path1"; gene_name "TR176324|c0_g1_i176324";
chr1	VVGENOMEgmap	CDS	2515975	2516094	.	-	0	transcript_id "TR176324|c0_g1_i176324.mrna1"; gene_id "TR176324|c0_g1_i176324.path1"; gene_name "TR176324|c0_g1_i176324";
chr1	VVGENOMEgmap	exon	2516566	2516875	96.00	-	.	transcript_id "TR176330|c0_g1_i176330.mrna1"; gene_id "TR176330|c0_g1_i176330.path1"; gene_name "TR176330|c0_g1_i176330";
chr1	VVGENOMEgmap	CDS	2516799	2516875	.	-	0	transcript_id "TR176330|c0_g1_i176330.mrna1"; gene_id "TR176330|c0_g1_i176330.path1"; gene_name "TR176330|c0_g1_i176330";
chr1	VVGENOMEgmap	exon	2516566	2516875	96.00	-	.	transcript_id "TR176332|c0_g1_i176332.mrna1"; gene_id "TR176332|c0_g1_i176332.path1"; gene_name "TR176332|c0_g1_i176332";
chr1	VVGENOMEgmap	CDS	2516783	2516875	.	-	0	transcript_id "TR176332|c0_g1_i176332.mrna1"; gene_id "TR176332|c0_g1_i176332.path1"; gene_name "TR176332|c0_g1_i176332";
chr1	VVGENOMEgmap	exon	2516566	2516875	97.00	-	.	transcript_id "TR176346|c0_g1_i176346.mrna1"; gene_id "TR176346|c0_g1_i176346.path1"; gene_name "TR176346|c0_g1_i176346";
chr1	VVGENOMEgmap	CDS	2516799	2516875	.	-	0	transcript_id "TR176346|c0_g1_i176346.mrna1"; gene_id "TR176346|c0_g1_i176346.path1"; gene_name "TR176346|c0_g1_i176346";
chr1	VVGENOMEgmap	exon	2516566	2516875	98.00	-	.	transcript_id "TR176351|c0_g1_i176351.mrna1"; gene_id "TR176351|c0_g1_i176351.path1"; gene_name "TR176351|c0_g1_i176351";
chr1	VVGENOMEgmap	CDS	2516799	2516875	.	-	0	transcript_id "TR176351|c0_g1_i176351.mrna1"; gene_id "TR176351|c0_g1_i176351.path1"; gene_name "TR176351|c0_g1_i176351";
chr1	VVGENOMEgmap	exon	2516566	2516875	97.00	-	.	transcript_id "TR176356|c0_g1_i176356.mrna1"; gene_id "TR176356|c0_g1_i176356.path1"; gene_name "TR176356|c0_g1_i176356";
chr1	VVGENOMEgmap	CDS	2516746	2516875	.	-	0	transcript_id "TR176356|c0_g1_i176356.mrna1"; gene_id "TR176356|c0_g1_i176356.path1"; gene_name "TR176356|c0_g1_i176356";
chr1	VVGENOMEgmap	exon	2516566	2516875	94.00	-	.	transcript_id "TR176359|c0_g1_i176359.mrna1"; gene_id "TR176359|c0_g1_i176359.path1"; gene_name "TR176359|c0_g1_i176359";
chr1	VVGENOMEgmap	CDS	2516746	2516875	.	-	0	transcript_id "TR176359|c0_g1_i176359.mrna1"; gene_id "TR176359|c0_g1_i176359.path1"; gene_name "TR176359|c0_g1_i176359";
chr1	VVGENOMEgmap	exon	2516566	2516875	98.00	-	.	transcript_id "TR176361|c0_g1_i176361.mrna1"; gene_id "TR176361|c0_g1_i176361.path1"; gene_name "TR176361|c0_g1_i176361";
chr1	VVGENOMEgmap	CDS	2516783	2516875	.	-	0	transcript_id "TR176361|c0_g1_i176361.mrna1"; gene_id "TR176361|c0_g1_i176361.path1"; gene_name "TR176361|c0_g1_i176361";
chr1	VVGENOMEgmap	exon	2516566	2516875	95.00	-	.	transcript_id "TR176367|c0_g1_i176367.mrna1"; gene_id "TR176367|c0_g1_i176367.path1"; gene_name "TR176367|c0_g1_i176367";
chr1	VVGENOMEgmap	CDS	2516783	2516875	.	-	0	transcript_id "TR176367|c0_g1_i176367.mrna1"; gene_id "TR176367|c0_g1_i176367.path1"; gene_name "TR176367|c0_g1_i176367";
chr1	VVGENOMEgmap	exon	2516566	2516875	95.00	-	.	transcript_id "TR176369|c0_g1_i176369.mrna1"; gene_id "TR176369|c0_g1_i176369.path1"; gene_name "TR176369|c0_g1_i176369";
chr1	VVGENOMEgmap	CDS	2516799	2516875	.	-	0	transcript_id "TR176369|c0_g1_i176369.mrna1"; gene_id "TR176369|c0_g1_i176369.path1"; gene_name "TR176369|c0_g1_i176369";
chr1	VVGENOMEgmap	exon	2516566	2516875	97.00	-	.	transcript_id "TR176370|c0_g1_i176370.mrna1"; gene_id "TR176370|c0_g1_i176370.path1"; gene_name "TR176370|c0_g1_i176370";
chr1	VVGENOMEgmap	CDS	2516783	2516875	.	-	0	transcript_id "TR176370|c0_g1_i176370.mrna1"; gene_id "TR176370|c0_g1_i176370.path1"; gene_name "TR176370|c0_g1_i176370";
chr1	VVGENOMEgmap	exon	2516566	2516875	98.00	-	.	transcript_id "TR176371|c0_g1_i176371.mrna1"; gene_id "TR176371|c0_g1_i176371.path1"; gene_name "TR176371|c0_g1_i176371";
chr1	VVGENOMEgmap	CDS	2516746	2516875	.	-	0	transcript_id "TR176371|c0_g1_i176371.mrna1"; gene_id "TR176371|c0_g1_i176371.path1"; gene_name "TR176371|c0_g1_i176371";
chr1	VVGENOMEgmap	exon	2516566	2516875	96.00	-	.	transcript_id "TR176374|c0_g1_i176374.mrna1"; gene_id "TR176374|c0_g1_i176374.path1"; gene_name "TR176374|c0_g1_i176374";
chr1	VVGENOMEgmap	CDS	2516746	2516875	.	-	0	transcript_id "TR176374|c0_g1_i176374.mrna1"; gene_id "TR176374|c0_g1_i176374.path1"; gene_name "TR176374|c0_g1_i176374";
chr1	VVGENOMEgmap	exon	2516566	2516875	91.00	-	.	transcript_id "TR176379|c0_g1_i176379.mrna1"; gene_id "TR176379|c0_g1_i176379.path1"; gene_name "TR176379|c0_g1_i176379";
chr1	VVGENOMEgmap	CDS	2516746	2516875	.	-	0	transcript_id "TR176379|c0_g1_i176379.mrna1"; gene_id "TR176379|c0_g1_i176379.path1"; gene_name "TR176379|c0_g1_i176379";
chr1	VVGENOMEgmap	exon	2516566	2516878	97.00	-	.	transcript_id "TR176325|c0_g1_i176325.mrna1"; gene_id "TR176325|c0_g1_i176325.path1"; gene_name "TR176325|c0_g1_i176325";
chr1	VVGENOMEgmap	CDS	2516799	2516878	.	-	0	transcript_id "TR176325|c0_g1_i176325.mrna1"; gene_id "TR176325|c0_g1_i176325.path1"; gene_name "TR176325|c0_g1_i176325";
chr1	VVGENOMEgmap	exon	2516566	2516878	95.00	-	.	transcript_id "TR176327|c0_g1_i176327.mrna1"; gene_id "TR176327|c0_g1_i176327.path1"; gene_name "TR176327|c0_g1_i176327";
chr1	VVGENOMEgmap	CDS	2516783	2516878	.	-	0	transcript_id "TR176327|c0_g1_i176327.mrna1"; gene_id "TR176327|c0_g1_i176327.path1"; gene_name "TR176327|c0_g1_i176327";
chr1	VVGENOMEgmap	exon	2516566	2516878	98.00	-	.	transcript_id "TR176331|c0_g1_i176331.mrna1"; gene_id "TR176331|c0_g1_i176331.path1"; gene_name "TR176331|c0_g1_i176331";
chr1	VVGENOMEgmap	CDS	2516783	2516878	.	-	0	transcript_id "TR176331|c0_g1_i176331.mrna1"; gene_id "TR176331|c0_g1_i176331.path1"; gene_name "TR176331|c0_g1_i176331";
chr1	VVGENOMEgmap	exon	2516566	2516878	94.00	-	.	transcript_id "TR176335|c0_g1_i176335.mrna1"; gene_id "TR176335|c0_g1_i176335.path1"; gene_name "TR176335|c0_g1_i176335";
chr1	VVGENOMEgmap	CDS	2516783	2516878	.	-	0	transcript_id "TR176335|c0_g1_i176335.mrna1"; gene_id "TR176335|c0_g1_i176335.path1"; gene_name "TR176335|c0_g1_i176335";
chr1	VVGENOMEgmap	exon	2516566	2516878	97.00	-	.	transcript_id "TR176338|c0_g1_i176338.mrna1"; gene_id "TR176338|c0_g1_i176338.path1"; gene_name "TR176338|c0_g1_i176338";
chr1	VVGENOMEgmap	CDS	2516746	2516878	.	-	0	transcript_id "TR176338|c0_g1_i176338.mrna1"; gene_id "TR176338|c0_g1_i176338.path1"; gene_name "TR176338|c0_g1_i176338";
chr1	VVGENOMEgmap	exon	2516566	2516878	96.00	-	.	transcript_id "TR176339|c0_g1_i176339.mrna1"; gene_id "TR176339|c0_g1_i176339.path1"; gene_name "TR176339|c0_g1_i176339";
chr1	VVGENOMEgmap	CDS	2516783	2516878	.	-	0	transcript_id "TR176339|c0_g1_i176339.mrna1"; gene_id "TR176339|c0_g1_i176339.path1"; gene_name "TR176339|c0_g1_i176339";
chr1	VVGENOMEgmap	exon	2516566	2516878	93.00	-	.	transcript_id "TR176345|c0_g1_i176345.mrna1"; gene_id "TR176345|c0_g1_i176345.path1"; gene_name "TR176345|c0_g1_i176345";
chr1	VVGENOMEgmap	CDS	2516746	2516878	.	-	0	transcript_id "TR176345|c0_g1_i176345.mrna1"; gene_id "TR176345|c0_g1_i176345.path1"; gene_name "TR176345|c0_g1_i176345";
chr1	VVGENOMEgmap	exon	2516566	2516878	96.00	-	.	transcript_id "TR176347|c0_g1_i176347.mrna1"; gene_id "TR176347|c0_g1_i176347.path1"; gene_name "TR176347|c0_g1_i176347";
chr1	VVGENOMEgmap	CDS	2516799	2516878	.	-	0	transcript_id "TR176347|c0_g1_i176347.mrna1"; gene_id "TR176347|c0_g1_i176347.path1"; gene_name "TR176347|c0_g1_i176347";
chr1	VVGENOMEgmap	exon	2516566	2516878	96.00	-	.	transcript_id "TR176353|c0_g1_i176353.mrna1"; gene_id "TR176353|c0_g1_i176353.path1"; gene_name "TR176353|c0_g1_i176353";
chr1	VVGENOMEgmap	CDS	2516746	2516878	.	-	0	transcript_id "TR176353|c0_g1_i176353.mrna1"; gene_id "TR176353|c0_g1_i176353.path1"; gene_name "TR176353|c0_g1_i176353";
chr1	VVGENOMEgmap	exon	2516566	2516878	93.00	-	.	transcript_id "TR176354|c0_g1_i176354.mrna1"; gene_id "TR176354|c0_g1_i176354.path1"; gene_name "TR176354|c0_g1_i176354";
chr1	VVGENOMEgmap	CDS	2516799	2516878	.	-	0	transcript_id "TR176354|c0_g1_i176354.mrna1"; gene_id "TR176354|c0_g1_i176354.path1"; gene_name "TR176354|c0_g1_i176354";
chr1	VVGENOMEgmap	exon	2516566	2516878	98.00	-	.	transcript_id "TR176363|c0_g1_i176363.mrna1"; gene_id "TR176363|c0_g1_i176363.path1"; gene_name "TR176363|c0_g1_i176363";
chr1	VVGENOMEgmap	CDS	2516799	2516878	.	-	0	transcript_id "TR176363|c0_g1_i176363.mrna1"; gene_id "TR176363|c0_g1_i176363.path1"; gene_name "TR176363|c0_g1_i176363";
chr1	VVGENOMEgmap	exon	2516566	2516878	95.00	-	.	transcript_id "TR176365|c0_g1_i176365.mrna1"; gene_id "TR176365|c0_g1_i176365.path1"; gene_name "TR176365|c0_g1_i176365";
chr1	VVGENOMEgmap	CDS	2516746	2516878	.	-	0	transcript_id "TR176365|c0_g1_i176365.mrna1"; gene_id "TR176365|c0_g1_i176365.path1"; gene_name "TR176365|c0_g1_i176365";
chr1	VVGENOMEgmap	exon	2516566	2516878	96.00	-	.	transcript_id "TR176366|c0_g1_i176366.mrna1"; gene_id "TR176366|c0_g1_i176366.path1"; gene_name "TR176366|c0_g1_i176366";
chr1	VVGENOMEgmap	CDS	2516799	2516878	.	-	0	transcript_id "TR176366|c0_g1_i176366.mrna1"; gene_id "TR176366|c0_g1_i176366.path1"; gene_name "TR176366|c0_g1_i176366";
chr1	VVGENOMEgmap	exon	2516566	2516878	92.00	-	.	transcript_id "TR176368|c0_g1_i176368.mrna1"; gene_id "TR176368|c0_g1_i176368.path1"; gene_name "TR176368|c0_g1_i176368";
chr1	VVGENOMEgmap	CDS	2516783	2516878	.	-	0	transcript_id "TR176368|c0_g1_i176368.mrna1"; gene_id "TR176368|c0_g1_i176368.path1"; gene_name "TR176368|c0_g1_i176368";
chr1	VVGENOMEgmap	exon	2516566	2516878	92.00	-	.	transcript_id "TR176376|c0_g1_i176376.mrna1"; gene_id "TR176376|c0_g1_i176376.path1"; gene_name "TR176376|c0_g1_i176376";
chr1	VVGENOMEgmap	CDS	2516783	2516878	.	-	0	transcript_id "TR176376|c0_g1_i176376.mrna1"; gene_id "TR176376|c0_g1_i176376.path1"; gene_name "TR176376|c0_g1_i176376";
chr1	VVGENOMEgmap	exon	2516566	2516878	97.00	-	.	transcript_id "TR176377|c0_g1_i176377.mrna1"; gene_id "TR176377|c0_g1_i176377.path1"; gene_name "TR176377|c0_g1_i176377";
chr1	VVGENOMEgmap	CDS	2516783	2516878	.	-	0	transcript_id "TR176377|c0_g1_i176377.mrna1"; gene_id "TR176377|c0_g1_i176377.path1"; gene_name "TR176377|c0_g1_i176377";
chr1	VVGENOMEgmap	exon	2516566	2516878	98.00	-	.	transcript_id "TR176378|c0_g1_i176378.mrna1"; gene_id "TR176378|c0_g1_i176378.path1"; gene_name "TR176378|c0_g1_i176378";
chr1	VVGENOMEgmap	CDS	2516746	2516878	.	-	0	transcript_id "TR176378|c0_g1_i176378.mrna1"; gene_id "TR176378|c0_g1_i176378.path1"; gene_name "TR176378|c0_g1_i176378";
chr1	VVGENOMEgmap	exon	2516566	2517059	95.00	-	.	transcript_id "TR176328|c0_g1_i176328.mrna1"; gene_id "TR176328|c0_g1_i176328.path1"; gene_name "TR176328|c0_g1_i176328";
chr1	VVGENOMEgmap	CDS	2516568	2516591	.	-	0	transcript_id "TR176328|c0_g1_i176328.mrna1"; gene_id "TR176328|c0_g1_i176328.path1"; gene_name "TR176328|c0_g1_i176328";
chr1	VVGENOMEgmap	exon	2516566	2517059	97.00	-	.	transcript_id "TR176333|c0_g1_i176333.mrna1"; gene_id "TR176333|c0_g1_i176333.path1"; gene_name "TR176333|c0_g1_i176333";
chr1	VVGENOMEgmap	CDS	2516568	2516591	.	-	0	transcript_id "TR176333|c0_g1_i176333.mrna1"; gene_id "TR176333|c0_g1_i176333.path1"; gene_name "TR176333|c0_g1_i176333";
chr1	VVGENOMEgmap	exon	2516566	2517059	97.00	-	.	transcript_id "TR176336|c0_g1_i176336.mrna1"; gene_id "TR176336|c0_g1_i176336.path1"; gene_name "TR176336|c0_g1_i176336";
chr1	VVGENOMEgmap	CDS	2516568	2516591	.	-	0	transcript_id "TR176336|c0_g1_i176336.mrna1"; gene_id "TR176336|c0_g1_i176336.path1"; gene_name "TR176336|c0_g1_i176336";
chr1	VVGENOMEgmap	exon	2516566	2517059	97.00	-	.	transcript_id "TR176340|c0_g1_i176340.mrna1"; gene_id "TR176340|c0_g1_i176340.path1"; gene_name "TR176340|c0_g1_i176340";
chr1	VVGENOMEgmap	CDS	2516568	2516591	.	-	0	transcript_id "TR176340|c0_g1_i176340.mrna1"; gene_id "TR176340|c0_g1_i176340.path1"; gene_name "TR176340|c0_g1_i176340";
chr1	VVGENOMEgmap	exon	2516566	2517059	95.00	-	.	transcript_id "TR176342|c0_g1_i176342.mrna1"; gene_id "TR176342|c0_g1_i176342.path1"; gene_name "TR176342|c0_g1_i176342";
chr1	VVGENOMEgmap	CDS	2516568	2516591	.	-	0	transcript_id "TR176342|c0_g1_i176342.mrna1"; gene_id "TR176342|c0_g1_i176342.path1"; gene_name "TR176342|c0_g1_i176342";
chr1	VVGENOMEgmap	exon	2516566	2517059	96.00	-	.	transcript_id "TR176343|c0_g1_i176343.mrna1"; gene_id "TR176343|c0_g1_i176343.path1"; gene_name "TR176343|c0_g1_i176343";
chr1	VVGENOMEgmap	CDS	2516568	2516591	.	-	0	transcript_id "TR176343|c0_g1_i176343.mrna1"; gene_id "TR176343|c0_g1_i176343.path1"; gene_name "TR176343|c0_g1_i176343";
chr1	VVGENOMEgmap	exon	2516566	2517059	97.00	-	.	transcript_id "TR176358|c0_g1_i176358.mrna1"; gene_id "TR176358|c0_g1_i176358.path1"; gene_name "TR176358|c0_g1_i176358";
chr1	VVGENOMEgmap	CDS	2516568	2516591	.	-	0	transcript_id "TR176358|c0_g1_i176358.mrna1"; gene_id "TR176358|c0_g1_i176358.path1"; gene_name "TR176358|c0_g1_i176358";
chr1	VVGENOMEgmap	exon	2516566	2517059	97.00	-	.	transcript_id "TR176360|c0_g1_i176360.mrna1"; gene_id "TR176360|c0_g1_i176360.path1"; gene_name "TR176360|c0_g1_i176360";
chr1	VVGENOMEgmap	CDS	2516568	2516591	.	-	0	transcript_id "TR176360|c0_g1_i176360.mrna1"; gene_id "TR176360|c0_g1_i176360.path1"; gene_name "TR176360|c0_g1_i176360";
chr1	VVGENOMEgmap	exon	2516566	2517059	96.00	-	.	transcript_id "TR176362|c0_g1_i176362.mrna1"; gene_id "TR176362|c0_g1_i176362.path1"; gene_name "TR176362|c0_g1_i176362";
chr1	VVGENOMEgmap	CDS	2516568	2516591	.	-	0	transcript_id "TR176362|c0_g1_i176362.mrna1"; gene_id "TR176362|c0_g1_i176362.path1"; gene_name "TR176362|c0_g1_i176362";
chr1	VVGENOMEgmap	exon	2516566	2517059	96.00	-	.	transcript_id "TR176364|c0_g1_i176364.mrna1"; gene_id "TR176364|c0_g1_i176364.path1"; gene_name "TR176364|c0_g1_i176364";
chr1	VVGENOMEgmap	CDS	2516568	2516591	.	-	0	transcript_id "TR176364|c0_g1_i176364.mrna1"; gene_id "TR176364|c0_g1_i176364.path1"; gene_name "TR176364|c0_g1_i176364";
chr1	VVGENOMEgmap	exon	2516566	2517059	96.00	-	.	transcript_id "TR176372|c0_g1_i176372.mrna1"; gene_id "TR176372|c0_g1_i176372.path1"; gene_name "TR176372|c0_g1_i176372";
chr1	VVGENOMEgmap	CDS	2516568	2516591	.	-	0	transcript_id "TR176372|c0_g1_i176372.mrna1"; gene_id "TR176372|c0_g1_i176372.path1"; gene_name "TR176372|c0_g1_i176372";
chr1	VVGENOMEgmap	exon	2516727	2516749	100.00	+	.	transcript_id "TR176373|c0_g1_i176373.mrna1"; gene_id "TR176373|c0_g1_i176373.path1"; gene_name "TR176373|c0_g1_i176373";
chr1	VVGENOMEgmap	exon	2517064	2517353	100.00	+	.	transcript_id "TR176373|c0_g1_i176373.mrna1"; gene_id "TR176373|c0_g1_i176373.path1"; gene_name "TR176373|c0_g1_i176373";
chr1	VVGENOMEgmap	CDS	2517116	2517184	.	+	0	transcript_id "TR176373|c0_g1_i176373.mrna1"; gene_id "TR176373|c0_g1_i176373.path1"; gene_name "TR176373|c0_g1_i176373";
chr1	VVGENOMEgmap	exon	2516817	2517353	100.00	-	.	transcript_id "TR176352|c0_g1_i176352.mrna1"; gene_id "TR176352|c0_g1_i176352.path1"; gene_name "TR176352|c0_g1_i176352";
chr1	VVGENOMEgmap	CDS	2517235	2517351	.	-	0	transcript_id "TR176352|c0_g1_i176352.mrna1"; gene_id "TR176352|c0_g1_i176352.path1"; gene_name "TR176352|c0_g1_i176352";
chr1	VVGENOMEgmap	exon	2516817	2517413	100.00	-	.	transcript_id "TR176337|c0_g1_i176337.mrna1"; gene_id "TR176337|c0_g1_i176337.path1"; gene_name "TR176337|c0_g1_i176337";
chr1	VVGENOMEgmap	CDS	2517293	2517364	.	-	0	transcript_id "TR176337|c0_g1_i176337.mrna1"; gene_id "TR176337|c0_g1_i176337.path1"; gene_name "TR176337|c0_g1_i176337";
chr1	VVGENOMEgmap	exon	2527031	2527504	98.00	+	.	transcript_id "TR340447|c0_g1_i340447.mrna1"; gene_id "TR340447|c0_g1_i340447.path1"; gene_name "TR340447|c0_g1_i340447";
chr1	VVGENOMEgmap	CDS	2527033	2527158	.	+	0	transcript_id "TR340447|c0_g1_i340447.mrna1"; gene_id "TR340447|c0_g1_i340447.path1"; gene_name "TR340447|c0_g1_i340447";
chr1	VVGENOMEgmap	exon	2539978	2540359	99.00	-	.	transcript_id "TR346611|c0_g1_i346611.mrna1"; gene_id "TR346611|c0_g1_i346611.path1"; gene_name "TR346611|c0_g1_i346611";
chr1	VVGENOMEgmap	CDS	2539979	2540131	.	-	0	transcript_id "TR346611|c0_g1_i346611.mrna1"; gene_id "TR346611|c0_g1_i346611.path1"; gene_name "TR346611|c0_g1_i346611";
chr1	VVGENOMEgmap	exon	2608455	2608714	95.00	+	.	transcript_id "TR38073|c0_g1_i38073.mrna1"; gene_id "TR38073|c0_g1_i38073.path1"; gene_name "TR38073|c0_g1_i38073";
chr1	VVGENOMEgmap	CDS	2608455	2608694	.	+	0	transcript_id "TR38073|c0_g1_i38073.mrna1"; gene_id "TR38073|c0_g1_i38073.path1"; gene_name "TR38073|c0_g1_i38073";
chr1	VVGENOMEgmap	exon	2609045	2609457	98.00	+	.	transcript_id "TR38071|c0_g1_i38071.mrna1"; gene_id "TR38071|c0_g1_i38071.path1"; gene_name "TR38071|c0_g1_i38071";
chr1	VVGENOMEgmap	CDS	2609195	2609353	.	+	0	transcript_id "TR38071|c0_g1_i38071.mrna1"; gene_id "TR38071|c0_g1_i38071.path1"; gene_name "TR38071|c0_g1_i38071";
chr1	VVGENOMEgmap	exon	2609045	2609457	98.00	-	.	transcript_id "TR38075|c0_g1_i38075.mrna1"; gene_id "TR38075|c0_g1_i38075.path1"; gene_name "TR38075|c0_g1_i38075";
chr1	VVGENOMEgmap	CDS	2609323	2609457	.	-	0	transcript_id "TR38075|c0_g1_i38075.mrna1"; gene_id "TR38075|c0_g1_i38075.path1"; gene_name "TR38075|c0_g1_i38075";
chr1	VVGENOMEgmap	exon	2626340	2626736	99.00	+	.	transcript_id "TR348652|c0_g1_i348652.mrna1"; gene_id "TR348652|c0_g1_i348652.path1"; gene_name "TR348652|c0_g1_i348652";
chr1	VVGENOMEgmap	CDS	2626341	2626463	.	+	0	transcript_id "TR348652|c0_g1_i348652.mrna1"; gene_id "TR348652|c0_g1_i348652.path1"; gene_name "TR348652|c0_g1_i348652";
chr1	VVGENOMEgmap	exon	2626626	2627199	98.00	-	.	transcript_id "TR7905|c0_g1_i7905.mrna1"; gene_id "TR7905|c0_g1_i7905.path1"; gene_name "TR7905|c0_g1_i7905";
chr1	VVGENOMEgmap	CDS	2626946	2627131	.	-	0	transcript_id "TR7905|c0_g1_i7905.mrna1"; gene_id "TR7905|c0_g1_i7905.path1"; gene_name "TR7905|c0_g1_i7905";
chr1	VVGENOMEgmap	exon	2626626	2627451	96.00	-	.	transcript_id "TR7904|c0_g1_i7904.mrna1"; gene_id "TR7904|c0_g1_i7904.path1"; gene_name "TR7904|c0_g1_i7904";
chr1	VVGENOMEgmap	CDS	2626946	2627131	.	-	0	transcript_id "TR7904|c0_g1_i7904.mrna1"; gene_id "TR7904|c0_g1_i7904.path1"; gene_name "TR7904|c0_g1_i7904";
chr1	VVGENOMEgmap	exon	2627741	2628403	99.00	+	.	transcript_id "TR346697|c0_g1_i346697.mrna1"; gene_id "TR346697|c0_g1_i346697.path1"; gene_name "TR346697|c0_g1_i346697";
chr1	VVGENOMEgmap	CDS	2627881	2627970	.	+	0	transcript_id "TR346697|c0_g1_i346697.mrna1"; gene_id "TR346697|c0_g1_i346697.path1"; gene_name "TR346697|c0_g1_i346697";
chr1	VVGENOMEgmap	exon	2628892	2629139	96.00	+	.	transcript_id "TR29299|c0_g1_i29299.mrna1"; gene_id "TR29299|c0_g1_i29299.path1"; gene_name "TR29299|c0_g1_i29299";
chr1	VVGENOMEgmap	CDS	2628892	2629026	.	+	0	transcript_id "TR29299|c0_g1_i29299.mrna1"; gene_id "TR29299|c0_g1_i29299.path1"; gene_name "TR29299|c0_g1_i29299";
chr1	VVGENOMEgmap	exon	2629063	2629511	95.00	-	.	transcript_id "TR12039|c0_g1_i12039.mrna1"; gene_id "TR12039|c0_g1_i12039.path1"; gene_name "TR12039|c0_g1_i12039";
chr1	VVGENOMEgmap	CDS	2629472	2629511	.	-	0	transcript_id "TR12039|c0_g1_i12039.mrna1"; gene_id "TR12039|c0_g1_i12039.path1"; gene_name "TR12039|c0_g1_i12039";
chr1	VVGENOMEgmap	exon	2629063	2629562	97.00	-	.	transcript_id "TR12036|c0_g1_i12036.mrna1"; gene_id "TR12036|c0_g1_i12036.path1"; gene_name "TR12036|c0_g1_i12036";
chr1	VVGENOMEgmap	CDS	2629545	2629562	.	-	0	transcript_id "TR12036|c0_g1_i12036.mrna1"; gene_id "TR12036|c0_g1_i12036.path1"; gene_name "TR12036|c0_g1_i12036";
chr1	VVGENOMEgmap	exon	2629063	2629562	96.00	-	.	transcript_id "TR12037|c0_g1_i12037.mrna1"; gene_id "TR12037|c0_g1_i12037.path1"; gene_name "TR12037|c0_g1_i12037";
chr1	VVGENOMEgmap	CDS	2629545	2629562	.	-	0	transcript_id "TR12037|c0_g1_i12037.mrna1"; gene_id "TR12037|c0_g1_i12037.path1"; gene_name "TR12037|c0_g1_i12037";
chr1	VVGENOMEgmap	exon	2629063	2629562	95.00	-	.	transcript_id "TR12038|c0_g1_i12038.mrna1"; gene_id "TR12038|c0_g1_i12038.path1"; gene_name "TR12038|c0_g1_i12038";
chr1	VVGENOMEgmap	CDS	2629545	2629562	.	-	0	transcript_id "TR12038|c0_g1_i12038.mrna1"; gene_id "TR12038|c0_g1_i12038.path1"; gene_name "TR12038|c0_g1_i12038";
chr1	VVGENOMEgmap	exon	2629439	2629723	94.00	+	.	transcript_id "TR209996|c0_g1_i209996.mrna1"; gene_id "TR209996|c0_g1_i209996.path1"; gene_name "TR209996|c0_g1_i209996";
chr1	VVGENOMEgmap	CDS	2629441	2629489	.	+	0	transcript_id "TR209996|c0_g1_i209996.mrna1"; gene_id "TR209996|c0_g1_i209996.path1"; gene_name "TR209996|c0_g1_i209996";
chr1	VVGENOMEgmap	exon	2629439	2629988	94.00	+	.	transcript_id "TR210004|c0_g1_i210004.mrna1"; gene_id "TR210004|c0_g1_i210004.path1"; gene_name "TR210004|c0_g1_i210004";
chr1	VVGENOMEgmap	exon	2630198	2630248	100.00	+	.	transcript_id "TR210004|c0_g1_i210004.mrna1"; gene_id "TR210004|c0_g1_i210004.path1"; gene_name "TR210004|c0_g1_i210004";
chr1	VVGENOMEgmap	CDS	2629441	2629491	.	+	0	transcript_id "TR210004|c0_g1_i210004.mrna1"; gene_id "TR210004|c0_g1_i210004.path1"; gene_name "TR210004|c0_g1_i210004";
chr1	VVGENOMEgmap	exon	2629439	2630248	96.00	+	.	transcript_id "TR210005|c0_g1_i210005.mrna1"; gene_id "TR210005|c0_g1_i210005.path1"; gene_name "TR210005|c0_g1_i210005";
chr1	VVGENOMEgmap	CDS	2630034	2630171	.	+	0	transcript_id "TR210005|c0_g1_i210005.mrna1"; gene_id "TR210005|c0_g1_i210005.path1"; gene_name "TR210005|c0_g1_i210005";
chr1	VVGENOMEgmap	exon	2633500	2633952	97.00	-	.	transcript_id "TR343726|c0_g1_i343726.mrna1"; gene_id "TR343726|c0_g1_i343726.path1"; gene_name "TR343726|c0_g1_i343726";
chr1	VVGENOMEgmap	CDS	2633814	2633951	.	-	0	transcript_id "TR343726|c0_g1_i343726.mrna1"; gene_id "TR343726|c0_g1_i343726.path1"; gene_name "TR343726|c0_g1_i343726";
chr1	VVGENOMEgmap	exon	2633514	2634140	98.00	-	.	transcript_id "TR343727|c0_g1_i343727.mrna1"; gene_id "TR343727|c0_g1_i343727.path1"; gene_name "TR343727|c0_g1_i343727";
chr1	VVGENOMEgmap	CDS	2633814	2633915	.	-	0	transcript_id "TR343727|c0_g1_i343727.mrna1"; gene_id "TR343727|c0_g1_i343727.path1"; gene_name "TR343727|c0_g1_i343727";
chr1	VVGENOMEgmap	exon	2634644	2635002	92.00	-	.	transcript_id "TR344776|c0_g1_i344776.mrna1"; gene_id "TR344776|c0_g1_i344776.path1"; gene_name "TR344776|c0_g1_i344776";
chr1	VVGENOMEgmap	CDS	2634739	2635001	.	-	0	transcript_id "TR344776|c0_g1_i344776.mrna1"; gene_id "TR344776|c0_g1_i344776.path1"; gene_name "TR344776|c0_g1_i344776";
chr1	VVGENOMEgmap	exon	2651432	2651784	99.00	+	.	transcript_id "TR185999|c0_g1_i185999.mrna1"; gene_id "TR185999|c0_g1_i185999.path1"; gene_name "TR185999|c0_g1_i185999";
chr1	VVGENOMEgmap	CDS	2651583	2651714	.	+	0	transcript_id "TR185999|c0_g1_i185999.mrna1"; gene_id "TR185999|c0_g1_i185999.path1"; gene_name "TR185999|c0_g1_i185999";
chr1	VVGENOMEgmap	exon	2651432	2651813	99.00	+	.	transcript_id "TR186009|c0_g1_i186009.mrna1"; gene_id "TR186009|c0_g1_i186009.path1"; gene_name "TR186009|c0_g1_i186009";
chr1	VVGENOMEgmap	CDS	2651583	2651737	.	+	0	transcript_id "TR186009|c0_g1_i186009.mrna1"; gene_id "TR186009|c0_g1_i186009.path1"; gene_name "TR186009|c0_g1_i186009";
chr1	VVGENOMEgmap	exon	2651432	2651813	98.00	+	.	transcript_id "TR186013|c0_g1_i186013.mrna1"; gene_id "TR186013|c0_g1_i186013.path1"; gene_name "TR186013|c0_g1_i186013";
chr1	VVGENOMEgmap	CDS	2651583	2651737	.	+	0	transcript_id "TR186013|c0_g1_i186013.mrna1"; gene_id "TR186013|c0_g1_i186013.path1"; gene_name "TR186013|c0_g1_i186013";
chr1	VVGENOMEgmap	exon	2661053	2661705	97.00	-	.	transcript_id "TR342460|c0_g1_i342460.mrna1"; gene_id "TR342460|c0_g1_i342460.path1"; gene_name "TR342460|c0_g1_i342460";
chr1	VVGENOMEgmap	CDS	2661055	2661282	.	-	0	transcript_id "TR342460|c0_g1_i342460.mrna1"; gene_id "TR342460|c0_g1_i342460.path1"; gene_name "TR342460|c0_g1_i342460";
chr1	VVGENOMEgmap	exon	2661053	2661705	97.00	-	.	transcript_id "TR342461|c0_g1_i342461.mrna1"; gene_id "TR342461|c0_g1_i342461.path1"; gene_name "TR342461|c0_g1_i342461";
chr1	VVGENOMEgmap	CDS	2661055	2661282	.	-	0	transcript_id "TR342461|c0_g1_i342461.mrna1"; gene_id "TR342461|c0_g1_i342461.path1"; gene_name "TR342461|c0_g1_i342461";
chr1	VVGENOMEgmap	exon	2677680	2678922	99.00	+	.	transcript_id "TR83384|c0_g1_i83384.mrna1"; gene_id "TR83384|c0_g1_i83384.path1"; gene_name "TR83384|c0_g1_i83384";
chr1	VVGENOMEgmap	CDS	2677681	2677899	.	+	0	transcript_id "TR83384|c0_g1_i83384.mrna1"; gene_id "TR83384|c0_g1_i83384.path1"; gene_name "TR83384|c0_g1_i83384";
chr1	VVGENOMEgmap	exon	2680924	2680942	78.00	+	.	transcript_id "TR9038|c0_g1_i9038.mrna1"; gene_id "TR9038|c0_g1_i9038.path1"; gene_name "TR9038|c0_g1_i9038";
chr1	VVGENOMEgmap	exon	2681843	2681851	88.00	+	.	transcript_id "TR9038|c0_g1_i9038.mrna1"; gene_id "TR9038|c0_g1_i9038.path1"; gene_name "TR9038|c0_g1_i9038";
chr1	VVGENOMEgmap	exon	2682315	2682318	100.00	+	.	transcript_id "TR9038|c0_g1_i9038.mrna1"; gene_id "TR9038|c0_g1_i9038.path1"; gene_name "TR9038|c0_g1_i9038";
chr1	VVGENOMEgmap	exon	2683005	2683012	87.00	+	.	transcript_id "TR9038|c0_g1_i9038.mrna1"; gene_id "TR9038|c0_g1_i9038.path1"; gene_name "TR9038|c0_g1_i9038";
chr1	VVGENOMEgmap	exon	2687558	2687563	100.00	+	.	transcript_id "TR9038|c0_g1_i9038.mrna1"; gene_id "TR9038|c0_g1_i9038.path1"; gene_name "TR9038|c0_g1_i9038";
chr1	VVGENOMEgmap	exon	2687674	2687676	100.00	+	.	transcript_id "TR9038|c0_g1_i9038.mrna1"; gene_id "TR9038|c0_g1_i9038.path1"; gene_name "TR9038|c0_g1_i9038";
chr1	VVGENOMEgmap	exon	2688189	2688373	91.00	+	.	transcript_id "TR9038|c0_g1_i9038.mrna1"; gene_id "TR9038|c0_g1_i9038.path1"; gene_name "TR9038|c0_g1_i9038";
chr1	VVGENOMEgmap	CDS	2680926	2680942	.	+	0	transcript_id "TR9038|c0_g1_i9038.mrna1"; gene_id "TR9038|c0_g1_i9038.path1"; gene_name "TR9038|c0_g1_i9038";
chr1	VVGENOMEgmap	exon	2680924	2680942	78.00	+	.	transcript_id "TR9041|c0_g1_i9041.mrna1"; gene_id "TR9041|c0_g1_i9041.path1"; gene_name "TR9041|c0_g1_i9041";
chr1	VVGENOMEgmap	exon	2681843	2681851	88.00	+	.	transcript_id "TR9041|c0_g1_i9041.mrna1"; gene_id "TR9041|c0_g1_i9041.path1"; gene_name "TR9041|c0_g1_i9041";
chr1	VVGENOMEgmap	exon	2682315	2682318	100.00	+	.	transcript_id "TR9041|c0_g1_i9041.mrna1"; gene_id "TR9041|c0_g1_i9041.path1"; gene_name "TR9041|c0_g1_i9041";
chr1	VVGENOMEgmap	exon	2683005	2683012	87.00	+	.	transcript_id "TR9041|c0_g1_i9041.mrna1"; gene_id "TR9041|c0_g1_i9041.path1"; gene_name "TR9041|c0_g1_i9041";
chr1	VVGENOMEgmap	exon	2687558	2687563	100.00	+	.	transcript_id "TR9041|c0_g1_i9041.mrna1"; gene_id "TR9041|c0_g1_i9041.path1"; gene_name "TR9041|c0_g1_i9041";
chr1	VVGENOMEgmap	exon	2687674	2687676	100.00	+	.	transcript_id "TR9041|c0_g1_i9041.mrna1"; gene_id "TR9041|c0_g1_i9041.path1"; gene_name "TR9041|c0_g1_i9041";
chr1	VVGENOMEgmap	exon	2688189	2688373	93.00	+	.	transcript_id "TR9041|c0_g1_i9041.mrna1"; gene_id "TR9041|c0_g1_i9041.path1"; gene_name "TR9041|c0_g1_i9041";
chr1	VVGENOMEgmap	CDS	2680926	2680942	.	+	0	transcript_id "TR9041|c0_g1_i9041.mrna1"; gene_id "TR9041|c0_g1_i9041.path1"; gene_name "TR9041|c0_g1_i9041";
chr1	VVGENOMEgmap	exon	2680924	2680942	78.00	+	.	transcript_id "TR9044|c0_g1_i9044.mrna1"; gene_id "TR9044|c0_g1_i9044.path1"; gene_name "TR9044|c0_g1_i9044";
chr1	VVGENOMEgmap	exon	2681843	2681851	88.00	+	.	transcript_id "TR9044|c0_g1_i9044.mrna1"; gene_id "TR9044|c0_g1_i9044.path1"; gene_name "TR9044|c0_g1_i9044";
chr1	VVGENOMEgmap	exon	2682315	2682318	100.00	+	.	transcript_id "TR9044|c0_g1_i9044.mrna1"; gene_id "TR9044|c0_g1_i9044.path1"; gene_name "TR9044|c0_g1_i9044";
chr1	VVGENOMEgmap	exon	2683005	2683012	87.00	+	.	transcript_id "TR9044|c0_g1_i9044.mrna1"; gene_id "TR9044|c0_g1_i9044.path1"; gene_name "TR9044|c0_g1_i9044";
chr1	VVGENOMEgmap	exon	2687558	2687563	100.00	+	.	transcript_id "TR9044|c0_g1_i9044.mrna1"; gene_id "TR9044|c0_g1_i9044.path1"; gene_name "TR9044|c0_g1_i9044";
chr1	VVGENOMEgmap	exon	2687674	2687676	100.00	+	.	transcript_id "TR9044|c0_g1_i9044.mrna1"; gene_id "TR9044|c0_g1_i9044.path1"; gene_name "TR9044|c0_g1_i9044";
chr1	VVGENOMEgmap	exon	2688189	2688373	87.00	+	.	transcript_id "TR9044|c0_g1_i9044.mrna1"; gene_id "TR9044|c0_g1_i9044.path1"; gene_name "TR9044|c0_g1_i9044";
chr1	VVGENOMEgmap	CDS	2680926	2680942	.	+	0	transcript_id "TR9044|c0_g1_i9044.mrna1"; gene_id "TR9044|c0_g1_i9044.path1"; gene_name "TR9044|c0_g1_i9044";
chr1	VVGENOMEgmap	exon	2680924	2680942	78.00	+	.	transcript_id "TR9046|c0_g1_i9046.mrna1"; gene_id "TR9046|c0_g1_i9046.path1"; gene_name "TR9046|c0_g1_i9046";
chr1	VVGENOMEgmap	exon	2681843	2681851	88.00	+	.	transcript_id "TR9046|c0_g1_i9046.mrna1"; gene_id "TR9046|c0_g1_i9046.path1"; gene_name "TR9046|c0_g1_i9046";
chr1	VVGENOMEgmap	exon	2682315	2682318	100.00	+	.	transcript_id "TR9046|c0_g1_i9046.mrna1"; gene_id "TR9046|c0_g1_i9046.path1"; gene_name "TR9046|c0_g1_i9046";
chr1	VVGENOMEgmap	exon	2683005	2683012	87.00	+	.	transcript_id "TR9046|c0_g1_i9046.mrna1"; gene_id "TR9046|c0_g1_i9046.path1"; gene_name "TR9046|c0_g1_i9046";
chr1	VVGENOMEgmap	exon	2687558	2687563	100.00	+	.	transcript_id "TR9046|c0_g1_i9046.mrna1"; gene_id "TR9046|c0_g1_i9046.path1"; gene_name "TR9046|c0_g1_i9046";
chr1	VVGENOMEgmap	exon	2687674	2687676	100.00	+	.	transcript_id "TR9046|c0_g1_i9046.mrna1"; gene_id "TR9046|c0_g1_i9046.path1"; gene_name "TR9046|c0_g1_i9046";
chr1	VVGENOMEgmap	exon	2688189	2688373	92.00	+	.	transcript_id "TR9046|c0_g1_i9046.mrna1"; gene_id "TR9046|c0_g1_i9046.path1"; gene_name "TR9046|c0_g1_i9046";
chr1	VVGENOMEgmap	CDS	2680926	2680942	.	+	0	transcript_id "TR9046|c0_g1_i9046.mrna1"; gene_id "TR9046|c0_g1_i9046.path1"; gene_name "TR9046|c0_g1_i9046";
chr1	VVGENOMEgmap	exon	2681444	2681811	98.00	+	.	transcript_id "TR2113|c0_g1_i2113.mrna1"; gene_id "TR2113|c0_g1_i2113.path1"; gene_name "TR2113|c0_g1_i2113";
chr1	VVGENOMEgmap	CDS	2681446	2681601	.	+	0	transcript_id "TR2113|c0_g1_i2113.mrna1"; gene_id "TR2113|c0_g1_i2113.path1"; gene_name "TR2113|c0_g1_i2113";
chr1	VVGENOMEgmap	exon	2681770	2682520	98.00	-	.	transcript_id "TR50676|c0_g1_i50676.mrna1"; gene_id "TR50676|c0_g1_i50676.path1"; gene_name "TR50676|c0_g1_i50676";
chr1	VVGENOMEgmap	CDS	2681772	2681918	.	-	0	transcript_id "TR50676|c0_g1_i50676.mrna1"; gene_id "TR50676|c0_g1_i50676.path1"; gene_name "TR50676|c0_g1_i50676";
chr1	VVGENOMEgmap	exon	2681770	2682648	98.00	-	.	transcript_id "TR50675|c0_g1_i50675.mrna1"; gene_id "TR50675|c0_g1_i50675.path1"; gene_name "TR50675|c0_g1_i50675";
chr1	VVGENOMEgmap	CDS	2681772	2681918	.	-	0	transcript_id "TR50675|c0_g1_i50675.mrna1"; gene_id "TR50675|c0_g1_i50675.path1"; gene_name "TR50675|c0_g1_i50675";
chr1	VVGENOMEgmap	exon	2681770	2682945	99.00	-	.	transcript_id "TR50674|c0_g1_i50674.mrna1"; gene_id "TR50674|c0_g1_i50674.path1"; gene_name "TR50674|c0_g1_i50674";
chr1	VVGENOMEgmap	CDS	2681772	2681918	.	-	0	transcript_id "TR50674|c0_g1_i50674.mrna1"; gene_id "TR50674|c0_g1_i50674.path1"; gene_name "TR50674|c0_g1_i50674";
chr1	VVGENOMEgmap	exon	2681770	2683049	98.00	-	.	transcript_id "TR50673|c0_g1_i50673.mrna1"; gene_id "TR50673|c0_g1_i50673.path1"; gene_name "TR50673|c0_g1_i50673";
chr1	VVGENOMEgmap	CDS	2681772	2681918	.	-	0	transcript_id "TR50673|c0_g1_i50673.mrna1"; gene_id "TR50673|c0_g1_i50673.path1"; gene_name "TR50673|c0_g1_i50673";
chr1	VVGENOMEgmap	exon	2681774	2682648	98.00	-	.	transcript_id "TR50677|c0_g1_i50677.mrna1"; gene_id "TR50677|c0_g1_i50677.path1"; gene_name "TR50677|c0_g1_i50677";
chr1	VVGENOMEgmap	CDS	2681775	2681918	.	-	0	transcript_id "TR50677|c0_g1_i50677.mrna1"; gene_id "TR50677|c0_g1_i50677.path1"; gene_name "TR50677|c0_g1_i50677";
chr1	VVGENOMEgmap	exon	2683015	2683059	97.00	-	.	transcript_id "TR351302|c0_g1_i351302.mrna1"; gene_id "TR351302|c0_g1_i351302.path1"; gene_name "TR351302|c0_g1_i351302";
chr1	VVGENOMEgmap	exon	2683118	2684055	99.00	-	.	transcript_id "TR6705|c0_g1_i6705.mrna1"; gene_id "TR6705|c0_g1_i6705.path1"; gene_name "TR6705|c0_g1_i6705";
chr1	VVGENOMEgmap	CDS	2683599	2683739	.	-	0	transcript_id "TR6705|c0_g1_i6705.mrna1"; gene_id "TR6705|c0_g1_i6705.path1"; gene_name "TR6705|c0_g1_i6705";
chr1	VVGENOMEgmap	exon	2688178	2688373	93.00	+	.	transcript_id "TR9037|c0_g1_i9037.mrna1"; gene_id "TR9037|c0_g1_i9037.path1"; gene_name "TR9037|c0_g1_i9037";
chr1	VVGENOMEgmap	CDS	2688226	2688270	.	+	0	transcript_id "TR9037|c0_g1_i9037.mrna1"; gene_id "TR9037|c0_g1_i9037.path1"; gene_name "TR9037|c0_g1_i9037";
chr1	VVGENOMEgmap	exon	2688178	2688373	91.00	+	.	transcript_id "TR9042|c0_g1_i9042.mrna1"; gene_id "TR9042|c0_g1_i9042.path1"; gene_name "TR9042|c0_g1_i9042";
chr1	VVGENOMEgmap	CDS	2688226	2688270	.	+	0	transcript_id "TR9042|c0_g1_i9042.mrna1"; gene_id "TR9042|c0_g1_i9042.path1"; gene_name "TR9042|c0_g1_i9042";
chr1	VVGENOMEgmap	exon	2688178	2688373	90.00	+	.	transcript_id "TR9045|c0_g1_i9045.mrna1"; gene_id "TR9045|c0_g1_i9045.path1"; gene_name "TR9045|c0_g1_i9045";
chr1	VVGENOMEgmap	CDS	2688226	2688270	.	+	0	transcript_id "TR9045|c0_g1_i9045.mrna1"; gene_id "TR9045|c0_g1_i9045.path1"; gene_name "TR9045|c0_g1_i9045";
chr1	VVGENOMEgmap	exon	2688189	2688373	92.00	+	.	transcript_id "TR9035|c0_g1_i9035.mrna1"; gene_id "TR9035|c0_g1_i9035.path1"; gene_name "TR9035|c0_g1_i9035";
chr1	VVGENOMEgmap	CDS	2688226	2688270	.	+	0	transcript_id "TR9035|c0_g1_i9035.mrna1"; gene_id "TR9035|c0_g1_i9035.path1"; gene_name "TR9035|c0_g1_i9035";
chr1	VVGENOMEgmap	exon	2688189	2688373	92.00	+	.	transcript_id "TR9036|c0_g1_i9036.mrna1"; gene_id "TR9036|c0_g1_i9036.path1"; gene_name "TR9036|c0_g1_i9036";
chr1	VVGENOMEgmap	CDS	2688226	2688270	.	+	0	transcript_id "TR9036|c0_g1_i9036.mrna1"; gene_id "TR9036|c0_g1_i9036.path1"; gene_name "TR9036|c0_g1_i9036";
chr1	VVGENOMEgmap	exon	2688189	2688373	90.00	+	.	transcript_id "TR9039|c0_g1_i9039.mrna1"; gene_id "TR9039|c0_g1_i9039.path1"; gene_name "TR9039|c0_g1_i9039";
chr1	VVGENOMEgmap	CDS	2688226	2688270	.	+	0	transcript_id "TR9039|c0_g1_i9039.mrna1"; gene_id "TR9039|c0_g1_i9039.path1"; gene_name "TR9039|c0_g1_i9039";
chr1	VVGENOMEgmap	exon	2688189	2688373	91.00	+	.	transcript_id "TR9040|c0_g1_i9040.mrna1"; gene_id "TR9040|c0_g1_i9040.path1"; gene_name "TR9040|c0_g1_i9040";
chr1	VVGENOMEgmap	CDS	2688226	2688270	.	+	0	transcript_id "TR9040|c0_g1_i9040.mrna1"; gene_id "TR9040|c0_g1_i9040.path1"; gene_name "TR9040|c0_g1_i9040";
chr1	VVGENOMEgmap	exon	2688189	2688373	87.00	+	.	transcript_id "TR9043|c0_g1_i9043.mrna1"; gene_id "TR9043|c0_g1_i9043.path1"; gene_name "TR9043|c0_g1_i9043";
chr1	VVGENOMEgmap	CDS	2688226	2688270	.	+	0	transcript_id "TR9043|c0_g1_i9043.mrna1"; gene_id "TR9043|c0_g1_i9043.path1"; gene_name "TR9043|c0_g1_i9043";
chr1	VVGENOMEgmap	exon	2688189	2688373	93.00	+	.	transcript_id "TR9047|c0_g1_i9047.mrna1"; gene_id "TR9047|c0_g1_i9047.path1"; gene_name "TR9047|c0_g1_i9047";
chr1	VVGENOMEgmap	CDS	2688226	2688270	.	+	0	transcript_id "TR9047|c0_g1_i9047.mrna1"; gene_id "TR9047|c0_g1_i9047.path1"; gene_name "TR9047|c0_g1_i9047";
chr1	VVGENOMEgmap	exon	2692934	2693714	100.00	-	.	transcript_id "TR130795|c0_g1_i130795.mrna1"; gene_id "TR130795|c0_g1_i130795.path1"; gene_name "TR130795|c0_g1_i130795";
chr1	VVGENOMEgmap	CDS	2693004	2693198	.	-	0	transcript_id "TR130795|c0_g1_i130795.mrna1"; gene_id "TR130795|c0_g1_i130795.path1"; gene_name "TR130795|c0_g1_i130795";
chr1	VVGENOMEgmap	exon	2692962	2693392	100.00	-	.	transcript_id "TR130786|c0_g1_i130786.mrna1"; gene_id "TR130786|c0_g1_i130786.path1"; gene_name "TR130786|c0_g1_i130786";
chr1	VVGENOMEgmap	CDS	2693149	2693391	.	-	0	transcript_id "TR130786|c0_g1_i130786.mrna1"; gene_id "TR130786|c0_g1_i130786.path1"; gene_name "TR130786|c0_g1_i130786";
chr1	VVGENOMEgmap	exon	2693346	2693714	92.00	-	.	transcript_id "TR130780|c0_g1_i130780.mrna1"; gene_id "TR130780|c0_g1_i130780.path1"; gene_name "TR130780|c0_g1_i130780";
chr1	VVGENOMEgmap	CDS	2693541	2693654	.	-	0	transcript_id "TR130780|c0_g1_i130780.mrna1"; gene_id "TR130780|c0_g1_i130780.path1"; gene_name "TR130780|c0_g1_i130780";
chr1	VVGENOMEgmap	exon	2696452	2697781	98.00	-	.	transcript_id "TR130789|c0_g1_i130789.mrna1"; gene_id "TR130789|c0_g1_i130789.path1"; gene_name "TR130789|c0_g1_i130789";
chr1	VVGENOMEgmap	CDS	2697658	2697700	.	-	0	transcript_id "TR130789|c0_g1_i130789.mrna1"; gene_id "TR130789|c0_g1_i130789.path1"; gene_name "TR130789|c0_g1_i130789";
chr1	VVGENOMEgmap	exon	2712264	2712317	85.00	+	.	transcript_id "TR146292|c0_g1_i146292.mrna1"; gene_id "TR146292|c0_g1_i146292.path1"; gene_name "TR146292|c0_g1_i146292";
chr1	VVGENOMEgmap	exon	2712750	2712752	100.00	+	.	transcript_id "TR146292|c0_g1_i146292.mrna1"; gene_id "TR146292|c0_g1_i146292.path1"; gene_name "TR146292|c0_g1_i146292";
chr1	VVGENOMEgmap	exon	2713779	2713784	100.00	+	.	transcript_id "TR146292|c0_g1_i146292.mrna1"; gene_id "TR146292|c0_g1_i146292.path1"; gene_name "TR146292|c0_g1_i146292";
chr1	VVGENOMEgmap	exon	2713789	2713790	100.00	+	.	transcript_id "TR146292|c0_g1_i146292.mrna1"; gene_id "TR146292|c0_g1_i146292.path1"; gene_name "TR146292|c0_g1_i146292";
chr1	VVGENOMEgmap	exon	2714126	2714129	100.00	+	.	transcript_id "TR146292|c0_g1_i146292.mrna1"; gene_id "TR146292|c0_g1_i146292.path1"; gene_name "TR146292|c0_g1_i146292";
chr1	VVGENOMEgmap	exon	2715014	2715015	100.00	+	.	transcript_id "TR146292|c0_g1_i146292.mrna1"; gene_id "TR146292|c0_g1_i146292.path1"; gene_name "TR146292|c0_g1_i146292";
chr1	VVGENOMEgmap	exon	2715080	2715085	100.00	+	.	transcript_id "TR146292|c0_g1_i146292.mrna1"; gene_id "TR146292|c0_g1_i146292.path1"; gene_name "TR146292|c0_g1_i146292";
chr1	VVGENOMEgmap	exon	2715095	2715096	100.00	+	.	transcript_id "TR146292|c0_g1_i146292.mrna1"; gene_id "TR146292|c0_g1_i146292.path1"; gene_name "TR146292|c0_g1_i146292";
chr1	VVGENOMEgmap	exon	2716224	2716227	100.00	+	.	transcript_id "TR146292|c0_g1_i146292.mrna1"; gene_id "TR146292|c0_g1_i146292.path1"; gene_name "TR146292|c0_g1_i146292";
chr1	VVGENOMEgmap	exon	2719661	2719670	100.00	+	.	transcript_id "TR146292|c0_g1_i146292.mrna1"; gene_id "TR146292|c0_g1_i146292.path1"; gene_name "TR146292|c0_g1_i146292";
chr1	VVGENOMEgmap	exon	2719679	2719682	100.00	+	.	transcript_id "TR146292|c0_g1_i146292.mrna1"; gene_id "TR146292|c0_g1_i146292.path1"; gene_name "TR146292|c0_g1_i146292";
chr1	VVGENOMEgmap	exon	2719990	2719992	100.00	+	.	transcript_id "TR146292|c0_g1_i146292.mrna1"; gene_id "TR146292|c0_g1_i146292.path1"; gene_name "TR146292|c0_g1_i146292";
chr1	VVGENOMEgmap	exon	2720122	2720124	100.00	+	.	transcript_id "TR146292|c0_g1_i146292.mrna1"; gene_id "TR146292|c0_g1_i146292.path1"; gene_name "TR146292|c0_g1_i146292";
chr1	VVGENOMEgmap	exon	2721166	2721170	100.00	+	.	transcript_id "TR146292|c0_g1_i146292.mrna1"; gene_id "TR146292|c0_g1_i146292.path1"; gene_name "TR146292|c0_g1_i146292";
chr1	VVGENOMEgmap	exon	2721316	2721322	100.00	+	.	transcript_id "TR146292|c0_g1_i146292.mrna1"; gene_id "TR146292|c0_g1_i146292.path1"; gene_name "TR146292|c0_g1_i146292";
chr1	VVGENOMEgmap	CDS	2712315	2712317	.	+	0	transcript_id "TR146292|c0_g1_i146292.mrna1"; gene_id "TR146292|c0_g1_i146292.path1"; gene_name "TR146292|c0_g1_i146292";
chr1	VVGENOMEgmap	CDS	2712750	2712752	.	+	0	transcript_id "TR146292|c0_g1_i146292.mrna1"; gene_id "TR146292|c0_g1_i146292.path1"; gene_name "TR146292|c0_g1_i146292";
chr1	VVGENOMEgmap	CDS	2713779	2713784	.	+	0	transcript_id "TR146292|c0_g1_i146292.mrna1"; gene_id "TR146292|c0_g1_i146292.path1"; gene_name "TR146292|c0_g1_i146292";
chr1	VVGENOMEgmap	CDS	2713789	2713790	.	+	0	transcript_id "TR146292|c0_g1_i146292.mrna1"; gene_id "TR146292|c0_g1_i146292.path1"; gene_name "TR146292|c0_g1_i146292";
chr1	VVGENOMEgmap	CDS	2714126	2714129	.	+	1	transcript_id "TR146292|c0_g1_i146292.mrna1"; gene_id "TR146292|c0_g1_i146292.path1"; gene_name "TR146292|c0_g1_i146292";
chr1	VVGENOMEgmap	CDS	2715014	2715015	.	+	0	transcript_id "TR146292|c0_g1_i146292.mrna1"; gene_id "TR146292|c0_g1_i146292.path1"; gene_name "TR146292|c0_g1_i146292";
chr1	VVGENOMEgmap	CDS	2715080	2715085	.	+	1	transcript_id "TR146292|c0_g1_i146292.mrna1"; gene_id "TR146292|c0_g1_i146292.path1"; gene_name "TR146292|c0_g1_i146292";
chr1	VVGENOMEgmap	CDS	2715095	2715096	.	+	1	transcript_id "TR146292|c0_g1_i146292.mrna1"; gene_id "TR146292|c0_g1_i146292.path1"; gene_name "TR146292|c0_g1_i146292";
chr1	VVGENOMEgmap	CDS	2716224	2716227	.	+	2	transcript_id "TR146292|c0_g1_i146292.mrna1"; gene_id "TR146292|c0_g1_i146292.path1"; gene_name "TR146292|c0_g1_i146292";
chr1	VVGENOMEgmap	CDS	2719661	2719670	.	+	1	transcript_id "TR146292|c0_g1_i146292.mrna1"; gene_id "TR146292|c0_g1_i146292.path1"; gene_name "TR146292|c0_g1_i146292";
chr1	VVGENOMEgmap	exon	2741229	2741467	99.00	-	.	transcript_id "TR37658|c0_g1_i37658.mrna1"; gene_id "TR37658|c0_g1_i37658.path1"; gene_name "TR37658|c0_g1_i37658";
chr1	VVGENOMEgmap	CDS	2741337	2741465	.	-	0	transcript_id "TR37658|c0_g1_i37658.mrna1"; gene_id "TR37658|c0_g1_i37658.path1"; gene_name "TR37658|c0_g1_i37658";
chr1	VVGENOMEgmap	exon	2741773	2742437	99.00	+	.	transcript_id "TR345670|c0_g1_i345670.mrna1"; gene_id "TR345670|c0_g1_i345670.path1"; gene_name "TR345670|c0_g1_i345670";
chr1	VVGENOMEgmap	CDS	2741774	2741842	.	+	0	transcript_id "TR345670|c0_g1_i345670.mrna1"; gene_id "TR345670|c0_g1_i345670.path1"; gene_name "TR345670|c0_g1_i345670";
chr1	VVGENOMEgmap	exon	2742426	2743102	100.00	-	.	transcript_id "TR346692|c0_g1_i346692.mrna1"; gene_id "TR346692|c0_g1_i346692.path1"; gene_name "TR346692|c0_g1_i346692";
chr1	VVGENOMEgmap	CDS	2742462	2742548	.	-	0	transcript_id "TR346692|c0_g1_i346692.mrna1"; gene_id "TR346692|c0_g1_i346692.path1"; gene_name "TR346692|c0_g1_i346692";
chr1	VVGENOMEgmap	exon	2752692	2752984	91.00	+	.	transcript_id "TR42935|c0_g1_i42935.mrna1"; gene_id "TR42935|c0_g1_i42935.path1"; gene_name "TR42935|c0_g1_i42935";
chr1	VVGENOMEgmap	CDS	2752692	2752801	.	+	0	transcript_id "TR42935|c0_g1_i42935.mrna1"; gene_id "TR42935|c0_g1_i42935.path1"; gene_name "TR42935|c0_g1_i42935";
chr1	VVGENOMEgmap	exon	2764742	2765378	99.00	+	.	transcript_id "TR50058|c0_g1_i50058.mrna1"; gene_id "TR50058|c0_g1_i50058.path1"; gene_name "TR50058|c0_g1_i50058";
chr1	VVGENOMEgmap	CDS	2764856	2765017	.	+	0	transcript_id "TR50058|c0_g1_i50058.mrna1"; gene_id "TR50058|c0_g1_i50058.path1"; gene_name "TR50058|c0_g1_i50058";
chr1	VVGENOMEgmap	exon	2782685	2783005	99.00	+	.	transcript_id "TR355090|c0_g1_i355090.mrna1"; gene_id "TR355090|c0_g1_i355090.path1"; gene_name "TR355090|c0_g1_i355090";
chr1	VVGENOMEgmap	CDS	2782927	2783001	.	+	0	transcript_id "TR355090|c0_g1_i355090.mrna1"; gene_id "TR355090|c0_g1_i355090.path1"; gene_name "TR355090|c0_g1_i355090";
chr1	VVGENOMEgmap	exon	2786797	2787306	99.00	-	.	transcript_id "TR348324|c0_g1_i348324.mrna1"; gene_id "TR348324|c0_g1_i348324.path1"; gene_name "TR348324|c0_g1_i348324";
chr1	VVGENOMEgmap	CDS	2787180	2787305	.	-	0	transcript_id "TR348324|c0_g1_i348324.mrna1"; gene_id "TR348324|c0_g1_i348324.path1"; gene_name "TR348324|c0_g1_i348324";
chr1	VVGENOMEgmap	exon	2792405	2792894	99.00	-	.	transcript_id "TR353604|c0_g1_i353604.mrna1"; gene_id "TR353604|c0_g1_i353604.path1"; gene_name "TR353604|c0_g1_i353604";
chr1	VVGENOMEgmap	CDS	2792730	2792894	.	-	0	transcript_id "TR353604|c0_g1_i353604.mrna1"; gene_id "TR353604|c0_g1_i353604.path1"; gene_name "TR353604|c0_g1_i353604";
chr1	VVGENOMEgmap	exon	2792966	2793345	100.00	-	.	transcript_id "TR348830|c0_g1_i348830.mrna1"; gene_id "TR348830|c0_g1_i348830.path1"; gene_name "TR348830|c0_g1_i348830";
chr1	VVGENOMEgmap	CDS	2793132	2793299	.	-	0	transcript_id "TR348830|c0_g1_i348830.mrna1"; gene_id "TR348830|c0_g1_i348830.path1"; gene_name "TR348830|c0_g1_i348830";
chr1	VVGENOMEgmap	exon	2811846	2812068	99.00	+	.	transcript_id "TR347064|c0_g1_i347064.mrna1"; gene_id "TR347064|c0_g1_i347064.path1"; gene_name "TR347064|c0_g1_i347064";
chr1	VVGENOMEgmap	CDS	2811847	2811984	.	+	0	transcript_id "TR347064|c0_g1_i347064.mrna1"; gene_id "TR347064|c0_g1_i347064.path1"; gene_name "TR347064|c0_g1_i347064";
chr1	VVGENOMEgmap	exon	2811846	2812090	99.00	+	.	transcript_id "TR347063|c0_g1_i347063.mrna1"; gene_id "TR347063|c0_g1_i347063.path1"; gene_name "TR347063|c0_g1_i347063";
chr1	VVGENOMEgmap	CDS	2811947	2812090	.	+	0	transcript_id "TR347063|c0_g1_i347063.mrna1"; gene_id "TR347063|c0_g1_i347063.path1"; gene_name "TR347063|c0_g1_i347063";
chr1	VVGENOMEgmap	exon	2843415	2844191	98.00	-	.	transcript_id "TR352168|c0_g1_i352168.mrna1"; gene_id "TR352168|c0_g1_i352168.path1"; gene_name "TR352168|c0_g1_i352168";
chr1	VVGENOMEgmap	CDS	2843688	2843861	.	-	0	transcript_id "TR352168|c0_g1_i352168.mrna1"; gene_id "TR352168|c0_g1_i352168.path1"; gene_name "TR352168|c0_g1_i352168";
chr1	VVGENOMEgmap	exon	2844658	2844697	97.00	+	.	transcript_id "TR8119|c0_g1_i8119.mrna2"; gene_id "TR8119|c0_g1_i8119.path2"; gene_name "TR8119|c0_g1_i8119";
chr1	VVGENOMEgmap	exon	2849769	2849875	92.00	+	.	transcript_id "TR319294|c0_g1_i319294.mrna3"; gene_id "TR319294|c0_g1_i319294.path3"; gene_name "TR319294|c0_g1_i319294";
chr1	VVGENOMEgmap	exon	2849903	2850067	96.00	+	.	transcript_id "TR319294|c0_g1_i319294.mrna3"; gene_id "TR319294|c0_g1_i319294.path3"; gene_name "TR319294|c0_g1_i319294";
chr1	VVGENOMEgmap	CDS	2849770	2849875	.	+	0	transcript_id "TR319294|c0_g1_i319294.mrna3"; gene_id "TR319294|c0_g1_i319294.path3"; gene_name "TR319294|c0_g1_i319294";
chr1	VVGENOMEgmap	CDS	2849903	2849953	.	+	2	transcript_id "TR319294|c0_g1_i319294.mrna3"; gene_id "TR319294|c0_g1_i319294.path3"; gene_name "TR319294|c0_g1_i319294";
chr1	VVGENOMEgmap	exon	2851982	2852591	100.00	+	.	transcript_id "TR342438|c0_g1_i342438.mrna1"; gene_id "TR342438|c0_g1_i342438.path1"; gene_name "TR342438|c0_g1_i342438";
chr1	VVGENOMEgmap	CDS	2851983	2852126	.	+	0	transcript_id "TR342438|c0_g1_i342438.mrna1"; gene_id "TR342438|c0_g1_i342438.path1"; gene_name "TR342438|c0_g1_i342438";
chr1	VVGENOMEgmap	exon	2854427	2854781	100.00	-	.	transcript_id "TR6651|c0_g1_i6651.mrna1"; gene_id "TR6651|c0_g1_i6651.path1"; gene_name "TR6651|c0_g1_i6651";
chr1	VVGENOMEgmap	CDS	2854518	2854781	.	-	0	transcript_id "TR6651|c0_g1_i6651.mrna1"; gene_id "TR6651|c0_g1_i6651.path1"; gene_name "TR6651|c0_g1_i6651";
chr1	VVGENOMEgmap	exon	2856374	2856870	99.00	-	.	transcript_id "TR357613|c0_g1_i357613.mrna1"; gene_id "TR357613|c0_g1_i357613.path1"; gene_name "TR357613|c0_g1_i357613";
chr1	VVGENOMEgmap	CDS	2856727	2856870	.	-	0	transcript_id "TR357613|c0_g1_i357613.mrna1"; gene_id "TR357613|c0_g1_i357613.path1"; gene_name "TR357613|c0_g1_i357613";
chr1	VVGENOMEgmap	exon	2857834	2858149	97.00	-	.	transcript_id "TR353533|c0_g1_i353533.mrna1"; gene_id "TR353533|c0_g1_i353533.path1"; gene_name "TR353533|c0_g1_i353533";
chr1	VVGENOMEgmap	CDS	2857864	2857920	.	-	0	transcript_id "TR353533|c0_g1_i353533.mrna1"; gene_id "TR353533|c0_g1_i353533.path1"; gene_name "TR353533|c0_g1_i353533";
chr1	VVGENOMEgmap	exon	2900702	2901537	97.00	+	.	transcript_id "TR6509|c0_g1_i6509.mrna1"; gene_id "TR6509|c0_g1_i6509.path1"; gene_name "TR6509|c0_g1_i6509";
chr1	VVGENOMEgmap	CDS	2900881	2901008	.	+	0	transcript_id "TR6509|c0_g1_i6509.mrna1"; gene_id "TR6509|c0_g1_i6509.path1"; gene_name "TR6509|c0_g1_i6509";
chr1	VVGENOMEgmap	exon	2900702	2901537	97.00	+	.	transcript_id "TR6510|c0_g1_i6510.mrna1"; gene_id "TR6510|c0_g1_i6510.path1"; gene_name "TR6510|c0_g1_i6510";
chr1	VVGENOMEgmap	CDS	2900881	2901008	.	+	0	transcript_id "TR6510|c0_g1_i6510.mrna1"; gene_id "TR6510|c0_g1_i6510.path1"; gene_name "TR6510|c0_g1_i6510";
chr1	VVGENOMEgmap	exon	2904496	2905304	97.00	-	.	transcript_id "TR347082|c0_g1_i347082.mrna1"; gene_id "TR347082|c0_g1_i347082.path1"; gene_name "TR347082|c0_g1_i347082";
chr1	VVGENOMEgmap	CDS	2904816	2904881	.	-	0	transcript_id "TR347082|c0_g1_i347082.mrna1"; gene_id "TR347082|c0_g1_i347082.path1"; gene_name "TR347082|c0_g1_i347082";
chr1	VVGENOMEgmap	exon	2931980	2932763	97.00	-	.	transcript_id "TR345665|c0_g1_i345665.mrna1"; gene_id "TR345665|c0_g1_i345665.path1"; gene_name "TR345665|c0_g1_i345665";
chr1	VVGENOMEgmap	CDS	2932370	2932480	.	-	0	transcript_id "TR345665|c0_g1_i345665.mrna1"; gene_id "TR345665|c0_g1_i345665.path1"; gene_name "TR345665|c0_g1_i345665";
chr1	VVGENOMEgmap	exon	2932967	2933316	98.00	+	.	transcript_id "TR357692|c0_g1_i357692.mrna1"; gene_id "TR357692|c0_g1_i357692.path1"; gene_name "TR357692|c0_g1_i357692";
chr1	VVGENOMEgmap	CDS	2933198	2933256	.	+	0	transcript_id "TR357692|c0_g1_i357692.mrna1"; gene_id "TR357692|c0_g1_i357692.path1"; gene_name "TR357692|c0_g1_i357692";
chr1	VVGENOMEgmap	exon	2968576	2969269	99.00	-	.	transcript_id "TR2387|c0_g1_i2387.mrna1"; gene_id "TR2387|c0_g1_i2387.path1"; gene_name "TR2387|c0_g1_i2387";
chr1	VVGENOMEgmap	CDS	2969017	2969166	.	-	0	transcript_id "TR2387|c0_g1_i2387.mrna1"; gene_id "TR2387|c0_g1_i2387.path1"; gene_name "TR2387|c0_g1_i2387";
chr1	VVGENOMEgmap	exon	2970458	2971104	99.00	+	.	transcript_id "TR2440|c0_g1_i2440.mrna1"; gene_id "TR2440|c0_g1_i2440.path1"; gene_name "TR2440|c0_g1_i2440";
chr1	VVGENOMEgmap	CDS	2970885	2971034	.	+	0	transcript_id "TR2440|c0_g1_i2440.mrna1"; gene_id "TR2440|c0_g1_i2440.path1"; gene_name "TR2440|c0_g1_i2440";
chr1	VVGENOMEgmap	exon	2972210	2972460	96.00	+	.	transcript_id "TR69542|c0_g1_i69542.mrna1"; gene_id "TR69542|c0_g1_i69542.path1"; gene_name "TR69542|c0_g1_i69542";
chr1	VVGENOMEgmap	CDS	2972266	2972385	.	+	0	transcript_id "TR69542|c0_g1_i69542.mrna1"; gene_id "TR69542|c0_g1_i69542.path1"; gene_name "TR69542|c0_g1_i69542";
chr1	VVGENOMEgmap	exon	2972210	2972460	96.00	+	.	transcript_id "TR69550|c0_g1_i69550.mrna1"; gene_id "TR69550|c0_g1_i69550.path1"; gene_name "TR69550|c0_g1_i69550";
chr1	VVGENOMEgmap	CDS	2972266	2972385	.	+	0	transcript_id "TR69550|c0_g1_i69550.mrna1"; gene_id "TR69550|c0_g1_i69550.path1"; gene_name "TR69550|c0_g1_i69550";
chr1	VVGENOMEgmap	exon	2972213	2972429	96.00	+	.	transcript_id "TR69548|c0_g1_i69548.mrna1"; gene_id "TR69548|c0_g1_i69548.path1"; gene_name "TR69548|c0_g1_i69548";
chr1	VVGENOMEgmap	exon	2973728	2973729	100.00	+	.	transcript_id "TR69548|c0_g1_i69548.mrna1"; gene_id "TR69548|c0_g1_i69548.path1"; gene_name "TR69548|c0_g1_i69548";
chr1	VVGENOMEgmap	exon	2974174	2974181	100.00	+	.	transcript_id "TR69548|c0_g1_i69548.mrna1"; gene_id "TR69548|c0_g1_i69548.path1"; gene_name "TR69548|c0_g1_i69548";
chr1	VVGENOMEgmap	exon	2976269	2976271	100.00	+	.	transcript_id "TR69548|c0_g1_i69548.mrna1"; gene_id "TR69548|c0_g1_i69548.path1"; gene_name "TR69548|c0_g1_i69548";
chr1	VVGENOMEgmap	exon	2977304	2977306	100.00	+	.	transcript_id "TR69548|c0_g1_i69548.mrna1"; gene_id "TR69548|c0_g1_i69548.path1"; gene_name "TR69548|c0_g1_i69548";
chr1	VVGENOMEgmap	exon	2981147	2981152	100.00	+	.	transcript_id "TR69548|c0_g1_i69548.mrna1"; gene_id "TR69548|c0_g1_i69548.path1"; gene_name "TR69548|c0_g1_i69548";
chr1	VVGENOMEgmap	exon	2988385	2988387	100.00	+	.	transcript_id "TR69548|c0_g1_i69548.mrna1"; gene_id "TR69548|c0_g1_i69548.path1"; gene_name "TR69548|c0_g1_i69548";
chr1	VVGENOMEgmap	exon	2990576	2990577	100.00	+	.	transcript_id "TR69548|c0_g1_i69548.mrna1"; gene_id "TR69548|c0_g1_i69548.path1"; gene_name "TR69548|c0_g1_i69548";
chr1	VVGENOMEgmap	exon	2998289	2998291	100.00	+	.	transcript_id "TR69548|c0_g1_i69548.mrna1"; gene_id "TR69548|c0_g1_i69548.path1"; gene_name "TR69548|c0_g1_i69548";
chr1	VVGENOMEgmap	exon	3003265	3003271	100.00	+	.	transcript_id "TR69548|c0_g1_i69548.mrna1"; gene_id "TR69548|c0_g1_i69548.path1"; gene_name "TR69548|c0_g1_i69548";
chr1	VVGENOMEgmap	exon	3006499	3006500	100.00	+	.	transcript_id "TR69548|c0_g1_i69548.mrna1"; gene_id "TR69548|c0_g1_i69548.path1"; gene_name "TR69548|c0_g1_i69548";
chr1	VVGENOMEgmap	exon	3008330	3008335	100.00	+	.	transcript_id "TR69548|c0_g1_i69548.mrna1"; gene_id "TR69548|c0_g1_i69548.path1"; gene_name "TR69548|c0_g1_i69548";
chr1	VVGENOMEgmap	exon	3011783	3011791	77.00	+	.	transcript_id "TR69548|c0_g1_i69548.mrna1"; gene_id "TR69548|c0_g1_i69548.path1"; gene_name "TR69548|c0_g1_i69548";
chr1	VVGENOMEgmap	CDS	2972266	2972385	.	+	0	transcript_id "TR69548|c0_g1_i69548.mrna1"; gene_id "TR69548|c0_g1_i69548.path1"; gene_name "TR69548|c0_g1_i69548";
chr1	VVGENOMEgmap	exon	2972215	2972460	96.00	+	.	transcript_id "TR69538|c0_g1_i69538.mrna1"; gene_id "TR69538|c0_g1_i69538.path1"; gene_name "TR69538|c0_g1_i69538";
chr1	VVGENOMEgmap	CDS	2972266	2972385	.	+	0	transcript_id "TR69538|c0_g1_i69538.mrna1"; gene_id "TR69538|c0_g1_i69538.path1"; gene_name "TR69538|c0_g1_i69538";
chr1	VVGENOMEgmap	exon	2972215	2972460	96.00	+	.	transcript_id "TR69544|c0_g1_i69544.mrna1"; gene_id "TR69544|c0_g1_i69544.path1"; gene_name "TR69544|c0_g1_i69544";
chr1	VVGENOMEgmap	CDS	2972266	2972385	.	+	0	transcript_id "TR69544|c0_g1_i69544.mrna1"; gene_id "TR69544|c0_g1_i69544.path1"; gene_name "TR69544|c0_g1_i69544";
chr1	VVGENOMEgmap	exon	2992245	2992509	95.00	-	.	transcript_id "TR155168|c0_g1_i155168.mrna1"; gene_id "TR155168|c0_g1_i155168.path1"; gene_name "TR155168|c0_g1_i155168";
chr1	VVGENOMEgmap	CDS	2992335	2992436	.	-	0	transcript_id "TR155168|c0_g1_i155168.mrna1"; gene_id "TR155168|c0_g1_i155168.path1"; gene_name "TR155168|c0_g1_i155168";
chr1	VVGENOMEgmap	exon	2992288	2992509	95.00	-	.	transcript_id "TR155166|c0_g1_i155166.mrna1"; gene_id "TR155166|c0_g1_i155166.path1"; gene_name "TR155166|c0_g1_i155166";
chr1	VVGENOMEgmap	CDS	2992335	2992436	.	-	0	transcript_id "TR155166|c0_g1_i155166.mrna1"; gene_id "TR155166|c0_g1_i155166.path1"; gene_name "TR155166|c0_g1_i155166";
chr1	VVGENOMEgmap	exon	3007844	3008216	97.00	-	.	transcript_id "TR177857|c0_g1_i177857.mrna1"; gene_id "TR177857|c0_g1_i177857.path1"; gene_name "TR177857|c0_g1_i177857";
chr1	VVGENOMEgmap	CDS	3007860	3007931	.	-	0	transcript_id "TR177857|c0_g1_i177857.mrna1"; gene_id "TR177857|c0_g1_i177857.path1"; gene_name "TR177857|c0_g1_i177857";
chr1	VVGENOMEgmap	exon	3008564	3009199	97.00	-	.	transcript_id "TR177859|c0_g1_i177859.mrna1"; gene_id "TR177859|c0_g1_i177859.path1"; gene_name "TR177859|c0_g1_i177859";
chr1	VVGENOMEgmap	CDS	3009065	3009199	.	-	0	transcript_id "TR177859|c0_g1_i177859.mrna1"; gene_id "TR177859|c0_g1_i177859.path1"; gene_name "TR177859|c0_g1_i177859";
chr1	VVGENOMEgmap	exon	3008650	3009010	98.00	-	.	transcript_id "TR177845|c0_g1_i177845.mrna1"; gene_id "TR177845|c0_g1_i177845.path1"; gene_name "TR177845|c0_g1_i177845";
chr1	VVGENOMEgmap	CDS	3008731	3008859	.	-	0	transcript_id "TR177845|c0_g1_i177845.mrna1"; gene_id "TR177845|c0_g1_i177845.path1"; gene_name "TR177845|c0_g1_i177845";
chr1	VVGENOMEgmap	exon	3008884	3009309	98.00	-	.	transcript_id "TR177855|c0_g1_i177855.mrna1"; gene_id "TR177855|c0_g1_i177855.path1"; gene_name "TR177855|c0_g1_i177855";
chr1	VVGENOMEgmap	CDS	3009065	3009226	.	-	0	transcript_id "TR177855|c0_g1_i177855.mrna1"; gene_id "TR177855|c0_g1_i177855.path1"; gene_name "TR177855|c0_g1_i177855";
chr1	VVGENOMEgmap	exon	3008988	3009480	99.00	-	.	transcript_id "TR177856|c0_g1_i177856.mrna1"; gene_id "TR177856|c0_g1_i177856.path1"; gene_name "TR177856|c0_g1_i177856";
chr1	VVGENOMEgmap	CDS	3009065	3009226	.	-	0	transcript_id "TR177856|c0_g1_i177856.mrna1"; gene_id "TR177856|c0_g1_i177856.path1"; gene_name "TR177856|c0_g1_i177856";
chr1	VVGENOMEgmap	exon	3010299	3011109	99.00	-	.	transcript_id "TR342832|c0_g1_i342832.mrna1"; gene_id "TR342832|c0_g1_i342832.path1"; gene_name "TR342832|c0_g1_i342832";
chr1	VVGENOMEgmap	CDS	3010661	3010771	.	-	0	transcript_id "TR342832|c0_g1_i342832.mrna1"; gene_id "TR342832|c0_g1_i342832.path1"; gene_name "TR342832|c0_g1_i342832";
chr1	VVGENOMEgmap	exon	3012906	3013150	99.00	+	.	transcript_id "TR342267|c0_g1_i342267.mrna1"; gene_id "TR342267|c0_g1_i342267.path1"; gene_name "TR342267|c0_g1_i342267";
chr1	VVGENOMEgmap	CDS	3012907	3012997	.	+	0	transcript_id "TR342267|c0_g1_i342267.mrna1"; gene_id "TR342267|c0_g1_i342267.path1"; gene_name "TR342267|c0_g1_i342267";
chr1	VVGENOMEgmap	exon	3021390	3021641	97.00	+	.	transcript_id "TR286433|c0_g1_i286433.mrna1"; gene_id "TR286433|c0_g1_i286433.path1"; gene_name "TR286433|c0_g1_i286433";
chr1	VVGENOMEgmap	CDS	3021390	3021576	.	+	0	transcript_id "TR286433|c0_g1_i286433.mrna1"; gene_id "TR286433|c0_g1_i286433.path1"; gene_name "TR286433|c0_g1_i286433";
chr1	VVGENOMEgmap	exon	3021617	3021881	98.00	-	.	transcript_id "TR286437|c0_g1_i286437.mrna1"; gene_id "TR286437|c0_g1_i286437.path1"; gene_name "TR286437|c0_g1_i286437";
chr1	VVGENOMEgmap	CDS	3021779	3021807	.	-	0	transcript_id "TR286437|c0_g1_i286437.mrna1"; gene_id "TR286437|c0_g1_i286437.path1"; gene_name "TR286437|c0_g1_i286437";
chr1	VVGENOMEgmap	exon	3021617	3021881	92.00	-	.	transcript_id "TR286450|c0_g1_i286450.mrna1"; gene_id "TR286450|c0_g1_i286450.path1"; gene_name "TR286450|c0_g1_i286450";
chr1	VVGENOMEgmap	CDS	3021746	3021807	.	-	0	transcript_id "TR286450|c0_g1_i286450.mrna1"; gene_id "TR286450|c0_g1_i286450.path1"; gene_name "TR286450|c0_g1_i286450";
chr1	VVGENOMEgmap	exon	3021617	3021894	98.00	-	.	transcript_id "TR286454|c0_g1_i286454.mrna1"; gene_id "TR286454|c0_g1_i286454.path1"; gene_name "TR286454|c0_g1_i286454";
chr1	VVGENOMEgmap	CDS	3021779	3021807	.	-	0	transcript_id "TR286454|c0_g1_i286454.mrna1"; gene_id "TR286454|c0_g1_i286454.path1"; gene_name "TR286454|c0_g1_i286454";
chr1	VVGENOMEgmap	exon	3021617	3021684	100.00	-	.	transcript_id "TR286430|c0_g1_i286430.mrna1"; gene_id "TR286430|c0_g1_i286430.path1"; gene_name "TR286430|c0_g1_i286430";
chr1	VVGENOMEgmap	exon	3021708	3021897	97.00	-	.	transcript_id "TR286430|c0_g1_i286430.mrna1"; gene_id "TR286430|c0_g1_i286430.path1"; gene_name "TR286430|c0_g1_i286430";
chr1	VVGENOMEgmap	CDS	3021746	3021807	.	-	0	transcript_id "TR286430|c0_g1_i286430.mrna1"; gene_id "TR286430|c0_g1_i286430.path1"; gene_name "TR286430|c0_g1_i286430";
chr1	VVGENOMEgmap	exon	3021617	3021897	98.00	-	.	transcript_id "TR286436|c0_g1_i286436.mrna1"; gene_id "TR286436|c0_g1_i286436.path1"; gene_name "TR286436|c0_g1_i286436";
chr1	VVGENOMEgmap	CDS	3021779	3021807	.	-	0	transcript_id "TR286436|c0_g1_i286436.mrna1"; gene_id "TR286436|c0_g1_i286436.path1"; gene_name "TR286436|c0_g1_i286436";
chr1	VVGENOMEgmap	exon	3021617	3021684	100.00	-	.	transcript_id "TR286449|c0_g1_i286449.mrna1"; gene_id "TR286449|c0_g1_i286449.path1"; gene_name "TR286449|c0_g1_i286449";
chr1	VVGENOMEgmap	exon	3021708	3022061	98.00	-	.	transcript_id "TR286449|c0_g1_i286449.mrna1"; gene_id "TR286449|c0_g1_i286449.path1"; gene_name "TR286449|c0_g1_i286449";
chr1	VVGENOMEgmap	CDS	3021746	3021807	.	-	0	transcript_id "TR286449|c0_g1_i286449.mrna1"; gene_id "TR286449|c0_g1_i286449.path1"; gene_name "TR286449|c0_g1_i286449";
chr1	VVGENOMEgmap	exon	3021617	3022378	97.00	-	.	transcript_id "TR286445|c0_g1_i286445.mrna1"; gene_id "TR286445|c0_g1_i286445.path1"; gene_name "TR286445|c0_g1_i286445";
chr1	VVGENOMEgmap	CDS	3021779	3021807	.	-	0	transcript_id "TR286445|c0_g1_i286445.mrna1"; gene_id "TR286445|c0_g1_i286445.path1"; gene_name "TR286445|c0_g1_i286445";
chr1	VVGENOMEgmap	exon	3021617	3021684	100.00	-	.	transcript_id "TR286448|c0_g1_i286448.mrna1"; gene_id "TR286448|c0_g1_i286448.path1"; gene_name "TR286448|c0_g1_i286448";
chr1	VVGENOMEgmap	exon	3021708	3022378	97.00	-	.	transcript_id "TR286448|c0_g1_i286448.mrna1"; gene_id "TR286448|c0_g1_i286448.path1"; gene_name "TR286448|c0_g1_i286448";
chr1	VVGENOMEgmap	CDS	3021779	3021807	.	-	0	transcript_id "TR286448|c0_g1_i286448.mrna1"; gene_id "TR286448|c0_g1_i286448.path1"; gene_name "TR286448|c0_g1_i286448";
chr1	VVGENOMEgmap	exon	3021617	3021684	100.00	-	.	transcript_id "TR286427|c0_g1_i286427.mrna1"; gene_id "TR286427|c0_g1_i286427.path1"; gene_name "TR286427|c0_g1_i286427";
chr1	VVGENOMEgmap	exon	3021708	3022698	97.00	-	.	transcript_id "TR286427|c0_g1_i286427.mrna1"; gene_id "TR286427|c0_g1_i286427.path1"; gene_name "TR286427|c0_g1_i286427";
chr1	VVGENOMEgmap	CDS	3021746	3021807	.	-	0	transcript_id "TR286427|c0_g1_i286427.mrna1"; gene_id "TR286427|c0_g1_i286427.path1"; gene_name "TR286427|c0_g1_i286427";
chr1	VVGENOMEgmap	exon	3021617	3021684	100.00	-	.	transcript_id "TR286432|c0_g1_i286432.mrna1"; gene_id "TR286432|c0_g1_i286432.path1"; gene_name "TR286432|c0_g1_i286432";
chr1	VVGENOMEgmap	exon	3021708	3022698	97.00	-	.	transcript_id "TR286432|c0_g1_i286432.mrna1"; gene_id "TR286432|c0_g1_i286432.path1"; gene_name "TR286432|c0_g1_i286432";
chr1	VVGENOMEgmap	CDS	3021779	3021807	.	-	0	transcript_id "TR286432|c0_g1_i286432.mrna1"; gene_id "TR286432|c0_g1_i286432.path1"; gene_name "TR286432|c0_g1_i286432";
chr1	VVGENOMEgmap	exon	3021617	3022698	97.00	-	.	transcript_id "TR286435|c0_g1_i286435.mrna1"; gene_id "TR286435|c0_g1_i286435.path1"; gene_name "TR286435|c0_g1_i286435";
chr1	VVGENOMEgmap	CDS	3021746	3021807	.	-	0	transcript_id "TR286435|c0_g1_i286435.mrna1"; gene_id "TR286435|c0_g1_i286435.path1"; gene_name "TR286435|c0_g1_i286435";
chr1	VVGENOMEgmap	exon	3021617	3021684	100.00	-	.	transcript_id "TR286443|c0_g1_i286443.mrna1"; gene_id "TR286443|c0_g1_i286443.path1"; gene_name "TR286443|c0_g1_i286443";
chr1	VVGENOMEgmap	exon	3021708	3022698	97.00	-	.	transcript_id "TR286443|c0_g1_i286443.mrna1"; gene_id "TR286443|c0_g1_i286443.path1"; gene_name "TR286443|c0_g1_i286443";
chr1	VVGENOMEgmap	CDS	3021746	3021807	.	-	0	transcript_id "TR286443|c0_g1_i286443.mrna1"; gene_id "TR286443|c0_g1_i286443.path1"; gene_name "TR286443|c0_g1_i286443";
chr1	VVGENOMEgmap	exon	3021617	3022698	97.00	-	.	transcript_id "TR286446|c0_g1_i286446.mrna1"; gene_id "TR286446|c0_g1_i286446.path1"; gene_name "TR286446|c0_g1_i286446";
chr1	VVGENOMEgmap	CDS	3021779	3021807	.	-	0	transcript_id "TR286446|c0_g1_i286446.mrna1"; gene_id "TR286446|c0_g1_i286446.path1"; gene_name "TR286446|c0_g1_i286446";
chr1	VVGENOMEgmap	exon	3021643	3021894	91.00	-	.	transcript_id "TR286451|c0_g1_i286451.mrna1"; gene_id "TR286451|c0_g1_i286451.path1"; gene_name "TR286451|c0_g1_i286451";
chr1	VVGENOMEgmap	CDS	3021746	3021807	.	-	0	transcript_id "TR286451|c0_g1_i286451.mrna1"; gene_id "TR286451|c0_g1_i286451.path1"; gene_name "TR286451|c0_g1_i286451";
chr1	VVGENOMEgmap	exon	3022356	3022698	97.00	-	.	transcript_id "TR286455|c0_g1_i286455.mrna1"; gene_id "TR286455|c0_g1_i286455.path1"; gene_name "TR286455|c0_g1_i286455";
chr1	VVGENOMEgmap	CDS	3022612	3022696	.	-	0	transcript_id "TR286455|c0_g1_i286455.mrna1"; gene_id "TR286455|c0_g1_i286455.path1"; gene_name "TR286455|c0_g1_i286455";
chr1	VVGENOMEgmap	exon	3022982	3022983	100.00	+	.	transcript_id "TR294186|c0_g1_i294186.mrna1"; gene_id "TR294186|c0_g1_i294186.path1"; gene_name "TR294186|c0_g1_i294186";
chr1	VVGENOMEgmap	exon	3024835	3025238	98.00	+	.	transcript_id "TR294186|c0_g1_i294186.mrna1"; gene_id "TR294186|c0_g1_i294186.path1"; gene_name "TR294186|c0_g1_i294186";
chr1	VVGENOMEgmap	CDS	3025110	3025199	.	+	0	transcript_id "TR294186|c0_g1_i294186.mrna1"; gene_id "TR294186|c0_g1_i294186.path1"; gene_name "TR294186|c0_g1_i294186";
chr1	VVGENOMEgmap	exon	3022982	3022983	100.00	+	.	transcript_id "TR294201|c0_g1_i294201.mrna1"; gene_id "TR294201|c0_g1_i294201.path1"; gene_name "TR294201|c0_g1_i294201";
chr1	VVGENOMEgmap	exon	3024835	3025384	98.00	+	.	transcript_id "TR294201|c0_g1_i294201.mrna1"; gene_id "TR294201|c0_g1_i294201.path1"; gene_name "TR294201|c0_g1_i294201";
chr1	VVGENOMEgmap	CDS	3025110	3025199	.	+	0	transcript_id "TR294201|c0_g1_i294201.mrna1"; gene_id "TR294201|c0_g1_i294201.path1"; gene_name "TR294201|c0_g1_i294201";
chr1	VVGENOMEgmap	exon	3023647	3024193	98.00	-	.	transcript_id "TR286453|c0_g1_i286453.mrna1"; gene_id "TR286453|c0_g1_i286453.path1"; gene_name "TR286453|c0_g1_i286453";
chr1	VVGENOMEgmap	CDS	3024166	3024191	.	-	0	transcript_id "TR286453|c0_g1_i286453.mrna1"; gene_id "TR286453|c0_g1_i286453.path1"; gene_name "TR286453|c0_g1_i286453";
chr1	VVGENOMEgmap	exon	3023789	3024373	97.00	-	.	transcript_id "TR286434|c0_g1_i286434.mrna1"; gene_id "TR286434|c0_g1_i286434.path1"; gene_name "TR286434|c0_g1_i286434";
chr1	VVGENOMEgmap	CDS	3024176	3024373	.	-	0	transcript_id "TR286434|c0_g1_i286434.mrna1"; gene_id "TR286434|c0_g1_i286434.path1"; gene_name "TR286434|c0_g1_i286434";
chr1	VVGENOMEgmap	exon	3023830	3024193	97.00	-	.	transcript_id "TR286444|c0_g1_i286444.mrna1"; gene_id "TR286444|c0_g1_i286444.path1"; gene_name "TR286444|c0_g1_i286444";
chr1	VVGENOMEgmap	CDS	3024166	3024191	.	-	0	transcript_id "TR286444|c0_g1_i286444.mrna1"; gene_id "TR286444|c0_g1_i286444.path1"; gene_name "TR286444|c0_g1_i286444";
chr1	VVGENOMEgmap	exon	3024112	3024373	98.00	-	.	transcript_id "TR286452|c0_g1_i286452.mrna1"; gene_id "TR286452|c0_g1_i286452.path1"; gene_name "TR286452|c0_g1_i286452";
chr1	VVGENOMEgmap	CDS	3024176	3024373	.	-	0	transcript_id "TR286452|c0_g1_i286452.mrna1"; gene_id "TR286452|c0_g1_i286452.path1"; gene_name "TR286452|c0_g1_i286452";
chr1	VVGENOMEgmap	exon	3024375	3024888	98.00	+	.	transcript_id "TR294184|c0_g1_i294184.mrna1"; gene_id "TR294184|c0_g1_i294184.path1"; gene_name "TR294184|c0_g1_i294184";
chr1	VVGENOMEgmap	CDS	3024720	3024809	.	+	0	transcript_id "TR294184|c0_g1_i294184.mrna1"; gene_id "TR294184|c0_g1_i294184.path1"; gene_name "TR294184|c0_g1_i294184";
chr1	VVGENOMEgmap	exon	3024375	3025122	98.00	+	.	transcript_id "TR294192|c0_g1_i294192.mrna1"; gene_id "TR294192|c0_g1_i294192.path1"; gene_name "TR294192|c0_g1_i294192";
chr1	VVGENOMEgmap	CDS	3024720	3024809	.	+	0	transcript_id "TR294192|c0_g1_i294192.mrna1"; gene_id "TR294192|c0_g1_i294192.path1"; gene_name "TR294192|c0_g1_i294192";
chr1	VVGENOMEgmap	exon	3024375	3025122	98.00	+	.	transcript_id "TR294193|c0_g1_i294193.mrna1"; gene_id "TR294193|c0_g1_i294193.path1"; gene_name "TR294193|c0_g1_i294193";
chr1	VVGENOMEgmap	CDS	3024720	3024809	.	+	0	transcript_id "TR294193|c0_g1_i294193.mrna1"; gene_id "TR294193|c0_g1_i294193.path1"; gene_name "TR294193|c0_g1_i294193";
chr1	VVGENOMEgmap	exon	3024375	3025122	98.00	+	.	transcript_id "TR294197|c0_g1_i294197.mrna1"; gene_id "TR294197|c0_g1_i294197.path1"; gene_name "TR294197|c0_g1_i294197";
chr1	VVGENOMEgmap	CDS	3024720	3024809	.	+	0	transcript_id "TR294197|c0_g1_i294197.mrna1"; gene_id "TR294197|c0_g1_i294197.path1"; gene_name "TR294197|c0_g1_i294197";
chr1	VVGENOMEgmap	exon	3024375	3025340	98.00	+	.	transcript_id "TR294200|c0_g1_i294200.mrna1"; gene_id "TR294200|c0_g1_i294200.path1"; gene_name "TR294200|c0_g1_i294200";
chr1	VVGENOMEgmap	CDS	3025110	3025199	.	+	0	transcript_id "TR294200|c0_g1_i294200.mrna1"; gene_id "TR294200|c0_g1_i294200.path1"; gene_name "TR294200|c0_g1_i294200";
chr1	VVGENOMEgmap	exon	3024486	3025384	98.00	+	.	transcript_id "TR294198|c0_g1_i294198.mrna1"; gene_id "TR294198|c0_g1_i294198.path1"; gene_name "TR294198|c0_g1_i294198";
chr1	VVGENOMEgmap	CDS	3025110	3025199	.	+	0	transcript_id "TR294198|c0_g1_i294198.mrna1"; gene_id "TR294198|c0_g1_i294198.path1"; gene_name "TR294198|c0_g1_i294198";
chr1	VVGENOMEgmap	exon	3025199	3025758	99.00	+	.	transcript_id "TR294202|c0_g1_i294202.mrna1"; gene_id "TR294202|c0_g1_i294202.path1"; gene_name "TR294202|c0_g1_i294202";
chr1	VVGENOMEgmap	CDS	3025584	3025757	.	+	0	transcript_id "TR294202|c0_g1_i294202.mrna1"; gene_id "TR294202|c0_g1_i294202.path1"; gene_name "TR294202|c0_g1_i294202";
chr1	VVGENOMEgmap	exon	3027081	3028862	98.00	+	.	transcript_id "TR294187|c0_g1_i294187.mrna1"; gene_id "TR294187|c0_g1_i294187.path1"; gene_name "TR294187|c0_g1_i294187";
chr1	VVGENOMEgmap	CDS	3027320	3027508	.	+	0	transcript_id "TR294187|c0_g1_i294187.mrna1"; gene_id "TR294187|c0_g1_i294187.path1"; gene_name "TR294187|c0_g1_i294187";
chr1	VVGENOMEgmap	exon	3027081	3028947	97.00	+	.	transcript_id "TR294194|c0_g1_i294194.mrna1"; gene_id "TR294194|c0_g1_i294194.path1"; gene_name "TR294194|c0_g1_i294194";
chr1	VVGENOMEgmap	CDS	3027320	3027508	.	+	0	transcript_id "TR294194|c0_g1_i294194.mrna1"; gene_id "TR294194|c0_g1_i294194.path1"; gene_name "TR294194|c0_g1_i294194";
chr1	VVGENOMEgmap	exon	3027154	3028947	97.00	+	.	transcript_id "TR294188|c0_g1_i294188.mrna1"; gene_id "TR294188|c0_g1_i294188.path1"; gene_name "TR294188|c0_g1_i294188";
chr1	VVGENOMEgmap	CDS	3027320	3027508	.	+	0	transcript_id "TR294188|c0_g1_i294188.mrna1"; gene_id "TR294188|c0_g1_i294188.path1"; gene_name "TR294188|c0_g1_i294188";
chr1	VVGENOMEgmap	exon	3027468	3028359	97.00	+	.	transcript_id "TR294199|c0_g1_i294199.mrna1"; gene_id "TR294199|c0_g1_i294199.path1"; gene_name "TR294199|c0_g1_i294199";
chr1	VVGENOMEgmap	CDS	3027997	3028107	.	+	0	transcript_id "TR294199|c0_g1_i294199.mrna1"; gene_id "TR294199|c0_g1_i294199.path1"; gene_name "TR294199|c0_g1_i294199";
chr1	VVGENOMEgmap	exon	3027552	3028862	98.00	+	.	transcript_id "TR294185|c0_g1_i294185.mrna1"; gene_id "TR294185|c0_g1_i294185.path1"; gene_name "TR294185|c0_g1_i294185";
chr1	VVGENOMEgmap	CDS	3027997	3028107	.	+	0	transcript_id "TR294185|c0_g1_i294185.mrna1"; gene_id "TR294185|c0_g1_i294185.path1"; gene_name "TR294185|c0_g1_i294185";
chr1	VVGENOMEgmap	exon	3027798	3028862	97.00	+	.	transcript_id "TR294196|c0_g1_i294196.mrna1"; gene_id "TR294196|c0_g1_i294196.path1"; gene_name "TR294196|c0_g1_i294196";
chr1	VVGENOMEgmap	CDS	3027997	3028107	.	+	0	transcript_id "TR294196|c0_g1_i294196.mrna1"; gene_id "TR294196|c0_g1_i294196.path1"; gene_name "TR294196|c0_g1_i294196";
chr1	VVGENOMEgmap	exon	3027904	3028767	98.00	+	.	transcript_id "TR294203|c0_g1_i294203.mrna1"; gene_id "TR294203|c0_g1_i294203.path1"; gene_name "TR294203|c0_g1_i294203";
chr1	VVGENOMEgmap	CDS	3027997	3028107	.	+	0	transcript_id "TR294203|c0_g1_i294203.mrna1"; gene_id "TR294203|c0_g1_i294203.path1"; gene_name "TR294203|c0_g1_i294203";
chr1	VVGENOMEgmap	exon	3027906	3028947	96.00	+	.	transcript_id "TR294195|c0_g1_i294195.mrna1"; gene_id "TR294195|c0_g1_i294195.path1"; gene_name "TR294195|c0_g1_i294195";
chr1	VVGENOMEgmap	CDS	3027997	3028107	.	+	0	transcript_id "TR294195|c0_g1_i294195.mrna1"; gene_id "TR294195|c0_g1_i294195.path1"; gene_name "TR294195|c0_g1_i294195";
chr1	VVGENOMEgmap	exon	3028486	3028800	98.00	+	.	transcript_id "TR294204|c0_g1_i294204.mrna1"; gene_id "TR294204|c0_g1_i294204.path1"; gene_name "TR294204|c0_g1_i294204";
chr1	VVGENOMEgmap	CDS	3028488	3028706	.	+	0	transcript_id "TR294204|c0_g1_i294204.mrna1"; gene_id "TR294204|c0_g1_i294204.path1"; gene_name "TR294204|c0_g1_i294204";
chr1	VVGENOMEgmap	exon	3028895	3029162	99.00	-	.	transcript_id "TR141165|c0_g1_i141165.mrna2"; gene_id "TR141165|c0_g1_i141165.path2"; gene_name "TR141165|c0_g1_i141165";
chr1	VVGENOMEgmap	exon	3029689	3030152	98.00	-	.	transcript_id "TR141125|c0_g1_i141125.mrna1"; gene_id "TR141125|c0_g1_i141125.path1"; gene_name "TR141125|c0_g1_i141125";
chr1	VVGENOMEgmap	CDS	3029768	3029906	.	-	0	transcript_id "TR141125|c0_g1_i141125.mrna1"; gene_id "TR141125|c0_g1_i141125.path1"; gene_name "TR141125|c0_g1_i141125";
chr1	VVGENOMEgmap	exon	3029689	3030152	98.00	-	.	transcript_id "TR141126|c0_g1_i141126.mrna1"; gene_id "TR141126|c0_g1_i141126.path1"; gene_name "TR141126|c0_g1_i141126";
chr1	VVGENOMEgmap	CDS	3029768	3029906	.	-	0	transcript_id "TR141126|c0_g1_i141126.mrna1"; gene_id "TR141126|c0_g1_i141126.path1"; gene_name "TR141126|c0_g1_i141126";
chr1	VVGENOMEgmap	exon	3045620	3045669	100.00	+	.	transcript_id "TR57827|c0_g1_i57827.mrna2"; gene_id "TR57827|c0_g1_i57827.path2"; gene_name "TR57827|c0_g1_i57827";
chr1	VVGENOMEgmap	exon	3045620	3045669	98.00	+	.	transcript_id "TR57832|c0_g1_i57832.mrna2"; gene_id "TR57832|c0_g1_i57832.path2"; gene_name "TR57832|c0_g1_i57832";
chr1	VVGENOMEgmap	exon	3045658	3045988	96.00	-	.	transcript_id "TR57827|c0_g1_i57827.mrna1"; gene_id "TR57827|c0_g1_i57827.path1"; gene_name "TR57827|c0_g1_i57827";
chr1	VVGENOMEgmap	CDS	3045857	3045987	.	-	0	transcript_id "TR57827|c0_g1_i57827.mrna1"; gene_id "TR57827|c0_g1_i57827.path1"; gene_name "TR57827|c0_g1_i57827";
chr1	VVGENOMEgmap	exon	3045658	3045988	96.00	-	.	transcript_id "TR57832|c0_g1_i57832.mrna1"; gene_id "TR57832|c0_g1_i57832.path1"; gene_name "TR57832|c0_g1_i57832";
chr1	VVGENOMEgmap	CDS	3045857	3045987	.	-	0	transcript_id "TR57832|c0_g1_i57832.mrna1"; gene_id "TR57832|c0_g1_i57832.path1"; gene_name "TR57832|c0_g1_i57832";
chr1	VVGENOMEgmap	exon	3049090	3049324	100.00	-	.	transcript_id "TR344520|c0_g1_i344520.mrna1"; gene_id "TR344520|c0_g1_i344520.path1"; gene_name "TR344520|c0_g1_i344520";
chr1	VVGENOMEgmap	CDS	3049237	3049323	.	-	0	transcript_id "TR344520|c0_g1_i344520.mrna1"; gene_id "TR344520|c0_g1_i344520.path1"; gene_name "TR344520|c0_g1_i344520";
chr1	VVGENOMEgmap	exon	3067048	3068178	99.00	-	.	transcript_id "TR352148|c0_g1_i352148.mrna1"; gene_id "TR352148|c0_g1_i352148.path1"; gene_name "TR352148|c0_g1_i352148";
chr1	VVGENOMEgmap	CDS	3067157	3067366	.	-	0	transcript_id "TR352148|c0_g1_i352148.mrna1"; gene_id "TR352148|c0_g1_i352148.path1"; gene_name "TR352148|c0_g1_i352148";
chr1	VVGENOMEgmap	exon	3077972	3078321	98.00	-	.	transcript_id "TR31587|c0_g1_i31587.mrna1"; gene_id "TR31587|c0_g1_i31587.path1"; gene_name "TR31587|c0_g1_i31587";
chr1	VVGENOMEgmap	CDS	3078234	3078320	.	-	0	transcript_id "TR31587|c0_g1_i31587.mrna1"; gene_id "TR31587|c0_g1_i31587.path1"; gene_name "TR31587|c0_g1_i31587";
chr1	VVGENOMEgmap	exon	3077972	3078964	98.00	-	.	transcript_id "TR31588|c0_g1_i31588.mrna1"; gene_id "TR31588|c0_g1_i31588.path1"; gene_name "TR31588|c0_g1_i31588";
chr1	VVGENOMEgmap	CDS	3078749	3078871	.	-	0	transcript_id "TR31588|c0_g1_i31588.mrna1"; gene_id "TR31588|c0_g1_i31588.path1"; gene_name "TR31588|c0_g1_i31588";
chr1	VVGENOMEgmap	exon	3077972	3079104	99.00	-	.	transcript_id "TR31586|c0_g1_i31586.mrna1"; gene_id "TR31586|c0_g1_i31586.path1"; gene_name "TR31586|c0_g1_i31586";
chr1	VVGENOMEgmap	CDS	3078749	3078871	.	-	0	transcript_id "TR31586|c0_g1_i31586.mrna1"; gene_id "TR31586|c0_g1_i31586.path1"; gene_name "TR31586|c0_g1_i31586";
chr1	VVGENOMEgmap	exon	3078282	3079104	99.00	-	.	transcript_id "TR31585|c0_g1_i31585.mrna1"; gene_id "TR31585|c0_g1_i31585.path1"; gene_name "TR31585|c0_g1_i31585";
chr1	VVGENOMEgmap	CDS	3078749	3078871	.	-	0	transcript_id "TR31585|c0_g1_i31585.mrna1"; gene_id "TR31585|c0_g1_i31585.path1"; gene_name "TR31585|c0_g1_i31585";
chr1	VVGENOMEgmap	exon	3084625	3085073	99.00	+	.	transcript_id "TR357482|c0_g1_i357482.mrna1"; gene_id "TR357482|c0_g1_i357482.path1"; gene_name "TR357482|c0_g1_i357482";
chr1	VVGENOMEgmap	CDS	3084626	3084739	.	+	0	transcript_id "TR357482|c0_g1_i357482.mrna1"; gene_id "TR357482|c0_g1_i357482.path1"; gene_name "TR357482|c0_g1_i357482";
chr1	VVGENOMEgmap	exon	3086412	3086963	99.00	+	.	transcript_id "TR76236|c0_g1_i76236.mrna1"; gene_id "TR76236|c0_g1_i76236.path1"; gene_name "TR76236|c0_g1_i76236";
chr1	VVGENOMEgmap	CDS	3086476	3086553	.	+	0	transcript_id "TR76236|c0_g1_i76236.mrna1"; gene_id "TR76236|c0_g1_i76236.path1"; gene_name "TR76236|c0_g1_i76236";
chr1	VVGENOMEgmap	exon	3086435	3086963	99.00	+	.	transcript_id "TR76238|c0_g1_i76238.mrna1"; gene_id "TR76238|c0_g1_i76238.path1"; gene_name "TR76238|c0_g1_i76238";
chr1	VVGENOMEgmap	CDS	3086476	3086553	.	+	0	transcript_id "TR76238|c0_g1_i76238.mrna1"; gene_id "TR76238|c0_g1_i76238.path1"; gene_name "TR76238|c0_g1_i76238";
chr1	VVGENOMEgmap	exon	3089149	3089350	99.00	-	.	transcript_id "TR7114|c0_g1_i7114.mrna1"; gene_id "TR7114|c0_g1_i7114.path1"; gene_name "TR7114|c0_g1_i7114";
chr1	VVGENOMEgmap	CDS	3089149	3089234	.	-	0	transcript_id "TR7114|c0_g1_i7114.mrna1"; gene_id "TR7114|c0_g1_i7114.path1"; gene_name "TR7114|c0_g1_i7114";
chr1	VVGENOMEgmap	exon	3089149	3089350	99.00	-	.	transcript_id "TR7114|c0_g1_i7114.mrna2"; gene_id "TR7114|c0_g1_i7114.path2"; gene_name "TR7114|c0_g1_i7114";
chr1	VVGENOMEgmap	CDS	3089347	3089350	.	-	2	transcript_id "TR7114|c0_g1_i7114.mrna2"; gene_id "TR7114|c0_g1_i7114.path2"; gene_name "TR7114|c0_g1_i7114";
chr1	VVGENOMEgmap	exon	3089149	3089862	99.00	-	.	transcript_id "TR7115|c0_g1_i7115.mrna1"; gene_id "TR7115|c0_g1_i7115.path1"; gene_name "TR7115|c0_g1_i7115";
chr1	VVGENOMEgmap	CDS	3089560	3089691	.	-	0	transcript_id "TR7115|c0_g1_i7115.mrna1"; gene_id "TR7115|c0_g1_i7115.path1"; gene_name "TR7115|c0_g1_i7115";
chr1	VVGENOMEgmap	exon	3089149	3089862	99.00	-	.	transcript_id "TR7116|c0_g1_i7116.mrna1"; gene_id "TR7116|c0_g1_i7116.path1"; gene_name "TR7116|c0_g1_i7116";
chr1	VVGENOMEgmap	CDS	3089560	3089691	.	-	0	transcript_id "TR7116|c0_g1_i7116.mrna1"; gene_id "TR7116|c0_g1_i7116.path1"; gene_name "TR7116|c0_g1_i7116";
chr1	VVGENOMEgmap	exon	3089906	3090448	99.00	-	.	transcript_id "TR355173|c0_g1_i355173.mrna1"; gene_id "TR355173|c0_g1_i355173.path1"; gene_name "TR355173|c0_g1_i355173";
chr1	VVGENOMEgmap	CDS	3089906	3090157	.	-	0	transcript_id "TR355173|c0_g1_i355173.mrna1"; gene_id "TR355173|c0_g1_i355173.path1"; gene_name "TR355173|c0_g1_i355173";
chr1	VVGENOMEgmap	exon	3089906	3090310	88.00	-	.	transcript_id "TR355174|c0_g1_i355174.mrna1"; gene_id "TR355174|c0_g1_i355174.path1"; gene_name "TR355174|c0_g1_i355174";
chr1	VVGENOMEgmap	exon	3091517	3091523	100.00	-	.	transcript_id "TR355174|c0_g1_i355174.mrna1"; gene_id "TR355174|c0_g1_i355174.path1"; gene_name "TR355174|c0_g1_i355174";
chr1	VVGENOMEgmap	CDS	3089906	3090157	.	-	0	transcript_id "TR355174|c0_g1_i355174.mrna1"; gene_id "TR355174|c0_g1_i355174.path1"; gene_name "TR355174|c0_g1_i355174";
chr1	VVGENOMEgmap	exon	3090931	3092606	99.00	-	.	transcript_id "TR37618|c0_g1_i37618.mrna1"; gene_id "TR37618|c0_g1_i37618.path1"; gene_name "TR37618|c0_g1_i37618";
chr1	VVGENOMEgmap	CDS	3090931	3091119	.	-	0	transcript_id "TR37618|c0_g1_i37618.mrna1"; gene_id "TR37618|c0_g1_i37618.path1"; gene_name "TR37618|c0_g1_i37618";
chr1	VVGENOMEgmap	exon	3090953	3091669	100.00	-	.	transcript_id "TR37615|c0_g1_i37615.mrna1"; gene_id "TR37615|c0_g1_i37615.path1"; gene_name "TR37615|c0_g1_i37615";
chr1	VVGENOMEgmap	CDS	3090955	3091119	.	-	0	transcript_id "TR37615|c0_g1_i37615.mrna1"; gene_id "TR37615|c0_g1_i37615.path1"; gene_name "TR37615|c0_g1_i37615";
chr1	VVGENOMEgmap	exon	3128787	3129598	98.00	+	.	transcript_id "TR105520|c0_g1_i105520.mrna1"; gene_id "TR105520|c0_g1_i105520.path1"; gene_name "TR105520|c0_g1_i105520";
chr1	VVGENOMEgmap	CDS	3128787	3128960	.	+	0	transcript_id "TR105520|c0_g1_i105520.mrna1"; gene_id "TR105520|c0_g1_i105520.path1"; gene_name "TR105520|c0_g1_i105520";
chr1	VVGENOMEgmap	exon	3128875	3129598	97.00	+	.	transcript_id "TR105521|c0_g1_i105521.mrna1"; gene_id "TR105521|c0_g1_i105521.path1"; gene_name "TR105521|c0_g1_i105521";
chr1	VVGENOMEgmap	CDS	3128971	3129093	.	+	0	transcript_id "TR105521|c0_g1_i105521.mrna1"; gene_id "TR105521|c0_g1_i105521.path1"; gene_name "TR105521|c0_g1_i105521";
chr1	VVGENOMEgmap	exon	3129073	3129598	99.00	+	.	transcript_id "TR105518|c0_g1_i105518.mrna1"; gene_id "TR105518|c0_g1_i105518.path1"; gene_name "TR105518|c0_g1_i105518";
chr1	VVGENOMEgmap	CDS	3129293	3129409	.	+	0	transcript_id "TR105518|c0_g1_i105518.mrna1"; gene_id "TR105518|c0_g1_i105518.path1"; gene_name "TR105518|c0_g1_i105518";
chr1	VVGENOMEgmap	exon	3132026	3132344	100.00	-	.	transcript_id "TR144342|c0_g1_i144342.mrna1"; gene_id "TR144342|c0_g1_i144342.path1"; gene_name "TR144342|c0_g1_i144342";
chr1	VVGENOMEgmap	CDS	3132242	3132343	.	-	0	transcript_id "TR144342|c0_g1_i144342.mrna1"; gene_id "TR144342|c0_g1_i144342.path1"; gene_name "TR144342|c0_g1_i144342";
chr1	VVGENOMEgmap	exon	3176230	3176557	99.00	-	.	transcript_id "TR344263|c0_g1_i344263.mrna1"; gene_id "TR344263|c0_g1_i344263.path1"; gene_name "TR344263|c0_g1_i344263";
chr1	VVGENOMEgmap	CDS	3176233	3176355	.	-	0	transcript_id "TR344263|c0_g1_i344263.mrna1"; gene_id "TR344263|c0_g1_i344263.path1"; gene_name "TR344263|c0_g1_i344263";
chr1	VVGENOMEgmap	exon	3177095	3178182	98.00	-	.	transcript_id "TR21737|c0_g1_i21737.mrna1"; gene_id "TR21737|c0_g1_i21737.path1"; gene_name "TR21737|c0_g1_i21737";
chr1	VVGENOMEgmap	CDS	3177238	3177438	.	-	0	transcript_id "TR21737|c0_g1_i21737.mrna1"; gene_id "TR21737|c0_g1_i21737.path1"; gene_name "TR21737|c0_g1_i21737";
chr1	VVGENOMEgmap	exon	3177095	3178182	98.00	-	.	transcript_id "TR21738|c0_g1_i21738.mrna1"; gene_id "TR21738|c0_g1_i21738.path1"; gene_name "TR21738|c0_g1_i21738";
chr1	VVGENOMEgmap	CDS	3177238	3177438	.	-	0	transcript_id "TR21738|c0_g1_i21738.mrna1"; gene_id "TR21738|c0_g1_i21738.path1"; gene_name "TR21738|c0_g1_i21738";
chr1	VVGENOMEgmap	exon	3195219	3195227	100.00	+	.	transcript_id "TR243122|c0_g1_i243122.mrna1"; gene_id "TR243122|c0_g1_i243122.path1"; gene_name "TR243122|c0_g1_i243122";
chr1	VVGENOMEgmap	exon	3196837	3196839	100.00	+	.	transcript_id "TR243122|c0_g1_i243122.mrna1"; gene_id "TR243122|c0_g1_i243122.path1"; gene_name "TR243122|c0_g1_i243122";
chr1	VVGENOMEgmap	exon	3199536	3199561	100.00	+	.	transcript_id "TR243122|c0_g1_i243122.mrna1"; gene_id "TR243122|c0_g1_i243122.path1"; gene_name "TR243122|c0_g1_i243122";
chr1	VVGENOMEgmap	CDS	3195220	3195227	.	+	0	transcript_id "TR243122|c0_g1_i243122.mrna1"; gene_id "TR243122|c0_g1_i243122.path1"; gene_name "TR243122|c0_g1_i243122";
chr1	VVGENOMEgmap	CDS	3196837	3196839	.	+	1	transcript_id "TR243122|c0_g1_i243122.mrna1"; gene_id "TR243122|c0_g1_i243122.path1"; gene_name "TR243122|c0_g1_i243122";
chr1	VVGENOMEgmap	CDS	3199536	3199561	.	+	1	transcript_id "TR243122|c0_g1_i243122.mrna1"; gene_id "TR243122|c0_g1_i243122.path1"; gene_name "TR243122|c0_g1_i243122";
chr1	VVGENOMEgmap	exon	3217062	3217558	99.00	-	.	transcript_id "TR10456|c0_g1_i10456.mrna1"; gene_id "TR10456|c0_g1_i10456.path1"; gene_name "TR10456|c0_g1_i10456";
chr1	VVGENOMEgmap	CDS	3217485	3217557	.	-	0	transcript_id "TR10456|c0_g1_i10456.mrna1"; gene_id "TR10456|c0_g1_i10456.path1"; gene_name "TR10456|c0_g1_i10456";
chr1	VVGENOMEgmap	exon	3217062	3217620	98.00	-	.	transcript_id "TR10454|c0_g1_i10454.mrna1"; gene_id "TR10454|c0_g1_i10454.path1"; gene_name "TR10454|c0_g1_i10454";
chr1	VVGENOMEgmap	CDS	3217356	3217466	.	-	0	transcript_id "TR10454|c0_g1_i10454.mrna1"; gene_id "TR10454|c0_g1_i10454.path1"; gene_name "TR10454|c0_g1_i10454";
chr1	VVGENOMEgmap	exon	3217062	3217620	98.00	-	.	transcript_id "TR10455|c0_g1_i10455.mrna1"; gene_id "TR10455|c0_g1_i10455.path1"; gene_name "TR10455|c0_g1_i10455";
chr1	VVGENOMEgmap	CDS	3217356	3217466	.	-	0	transcript_id "TR10455|c0_g1_i10455.mrna1"; gene_id "TR10455|c0_g1_i10455.path1"; gene_name "TR10455|c0_g1_i10455";
chr1	VVGENOMEgmap	exon	3224472	3225090	98.00	-	.	transcript_id "TR74182|c0_g1_i74182.mrna1"; gene_id "TR74182|c0_g1_i74182.path1"; gene_name "TR74182|c0_g1_i74182";
chr1	VVGENOMEgmap	CDS	3224904	3225068	.	-	0	transcript_id "TR74182|c0_g1_i74182.mrna1"; gene_id "TR74182|c0_g1_i74182.path1"; gene_name "TR74182|c0_g1_i74182";
chr1	VVGENOMEgmap	exon	3224472	3225095	98.00	-	.	transcript_id "TR74180|c0_g1_i74180.mrna1"; gene_id "TR74180|c0_g1_i74180.path1"; gene_name "TR74180|c0_g1_i74180";
chr1	VVGENOMEgmap	CDS	3224904	3225068	.	-	0	transcript_id "TR74180|c0_g1_i74180.mrna1"; gene_id "TR74180|c0_g1_i74180.path1"; gene_name "TR74180|c0_g1_i74180";
chr1	VVGENOMEgmap	exon	3224527	3225095	97.00	-	.	transcript_id "TR74178|c0_g1_i74178.mrna1"; gene_id "TR74178|c0_g1_i74178.path1"; gene_name "TR74178|c0_g1_i74178";
chr1	VVGENOMEgmap	CDS	3224904	3225068	.	-	0	transcript_id "TR74178|c0_g1_i74178.mrna1"; gene_id "TR74178|c0_g1_i74178.path1"; gene_name "TR74178|c0_g1_i74178";
chr1	VVGENOMEgmap	exon	3224531	3225090	98.00	-	.	transcript_id "TR74188|c0_g1_i74188.mrna1"; gene_id "TR74188|c0_g1_i74188.path1"; gene_name "TR74188|c0_g1_i74188";
chr1	VVGENOMEgmap	CDS	3224904	3225068	.	-	0	transcript_id "TR74188|c0_g1_i74188.mrna1"; gene_id "TR74188|c0_g1_i74188.path1"; gene_name "TR74188|c0_g1_i74188";
chr1	VVGENOMEgmap	exon	3225638	3225803	100.00	+	.	transcript_id "TR108290|c0_g1_i108290.mrna1"; gene_id "TR108290|c0_g1_i108290.path1"; gene_name "TR108290|c0_g1_i108290";
chr1	VVGENOMEgmap	CDS	3225757	3225803	.	+	0	transcript_id "TR108290|c0_g1_i108290.mrna1"; gene_id "TR108290|c0_g1_i108290.path1"; gene_name "TR108290|c0_g1_i108290";
chr1	VVGENOMEgmap	exon	3225646	3225804	100.00	+	.	transcript_id "TR108290|c0_g1_i108290.mrna2"; gene_id "TR108290|c0_g1_i108290.path2"; gene_name "TR108290|c0_g1_i108290";
chr1	VVGENOMEgmap	CDS	3225646	3225718	.	+	2	transcript_id "TR108290|c0_g1_i108290.mrna2"; gene_id "TR108290|c0_g1_i108290.path2"; gene_name "TR108290|c0_g1_i108290";
chr1	VVGENOMEgmap	exon	3227159	3227446	91.00	+	.	transcript_id "TR108291|c0_g1_i108291.mrna3"; gene_id "TR108291|c0_g1_i108291.path3"; gene_name "TR108291|c0_g1_i108291";
chr1	VVGENOMEgmap	CDS	3227159	3227333	.	+	0	transcript_id "TR108291|c0_g1_i108291.mrna3"; gene_id "TR108291|c0_g1_i108291.path3"; gene_name "TR108291|c0_g1_i108291";
chr1	VVGENOMEgmap	exon	3236861	3236990	100.00	+	.	transcript_id "TR105259|c0_g1_i105259.mrna2"; gene_id "TR105259|c0_g1_i105259.path2"; gene_name "TR105259|c0_g1_i105259";
chr1	VVGENOMEgmap	exon	3236861	3236990	100.00	+	.	transcript_id "TR105260|c0_g1_i105260.mrna2"; gene_id "TR105260|c0_g1_i105260.path2"; gene_name "TR105260|c0_g1_i105260";
chr1	VVGENOMEgmap	exon	3236861	3236990	100.00	+	.	transcript_id "TR105261|c0_g1_i105261.mrna2"; gene_id "TR105261|c0_g1_i105261.path2"; gene_name "TR105261|c0_g1_i105261";
chr1	VVGENOMEgmap	exon	3236861	3236990	100.00	+	.	transcript_id "TR105262|c0_g1_i105262.mrna2"; gene_id "TR105262|c0_g1_i105262.path2"; gene_name "TR105262|c0_g1_i105262";
chr1	VVGENOMEgmap	exon	3236861	3236990	100.00	+	.	transcript_id "TR105263|c0_g1_i105263.mrna2"; gene_id "TR105263|c0_g1_i105263.path2"; gene_name "TR105263|c0_g1_i105263";
chr1	VVGENOMEgmap	exon	3236971	3237200	100.00	+	.	transcript_id "TR105246|c0_g1_i105246.mrna1"; gene_id "TR105246|c0_g1_i105246.path1"; gene_name "TR105246|c0_g1_i105246";
chr1	VVGENOMEgmap	CDS	3236971	3237075	.	+	0	transcript_id "TR105246|c0_g1_i105246.mrna1"; gene_id "TR105246|c0_g1_i105246.path1"; gene_name "TR105246|c0_g1_i105246";
chr1	VVGENOMEgmap	exon	3236971	3237286	99.00	+	.	transcript_id "TR105245|c0_g1_i105245.mrna1"; gene_id "TR105245|c0_g1_i105245.path1"; gene_name "TR105245|c0_g1_i105245";
chr1	VVGENOMEgmap	CDS	3237123	3237236	.	+	0	transcript_id "TR105245|c0_g1_i105245.mrna1"; gene_id "TR105245|c0_g1_i105245.path1"; gene_name "TR105245|c0_g1_i105245";
chr1	VVGENOMEgmap	exon	3237258	3237613	99.00	+	.	transcript_id "TR105252|c0_g1_i105252.mrna1"; gene_id "TR105252|c0_g1_i105252.path1"; gene_name "TR105252|c0_g1_i105252";
chr1	VVGENOMEgmap	CDS	3237260	3237424	.	+	0	transcript_id "TR105252|c0_g1_i105252.mrna1"; gene_id "TR105252|c0_g1_i105252.path1"; gene_name "TR105252|c0_g1_i105252";
chr1	VVGENOMEgmap	exon	3247393	3248204	98.00	-	.	transcript_id "TR20850|c0_g1_i20850.mrna1"; gene_id "TR20850|c0_g1_i20850.path1"; gene_name "TR20850|c0_g1_i20850";
chr1	VVGENOMEgmap	CDS	3247579	3247761	.	-	0	transcript_id "TR20850|c0_g1_i20850.mrna1"; gene_id "TR20850|c0_g1_i20850.path1"; gene_name "TR20850|c0_g1_i20850";
chr1	VVGENOMEgmap	exon	3247428	3248204	99.00	-	.	transcript_id "TR20852|c0_g1_i20852.mrna1"; gene_id "TR20852|c0_g1_i20852.path1"; gene_name "TR20852|c0_g1_i20852";
chr1	VVGENOMEgmap	CDS	3247579	3247761	.	-	0	transcript_id "TR20852|c0_g1_i20852.mrna1"; gene_id "TR20852|c0_g1_i20852.path1"; gene_name "TR20852|c0_g1_i20852";
chr1	VVGENOMEgmap	exon	3248604	3248651	100.00	-	.	transcript_id "TR355421|c0_g1_i355421.mrna1"; gene_id "TR355421|c0_g1_i355421.path1"; gene_name "TR355421|c0_g1_i355421";
chr1	VVGENOMEgmap	exon	3248666	3249130	99.00	+	.	transcript_id "TR355421|c0_g1_i355421.mrna2"; gene_id "TR355421|c0_g1_i355421.path2"; gene_name "TR355421|c0_g1_i355421";
chr1	VVGENOMEgmap	CDS	3248799	3248915	.	+	0	transcript_id "TR355421|c0_g1_i355421.mrna2"; gene_id "TR355421|c0_g1_i355421.path2"; gene_name "TR355421|c0_g1_i355421";
chr1	VVGENOMEgmap	exon	3265520	3265561	100.00	-	.	transcript_id "TR99048|c0_g1_i99048.mrna1"; gene_id "TR99048|c0_g1_i99048.path1"; gene_name "TR99048|c0_g1_i99048";
chr1	VVGENOMEgmap	exon	3265520	3265561	100.00	-	.	transcript_id "TR99051|c0_g1_i99051.mrna1"; gene_id "TR99051|c0_g1_i99051.path1"; gene_name "TR99051|c0_g1_i99051";
chr1	VVGENOMEgmap	exon	3265537	3265769	100.00	+	.	transcript_id "TR99043|c0_g1_i99043.mrna1"; gene_id "TR99043|c0_g1_i99043.path1"; gene_name "TR99043|c0_g1_i99043";
chr1	VVGENOMEgmap	CDS	3265679	3265744	.	+	0	transcript_id "TR99043|c0_g1_i99043.mrna1"; gene_id "TR99043|c0_g1_i99043.path1"; gene_name "TR99043|c0_g1_i99043";
chr1	VVGENOMEgmap	exon	3265576	3265769	100.00	+	.	transcript_id "TR99051|c0_g1_i99051.mrna2"; gene_id "TR99051|c0_g1_i99051.path2"; gene_name "TR99051|c0_g1_i99051";
chr1	VVGENOMEgmap	CDS	3265679	3265744	.	+	0	transcript_id "TR99051|c0_g1_i99051.mrna2"; gene_id "TR99051|c0_g1_i99051.path2"; gene_name "TR99051|c0_g1_i99051";
chr1	VVGENOMEgmap	exon	3265578	3265769	99.00	+	.	transcript_id "TR99048|c0_g1_i99048.mrna2"; gene_id "TR99048|c0_g1_i99048.path2"; gene_name "TR99048|c0_g1_i99048";
chr1	VVGENOMEgmap	CDS	3265679	3265744	.	+	0	transcript_id "TR99048|c0_g1_i99048.mrna2"; gene_id "TR99048|c0_g1_i99048.path2"; gene_name "TR99048|c0_g1_i99048";
chr1	VVGENOMEgmap	exon	3267417	3268478	99.00	-	.	transcript_id "TR12619|c0_g1_i12619.mrna1"; gene_id "TR12619|c0_g1_i12619.path1"; gene_name "TR12619|c0_g1_i12619";
chr1	VVGENOMEgmap	CDS	3268107	3268307	.	-	0	transcript_id "TR12619|c0_g1_i12619.mrna1"; gene_id "TR12619|c0_g1_i12619.path1"; gene_name "TR12619|c0_g1_i12619";
chr1	VVGENOMEgmap	exon	3268481	3268967	97.00	+	.	transcript_id "TR341919|c0_g1_i341919.mrna1"; gene_id "TR341919|c0_g1_i341919.path1"; gene_name "TR341919|c0_g1_i341919";
chr1	VVGENOMEgmap	CDS	3268482	3268573	.	+	0	transcript_id "TR341919|c0_g1_i341919.mrna1"; gene_id "TR341919|c0_g1_i341919.path1"; gene_name "TR341919|c0_g1_i341919";
chr1	VVGENOMEgmap	exon	3271841	3272304	99.00	-	.	transcript_id "TR124818|c0_g1_i124818.mrna1"; gene_id "TR124818|c0_g1_i124818.path1"; gene_name "TR124818|c0_g1_i124818";
chr1	VVGENOMEgmap	CDS	3271923	3272132	.	-	0	transcript_id "TR124818|c0_g1_i124818.mrna1"; gene_id "TR124818|c0_g1_i124818.path1"; gene_name "TR124818|c0_g1_i124818";
chr1	VVGENOMEgmap	exon	3271953	3272469	96.00	-	.	transcript_id "TR124798|c0_g1_i124798.mrna1"; gene_id "TR124798|c0_g1_i124798.path1"; gene_name "TR124798|c0_g1_i124798";
chr1	VVGENOMEgmap	CDS	3272062	3272132	.	-	0	transcript_id "TR124798|c0_g1_i124798.mrna1"; gene_id "TR124798|c0_g1_i124798.path1"; gene_name "TR124798|c0_g1_i124798";
chr1	VVGENOMEgmap	exon	3271953	3272469	96.00	-	.	transcript_id "TR124824|c0_g1_i124824.mrna1"; gene_id "TR124824|c0_g1_i124824.path1"; gene_name "TR124824|c0_g1_i124824";
chr1	VVGENOMEgmap	CDS	3272062	3272132	.	-	0	transcript_id "TR124824|c0_g1_i124824.mrna1"; gene_id "TR124824|c0_g1_i124824.path1"; gene_name "TR124824|c0_g1_i124824";
chr1	VVGENOMEgmap	exon	3272445	3272789	100.00	+	.	transcript_id "TR124808|c0_g1_i124808.mrna1"; gene_id "TR124808|c0_g1_i124808.path1"; gene_name "TR124808|c0_g1_i124808";
chr1	VVGENOMEgmap	CDS	3272446	3272547	.	+	0	transcript_id "TR124808|c0_g1_i124808.mrna1"; gene_id "TR124808|c0_g1_i124808.path1"; gene_name "TR124808|c0_g1_i124808";
chr1	VVGENOMEgmap	exon	3272445	3272838	100.00	+	.	transcript_id "TR124822|c0_g1_i124822.mrna1"; gene_id "TR124822|c0_g1_i124822.path1"; gene_name "TR124822|c0_g1_i124822";
chr1	VVGENOMEgmap	CDS	3272446	3272547	.	+	0	transcript_id "TR124822|c0_g1_i124822.mrna1"; gene_id "TR124822|c0_g1_i124822.path1"; gene_name "TR124822|c0_g1_i124822";
chr1	VVGENOMEgmap	exon	3272448	3272790	100.00	+	.	transcript_id "TR124848|c0_g1_i124848.mrna1"; gene_id "TR124848|c0_g1_i124848.path1"; gene_name "TR124848|c0_g1_i124848";
chr1	VVGENOMEgmap	CDS	3272449	3272547	.	+	0	transcript_id "TR124848|c0_g1_i124848.mrna1"; gene_id "TR124848|c0_g1_i124848.path1"; gene_name "TR124848|c0_g1_i124848";
chr1	VVGENOMEgmap	exon	3273228	3273570	95.00	-	.	transcript_id "TR340415|c0_g1_i340415.mrna1"; gene_id "TR340415|c0_g1_i340415.path1"; gene_name "TR340415|c0_g1_i340415";
chr1	VVGENOMEgmap	CDS	3273453	3273530	.	-	0	transcript_id "TR340415|c0_g1_i340415.mrna1"; gene_id "TR340415|c0_g1_i340415.path1"; gene_name "TR340415|c0_g1_i340415";
chr1	VVGENOMEgmap	exon	3273476	3274935	99.00	+	.	transcript_id "TR10131|c0_g1_i10131.mrna1"; gene_id "TR10131|c0_g1_i10131.path1"; gene_name "TR10131|c0_g1_i10131";
chr1	VVGENOMEgmap	CDS	3274509	3274628	.	+	0	transcript_id "TR10131|c0_g1_i10131.mrna1"; gene_id "TR10131|c0_g1_i10131.path1"; gene_name "TR10131|c0_g1_i10131";
chr1	VVGENOMEgmap	exon	3275668	3275959	96.00	+	.	transcript_id "TR124837|c0_g1_i124837.mrna1"; gene_id "TR124837|c0_g1_i124837.path1"; gene_name "TR124837|c0_g1_i124837";
chr1	VVGENOMEgmap	CDS	3275670	3275753	.	+	0	transcript_id "TR124837|c0_g1_i124837.mrna1"; gene_id "TR124837|c0_g1_i124837.path1"; gene_name "TR124837|c0_g1_i124837";
chr1	VVGENOMEgmap	exon	3275668	3276137	98.00	+	.	transcript_id "TR124795|c0_g1_i124795.mrna1"; gene_id "TR124795|c0_g1_i124795.path1"; gene_name "TR124795|c0_g1_i124795";
chr1	VVGENOMEgmap	CDS	3275895	3276014	.	+	0	transcript_id "TR124795|c0_g1_i124795.mrna1"; gene_id "TR124795|c0_g1_i124795.path1"; gene_name "TR124795|c0_g1_i124795";
chr1	VVGENOMEgmap	exon	3275668	3275990	100.00	+	.	transcript_id "TR124796|c0_g1_i124796.mrna1"; gene_id "TR124796|c0_g1_i124796.path1"; gene_name "TR124796|c0_g1_i124796";
chr1	VVGENOMEgmap	exon	3280580	3280583	100.00	+	.	transcript_id "TR124796|c0_g1_i124796.mrna1"; gene_id "TR124796|c0_g1_i124796.path1"; gene_name "TR124796|c0_g1_i124796";
chr1	VVGENOMEgmap	CDS	3275895	3275990	.	+	0	transcript_id "TR124796|c0_g1_i124796.mrna1"; gene_id "TR124796|c0_g1_i124796.path1"; gene_name "TR124796|c0_g1_i124796";
chr1	VVGENOMEgmap	CDS	3280580	3280582	.	+	0	transcript_id "TR124796|c0_g1_i124796.mrna1"; gene_id "TR124796|c0_g1_i124796.path1"; gene_name "TR124796|c0_g1_i124796";
chr1	VVGENOMEgmap	exon	3275670	3276200	99.00	+	.	transcript_id "TR124826|c0_g1_i124826.mrna1"; gene_id "TR124826|c0_g1_i124826.path1"; gene_name "TR124826|c0_g1_i124826";
chr1	VVGENOMEgmap	CDS	3275895	3276002	.	+	0	transcript_id "TR124826|c0_g1_i124826.mrna1"; gene_id "TR124826|c0_g1_i124826.path1"; gene_name "TR124826|c0_g1_i124826";
chr1	VVGENOMEgmap	exon	3275787	3276281	98.00	+	.	transcript_id "TR124807|c0_g1_i124807.mrna1"; gene_id "TR124807|c0_g1_i124807.path1"; gene_name "TR124807|c0_g1_i124807";
chr1	VVGENOMEgmap	CDS	3276125	3276244	.	+	0	transcript_id "TR124807|c0_g1_i124807.mrna1"; gene_id "TR124807|c0_g1_i124807.path1"; gene_name "TR124807|c0_g1_i124807";
chr1	VVGENOMEgmap	exon	3275885	3276195	99.00	+	.	transcript_id "TR124827|c0_g1_i124827.mrna1"; gene_id "TR124827|c0_g1_i124827.path1"; gene_name "TR124827|c0_g1_i124827";
chr1	VVGENOMEgmap	CDS	3275895	3276002	.	+	0	transcript_id "TR124827|c0_g1_i124827.mrna1"; gene_id "TR124827|c0_g1_i124827.path1"; gene_name "TR124827|c0_g1_i124827";
chr1	VVGENOMEgmap	exon	3275937	3276189	99.00	+	.	transcript_id "TR124799|c0_g1_i124799.mrna1"; gene_id "TR124799|c0_g1_i124799.path1"; gene_name "TR124799|c0_g1_i124799";
chr1	VVGENOMEgmap	CDS	3276112	3276186	.	+	0	transcript_id "TR124799|c0_g1_i124799.mrna1"; gene_id "TR124799|c0_g1_i124799.path1"; gene_name "TR124799|c0_g1_i124799";
chr1	VVGENOMEgmap	exon	3275937	3276195	99.00	+	.	transcript_id "TR124829|c0_g1_i124829.mrna1"; gene_id "TR124829|c0_g1_i124829.path1"; gene_name "TR124829|c0_g1_i124829";
chr1	VVGENOMEgmap	CDS	3276125	3276195	.	+	0	transcript_id "TR124829|c0_g1_i124829.mrna1"; gene_id "TR124829|c0_g1_i124829.path1"; gene_name "TR124829|c0_g1_i124829";
chr1	VVGENOMEgmap	exon	3275966	3276189	99.00	+	.	transcript_id "TR124827|c0_g1_i124827.mrna2"; gene_id "TR124827|c0_g1_i124827.path2"; gene_name "TR124827|c0_g1_i124827";
chr1	VVGENOMEgmap	exon	3275966	3276189	98.00	+	.	transcript_id "TR124829|c0_g1_i124829.mrna2"; gene_id "TR124829|c0_g1_i124829.path2"; gene_name "TR124829|c0_g1_i124829";
chr1	VVGENOMEgmap	CDS	3275966	3276002	.	+	2	transcript_id "TR124829|c0_g1_i124829.mrna2"; gene_id "TR124829|c0_g1_i124829.path2"; gene_name "TR124829|c0_g1_i124829";
chr1	VVGENOMEgmap	exon	3275970	3276222	99.00	+	.	transcript_id "TR124830|c0_g1_i124830.mrna1"; gene_id "TR124830|c0_g1_i124830.path1"; gene_name "TR124830|c0_g1_i124830";
chr1	VVGENOMEgmap	CDS	3276125	3276220	.	+	0	transcript_id "TR124830|c0_g1_i124830.mrna1"; gene_id "TR124830|c0_g1_i124830.path1"; gene_name "TR124830|c0_g1_i124830";
chr1	VVGENOMEgmap	exon	3276029	3276339	99.00	+	.	transcript_id "TR124815|c0_g1_i124815.mrna1"; gene_id "TR124815|c0_g1_i124815.path1"; gene_name "TR124815|c0_g1_i124815";
chr1	VVGENOMEgmap	CDS	3276125	3276244	.	+	0	transcript_id "TR124815|c0_g1_i124815.mrna1"; gene_id "TR124815|c0_g1_i124815.path1"; gene_name "TR124815|c0_g1_i124815";
chr1	VVGENOMEgmap	exon	3276089	3276330	100.00	+	.	transcript_id "TR124817|c0_g1_i124817.mrna1"; gene_id "TR124817|c0_g1_i124817.path1"; gene_name "TR124817|c0_g1_i124817";
chr1	VVGENOMEgmap	CDS	3276125	3276244	.	+	0	transcript_id "TR124817|c0_g1_i124817.mrna1"; gene_id "TR124817|c0_g1_i124817.path1"; gene_name "TR124817|c0_g1_i124817";
chr1	VVGENOMEgmap	exon	3276101	3276200	100.00	+	.	transcript_id "TR124817|c0_g1_i124817.mrna2"; gene_id "TR124817|c0_g1_i124817.path2"; gene_name "TR124817|c0_g1_i124817";
chr1	VVGENOMEgmap	exon	3276115	3276339	99.00	+	.	transcript_id "TR124812|c0_g1_i124812.mrna1"; gene_id "TR124812|c0_g1_i124812.path1"; gene_name "TR124812|c0_g1_i124812";
chr1	VVGENOMEgmap	CDS	3276125	3276244	.	+	0	transcript_id "TR124812|c0_g1_i124812.mrna1"; gene_id "TR124812|c0_g1_i124812.path1"; gene_name "TR124812|c0_g1_i124812";
chr1	VVGENOMEgmap	exon	3277201	3277520	99.00	-	.	transcript_id "TR354660|c0_g1_i354660.mrna1"; gene_id "TR354660|c0_g1_i354660.path1"; gene_name "TR354660|c0_g1_i354660";
chr1	VVGENOMEgmap	CDS	3277373	3277519	.	-	0	transcript_id "TR354660|c0_g1_i354660.mrna1"; gene_id "TR354660|c0_g1_i354660.path1"; gene_name "TR354660|c0_g1_i354660";
chr1	VVGENOMEgmap	exon	3277221	3277519	98.00	-	.	transcript_id "TR354659|c0_g1_i354659.mrna1"; gene_id "TR354659|c0_g1_i354659.path1"; gene_name "TR354659|c0_g1_i354659";
chr1	VVGENOMEgmap	CDS	3277373	3277519	.	-	0	transcript_id "TR354659|c0_g1_i354659.mrna1"; gene_id "TR354659|c0_g1_i354659.path1"; gene_name "TR354659|c0_g1_i354659";
chr1	VVGENOMEgmap	exon	3333018	3333237	95.00	-	.	transcript_id "TR249344|c0_g1_i249344.mrna1"; gene_id "TR249344|c0_g1_i249344.path1"; gene_name "TR249344|c0_g1_i249344";
chr1	VVGENOMEgmap	CDS	3333151	3333235	.	-	0	transcript_id "TR249344|c0_g1_i249344.mrna1"; gene_id "TR249344|c0_g1_i249344.path1"; gene_name "TR249344|c0_g1_i249344";
chr1	VVGENOMEgmap	exon	3333026	3333237	95.00	-	.	transcript_id "TR249349|c0_g1_i249349.mrna1"; gene_id "TR249349|c0_g1_i249349.path1"; gene_name "TR249349|c0_g1_i249349";
chr1	VVGENOMEgmap	CDS	3333151	3333235	.	-	0	transcript_id "TR249349|c0_g1_i249349.mrna1"; gene_id "TR249349|c0_g1_i249349.path1"; gene_name "TR249349|c0_g1_i249349";
chr1	VVGENOMEgmap	exon	3338715	3339006	98.00	-	.	transcript_id "TR288450|c0_g1_i288450.mrna1"; gene_id "TR288450|c0_g1_i288450.path1"; gene_name "TR288450|c0_g1_i288450";
chr1	VVGENOMEgmap	CDS	3338745	3338801	.	-	0	transcript_id "TR288450|c0_g1_i288450.mrna1"; gene_id "TR288450|c0_g1_i288450.path1"; gene_name "TR288450|c0_g1_i288450";
chr1	VVGENOMEgmap	exon	3344171	3344237	100.00	-	.	transcript_id "TR212503|c0_g1_i212503.mrna1"; gene_id "TR212503|c0_g1_i212503.path1"; gene_name "TR212503|c0_g1_i212503";
chr1	VVGENOMEgmap	CDS	3344171	3344236	.	-	0	transcript_id "TR212503|c0_g1_i212503.mrna1"; gene_id "TR212503|c0_g1_i212503.path1"; gene_name "TR212503|c0_g1_i212503";
chr1	VVGENOMEgmap	exon	3350794	3351059	100.00	-	.	transcript_id "TR33136|c0_g1_i33136.mrna1"; gene_id "TR33136|c0_g1_i33136.path1"; gene_name "TR33136|c0_g1_i33136";
chr1	VVGENOMEgmap	CDS	3350933	3351058	.	-	0	transcript_id "TR33136|c0_g1_i33136.mrna1"; gene_id "TR33136|c0_g1_i33136.path1"; gene_name "TR33136|c0_g1_i33136";
chr1	VVGENOMEgmap	exon	3351135	3351865	97.00	-	.	transcript_id "TR23086|c0_g1_i23086.mrna1"; gene_id "TR23086|c0_g1_i23086.path1"; gene_name "TR23086|c0_g1_i23086";
chr1	VVGENOMEgmap	exon	3363271	3363307	100.00	-	.	transcript_id "TR23086|c0_g1_i23086.mrna1"; gene_id "TR23086|c0_g1_i23086.path1"; gene_name "TR23086|c0_g1_i23086";
chr1	VVGENOMEgmap	CDS	3351386	3351496	.	-	0	transcript_id "TR23086|c0_g1_i23086.mrna1"; gene_id "TR23086|c0_g1_i23086.path1"; gene_name "TR23086|c0_g1_i23086";
chr1	VVGENOMEgmap	exon	3351135	3351866	97.00	-	.	transcript_id "TR23088|c0_g1_i23088.mrna1"; gene_id "TR23088|c0_g1_i23088.path1"; gene_name "TR23088|c0_g1_i23088";
chr1	VVGENOMEgmap	exon	3363270	3363307	100.00	-	.	transcript_id "TR23088|c0_g1_i23088.mrna1"; gene_id "TR23088|c0_g1_i23088.path1"; gene_name "TR23088|c0_g1_i23088";
chr1	VVGENOMEgmap	CDS	3351386	3351496	.	-	0	transcript_id "TR23088|c0_g1_i23088.mrna1"; gene_id "TR23088|c0_g1_i23088.path1"; gene_name "TR23088|c0_g1_i23088";
chr1	VVGENOMEgmap	exon	3355834	3356244	99.00	+	.	transcript_id "TR288432|c0_g1_i288432.mrna1"; gene_id "TR288432|c0_g1_i288432.path1"; gene_name "TR288432|c0_g1_i288432";
chr1	VVGENOMEgmap	CDS	3355834	3356031	.	+	0	transcript_id "TR288432|c0_g1_i288432.mrna1"; gene_id "TR288432|c0_g1_i288432.path1"; gene_name "TR288432|c0_g1_i288432";
chr1	VVGENOMEgmap	exon	3355834	3356244	97.00	+	.	transcript_id "TR288449|c0_g1_i288449.mrna1"; gene_id "TR288449|c0_g1_i288449.path1"; gene_name "TR288449|c0_g1_i288449";
chr1	VVGENOMEgmap	CDS	3355834	3356031	.	+	0	transcript_id "TR288449|c0_g1_i288449.mrna1"; gene_id "TR288449|c0_g1_i288449.path1"; gene_name "TR288449|c0_g1_i288449";
chr1	VVGENOMEgmap	exon	3355834	3356244	97.00	+	.	transcript_id "TR288454|c0_g1_i288454.mrna1"; gene_id "TR288454|c0_g1_i288454.path1"; gene_name "TR288454|c0_g1_i288454";
chr1	VVGENOMEgmap	CDS	3355834	3356031	.	+	0	transcript_id "TR288454|c0_g1_i288454.mrna1"; gene_id "TR288454|c0_g1_i288454.path1"; gene_name "TR288454|c0_g1_i288454";
chr1	VVGENOMEgmap	exon	3356220	3356509	99.00	-	.	transcript_id "TR288453|c0_g1_i288453.mrna1"; gene_id "TR288453|c0_g1_i288453.path1"; gene_name "TR288453|c0_g1_i288453";
chr1	VVGENOMEgmap	CDS	3356250	3356306	.	-	0	transcript_id "TR288453|c0_g1_i288453.mrna1"; gene_id "TR288453|c0_g1_i288453.path1"; gene_name "TR288453|c0_g1_i288453";
chr1	VVGENOMEgmap	exon	3356220	3356509	100.00	-	.	transcript_id "TR288457|c0_g1_i288457.mrna1"; gene_id "TR288457|c0_g1_i288457.path1"; gene_name "TR288457|c0_g1_i288457";
chr1	VVGENOMEgmap	CDS	3356250	3356306	.	-	0	transcript_id "TR288457|c0_g1_i288457.mrna1"; gene_id "TR288457|c0_g1_i288457.path1"; gene_name "TR288457|c0_g1_i288457";
chr1	VVGENOMEgmap	exon	3357031	3357373	99.00	-	.	transcript_id "TR288459|c0_g1_i288459.mrna1"; gene_id "TR288459|c0_g1_i288459.path1"; gene_name "TR288459|c0_g1_i288459";
chr1	VVGENOMEgmap	CDS	3357264	3357371	.	-	0	transcript_id "TR288459|c0_g1_i288459.mrna1"; gene_id "TR288459|c0_g1_i288459.path1"; gene_name "TR288459|c0_g1_i288459";
chr1	VVGENOMEgmap	exon	3357031	3357383	99.00	-	.	transcript_id "TR288422|c0_g1_i288422.mrna1"; gene_id "TR288422|c0_g1_i288422.path1"; gene_name "TR288422|c0_g1_i288422";
chr1	VVGENOMEgmap	CDS	3357264	3357383	.	-	0	transcript_id "TR288422|c0_g1_i288422.mrna1"; gene_id "TR288422|c0_g1_i288422.path1"; gene_name "TR288422|c0_g1_i288422";
chr1	VVGENOMEgmap	exon	3357031	3357383	100.00	-	.	transcript_id "TR288424|c0_g1_i288424.mrna1"; gene_id "TR288424|c0_g1_i288424.path1"; gene_name "TR288424|c0_g1_i288424";
chr1	VVGENOMEgmap	CDS	3357264	3357383	.	-	0	transcript_id "TR288424|c0_g1_i288424.mrna1"; gene_id "TR288424|c0_g1_i288424.path1"; gene_name "TR288424|c0_g1_i288424";
chr1	VVGENOMEgmap	exon	3357031	3357383	99.00	-	.	transcript_id "TR288429|c0_g1_i288429.mrna1"; gene_id "TR288429|c0_g1_i288429.path1"; gene_name "TR288429|c0_g1_i288429";
chr1	VVGENOMEgmap	CDS	3357264	3357383	.	-	0	transcript_id "TR288429|c0_g1_i288429.mrna1"; gene_id "TR288429|c0_g1_i288429.path1"; gene_name "TR288429|c0_g1_i288429";
chr1	VVGENOMEgmap	exon	3357031	3357383	100.00	-	.	transcript_id "TR288430|c0_g1_i288430.mrna1"; gene_id "TR288430|c0_g1_i288430.path1"; gene_name "TR288430|c0_g1_i288430";
chr1	VVGENOMEgmap	CDS	3357264	3357383	.	-	0	transcript_id "TR288430|c0_g1_i288430.mrna1"; gene_id "TR288430|c0_g1_i288430.path1"; gene_name "TR288430|c0_g1_i288430";
chr1	VVGENOMEgmap	exon	3357085	3357373	100.00	-	.	transcript_id "TR288455|c0_g1_i288455.mrna1"; gene_id "TR288455|c0_g1_i288455.path1"; gene_name "TR288455|c0_g1_i288455";
chr1	VVGENOMEgmap	CDS	3357264	3357371	.	-	0	transcript_id "TR288455|c0_g1_i288455.mrna1"; gene_id "TR288455|c0_g1_i288455.path1"; gene_name "TR288455|c0_g1_i288455";
chr1	VVGENOMEgmap	exon	3357085	3357383	99.00	-	.	transcript_id "TR288444|c0_g1_i288444.mrna1"; gene_id "TR288444|c0_g1_i288444.path1"; gene_name "TR288444|c0_g1_i288444";
chr1	VVGENOMEgmap	CDS	3357264	3357383	.	-	0	transcript_id "TR288444|c0_g1_i288444.mrna1"; gene_id "TR288444|c0_g1_i288444.path1"; gene_name "TR288444|c0_g1_i288444";
chr1	VVGENOMEgmap	exon	3357138	3357383	99.00	-	.	transcript_id "TR288414|c0_g1_i288414.mrna1"; gene_id "TR288414|c0_g1_i288414.path1"; gene_name "TR288414|c0_g1_i288414";
chr1	VVGENOMEgmap	CDS	3357264	3357383	.	-	0	transcript_id "TR288414|c0_g1_i288414.mrna1"; gene_id "TR288414|c0_g1_i288414.path1"; gene_name "TR288414|c0_g1_i288414";
chr1	VVGENOMEgmap	exon	3360702	3361138	99.00	+	.	transcript_id "TR2453|c0_g1_i2453.mrna1"; gene_id "TR2453|c0_g1_i2453.path1"; gene_name "TR2453|c0_g1_i2453";
chr1	VVGENOMEgmap	exon	3361482	3361486	100.00	+	.	transcript_id "TR2453|c0_g1_i2453.mrna1"; gene_id "TR2453|c0_g1_i2453.path1"; gene_name "TR2453|c0_g1_i2453";
chr1	VVGENOMEgmap	CDS	3360959	3361051	.	+	0	transcript_id "TR2453|c0_g1_i2453.mrna1"; gene_id "TR2453|c0_g1_i2453.path1"; gene_name "TR2453|c0_g1_i2453";
chr1	VVGENOMEgmap	exon	3362536	3363283	98.00	+	.	transcript_id "TR23087|c0_g1_i23087.mrna1"; gene_id "TR23087|c0_g1_i23087.path1"; gene_name "TR23087|c0_g1_i23087";
chr1	VVGENOMEgmap	CDS	3362537	3362626	.	+	0	transcript_id "TR23087|c0_g1_i23087.mrna1"; gene_id "TR23087|c0_g1_i23087.path1"; gene_name "TR23087|c0_g1_i23087";
chr1	VVGENOMEgmap	exon	3379464	3379536	100.00	-	.	transcript_id "TR340629|c0_g1_i340629.mrna1"; gene_id "TR340629|c0_g1_i340629.path1"; gene_name "TR340629|c0_g1_i340629";
chr1	VVGENOMEgmap	exon	3379642	3379821	98.00	-	.	transcript_id "TR340629|c0_g1_i340629.mrna1"; gene_id "TR340629|c0_g1_i340629.path1"; gene_name "TR340629|c0_g1_i340629";
chr1	VVGENOMEgmap	CDS	3379469	3379536	.	-	2	transcript_id "TR340629|c0_g1_i340629.mrna1"; gene_id "TR340629|c0_g1_i340629.path1"; gene_name "TR340629|c0_g1_i340629";
chr1	VVGENOMEgmap	CDS	3379642	3379819	.	-	0	transcript_id "TR340629|c0_g1_i340629.mrna1"; gene_id "TR340629|c0_g1_i340629.path1"; gene_name "TR340629|c0_g1_i340629";
chr1	VVGENOMEgmap	exon	3381249	3382143	99.00	+	.	transcript_id "TR351863|c0_g1_i351863.mrna1"; gene_id "TR351863|c0_g1_i351863.path1"; gene_name "TR351863|c0_g1_i351863";
chr1	VVGENOMEgmap	CDS	3381860	3381999	.	+	0	transcript_id "TR351863|c0_g1_i351863.mrna1"; gene_id "TR351863|c0_g1_i351863.path1"; gene_name "TR351863|c0_g1_i351863";
[truncated: 165,844 more rows]
