# Supplementary material for: Long Non-coding RNAs Coordinate Developmental Transitions and Other Key Biological Processes in Grapevine
Source: Sci Rep. 2019 Mar 5;9:3552. doi: 10.1038/s41598-019-38989-7 (PMC6401051; doi:10.1038/s41598-019-38989-7)
Supplement: Supplementary file 5 — LaTeX Supplementary File [file 41598_2019_38989_MOESM5_ESM.xls]

## Sheet: Sheet1
Supplementary Table 1: Co-expressing lncRNAs and mature mRNAs at Pearson correlation (R2 ) >= 0.9
NodeID1	NodeID2	CE
TR87343|c0_g1_i87343	NC_012022.3_cds_XP_002264584.1_	0.90847
TR187542|c0_g1_i187542	NC_012013.3_cds_XP_002282686.1_	0.98793
TR107227|c0_g1_i107227	NC_012011.3_cds_NP_001267956.1_	0.90387
TR158057|c0_g1_i158057	NC_012025.3_cds_XP_002284668.1_	0.96327
TR232067|c0_g1_i232067	NC_012022.3_cds_XP_003634161.1_	0.90413
TR58641|c0_g1_i58641	NC_012013.3_cds_XP_002274682.1_	0.9254
TR203987|c0_g1_i203987	NC_012016.3_cds_XP_002272917.1_	0.96137
TR165012|c0_g1_i165012	NC_012014.3_cds_NP_001267926.1_	0.92763
TR190222|c0_g1_i190222	NC_012010.3_cds_XP_010649231.1_	0.99923
TR5108|c0_g1_i5108	NC_012022.3_cds_XP_002281931.1_	0.9973
TR6301|c0_g1_i6301	NC_012011.3_cds_XP_002279647.1_	0.9826
TR132577|c0_g1_i132577	NC_012020.3_cds_XP_002277367.3_	0.92097
TR61313|c0_g1_i61313	NC_012012.3_cds_XP_002285691.1_	0.9603
TR342793|c0_g1_i342793	NC_012024.3_cds_XP_002285430.1_	0.988
TR18650|c0_g1_i18650	NC_012019.3_cds_XP_003633577.1_	0.9704
TR101796|c0_g1_i101796	NC_012008.3_cds_XP_002265127.1_	0.99277
TR346230|c0_g1_i346230	NC_012009.3_cds_XP_002274256.1_	0.97637
TR55627|c0_g1_i55627	NC_012009.3_cds_XP_002283754.2_	0.94013
TR339272|c0_g1_i339272	NC_012020.3_cds_XP_002278643.1_	0.9876
TR172975|c0_g1_i172975	NC_012015.3_cds_XP_002266582.1_	0.97733
TR79487|c0_g1_i79487	NC_012014.3_cds_XP_002276301.1_	0.97357
TR301649|c0_g1_i301649	NC_012020.3_cds_XP_002281766.1_	0.99183
TR271604|c0_g1_i271604	NC_012015.3_cds_XP_002273390.1_	0.9552
TR211390|c0_g1_i211390	NC_012018.3_cds_XP_002283209.1_	0.94607
TR142089|c0_g1_i142089	NC_012024.3_cds_XP_002284973.1_	0.97333
TR297837|c0_g1_i297837	NC_012014.3_cds_XP_002283857.1_	0.9341
TR156979|c0_g1_i156979	NC_012007.3_cds_NP_001268114.1_	0.95197
TR131590|c0_g1_i131590	NC_012007.3_cds_XP_002267765.1_	0.97483
TR176857|c0_g1_i176857	NC_012012.3_cds_XP_002283389.2_	0.95963
TR118449|c0_g1_i118449	NC_012012.3_cds_XP_002285553.1_	0.98117
TR311965|c0_g1_i311965	NC_012015.3_cds_XP_002263153.1_	0.9133
TR47113|c0_g1_i47113	NC_012007.3_cds_XP_010655886.1_	0.99443
TR251323|c0_g1_i251323	NC_012024.3_cds_XP_002285430.1_	0.97853
TR298657|c0_g1_i298657	NC_012024.3_cds_XP_002275694.1_	0.96477
TR40739|c0_g1_i40739	NC_012017.3_cds_XP_002266188.1_	0.9328
TR277768|c0_g1_i277768	NC_012024.3_cds_XP_002270847.1_	0.97817
TR13726|c0_g1_i13726	NC_012012.3_cds_XP_002278564.1_	0.96437
TR33070|c0_g1_i33070	NC_012024.3_cds_XP_002283352.1_	0.92053
TR142250|c0_g1_i142250	NC_012024.3_cds_XP_002285656.1_	-0.94433
TR100478|c0_g1_i100478	NC_012008.3_cds_XP_002278575.1_	0.9878
TR335301|c0_g1_i335301	NC_012010.3_cds_XP_002283098.1_	0.98683
TR268494|c0_g1_i268494	NC_012021.3_cds_XP_002264721.1_	0.95213
TR357102|c0_g1_i357102	NC_012009.3_cds_XP_002269470.1_	0.93913
TR336106|c0_g1_i336106	NC_012017.3_cds_XP_019078714.1_	0.91077
TR348880|c0_g1_i348880	NC_012018.3_cds_XP_002272107.1_	0.97017
TR65725|c0_g1_i65725	NC_012024.3_cds_XP_002283889.2_	0.9874
TR346567|c0_g1_i346567	NC_012016.3_cds_XP_002274403.1_	0.95817
TR94144|c0_g1_i94144	NC_012022.3_cds_XP_002270958.1_	0.97603
TR348422|c0_g1_i348422	NC_012015.3_cds_XP_002280867.1_	0.91837
TR114051|c0_g1_i114051	NC_012014.3_cds_XP_002266427.1_	0.98723
TR219378|c0_g1_i219378	NC_012019.3_cds_XP_002268645.1_	0.90143
TR123609|c0_g1_i123609	NC_012015.3_cds_NP_001288053.1_	0.9582
TR216070|c0_g1_i216070	NC_012025.3_cds_XP_019072911.1_	0.92557
TR298757|c0_g1_i298757	NC_012020.3_cds_XP_002272413.2_	-0.90927
TR87913|c0_g1_i87913	NC_012009.3_cds_XP_010647882.1_	0.98517
TR221114|c0_g1_i221114	NC_012012.3_cds_XP_002285553.1_	0.9746
TR118906|c0_g1_i118906	NC_012016.3_cds_XP_002274403.1_	0.9679
TR349960|c0_g1_i349960	NC_012012.3_cds_XP_002284158.1_	0.9133
TR191906|c0_g1_i191906	NC_012015.3_cds_NP_001290017.1_	0.99377
TR132485|c0_g1_i132485	NC_012010.3_cds_XP_002265805.1_	0.94557
TR165270|c0_g1_i165270	NC_012017.3_cds_XP_002276572.2_	0.99007
TR184201|c0_g1_i184201	NC_012011.3_cds_XP_010650683.1_	0.96073
TR317491|c0_g1_i317491	NC_012019.3_cds_XP_002268520.1_	0.95633
TR332200|c0_g1_i332200	NC_012011.3_cds_XP_002285193.1_	-0.91577
TR254347|c0_g1_i254347	NC_012014.3_cds_XP_019077218.1_	-0.9166
TR35239|c0_g1_i35239	NC_012008.3_cds_XP_010658494.1_	0.98327
TR131597|c0_g1_i131597	NC_012016.3_cds_XP_002275370.1_	0.9308
TR274701|c0_g1_i274701	NC_012019.3_cds_XP_003633577.1_	0.96797
TR129639|c0_g1_i129639	NC_012010.3_cds_XP_002265805.1_	0.9598
TR349853|c0_g1_i349853	NC_012025.3_cds_XP_002284895.1_	-0.9293
TR26529|c0_g1_i26529	NC_012007.3_cds_XP_002266341.1_	0.982
TR104433|c0_g1_i104433	NC_012012.3_cds_XP_002270636.1_	0.96183
TR171592|c0_g1_i171592	NC_012024.3_cds_XP_003634405.1_	0.92353
TR31830|c0_g1_i31830	NC_012022.3_cds_XP_002281954.1_	0.992
TR54915|c0_g1_i54915	NC_012019.3_cds_XP_002280300.1_	0.9816
TR158245|c0_g1_i158245	NC_012010.3_cds_XP_002265805.1_	0.98157
TR164767|c0_g1_i164767	NC_012014.3_cds_XP_002282913.1_	0.93417
TR258377|c0_g1_i258377	NC_012024.3_cds_XP_010664626.1_	0.97167
TR286259|c0_g1_i286259	NC_012016.3_cds_XP_002278715.1_	0.9552
TR212472|c0_g1_i212472	NC_012009.3_cds_XP_002281816.1_	0.97327
TR68785|c0_g1_i68785	NC_012012.3_cds_XP_002265739.1_	0.92477
TR225522|c0_g1_i225522	NC_012017.3_cds_XP_003633091.1_	0.90767
TR65100|c0_g1_i65100	NC_012011.3_cds_XP_002285193.1_	-0.9194
TR152792|c0_g1_i152792	NC_012012.3_cds_XP_002278564.1_	0.90197
TR292082|c0_g1_i292082	NC_012016.3_cds_XP_002263115.1_	0.96893
TR262525|c0_g1_i262525	NC_012020.3_cds_XP_002275823.3_	0.9744
TR45267|c0_g1_i45267	NC_012011.3_cds_XP_002275384.1_	0.9978
TR247823|c0_g1_i247823	NC_012012.3_cds_XP_002276231.1_	0.94677
TR61356|c0_g1_i61356	NC_012013.3_cds_XP_002272913.2_	0.98757
TR260306|c0_g1_i260306	NC_012007.3_cds_XP_002263612.1_	0.91707
TR161008|c0_g1_i161008	NC_012015.3_cds_XP_002267008.1_	0.92387
TR289068|c0_g1_i289068	NC_012013.3_cds_XP_002262802.1_	0.9504
TR23079|c0_g1_i23079	NC_012007.3_cds_XP_002279580.1_	0.93397
TR249672|c0_g1_i249672	NC_012020.3_cds_XP_010660493.1_	0.9689
TR355290|c0_g1_i355290	NC_012024.3_cds_XP_002282111.2_	0.9598
TR68642|c0_g1_i68642	NC_012025.3_cds_XP_002285236.1_	-0.9161
TR78030|c0_g1_i78030	NC_012022.3_cds_XP_002264723.2_	0.97873
TR15889|c0_g1_i15889	NC_012012.3_cds_XP_002270636.1_	0.96397
TR23459|c0_g1_i23459	NC_012019.3_cds_XP_003633550.1_	0.97193
TR11265|c0_g1_i11265	NC_012020.3_cds_XP_010660493.1_	0.97067
TR84969|c0_g1_i84969	NC_012015.3_cds_XP_002273390.1_	0.90417
TR154053|c0_g1_i154053	NC_012012.3_cds_XP_002272040.1_	0.9472
TR278845|c0_g1_i278845	NC_012009.3_cds_XP_002267374.1_	0.9292
TR232724|c0_g1_i232724	NC_012012.3_cds_XP_002285562.1_	0.95893
TR265055|c0_g1_i265055	NC_012021.3_cds_XP_002279302.1_	0.95803
TR138678|c0_g1_i138678	NC_012024.3_cds_XP_002275827.1_	0.92147
TR200028|c0_g1_i200028	NC_012015.3_cds_NP_001267919.1_	0.95207
TR44928|c0_g1_i44928	NC_012010.3_cds_XP_010648786.1_	0.95583
TR46800|c0_g1_i46800	NC_012022.3_cds_XP_002281931.1_	0.9964
TR197199|c0_g1_i197199	NC_012021.3_cds_XP_003633906.1_	0.98013
TR270636|c0_g1_i270636	NC_012015.3_cds_XP_002282395.1_	-0.91187
TR165009|c0_g1_i165009	NC_012007.3_cds_XP_019075041.1_	0.9618
TR157190|c0_g1_i157190	NC_012015.3_cds_XP_002273390.1_	0.94787
TR274233|c0_g1_i274233	NC_012024.3_cds_XP_002283352.1_	0.96477
TR37890|c0_g1_i37890	NC_012012.3_cds_XP_002285553.1_	0.96693
TR177246|c0_g1_i177246	NC_012009.3_cds_XP_002267726.1_	0.98867
TR118624|c0_g1_i118624	NC_012012.3_cds_XP_002269677.1_	0.9158
TR127140|c0_g1_i127140	NC_012024.3_cds_XP_002285895.1_	-0.91977
TR51268|c0_g1_i51268	NC_012025.3_cds_XP_002284668.1_	0.9175
TR91664|c0_g1_i91664	NC_012020.3_cds_XP_010660903.1_	0.92803
TR338204|c0_g1_i338204	NC_012016.3_cds_XP_002274403.1_	0.96117
TR31478|c0_g1_i31478	NC_012020.3_cds_NP_001268064.1_	0.98067
TR154663|c0_g1_i154663	NC_012016.3_cds_XP_002274403.1_	0.9655
TR45902|c0_g1_i45902	NC_012022.3_cds_NP_001267994.1_	0.97323
TR97571|c0_g1_i97571	NC_012025.3_cds_XP_002265244.1_	0.94903
TR221127|c0_g1_i221127	NC_012022.3_cds_XP_002273581.1_	0.94313
TR63096|c0_g1_i63096	NC_012008.3_cds_XP_002276153.1_	0.99187
TR331948|c0_g1_i331948	NC_012025.3_cds_XP_019072458.1_	0.90563
TR188217|c0_g1_i188217	NC_012025.3_cds_XP_002265455.1_	0.94913
TR145041|c0_g1_i145041	NC_012019.3_cds_XP_002279163.1_	0.99883
TR42276|c0_g1_i42276	NC_012014.3_cds_XP_002283808.1_	0.97413
TR9992|c0_g1_i9992	NC_012013.3_cds_XP_010652228.1_	0.9453
TR147619|c0_g1_i147619	NC_012007.3_cds_XP_002263612.1_	0.9251
TR149928|c0_g1_i149928	NC_012020.3_cds_XP_010660122.1_	-0.9324
TR291068|c0_g1_i291068	NC_012024.3_cds_XP_002283364.1_	0.9827
TR207954|c0_g1_i207954	NC_012017.3_cds_XP_002283473.1_	0.93587
TR90987|c0_g1_i90987	NC_012011.3_cds_XP_010650723.1_	0.91083
TR74608|c0_g1_i74608	NC_012008.3_cds_XP_002278877.1_	0.90947
TR55625|c0_g1_i55625	NC_012009.3_cds_XP_002283754.2_	0.94617
TR121806|c0_g1_i121806	NC_012021.3_cds_XP_003633958.1_	0.95157
TR43726|c0_g1_i43726	NC_012008.3_cds_XP_002280361.1_	0.99043
TR65654|c0_g1_i65654	NC_012007.3_cds_XP_002274663.1_	0.9737
TR267066|c0_g1_i267066	NC_012020.3_cds_XP_010660603.1_	0.91597
TR65523|c0_g1_i65523	NC_012019.3_cds_XP_019079582.1_	0.93993
TR343438|c0_g1_i343438	NC_012024.3_cds_XP_002283889.2_	0.97573
TR55630|c0_g1_i55630	NC_012009.3_cds_XP_002283754.2_	0.92543
TR235767|c0_g1_i235767	NC_012023.3_cds_XP_003634206.1_	0.97733
TR126925|c0_g1_i126925	NC_012022.3_cds_XP_002274646.1_	0.97953
TR127728|c0_g1_i127728	NC_012007.3_cds_XP_002263369.1_	0.94037
TR64280|c0_g1_i64280	NC_012013.3_cds_XP_003632306.1_	0.9377
TR131716|c0_g1_i131716	NC_012025.3_cds_XP_002284668.1_	0.95393
TR49906|c0_g1_i49906	NC_012010.3_cds_XP_003631881.1_	0.97173
TR287275|c0_g1_i287275	NC_012023.3_cds_XP_002272267.1_	0.95173
TR3411|c0_g1_i3411	NC_012008.3_cds_XP_010660457.1_	0.90367
TR65238|c0_g1_i65238	NC_012010.3_cds_XP_002268467.1_	0.9767
TR224048|c0_g1_i224048	NC_012007.3_cds_XP_002281785.1_	0.99347
TR187557|c0_g1_i187557	NC_012022.3_cds_XP_002281947.1_	0.98367
TR89197|c0_g1_i89197	NC_012013.3_cds_XP_002275815.1_	0.97597
TR182244|c0_g1_i182244	NC_012007.3_cds_XP_002263065.1_	0.92943
TR118109|c0_g1_i118109	NC_012011.3_cds_XP_002272426.1_	0.90893
TR2356|c0_g1_i2356	NC_012008.3_cds_XP_002276319.1_	0.94603
TR97393|c0_g1_i97393	NC_012020.3_cds_XP_002276266.1_	0.9471
TR84359|c0_g1_i84359	NC_012010.3_cds_XP_002265925.1_	0.96493
TR126878|c0_g1_i126878	NC_012016.3_cds_XP_002265831.2_	-0.90657
TR160414|c0_g1_i160414	NC_012020.3_cds_XP_002283741.1_	0.96327
TR20694|c0_g1_i20694	NC_012014.3_cds_XP_002283857.1_	0.9448
TR110905|c0_g1_i110905	NC_012019.3_cds_XP_002280300.1_	0.99753
TR189944|c0_g1_i189944	NC_012016.3_cds_XP_002274769.1_	0.9307
TR142555|c0_g1_i142555	NC_012009.3_cds_XP_002272271.1_	0.96477
TR111600|c0_g1_i111600	NC_012014.3_cds_NP_001268153.1_	0.90293
TR279755|c0_g1_i279755	NC_012025.3_cds_XP_010644097.1_	0.9102
TR76318|c0_g1_i76318	NC_012013.3_cds_XP_002275766.1_	0.92637
TR12201|c0_g1_i12201	NC_012022.3_cds_XP_003634025.1_	0.9872
TR169791|c0_g1_i169791	NC_012020.3_cds_XP_002282329.1_	0.9606
TR11284|c0_g1_i11284	NC_012019.3_cds_XP_003633577.1_	0.9693
TR139879|c0_g1_i139879	NC_012019.3_cds_XP_010658473.1_	0.90583
TR212184|c0_g1_i212184	NC_012020.3_cds_XP_002283702.1_	0.91143
TR86666|c0_g1_i86666	NC_012008.3_cds_XP_002270880.1_	0.9306
TR297406|c0_g1_i297406	NC_012023.3_cds_XP_019082250.1_	0.9646
TR88817|c0_g1_i88817	NC_012007.3_cds_XP_002263612.1_	0.9313
TR159986|c0_g1_i159986	NC_012025.3_cds_XP_002270778.1_	0.9549
TR14330|c0_g1_i14330	NC_012023.3_cds_XP_002283068.1_	0.991
TR100715|c0_g1_i100715	NC_012012.3_cds_XP_002278564.1_	0.93667
TR18715|c0_g1_i18715	NC_012022.3_cds_XP_002268859.3_	0.94047
TR10376|c0_g1_i10376	NC_012016.3_cds_XP_002276634.1_	0.92213
TR13990|c0_g1_i13990	NC_012013.3_cds_XP_002262802.1_	0.96357
TR133679|c0_g1_i133679	NC_012021.3_cds_XP_010661956.1_	0.93
TR45780|c0_g1_i45780	NC_012021.3_cds_XP_002264721.1_	0.94707
TR150141|c0_g1_i150141	NC_012016.3_cds_XP_002274403.1_	0.97933
TR132146|c0_g1_i132146	NC_012010.3_cds_XP_002283203.1_	0.97473
TR44160|c0_g1_i44160	NC_012008.3_cds_XP_002272937.2_	0.9371
TR72446|c0_g1_i72446	NC_012007.3_cds_XP_002266725.1_	0.93973
TR192527|c0_g1_i192527	NC_012017.3_cds_XP_002262946.1_	0.953
TR241408|c0_g1_i241408	NC_012010.3_cds_XP_002284931.1_	0.95507
TR248073|c0_g1_i248073	NC_012010.3_cds_XP_002284931.1_	0.9662
TR309727|c0_g1_i309727	NC_012024.3_cds_XP_002267868.1_	0.96637
TR233317|c0_g1_i233317	NC_012021.3_cds_XP_002275629.2_	0.9925
TR58943|c0_g1_i58943	NC_012009.3_cds_XP_010645442.1_	0.90357
TR31253|c0_g1_i31253	NC_012012.3_cds_XP_002284158.1_	0.96473
TR167827|c0_g1_i167827	NC_012024.3_cds_XP_002285001.1_	0.97353
TR27351|c0_g1_i27351	NC_012021.3_cds_XP_002264721.1_	0.98437
TR328471|c0_g1_i328471	NC_012020.3_cds_XP_002277329.1_	0.97193
TR236044|c0_g1_i236044	NC_012013.3_cds_XP_002274177.2_	0.9794
TR10240|c0_g1_i10240	NC_012016.3_cds_XP_002274403.1_	0.95687
TR170492|c0_g1_i170492	NC_012023.3_cds_XP_019082250.1_	0.93927
TR196582|c0_g1_i196582	NC_012015.3_cds_XP_002265016.1_	0.90367
TR45781|c0_g1_i45781	NC_012021.3_cds_XP_002264721.1_	0.95393
TR182232|c0_g1_i182232	NC_012022.3_cds_XP_003634154.1_	0.98
TR174706|c0_g1_i174706	NC_012011.3_cds_XP_010650723.1_	0.91347
TR13505|c0_g1_i13505	NC_012018.3_cds_XP_002282932.1_	0.97073
TR274223|c0_g1_i274223	NC_012024.3_cds_XP_002283352.1_	0.9204
TR83560|c0_g1_i83560	NC_012007.3_cds_XP_002263612.1_	0.98163
TR233424|c0_g1_i233424	NC_012012.3_cds_XP_002279036.1_	-0.9429
TR13751|c0_g1_i13751	NC_012008.3_cds_XP_010658494.1_	0.95533
TR208362|c0_g1_i208362	NC_012020.3_cds_XP_002270809.1_	0.93757
TR134703|c0_g1_i134703	NC_012012.3_cds_XP_019076118.1_	0.95767
TR226101|c0_g1_i226101	NC_012008.3_cds_XP_010662843.1_	-0.91313
TR23271|c0_g1_i23271	NC_012019.3_cds_XP_002267841.1_	0.98537
TR35709|c0_g1_i35709	NC_012008.3_cds_XP_002267296.2_	0.98167
TR134700|c0_g1_i134700	NC_012022.3_cds_XP_002271267.1_	0.97927
TR23363|c0_g1_i23363	NC_012016.3_cds_XP_002274403.1_	0.94357
TR163152|c0_g1_i163152	NC_012018.3_cds_XP_002274227.2_	0.91293
TR214978|c0_g1_i214978	NC_012022.3_cds_XP_002280097.1_	0.98687
TR29792|c0_g1_i29792	NC_012019.3_cds_XP_019079582.1_	0.9697
TR314980|c0_g1_i314980	NC_012009.3_cds_XP_002268803.1_	0.9734
TR213675|c0_g1_i213675	NC_012016.3_cds_XP_002274403.1_	0.97333
TR64860|c0_g1_i64860	NC_012009.3_cds_XP_002275973.1_	0.97147
TR21937|c0_g1_i21937	NC_012017.3_cds_XP_010656642.2_	0.9057
TR6541|c0_g1_i6541	NC_012008.3_cds_XP_010659305.1_	0.9532
TR259246|c0_g1_i259246	NC_012009.3_cds_XP_002282206.1_	0.9535
TR2067|c0_g1_i2067	NC_012022.3_cds_XP_002271523.2_	0.95193
TR29579|c0_g1_i29579	NC_012022.3_cds_XP_002272435.1_	0.97773
TR67968|c0_g1_i67968	NC_012020.3_cds_XP_002273273.2_	0.9416
TR28138|c0_g1_i28138	NC_012010.3_cds_XP_010648868.2_	0.91807
TR189022|c0_g1_i189022	NC_012008.3_cds_XP_002282988.1_	0.98317
TR259364|c0_g1_i259364	NC_012012.3_cds_XP_002284063.1_	0.9775
TR166747|c0_g1_i166747	NC_012013.3_cds_XP_010652109.1_	0.93413
TR291076|c0_g1_i291076	NC_012017.3_cds_XP_002262697.1_	0.92557
TR246616|c0_g1_i246616	NC_012024.3_cds_XP_002282111.2_	0.9009
TR43397|c0_g1_i43397	NC_012009.3_cds_XP_002284806.1_	0.96663
TR58338|c0_g1_i58338	NC_012008.3_cds_XP_010659305.1_	0.9685
TR14186|c0_g1_i14186	NC_012014.3_cds_XP_003632654.1_	0.9053
TR136020|c0_g1_i136020	NC_012022.3_cds_NP_001267994.1_	0.9025
TR328846|c0_g1_i328846	NC_012024.3_cds_XP_002271285.1_	-0.9269
TR319005|c0_g1_i319005	NC_012020.3_cds_XP_002275276.3_	0.9499
TR36621|c0_g1_i36621	NC_012011.3_cds_XP_002285313.1_	0.91097
TR217157|c0_g1_i217157	NC_012013.3_cds_XP_002269127.1_	0.90263
TR30183|c0_g1_i30183	NC_012025.3_cds_XP_003634751.1_	0.99923
TR318392|c0_g1_i318392	NC_012015.3_cds_XP_002263564.1_	0.92643
TR83151|c0_g1_i83151	NC_012024.3_cds_XP_003634513.1_	0.96673
TR61910|c0_g1_i61910	NC_012014.3_cds_XP_010653847.1_	0.98053
TR25797|c0_g1_i25797	NC_012013.3_cds_XP_002275697.1_	0.94953
TR245837|c0_g1_i245837	NC_012012.3_cds_XP_002285084.2_	0.91557
TR40936|c0_g1_i40936	NC_012022.3_cds_NP_001267994.1_	0.9593
TR1586|c0_g1_i1586	NC_012007.3_cds_XP_010653274.1_	0.97837
TR48131|c0_g1_i48131	NC_012012.3_cds_XP_002285084.2_	0.929
TR200533|c0_g1_i200533	NC_012012.3_cds_XP_002284305.1_	0.9235
TR128523|c0_g1_i128523	NC_012007.3_cds_XP_002284729.1_	0.98077
TR294218|c0_g1_i294218	NC_012017.3_cds_XP_002285181.1_	0.95703
TR54292|c0_g1_i54292	NC_012022.3_cds_XP_002274807.1_	0.9637
TR284030|c0_g1_i284030	NC_012018.3_cds_XP_002282932.1_	0.95077
TR298838|c0_g1_i298838	NC_012019.3_cds_XP_002280300.1_	0.98137
TR243479|c0_g1_i243479	NC_012007.3_cds_XP_002270485.1_	0.97283
TR79122|c0_g1_i79122	NC_012013.3_cds_XP_002284310.1_	0.95903
TR274213|c0_g1_i274213	NC_012021.3_cds_NP_001267949.1_	0.9655
TR120326|c0_g1_i120326	NC_012015.3_cds_NP_001267919.1_	0.977
TR115612|c0_g1_i115612	NC_012021.3_cds_XP_010661956.1_	0.90687
TR65307|c0_g1_i65307	NC_012009.3_cds_XP_002284806.1_	0.91837
TR300475|c0_g1_i300475	NC_012010.3_cds_XP_002268467.1_	0.97983
TR74778|c0_g1_i74778	NC_012014.3_cds_XP_002270606.1_	0.95793
TR63889|c0_g1_i63889	NC_012022.3_cds_XP_002273341.2_	0.96153
TR82881|c0_g1_i82881	NC_012012.3_cds_XP_002285716.2_	0.91563
TR166943|c0_g1_i166943	NC_012007.3_cds_XP_010650490.1_	0.93373
TR55534|c0_g1_i55534	NC_012018.3_cds_XP_002268250.1_	0.9954
TR317063|c0_g1_i317063	NC_012007.3_cds_XP_010663487.1_	0.94003
TR265747|c0_g1_i265747	NC_012020.3_cds_XP_002282509.1_	0.90253
TR184424|c0_g1_i184424	NC_012012.3_cds_XP_010651514.2_	0.9078
TR282550|c0_g1_i282550	NC_012010.3_cds_XP_002283293.2_	0.9417
TR14139|c0_g1_i14139	NC_012020.3_cds_XP_002284763.1_	0.941
TR61175|c0_g1_i61175	NC_012023.3_cds_XP_003634206.1_	0.9776
TR288368|c0_g1_i288368	NC_012014.3_cds_XP_002276301.1_	0.907
TR183317|c0_g1_i183317	NC_012014.3_cds_XP_002280591.1_	0.93853
TR27355|c0_g1_i27355	NC_012020.3_cds_XP_010660119.1_	0.95757
TR270705|c0_g1_i270705	NC_012009.3_cds_NP_001267957.1_	0.91367
TR16577|c0_g1_i16577	NC_012016.3_cds_XP_002274403.1_	0.9329
TR81962|c0_g1_i81962	NC_012021.3_cds_XP_002264721.1_	0.9545
TR311395|c0_g1_i311395	NC_012013.3_cds_XP_002278202.1_	0.95323
TR120563|c0_g1_i120563	NC_012023.3_cds_XP_010663794.1_	0.99043
TR222583|c0_g1_i222583	NC_012019.3_cds_XP_002280300.1_	0.9926
TR24677|c0_g1_i24677	NC_012008.3_cds_XP_002280048.1_	0.92857
TR193216|c0_g1_i193216	NC_012020.3_cds_XP_002277583.1_	0.90947
TR221132|c0_g1_i221132	NC_012024.3_cds_XP_002285260.1_	0.9438
TR349034|c0_g1_i349034	NC_012012.3_cds_NP_001268056.1_	0.92707
TR8042|c0_g1_i8042	NC_012025.3_cds_XP_002285146.1_	0.9594
TR297526|c0_g1_i297526	NC_012016.3_cds_XP_002270791.1_	0.94863
TR317473|c0_g1_i317473	NC_012016.3_cds_XP_003632943.1_	0.9667
TR290560|c0_g1_i290560	NC_012012.3_cds_XP_002285716.2_	0.91787
TR227330|c0_g1_i227330	NC_012013.3_cds_XP_002276109.2_	0.94403
TR183548|c0_g1_i183548	NC_012022.3_cds_XP_010662662.1_	0.99497
TR5331|c0_g1_i5331	NC_012016.3_cds_XP_002277279.1_	0.96423
TR162912|c0_g1_i162912	NC_012014.3_cds_XP_002280154.1_	0.92573
TR262651|c0_g1_i262651	NC_012012.3_cds_XP_002278564.1_	0.9544
TR219685|c0_g1_i219685	NC_012014.3_cds_NP_001268078.1_	0.94753
TR354588|c0_g1_i354588	NC_012007.3_cds_XP_002285340.1_	0.9836
TR208822|c0_g1_i208822	NC_012013.3_cds_XP_002282867.1_	0.9493
TR316525|c0_g1_i316525	NC_012010.3_cds_XP_002265844.2_	0.93827
TR187899|c0_g1_i187899	NC_012017.3_cds_XP_002266488.1_	-0.91667
TR118204|c0_g1_i118204	NC_012011.3_cds_XP_010650723.1_	0.91287
TR181297|c0_g1_i181297	NC_012008.3_cds_XP_002266388.1_	0.92573
TR23462|c0_g1_i23462	NC_012013.3_cds_XP_010652757.1_	0.95383
TR358821|c0_g1_i358821	NC_012011.3_cds_XP_002277485.1_	0.9836
TR294613|c0_g1_i294613	NC_012012.3_cds_XP_002274217.1_	0.97
TR108812|c0_g1_i108812	NC_012020.3_cds_XP_010660576.2_	0.94847
TR285586|c0_g1_i285586	NC_012017.3_cds_NP_001268193.1_	0.93793
TR286271|c0_g1_i286271	NC_012024.3_cds_XP_019072373.1_	0.95353
TR188042|c0_g1_i188042	NC_012024.3_cds_XP_002285925.1_	0.9818
TR290599|c0_g1_i290599	NC_012022.3_cds_XP_002270958.1_	0.95327
TR254550|c0_g1_i254550	NC_012017.3_cds_XP_010656544.1_	0.91443
TR322125|c0_g1_i322125	NC_012020.3_cds_XP_002283741.1_	0.9612
TR236840|c0_g1_i236840	NC_012012.3_cds_XP_002268300.1_	0.95493
TR187764|c0_g1_i187764	NC_012012.3_cds_XP_002285729.1_	0.92733
TR222187|c0_g1_i222187	NC_012014.3_cds_XP_002274975.1_	0.92213
TR188472|c0_g1_i188472	NC_012012.3_cds_XP_002276937.1_	0.94587
TR177022|c0_g1_i177022	NC_012012.3_cds_XP_002268300.1_	0.96193
TR274274|c0_g1_i274274	NC_012022.3_cds_XP_002274994.1_	0.9252
TR353177|c0_g1_i353177	NC_012014.3_cds_XP_010653119.1_	0.97483
TR61277|c0_g1_i61277	NC_012015.3_cds_XP_002273390.1_	0.96103
TR32024|c0_g1_i32024	NC_012016.3_cds_XP_002274403.1_	0.96847
TR225266|c0_g1_i225266	NC_012023.3_cds_XP_003634206.1_	0.9656
TR214979|c0_g1_i214979	NC_012019.3_cds_XP_002269430.1_	0.98733
TR215045|c0_g1_i215045	NC_012011.3_cds_XP_002266154.1_	0.9624
TR43428|c0_g1_i43428	NC_012025.3_cds_XP_003634765.1_	0.96033
TR110918|c0_g1_i110918	NC_012024.3_cds_XP_002263051.1_	0.99533
TR172342|c0_g1_i172342	NC_012017.3_cds_XP_019078365.1_	0.95807
TR78147|c0_g1_i78147	NC_012020.3_cds_XP_002275823.3_	0.9947
TR118664|c0_g1_i118664	NC_012010.3_cds_XP_002265805.1_	0.96673
TR154859|c0_g1_i154859	NC_012008.3_cds_XP_002276153.1_	0.957
TR130974|c0_g1_i130974	NC_012021.3_cds_XP_002277011.2_	0.90537
TR321125|c0_g1_i321125	NC_012017.3_cds_XP_010656704.1_	0.98567
TR85656|c0_g1_i85656	NC_012022.3_cds_XP_019081709.1_	0.9292
TR177005|c0_g1_i177005	NC_012008.3_cds_XP_010660239.1_	0.96203
TR77669|c0_g1_i77669	NC_012025.3_cds_XP_003634709.1_	0.99643
TR168126|c0_g1_i168126	NC_012019.3_cds_XP_019079582.1_	0.95537
TR135984|c0_g1_i135984	NC_012014.3_cds_XP_010653672.1_	0.90793
TR63615|c0_g1_i63615	NC_012025.3_cds_XP_019072458.1_	0.9437
TR194637|c0_g1_i194637	NC_012016.3_cds_XP_002274403.1_	0.97137
TR247788|c0_g1_i247788	NC_012011.3_cds_NP_001268077.1_	0.94467
TR180893|c0_g1_i180893	NC_012020.3_cds_XP_002283971.1_	0.9189
TR317062|c0_g1_i317062	NC_012007.3_cds_XP_002284395.2_	0.95333
TR191673|c0_g1_i191673	NC_012021.3_cds_XP_003633906.1_	0.96043
TR307003|c0_g1_i307003	NC_012023.3_cds_XP_002278192.3_	0.9863
TR290636|c0_g1_i290636	NC_012012.3_cds_XP_002277357.2_	0.93733
TR19697|c0_g1_i19697	NC_012022.3_cds_XP_002268691.1_	0.989
TR150365|c0_g1_i150365	NC_012009.3_cds_XP_003631649.1_	-0.91947
TR33363|c0_g1_i33363	NC_012023.3_cds_XP_002268894.1_	0.9949
TR77687|c0_g1_i77687	NC_012022.3_cds_NP_001267994.1_	0.9464
TR60123|c0_g1_i60123	NC_012023.3_cds_XP_002282220.1_	0.94357
TR50740|c0_g1_i50740	NC_012010.3_cds_XP_002275382.1_	0.94447
TR210194|c0_g1_i210194	NC_012023.3_cds_XP_002284858.1_	0.9213
TR45888|c0_g1_i45888	NC_012013.3_cds_XP_002275815.1_	0.92927
TR95595|c0_g1_i95595	NC_012016.3_cds_XP_003633033.1_	0.9257
TR143311|c0_g1_i143311	NC_012012.3_cds_XP_002285553.1_	0.98413
TR305172|c0_g1_i305172	NC_012019.3_cds_XP_003633577.1_	0.95197
TR87060|c0_g1_i87060	NC_012013.3_cds_XP_002282477.2_	0.99347
TR83125|c0_g1_i83125	NC_012007.3_cds_XP_002275462.3_	0.9606
TR146626|c0_g1_i146626	NC_012022.3_cds_XP_019081844.1_	0.94703
TR41524|c0_g1_i41524	NC_012020.3_cds_XP_002280547.1_	0.93303
TR341726|c0_g1_i341726	NC_012011.3_cds_NP_001268136.1_	0.99533
TR274414|c0_g1_i274414	NC_012014.3_cds_XP_002276301.1_	0.9322
TR37843|c0_g1_i37843	NC_012020.3_cds_XP_002277957.1_	0.9138
TR274202|c0_g1_i274202	NC_012007.3_cds_XP_002265760.1_	0.96443
TR220318|c0_g1_i220318	NC_012021.3_cds_XP_002264618.1_	0.92347
TR150925|c0_g1_i150925	NC_012007.3_cds_XP_002270582.1_	0.92023
TR232894|c0_g1_i232894	NC_012011.3_cds_XP_002277485.1_	0.996
TR290094|c0_g1_i290094	NC_012011.3_cds_XP_002263212.1_	0.9624
TR246977|c0_g1_i246977	NC_012014.3_cds_NP_001267971.1_	0.959
TR73026|c0_g1_i73026	NC_012011.3_cds_XP_002283044.1_	0.9845
TR65311|c0_g1_i65311	NC_012012.3_cds_XP_002278564.1_	0.96097
TR133920|c0_g1_i133920	NC_012015.3_cds_XP_002263564.1_	0.97663
TR334564|c0_g1_i334564	NC_012014.3_cds_XP_002282193.1_	-0.91863
TR98497|c0_g1_i98497	NC_012007.3_cds_XP_002271846.2_	0.97527
TR296965|c0_g1_i296965	NC_012017.3_cds_XP_002262946.1_	0.93643
TR219684|c0_g1_i219684	NC_012013.3_cds_XP_002275815.1_	0.9534
TR243581|c0_g1_i243581	NC_012013.3_cds_XP_002279833.1_	0.93967
TR12696|c0_g1_i12696	NC_012025.3_cds_XP_002284668.1_	0.96853
TR86258|c0_g1_i86258	NC_012020.3_cds_NP_001268062.1_	0.9369
TR143886|c0_g1_i143886	NC_012015.3_cds_XP_002279431.1_	0.9684
TR50010|c0_g1_i50010	NC_012011.3_cds_XP_002276776.1_	0.98897
TR25045|c0_g1_i25045	NC_012012.3_cds_XP_002285553.1_	0.96943
TR254960|c0_g1_i254960	NC_012013.3_cds_XP_002273793.1_	0.91313
TR2328|c0_g1_i2328	NC_012024.3_cds_XP_002285260.1_	0.9739
TR11270|c0_g1_i11270	NC_012020.3_cds_XP_010660493.1_	0.97673
TR171822|c0_g1_i171822	NC_012017.3_cds_XP_002276867.1_	0.91913
TR91980|c0_g1_i91980	NC_012020.3_cds_XP_002283533.1_	0.93247
TR210050|c0_g1_i210050	NC_012012.3_cds_XP_002281905.1_	0.93797
TR310313|c0_g1_i310313	NC_012021.3_cds_XP_003633906.1_	0.97037
TR91470|c0_g1_i91470	NC_012010.3_cds_NP_001267970.1_	0.95657
TR150938|c0_g1_i150938	NC_012015.3_cds_XP_003632762.1_	0.94927
TR82706|c0_g1_i82706	NC_012025.3_cds_XP_002278339.1_	0.9667
TR62870|c0_g1_i62870	NC_012017.3_cds_XP_002284986.1_	0.93387
TR35252|c0_g1_i35252	NC_012012.3_cds_NP_001268166.1_	0.9624
TR337586|c0_g1_i337586	NC_012021.3_cds_XP_002280923.1_	0.90907
TR126766|c0_g1_i126766	NC_012014.3_cds_XP_002267056.1_	0.9939
TR45863|c0_g1_i45863	NC_012012.3_cds_XP_002284158.1_	0.9665
TR21928|c0_g1_i21928	NC_012014.3_cds_XP_010653119.1_	0.91587
TR274575|c0_g1_i274575	NC_012013.3_cds_XP_002278249.1_	-0.92863
TR126359|c0_g1_i126359	NC_012024.3_cds_XP_002277499.1_	0.96343
TR220663|c0_g1_i220663	NC_012012.3_cds_XP_010651085.1_	0.90753
TR8988|c0_g1_i8988	NC_012023.3_cds_XP_019082250.1_	0.9037
TR322123|c0_g1_i322123	NC_012024.3_cds_XP_002269356.2_	0.98653
TR181294|c0_g1_i181294	NC_012011.3_cds_XP_010650683.1_	0.94587
TR171208|c0_g1_i171208	NC_012007.3_cds_XP_002270179.1_	0.9094
TR48392|c0_g1_i48392	NC_012023.3_cds_XP_010663062.1_	0.98123
TR25983|c0_g1_i25983	NC_012021.3_cds_XP_002280760.1_	0.98623
TR23699|c0_g1_i23699	NC_012018.3_cds_XP_002281574.1_	0.95427
TR230775|c0_g1_i230775	NC_012011.3_cds_XP_002283487.1_	0.97503
TR74784|c0_g1_i74784	NC_012010.3_cds_XP_019074924.1_	0.93093
TR98982|c0_g1_i98982	NC_012018.3_cds_XP_002278870.1_	-0.9546
TR30410|c0_g1_i30410	NC_012009.3_cds_XP_010647882.1_	0.95267
TR270420|c0_g1_i270420	NC_012008.3_cds_XP_010663563.1_	0.92547
TR271479|c0_g1_i271479	NC_012020.3_cds_XP_002265308.1_	0.9726
TR237902|c0_g1_i237902	NC_012022.3_cds_XP_002273581.1_	0.9478
TR215520|c0_g1_i215520	NC_012019.3_cds_XP_002268645.1_	0.9057
TR37019|c0_g1_i37019	NC_012024.3_cds_XP_002269356.2_	0.91223
TR300385|c0_g1_i300385	NC_012017.3_cds_XP_002274827.1_	0.99573
TR285477|c0_g1_i285477	NC_012012.3_cds_XP_002274538.1_	0.9682
TR92252|c0_g1_i92252	NC_012009.3_cds_XP_002271289.2_	0.96263
TR243216|c0_g1_i243216	NC_012020.3_cds_XP_002282047.1_	0.9688
TR128812|c0_g1_i128812	NC_012022.3_cds_XP_002265122.1_	0.97507
TR35344|c0_g1_i35344	NC_012016.3_cds_XP_002268460.1_	0.99517
TR265753|c0_g1_i265753	NC_012020.3_cds_XP_002282509.1_	0.9209
TR299422|c0_g1_i299422	NC_012020.3_cds_XP_019080641.1_	0.96933
TR262455|c0_g1_i262455	NC_012014.3_cds_XP_002266427.1_	0.98847
TR298770|c0_g1_i298770	NC_012012.3_cds_XP_010651085.1_	0.94333
TR118225|c0_g1_i118225	NC_012011.3_cds_XP_010650723.1_	0.92217
TR39664|c0_g1_i39664	NC_012023.3_cds_XP_002280872.1_	0.94937
TR73472|c0_g1_i73472	NC_012022.3_cds_XP_002281966.1_	0.99007
TR226562|c0_g1_i226562	NC_012009.3_cds_XP_002272147.1_	0.98283
TR259314|c0_g1_i259314	NC_012011.3_cds_XP_002269582.1_	0.97537
TR39090|c0_g1_i39090	NC_012014.3_cds_XP_002277446.1_	0.94807
TR28914|c0_g1_i28914	NC_012012.3_cds_XP_002268701.1_	0.92517
TR235764|c0_g1_i235764	NC_012011.3_cds_XP_002277743.1_	0.90993
TR11268|c0_g1_i11268	NC_012020.3_cds_XP_010660493.1_	0.94757
TR179654|c0_g1_i179654	NC_012014.3_cds_XP_002268305.1_	0.97403
TR57895|c0_g1_i57895	NC_012012.3_cds_XP_002281905.1_	0.93217
TR282476|c0_g1_i282476	NC_012009.3_cds_XP_002282126.1_	0.9716
TR263955|c0_g1_i263955	NC_012024.3_cds_XP_019072373.1_	0.9882
TR70200|c0_g1_i70200	NC_012021.3_cds_XP_002275303.1_	0.95033
TR21906|c0_g1_i21906	NC_012012.3_cds_XP_002278579.1_	-0.90407
TR177019|c0_g1_i177019	NC_012014.3_cds_XP_003632661.1_	0.93507
TR61174|c0_g1_i61174	NC_012012.3_cds_XP_002284158.1_	0.97143
TR43401|c0_g1_i43401	NC_012009.3_cds_XP_002284806.1_	0.95217
TR84913|c0_g1_i84913	NC_012007.3_cds_XP_002285340.1_	0.95987
TR320621|c0_g1_i320621	NC_012022.3_cds_XP_002268691.1_	0.9634
TR8118|c0_g1_i8118	NC_012009.3_cds_XP_002284806.1_	0.96157
TR44278|c0_g1_i44278	NC_012014.3_cds_XP_002267558.1_	0.94913
TR285151|c0_g1_i285151	NC_012012.3_cds_XP_002276537.1_	0.93563
TR177803|c0_g1_i177803	NC_012019.3_cds_XP_002264332.1_	0.99633
TR15759|c0_g1_i15759	NC_012009.3_cds_XP_003631638.1_	0.988
TR55632|c0_g1_i55632	NC_012009.3_cds_XP_002283754.2_	0.9376
TR300947|c0_g1_i300947	NC_012015.3_cds_XP_002270473.1_	0.99527
TR200545|c0_g1_i200545	NC_012024.3_cds_XP_002285900.1_	-0.91787
TR231201|c0_g1_i231201	NC_012012.3_cds_XP_002285716.2_	0.9479
TR41439|c0_g1_i41439	NC_012024.3_cds_XP_002285714.1_	-0.9282
TR10383|c0_g1_i10383	NC_012007.3_cds_XP_002283449.1_	-0.91707
TR187536|c0_g1_i187536	NC_012013.3_cds_XP_002282686.1_	0.9947
TR85232|c0_g1_i85232	NC_012013.3_cds_XP_002273730.2_	0.952
TR185678|c0_g1_i185678	NC_012013.3_cds_XP_019076631.1_	0.9689
TR303291|c0_g1_i303291	NC_012013.3_cds_XP_002271469.1_	0.95443
TR284462|c0_g1_i284462	NC_012022.3_cds_XP_002269749.1_	0.9057
TR193694|c0_g1_i193694	NC_012022.3_cds_XP_002262912.1_	-0.9095
TR91140|c0_g1_i91140	NC_012022.3_cds_XP_002277372.1_	0.9806
TR176997|c0_g1_i176997	NC_012011.3_cds_XP_002276777.1_	0.97203
TR51266|c0_g1_i51266	NC_012023.3_cds_XP_002268089.1_	0.94273
TR59347|c0_g1_i59347	NC_012016.3_cds_XP_003633033.1_	0.939
TR304527|c0_g1_i304527	NC_012010.3_cds_XP_002271575.1_	0.92453
TR105149|c0_g1_i105149	NC_012014.3_cds_XP_002267056.1_	0.98043
TR42231|c0_g1_i42231	NC_012023.3_cds_XP_019082250.1_	0.9672
TR95642|c0_g1_i95642	NC_012019.3_cds_XP_002284261.1_	0.93877
TR263438|c0_g1_i263438	NC_012012.3_cds_XP_002283746.1_	0.98067
TR152361|c0_g1_i152361	NC_012015.3_cds_XP_002275541.1_	0.9369
TR301646|c0_g1_i301646	NC_012015.3_cds_XP_002273390.1_	0.97533
TR246589|c0_g1_i246589	NC_012022.3_cds_XP_002270877.1_	0.97947
TR133680|c0_g1_i133680	NC_012014.3_cds_XP_003632733.1_	0.96877
TR136704|c0_g1_i136704	NC_012020.3_cds_XP_002283533.1_	0.93117
TR46617|c0_g1_i46617	NC_012007.3_cds_XP_003631185.1_	0.94097
TR337093|c0_g1_i337093	NC_012013.3_cds_XP_010652308.1_	0.9654
TR2837|c0_g1_i2837	NC_012017.3_cds_XP_002284605.1_	0.92233
TR50592|c0_g1_i50592	NC_012023.3_cds_XP_010663515.1_	0.91803
TR243716|c0_g1_i243716	NC_012013.3_cds_XP_002281194.1_	0.95353
TR94600|c0_g1_i94600	NC_012015.3_cds_XP_002284593.2_	0.91407
TR82623|c0_g1_i82623	NC_012013.3_cds_XP_002262802.1_	0.97833
TR48778|c0_g1_i48778	NC_012012.3_cds_XP_002278564.1_	0.92233
TR146618|c0_g1_i146618	NC_012009.3_cds_XP_002284806.1_	0.953
TR146675|c0_g1_i146675	NC_012017.3_cds_XP_002284986.1_	0.97903
TR110038|c0_g1_i110038	NC_012016.3_cds_XP_002276545.1_	-0.93533
TR7179|c0_g1_i7179	NC_012025.3_cds_XP_002275854.1_	0.90737
TR275413|c0_g1_i275413	NC_012020.3_cds_XP_002283843.1_	0.93593
TR29261|c0_g1_i29261	NC_012012.3_cds_XP_002280790.1_	0.9887
TR295625|c0_g1_i295625	NC_012012.3_cds_XP_002268300.1_	0.9675
TR83634|c0_g1_i83634	NC_012012.3_cds_XP_002279930.1_	0.91977
TR16134|c0_g1_i16134	NC_012011.3_cds_XP_002276777.1_	0.90163
TR5963|c0_g1_i5963	NC_012020.3_cds_XP_010660493.1_	0.95787
TR43743|c0_g1_i43743	NC_012012.3_cds_NP_001268029.1_	0.9967
TR37049|c0_g1_i37049	NC_012011.3_cds_XP_002266620.1_	-0.9169
TR88533|c0_g1_i88533	NC_012009.3_cds_XP_003631638.1_	0.98243
TR181473|c0_g1_i181473	NC_012013.3_cds_XP_002270248.1_	0.93617
TR101287|c0_g1_i101287	NC_012011.3_cds_XP_002282412.1_	0.97517
TR255201|c0_g1_i255201	NC_012025.3_cds_XP_002264233.2_	0.9289
TR325184|c0_g1_i325184	NC_012019.3_cds_XP_003633555.1_	0.9859
TR317414|c0_g1_i317414	NC_012013.3_cds_XP_002272153.2_	0.93117
TR147257|c0_g1_i147257	NC_012019.3_cds_XP_002280300.1_	0.94187
TR102760|c0_g1_i102760	NC_012009.3_cds_XP_002275973.1_	-0.91657
TR154159|c0_g1_i154159	NC_012007.3_cds_XP_002284632.1_	0.90517
TR201727|c0_g1_i201727	NC_012024.3_cds_NP_001268079.1_	0.95397
TR7965|c0_g1_i7965	NC_012024.3_cds_XP_002269356.2_	0.96917
TR352790|c0_g1_i352790	NC_012024.3_cds_XP_019072373.1_	0.96763
TR291422|c0_g1_i291422	NC_012024.3_cds_XP_002272639.2_	0.91233
TR353845|c0_g1_i353845	NC_012017.3_cds_XP_002281028.1_	0.98977
TR311978|c0_g1_i311978	NC_012007.3_cds_XP_002275576.1_	0.93273
TR293022|c0_g1_i293022	NC_012019.3_cds_XP_002275709.1_	0.9512
TR271920|c0_g1_i271920	NC_012013.3_cds_XP_002275697.1_	0.95593
TR147486|c0_g1_i147486	NC_012019.3_cds_XP_002282755.1_	0.96117
TR151807|c0_g1_i151807	NC_012023.3_cds_XP_002283080.1_	0.9286
TR50399|c0_g1_i50399	NC_012016.3_cds_XP_002274403.1_	0.94673
TR2631|c0_g1_i2631	NC_012012.3_cds_XP_002265739.1_	0.93997
TR338287|c0_g1_i338287	NC_012012.3_cds_XP_002284158.1_	0.97933
TR30977|c0_g1_i30977	NC_012016.3_cds_XP_002268202.1_	0.98983
TR99317|c0_g1_i99317	NC_012024.3_cds_XP_003634478.1_	0.9684
TR19140|c0_g1_i19140	NC_012019.3_cds_XP_002264961.1_	0.97523
TR229177|c0_g1_i229177	NC_012015.3_cds_XP_002284872.1_	0.94963
TR214112|c0_g1_i214112	NC_012012.3_cds_XP_019076063.1_	0.90677
TR352456|c0_g1_i352456	NC_012011.3_cds_XP_002279647.1_	0.97123
TR339100|c0_g1_i339100	NC_012010.3_cds_XP_002265805.1_	0.99207
TR259296|c0_g1_i259296	NC_012017.3_cds_XP_002266188.1_	0.9848
TR205032|c0_g1_i205032	NC_012015.3_cds_NP_001268174.1_	0.9612
TR126743|c0_g1_i126743	NC_012010.3_cds_XP_003631878.1_	0.97153
TR235342|c0_g1_i235342	NC_012020.3_cds_XP_002279225.1_	0.97167
TR21929|c0_g1_i21929	NC_012024.3_cds_XP_019072373.1_	0.9596
TR130584|c0_g1_i130584	NC_012023.3_cds_XP_003634206.1_	0.9884
TR1982|c0_g1_i1982	NC_012010.3_cds_XP_002265805.1_	0.99527
TR75773|c0_g1_i75773	NC_012016.3_cds_XP_002277559.1_	0.95353
TR151306|c0_g1_i151306	NC_012007.3_cds_XP_002266341.1_	0.9644
TR163841|c0_g1_i163841	NC_012008.3_cds_XP_002266420.1_	0.92583
TR37014|c0_g1_i37014	NC_012017.3_cds_XP_002280262.1_	0.91857
TR82354|c0_g1_i82354	NC_012011.3_cds_XP_002279066.3_	0.96677
TR301197|c0_g1_i301197	NC_012008.3_cds_XP_002266420.1_	0.92223
TR276810|c0_g1_i276810	NC_012011.3_cds_XP_002268447.1_	0.9465
TR32560|c0_g1_i32560	NC_012021.3_cds_XP_003633906.1_	0.96883
TR158836|c0_g1_i158836	NC_012007.3_cds_XP_002271912.1_	0.96923
TR24631|c0_g1_i24631	NC_012012.3_cds_XP_002281905.1_	0.9398
TR184966|c0_g1_i184966	NC_012015.3_cds_XP_002265016.1_	0.9535
TR135193|c0_g1_i135193	NC_012017.3_cds_XP_010656573.2_	0.9459
TR83500|c0_g1_i83500	NC_012020.3_cds_XP_002277348.2_	0.92853
TR246057|c0_g1_i246057	NC_012012.3_cds_XP_002278564.1_	0.98687
TR358673|c0_g1_i358673	NC_012018.3_cds_XP_002266729.1_	-0.90847
TR94013|c0_g1_i94013	NC_012020.3_cds_XP_003633609.1_	0.93
TR324367|c0_g1_i324367	NC_012017.3_cds_XP_002284986.1_	0.98607
TR294880|c0_g1_i294880	NC_012019.3_cds_XP_002272290.1_	0.90513
TR93745|c0_g1_i93745	NC_012020.3_cds_XP_002270809.1_	0.91547
TR283948|c0_g1_i283948	NC_012008.3_cds_NP_001268147.1_	0.9879
TR96022|c0_g1_i96022	NC_012022.3_cds_XP_002277076.1_	0.99697
TR12508|c0_g1_i12508	NC_012018.3_cds_XP_002283209.1_	0.90843
TR97339|c0_g1_i97339	NC_012007.3_cds_XP_002285211.1_	0.96923
TR205031|c0_g1_i205031	NC_012013.3_cds_XP_019076821.1_	0.96013
TR344792|c0_g1_i344792	NC_012020.3_cds_NP_001268064.1_	0.98147
TR197172|c0_g1_i197172	NC_012008.3_cds_XP_002276431.1_	0.91737
TR3028|c0_g1_i3028	NC_012016.3_cds_XP_002274403.1_	0.95583
TR208239|c0_g1_i208239	NC_012009.3_cds_XP_002284884.1_	0.9621
TR38719|c0_g1_i38719	NC_012017.3_cds_XP_019078593.1_	0.9915
TR303257|c0_g1_i303257	NC_012022.3_cds_NP_001267994.1_	0.94773
TR42162|c0_g1_i42162	NC_012008.3_cds_XP_002273732.1_	0.99423
TR225203|c0_g1_i225203	NC_012021.3_cds_XP_003633906.1_	0.98307
TR21529|c0_g1_i21529	NC_012012.3_cds_XP_002284158.1_	0.9546
TR291661|c0_g1_i291661	NC_012007.3_cds_XP_002267765.1_	0.9642
TR138491|c0_g1_i138491	NC_012014.3_cds_XP_002283056.1_	0.96933
TR108533|c0_g1_i108533	NC_012012.3_cds_XP_010650958.1_	0.95747
TR95403|c0_g1_i95403	NC_012020.3_cds_XP_010660493.1_	0.95683
TR55532|c0_g1_i55532	NC_012014.3_cds_XP_010654260.1_	0.9893
TR167435|c0_g1_i167435	NC_012012.3_cds_XP_002284158.1_	0.95983
TR8987|c0_g1_i8987	NC_012023.3_cds_XP_019082250.1_	0.94227
TR278527|c0_g1_i278527	NC_012012.3_cds_XP_010651863.1_	0.92917
TR10144|c0_g1_i10144	NC_012020.3_cds_XP_002284823.2_	0.9444
TR253929|c0_g1_i253929	NC_012016.3_cds_XP_002274403.1_	0.9367
TR290752|c0_g1_i290752	NC_012011.3_cds_XP_002276206.1_	0.9291
TR205801|c0_g1_i205801	NC_012016.3_cds_XP_003633024.1_	0.9932
TR11222|c0_g1_i11222	NC_012008.3_cds_XP_010658494.1_	0.97147
TR318385|c0_g1_i318385	NC_012020.3_cds_XP_002281766.1_	0.92207
TR22654|c0_g1_i22654	NC_012019.3_cds_XP_002280300.1_	0.9826
TR24220|c0_g1_i24220	NC_012015.3_cds_XP_010655031.2_	0.93107
TR34182|c0_g1_i34182	NC_012013.3_cds_XP_010652864.1_	0.99177
TR236982|c0_g1_i236982	NC_012009.3_cds_XP_002277717.1_	-0.90197
TR167825|c0_g1_i167825	NC_012010.3_cds_XP_010648948.1_	0.97743
TR57795|c0_g1_i57795	NC_012011.3_cds_XP_002285313.1_	0.90967
TR4880|c0_g1_i4880	NC_012012.3_cds_XP_002278564.1_	0.97453
TR13090|c0_g1_i13090	NC_012020.3_cds_XP_002269951.1_	0.94267
TR1175|c0_g1_i1175	NC_012008.3_cds_XP_002276431.1_	0.95657
TR71010|c0_g1_i71010	NC_012007.3_cds_XP_002275576.1_	0.92643
TR316277|c0_g1_i316277	NC_012011.3_cds_XP_003631973.1_	0.93617
TR58411|c0_g1_i58411	NC_012010.3_cds_XP_002269841.1_	0.92773
TR254955|c0_g1_i254955	NC_012020.3_cds_XP_002283941.1_	-0.90163
TR298827|c0_g1_i298827	NC_012013.3_cds_XP_002262802.1_	0.95543
TR244840|c0_g1_i244840	NC_012012.3_cds_XP_010650888.1_	0.98193
TR249274|c0_g1_i249274	NC_012019.3_cds_XP_002270490.2_	0.92383
TR164555|c0_g1_i164555	NC_012022.3_cds_XP_002281947.1_	0.96827
TR88050|c0_g1_i88050	NC_012022.3_cds_XP_002269666.3_	0.9081
TR345133|c0_g1_i345133	NC_012019.3_cds_XP_019079582.1_	0.92943
TR265724|c0_g1_i265724	NC_012014.3_cds_XP_002277234.1_	0.93583
TR84|c0_g1_i84	NC_012025.3_cds_XP_010644475.2_	0.95503
TR12403|c0_g1_i12403	NC_012007.3_cds_XP_010653274.1_	0.99897
TR193705|c0_g1_i193705	NC_012013.3_cds_XP_019076507.1_	0.92543
TR142576|c0_g1_i142576	NC_012024.3_cds_XP_010664850.1_	0.9107
TR76143|c0_g1_i76143	NC_012013.3_cds_XP_002270639.1_	0.9514
TR178880|c0_g1_i178880	NC_012012.3_cds_XP_002281905.1_	0.96083
TR255815|c0_g1_i255815	NC_012015.3_cds_XP_002265016.1_	0.95303
TR195922|c0_g1_i195922	NC_012007.3_cds_XP_002266341.1_	0.92987
TR65804|c0_g1_i65804	NC_012025.3_cds_XP_002284895.1_	-0.95317
TR98197|c0_g1_i98197	NC_012024.3_cds_XP_002285759.1_	0.99173
TR50198|c0_g1_i50198	NC_012019.3_cds_XP_002281756.2_	0.90443
TR215801|c0_g1_i215801	NC_012014.3_cds_XP_010653818.1_	0.9602
TR184030|c0_g1_i184030	NC_012020.3_cds_XP_002275823.3_	0.9946
TR122484|c0_g1_i122484	NC_012012.3_cds_XP_002283239.1_	0.99057
TR5420|c0_g1_i5420	NC_012022.3_cds_XP_002269799.1_	0.95467
TR126744|c0_g1_i126744	NC_012020.3_cds_XP_002283061.1_	0.978
TR33337|c0_g1_i33337	NC_012022.3_cds_XP_002268691.1_	0.9772
TR328888|c0_g1_i328888	NC_012013.3_cds_XP_002266744.1_	0.97657
TR103744|c0_g1_i103744	NC_012017.3_cds_XP_002281001.1_	0.98433
TR30365|c0_g1_i30365	NC_012023.3_cds_XP_002276125.1_	0.98637
TR133266|c0_g1_i133266	NC_012021.3_cds_XP_003633906.1_	0.98723
TR184440|c0_g1_i184440	NC_012007.3_cds_XP_002263762.1_	0.90413
TR19766|c0_g1_i19766	NC_012011.3_cds_XP_002284231.1_	0.99183
TR85342|c0_g1_i85342	NC_012017.3_cds_XP_002285052.1_	0.9823
TR98825|c0_g1_i98825	NC_012022.3_cds_XP_002273092.1_	0.99447
TR61402|c0_g1_i61402	NC_012007.3_cds_XP_002266341.1_	0.986
TR132478|c0_g1_i132478	NC_012010.3_cds_XP_002265925.1_	0.97947
TR54913|c0_g1_i54913	NC_012014.3_cds_XP_003632658.2_	0.97963
TR325180|c0_g1_i325180	NC_012025.3_cds_XP_002282942.1_	0.98137
TR64012|c0_g1_i64012	NC_012022.3_cds_XP_002268691.1_	0.98247
TR141028|c0_g1_i141028	NC_012014.3_cds_XP_019077227.1_	0.9248
TR96066|c0_g1_i96066	NC_012010.3_cds_XP_002284931.1_	0.97763
TR184065|c0_g1_i184065	NC_012014.3_cds_NP_001268078.1_	0.9179
TR294587|c0_g1_i294587	NC_012021.3_cds_XP_003633906.1_	0.98947
TR254979|c0_g1_i254979	NC_012023.3_cds_XP_002279622.1_	0.99473
TR235377|c0_g1_i235377	NC_012020.3_cds_XP_002279225.1_	0.98087
TR50835|c0_g1_i50835	NC_012011.3_cds_XP_002270026.1_	0.956
TR236977|c0_g1_i236977	NC_012013.3_cds_XP_010652342.1_	-0.91137
TR171901|c0_g1_i171901	NC_012016.3_cds_XP_010655376.1_	0.9921
TR112145|c0_g1_i112145	NC_012012.3_cds_XP_002281776.1_	-0.93203
TR164004|c0_g1_i164004	NC_012011.3_cds_XP_002268377.1_	0.9226
TR98834|c0_g1_i98834	NC_012007.3_cds_XP_002271877.2_	0.96217
TR185623|c0_g1_i185623	NC_012014.3_cds_XP_002276301.1_	0.9502
TR265736|c0_g1_i265736	NC_012014.3_cds_XP_002277234.1_	0.97237
TR73989|c0_g1_i73989	NC_012013.3_cds_XP_002263386.1_	0.9692
TR208350|c0_g1_i208350	NC_012016.3_cds_XP_002274403.1_	0.96223
TR182058|c0_g1_i182058	NC_012024.3_cds_NP_001268070.1_	0.9145
TR73468|c0_g1_i73468	NC_012007.3_cds_XP_002274663.1_	0.9652
TR146676|c0_g1_i146676	NC_012017.3_cds_XP_010656544.1_	0.98137
TR134324|c0_g1_i134324	NC_012019.3_cds_XP_002283532.2_	0.9068
TR197468|c0_g1_i197468	NC_012023.3_cds_XP_002279127.2_	0.97587
TR231511|c0_g1_i231511	NC_012019.3_cds_XP_002283100.1_	0.93717
TR23080|c0_g1_i23080	NC_012009.3_cds_XP_002285320.1_	0.93977
TR269506|c0_g1_i269506	NC_012024.3_cds_XP_002275531.2_	0.9423
TR205029|c0_g1_i205029	NC_012015.3_cds_NP_001268208.1_	0.98607
TR253705|c0_g1_i253705	NC_012017.3_cds_XP_002268213.1_	0.9653
TR238618|c0_g1_i238618	NC_012021.3_cds_XP_002277011.2_	0.91447
TR76160|c0_g1_i76160	NC_012013.3_cds_XP_002270639.1_	0.96933
TR58952|c0_g1_i58952	NC_012023.3_cds_NP_001268089.1_	0.9064
TR189366|c0_g1_i189366	NC_012012.3_cds_XP_002265739.1_	0.93147
TR248311|c0_g1_i248311	NC_012011.3_cds_XP_002285153.1_	0.99227
TR255249|c0_g1_i255249	NC_012014.3_cds_XP_002267833.2_	0.96107
TR70275|c0_g1_i70275	NC_012014.3_cds_NP_001268078.1_	0.9025
TR285452|c0_g1_i285452	NC_012011.3_cds_XP_002282144.1_	0.9362
TR30575|c0_g1_i30575	NC_012014.3_cds_XP_002273172.1_	0.96397
TR8537|c0_g1_i8537	NC_012017.3_cds_XP_019078593.1_	0.9925
TR185091|c0_g1_i185091	NC_012009.3_cds_XP_003631638.1_	0.93817
TR157337|c0_g1_i157337	NC_012019.3_cds_XP_010658395.1_	0.967
TR231413|c0_g1_i231413	NC_012013.3_cds_XP_002267595.2_	0.9614
TR70630|c0_g1_i70630	NC_012013.3_cds_XP_010652757.1_	0.9415
TR265661|c0_g1_i265661	NC_012020.3_cds_XP_002280026.1_	0.91847
TR168107|c0_g1_i168107	NC_012021.3_cds_XP_002264721.1_	0.9373
TR197771|c0_g1_i197771	NC_012020.3_cds_XP_002279520.1_	0.98177
TR73599|c0_g1_i73599	NC_012009.3_cds_XP_002285299.1_	0.99167
TR318288|c0_g1_i318288	NC_012014.3_cds_XP_002283056.1_	0.9405
TR65298|c0_g1_i65298	NC_012013.3_cds_XP_010652109.1_	0.95557
TR187552|c0_g1_i187552	NC_012015.3_cds_NP_001290017.1_	0.9929
TR8973|c0_g1_i8973	NC_012020.3_cds_XP_002283875.1_	0.9751
TR228831|c0_g1_i228831	NC_012014.3_cds_XP_002263986.1_	0.98033
TR275540|c0_g1_i275540	NC_012010.3_cds_NP_001267970.1_	0.95487
TR177000|c0_g1_i177000	NC_012011.3_cds_XP_002276777.1_	0.9404
TR7621|c0_g1_i7621	NC_012016.3_cds_XP_002268031.1_	0.9854
TR132580|c0_g1_i132580	NC_012009.3_cds_XP_002272271.1_	0.9454
TR168118|c0_g1_i168118	NC_012019.3_cds_XP_019079582.1_	0.92883
TR65306|c0_g1_i65306	NC_012025.3_cds_XP_002274782.1_	0.97513
TR222457|c0_g1_i222457	NC_012014.3_cds_XP_002280154.1_	0.91103
TR225576|c0_g1_i225576	NC_012009.3_cds_NP_001267957.1_	0.92237
TR233297|c0_g1_i233297	NC_012010.3_cds_XP_010648358.1_	0.98853
TR96715|c0_g1_i96715	NC_012017.3_cds_XP_002276089.1_	0.92193
TR248273|c0_g1_i248273	NC_012008.3_cds_XP_002270962.1_	0.97923
TR298776|c0_g1_i298776	NC_012012.3_cds_XP_002278564.1_	0.96257
TR61845|c0_g1_i61845	NC_012023.3_cds_XP_002284858.1_	0.94837
TR20363|c0_g1_i20363	NC_012010.3_cds_NP_001267970.1_	0.96947
TR225672|c0_g1_i225672	NC_012010.3_cds_XP_002285538.1_	0.90093
TR33571|c0_g1_i33571	NC_012012.3_cds_XP_002274217.1_	0.97457
TR318375|c0_g1_i318375	NC_012020.3_cds_NP_001268220.1_	0.91727
TR233378|c0_g1_i233378	NC_012019.3_cds_XP_002280300.1_	0.9604
TR67798|c0_g1_i67798	NC_012011.3_cds_XP_003632025.2_	0.9215
TR125575|c0_g1_i125575	NC_012023.3_cds_XP_010663062.1_	0.9582
TR130211|c0_g1_i130211	NC_012012.3_cds_XP_002278283.1_	0.95127
TR88515|c0_g1_i88515	NC_012015.3_cds_XP_002270473.1_	0.9946
TR254978|c0_g1_i254978	NC_012019.3_cds_XP_002282755.1_	0.9806
TR222141|c0_g1_i222141	NC_012022.3_cds_XP_002270958.1_	0.97833
TR16477|c0_g1_i16477	NC_012017.3_cds_XP_010656573.2_	0.9411
TR349813|c0_g1_i349813	NC_012016.3_cds_XP_002274403.1_	0.9143
TR158360|c0_g1_i158360	NC_012017.3_cds_XP_002262946.1_	0.97663
TR23035|c0_g1_i23035	NC_012021.3_cds_XP_010661745.1_	0.90277
TR159112|c0_g1_i159112	NC_012014.3_cds_NP_001268153.1_	0.92943
TR344960|c0_g1_i344960	NC_012023.3_cds_XP_003634206.1_	0.982
TR136429|c0_g1_i136429	NC_012021.3_cds_XP_002280334.1_	0.98087
TR291921|c0_g1_i291921	NC_012021.3_cds_XP_010661745.1_	0.93123
TR102834|c0_g1_i102834	NC_012021.3_cds_XP_002264721.1_	0.95633
TR249292|c0_g1_i249292	NC_012023.3_cds_XP_002269517.1_	0.928
TR174389|c0_g1_i174389	NC_012008.3_cds_XP_002283030.1_	0.99237
TR284377|c0_g1_i284377	NC_012021.3_cds_XP_010661810.1_	0.9232
TR288795|c0_g1_i288795	NC_012012.3_cds_XP_002278564.1_	0.9461
TR355876|c0_g1_i355876	NC_012014.3_cds_XP_002282735.1_	0.964
TR248690|c0_g1_i248690	NC_012024.3_cds_XP_002266110.1_	-0.90187
TR147253|c0_g1_i147253	NC_012008.3_cds_XP_002282183.1_	0.9392
TR99573|c0_g1_i99573	NC_012022.3_cds_XP_002281947.1_	0.97177
TR85658|c0_g1_i85658	NC_012024.3_cds_XP_010664450.1_	0.9286
TR7586|c0_g1_i7586	NC_012016.3_cds_XP_002274403.1_	0.9444
TR190854|c0_g1_i190854	NC_012011.3_cds_XP_002272426.1_	0.93747
TR92353|c0_g1_i92353	NC_012022.3_cds_XP_002274646.1_	0.98567
TR21658|c0_g1_i21658	NC_012007.3_cds_XP_002269010.2_	-0.90587
TR338887|c0_g1_i338887	NC_012008.3_cds_XP_002278824.1_	0.9148
TR348131|c0_g1_i348131	NC_012022.3_cds_XP_003634025.1_	0.99443
TR55758|c0_g1_i55758	NC_012012.3_cds_XP_002284077.1_	0.99
TR259231|c0_g1_i259231	NC_012013.3_cds_XP_002275815.1_	0.96393
TR76905|c0_g1_i76905	NC_012010.3_cds_XP_010648948.1_	0.96733
TR2200|c0_g1_i2200	NC_012025.3_cds_XP_002278044.1_	0.94967
TR64390|c0_g1_i64390	NC_012019.3_cds_XP_019079582.1_	0.92877
TR44247|c0_g1_i44247	NC_012014.3_cds_XP_002278955.1_	0.91153
TR80902|c0_g1_i80902	NC_012012.3_cds_XP_002285716.2_	0.95863
TR344947|c0_g1_i344947	NC_012023.3_cds_XP_003634206.1_	0.97343
TR274211|c0_g1_i274211	NC_012020.3_cds_XP_002278965.1_	0.95877
TR120805|c0_g1_i120805	NC_012020.3_cds_XP_002277957.1_	0.9158
TR125379|c0_g1_i125379	NC_012012.3_cds_XP_002284158.1_	0.9119
TR59309|c0_g1_i59309	NC_012011.3_cds_XP_002280616.1_	0.98417
TR114750|c0_g1_i114750	NC_012007.3_cds_XP_002272215.2_	0.99703
TR90326|c0_g1_i90326	NC_012024.3_cds_XP_002270847.1_	0.97033
TR351993|c0_g1_i351993	NC_012022.3_cds_XP_002265534.1_	0.9466
TR193889|c0_g1_i193889	NC_012024.3_cds_XP_002285711.1_	0.9608
TR152785|c0_g1_i152785	NC_012014.3_cds_XP_002282897.1_	0.9465
TR306696|c0_g1_i306696	NC_012014.3_cds_XP_002263825.1_	0.93283
TR235640|c0_g1_i235640	NC_012019.3_cds_XP_002282755.1_	0.94613
TR277764|c0_g1_i277764	NC_012009.3_cds_XP_002273316.1_	0.9504
TR285862|c0_g1_i285862	NC_012019.3_cds_XP_002263024.1_	0.94797
TR132039|c0_g1_i132039	NC_012022.3_cds_XP_002268691.1_	0.94973
TR215759|c0_g1_i215759	NC_012014.3_cds_XP_010653818.1_	0.94903
TR44662|c0_g1_i44662	NC_012012.3_cds_XP_002265847.1_	0.91633
TR96029|c0_g1_i96029	NC_012014.3_cds_XP_002266505.1_	0.9562
TR23818|c0_g1_i23818	NC_012012.3_cds_XP_002278564.1_	0.97063
TR13723|c0_g1_i13723	NC_012012.3_cds_XP_002278564.1_	0.95283
TR268758|c0_g1_i268758	NC_012010.3_cds_XP_002282846.1_	0.91473
TR305768|c0_g1_i305768	NC_012024.3_cds_XP_002285318.1_	0.90643
TR192964|c0_g1_i192964	NC_012011.3_cds_XP_003632025.2_	0.9798
TR278942|c0_g1_i278942	NC_012022.3_cds_XP_003634090.1_	0.98167
TR244998|c0_g1_i244998	NC_012014.3_cds_XP_002266625.1_	0.9168
TR109366|c0_g1_i109366	NC_012021.3_cds_XP_010661956.1_	0.91323
TR192541|c0_g1_i192541	NC_012015.3_cds_XP_002281376.1_	0.9774
TR41713|c0_g1_i41713	NC_012010.3_cds_XP_002267782.1_	0.9671
TR177565|c0_g1_i177565	NC_012018.3_cds_XP_002265195.1_	0.9411
TR119564|c0_g1_i119564	NC_012008.3_cds_XP_002271992.1_	0.9628
TR68791|c0_g1_i68791	NC_012012.3_cds_XP_002265739.1_	0.919
TR280688|c0_g1_i280688	NC_012009.3_cds_NP_001267957.1_	0.98187
TR209064|c0_g1_i209064	NC_012009.3_cds_XP_002265886.1_	0.9646
TR58554|c0_g1_i58554	NC_012008.3_cds_XP_010658494.1_	0.94423
TR35314|c0_g1_i35314	NC_012019.3_cds_XP_002268645.1_	0.9284
TR22653|c0_g1_i22653	NC_012007.3_cds_NP_001268114.1_	0.9527
TR134458|c0_g1_i134458	NC_012019.3_cds_XP_002274385.2_	0.95307
TR235667|c0_g1_i235667	NC_012023.3_cds_XP_019082229.1_	0.9435
TR270726|c0_g1_i270726	NC_012009.3_cds_XP_002284806.1_	0.96247
TR144082|c0_g1_i144082	NC_012008.3_cds_XP_002271658.2_	0.96893
TR346560|c0_g1_i346560	NC_012024.3_cds_XP_002285260.1_	0.94093
TR343374|c0_g1_i343374	NC_012008.3_cds_XP_002282183.1_	0.9254
TR184725|c0_g1_i184725	NC_012024.3_cds_XP_002263051.1_	0.9896
TR253596|c0_g1_i253596	NC_012009.3_cds_XP_002284884.1_	0.96553
TR146924|c0_g1_i146924	NC_012012.3_cds_XP_002283530.1_	0.93067
TR30003|c0_g1_i30003	NC_012025.3_cds_XP_002271592.1_	-0.92687
TR242856|c0_g1_i242856	NC_012019.3_cds_XP_010658430.1_	0.9374
TR66023|c0_g1_i66023	NC_012008.3_cds_XP_002266702.2_	0.9083
TR305945|c0_g1_i305945	NC_012007.3_cds_NP_001304057.1_	0.93297
TR262186|c0_g1_i262186	NC_012018.3_cds_XP_010658025.1_	0.9263
TR187773|c0_g1_i187773	NC_012025.3_cds_XP_002274103.1_	0.94333
TR89443|c0_g1_i89443	NC_012024.3_cds_XP_019072373.1_	0.91013
TR312263|c0_g1_i312263	NC_012017.3_cds_XP_002276572.2_	0.98043
TR35235|c0_g1_i35235	NC_012020.3_cds_XP_010660493.1_	0.93593
TR319352|c0_g1_i319352	NC_012013.3_cds_XP_002275697.1_	0.9268
TR16745|c0_g1_i16745	NC_012010.3_cds_XP_002282606.1_	0.97567
TR130897|c0_g1_i130897	NC_012007.3_cds_XP_002263612.1_	0.9529
TR193898|c0_g1_i193898	NC_012013.3_cds_XP_002271469.1_	0.9701
TR69510|c0_g1_i69510	NC_012021.3_cds_XP_002279679.1_	0.92613
TR21932|c0_g1_i21932	NC_012009.3_cds_XP_002283754.2_	0.9011
TR75776|c0_g1_i75776	NC_012025.3_cds_XP_002275409.1_	0.93347
TR137902|c0_g1_i137902	NC_012019.3_cds_XP_003633577.1_	0.9692
TR138677|c0_g1_i138677	NC_012014.3_cds_XP_002281530.1_	0.93163
TR140466|c0_g1_i140466	NC_012008.3_cds_XP_010663463.1_	0.92227
TR10391|c0_g1_i10391	NC_012016.3_cds_XP_002280052.1_	0.94677
TR68192|c0_g1_i68192	NC_012011.3_cds_XP_002272426.1_	0.96793
TR92181|c0_g1_i92181	NC_012023.3_cds_XP_002275164.1_	0.96023
TR246410|c0_g1_i246410	NC_012012.3_cds_XP_002268300.1_	0.94587
TR205783|c0_g1_i205783	NC_012020.3_cds_XP_002264508.1_	0.9942
TR226338|c0_g1_i226338	NC_012025.3_cds_XP_002284668.1_	0.95517
TR6982|c0_g1_i6982	NC_012010.3_cds_XP_002284925.2_	0.9284
TR151239|c0_g1_i151239	NC_012017.3_cds_XP_002274986.1_	0.91047
TR2984|c0_g1_i2984	NC_012022.3_cds_NP_001268048.1_	0.90103
TR205756|c0_g1_i205756	NC_012010.3_cds_XP_002280682.1_	0.97637
TR191604|c0_g1_i191604	NC_012016.3_cds_XP_002276262.1_	0.9373
TR11278|c0_g1_i11278	NC_012020.3_cds_XP_010660493.1_	0.9689
TR13481|c0_g1_i13481	NC_012012.3_cds_XP_002278564.1_	0.94123
TR178052|c0_g1_i178052	NC_012011.3_cds_XP_002264154.1_	0.92853
TR7571|c0_g1_i7571	NC_012015.3_cds_XP_002280867.1_	0.90437
TR155832|c0_g1_i155832	NC_012012.3_cds_XP_002268300.1_	0.9356
TR168105|c0_g1_i168105	NC_012016.3_cds_XP_002274403.1_	0.9525
TR320617|c0_g1_i320617	NC_012025.3_cds_XP_002275409.1_	0.94527
TR290176|c0_g1_i290176	NC_012007.3_cds_XP_002275576.1_	0.96287
TR51044|c0_g1_i51044	NC_012012.3_cds_XP_002285556.1_	0.90703
TR202452|c0_g1_i202452	NC_012020.3_cds_XP_002281766.1_	0.95717
TR100623|c0_g1_i100623	NC_012014.3_cds_XP_010653453.1_	0.9474
TR131879|c0_g1_i131879	NC_012021.3_cds_XP_002264618.1_	0.90327
TR184518|c0_g1_i184518	NC_012014.3_cds_XP_002280685.1_	0.95073
TR291105|c0_g1_i291105	NC_012023.3_cds_XP_010663062.1_	0.95887
TR73611|c0_g1_i73611	NC_012011.3_cds_XP_002276776.1_	0.97313
TR173650|c0_g1_i173650	NC_012018.3_cds_XP_002269419.1_	0.99207
TR270693|c0_g1_i270693	NC_012009.3_cds_XP_002284806.1_	0.9657
TR47025|c0_g1_i47025	NC_012017.3_cds_XP_002272377.2_	0.911
TR156750|c0_g1_i156750	NC_012019.3_cds_XP_002264961.1_	0.94187
TR225210|c0_g1_i225210	NC_012021.3_cds_XP_002264721.1_	0.9501
TR296433|c0_g1_i296433	NC_012014.3_cds_XP_002282735.1_	0.99097
TR250041|c0_g1_i250041	NC_012009.3_cds_XP_002271632.1_	0.96233
TR168141|c0_g1_i168141	NC_012024.3_cds_XP_019072373.1_	0.94933
TR213325|c0_g1_i213325	NC_012019.3_cds_XP_002265080.1_	0.99203
TR32302|c0_g1_i32302	NC_012020.3_cds_XP_002283918.1_	0.96227
TR29578|c0_g1_i29578	NC_012008.3_cds_XP_002273061.1_	0.94997
TR168528|c0_g1_i168528	NC_012024.3_cds_XP_002269356.2_	0.96333
TR11845|c0_g1_i11845	NC_012013.3_cds_XP_002267595.2_	0.98797
TR146691|c0_g1_i146691	NC_012007.3_cds_XP_002263612.1_	0.91693
TR167050|c0_g1_i167050	NC_012017.3_cds_XP_010656538.1_	0.91333
TR173116|c0_g1_i173116	NC_012023.3_cds_XP_010663604.1_	0.94647
TR27742|c0_g1_i27742	NC_012023.3_cds_XP_002284706.1_	0.9177
TR114408|c0_g1_i114408	NC_012017.3_cds_XP_002282326.1_	0.98723
TR137078|c0_g1_i137078	NC_012018.3_cds_XP_002264832.1_	0.96763
TR66360|c0_g1_i66360	NC_012013.3_cds_XP_002271431.2_	0.91473
TR1047|c0_g1_i1047	NC_012008.3_cds_XP_010660547.1_	0.93877
TR45861|c0_g1_i45861	NC_012011.3_cds_XP_002277485.1_	0.93693
TR118428|c0_g1_i118428	NC_012021.3_cds_XP_003633906.1_	0.9611
TR90328|c0_g1_i90328	NC_012012.3_cds_XP_002284158.1_	0.989
TR482|c0_g1_i482	NC_012022.3_cds_XP_002281947.1_	0.98327
TR103087|c0_g1_i103087	NC_012011.3_cds_XP_003631952.1_	0.95067
TR57604|c0_g1_i57604	NC_012018.3_cds_XP_002264418.1_	0.96893
TR316905|c0_g1_i316905	NC_012012.3_cds_XP_002280403.1_	0.9722
TR205410|c0_g1_i205410	NC_012024.3_cds_XP_019072373.1_	0.97893
TR288359|c0_g1_i288359	NC_012022.3_cds_XP_002281947.1_	0.99063
TR209202|c0_g1_i209202	NC_012009.3_cds_XP_003631638.1_	0.9481
TR277774|c0_g1_i277774	NC_012021.3_cds_NP_001268111.1_	0.94387
TR322127|c0_g1_i322127	NC_012024.3_cds_XP_019072373.1_	0.9729
TR13178|c0_g1_i13178	NC_012016.3_cds_XP_002274403.1_	0.95017
TR24425|c0_g1_i24425	NC_012008.3_cds_XP_002280361.1_	0.99873
TR225668|c0_g1_i225668	NC_012024.3_cds_XP_002285557.1_	0.9701
TR313285|c0_g1_i313285	NC_012021.3_cds_XP_003633906.1_	0.967
TR172095|c0_g1_i172095	NC_012022.3_cds_XP_002264511.1_	0.9554
TR158191|c0_g1_i158191	NC_012012.3_cds_XP_002285363.1_	0.96363
TR118409|c0_g1_i118409	NC_012012.3_cds_XP_002281905.1_	0.94077
TR349991|c0_g1_i349991	NC_012014.3_cds_XP_002272504.1_	0.98843
TR101908|c0_g1_i101908	NC_012016.3_cds_XP_002274403.1_	0.97087
TR109825|c0_g1_i109825	NC_012010.3_cds_XP_003631764.1_	0.95467
TR116189|c0_g1_i116189	NC_012012.3_cds_XP_002272233.2_	0.9084
TR288245|c0_g1_i288245	NC_012010.3_cds_XP_002285538.1_	0.94207
TR95961|c0_g1_i95961	NC_012022.3_cds_XP_010662432.1_	0.9699
TR227652|c0_g1_i227652	NC_012012.3_cds_XP_002285084.2_	0.9408
TR3710|c0_g1_i3710	NC_012008.3_cds_XP_010659120.1_	0.9944
TR208516|c0_g1_i208516	NC_012007.3_cds_XP_003631162.1_	-0.9521
TR44292|c0_g1_i44292	NC_012011.3_cds_XP_002285153.1_	0.99183
TR192534|c0_g1_i192534	NC_012017.3_cds_XP_002262946.1_	0.9372
TR43080|c0_g1_i43080	NC_012012.3_cds_XP_002281905.1_	0.9455
TR199585|c0_g1_i199585	NC_012021.3_cds_XP_002280077.1_	0.98993
TR152854|c0_g1_i152854	NC_012012.3_cds_XP_002284357.2_	0.94553
TR340229|c0_g1_i340229	NC_012024.3_cds_XP_002275694.1_	0.96707
TR356217|c0_g1_i356217	NC_012019.3_cds_XP_002281789.1_	0.9454
TR263363|c0_g1_i263363	NC_012015.3_cds_NP_001290017.1_	0.9375
TR48711|c0_g1_i48711	NC_012012.3_cds_XP_002283212.1_	0.9729
TR320222|c0_g1_i320222	NC_012016.3_cds_XP_002274403.1_	0.97093
TR68625|c0_g1_i68625	NC_012012.3_cds_XP_002272233.2_	0.91953
TR62659|c0_g1_i62659	NC_012010.3_cds_XP_002276816.1_	0.94063
TR339376|c0_g1_i339376	NC_012007.3_cds_XP_002278748.1_	0.99763
TR241994|c0_g1_i241994	NC_012013.3_cds_XP_010652864.1_	0.96803
TR20942|c0_g1_i20942	NC_012023.3_cds_XP_019082250.1_	0.9206
TR100372|c0_g1_i100372	NC_012023.3_cds_XP_002280677.1_	-0.90593
TR276757|c0_g1_i276757	NC_012010.3_cds_XP_003631764.1_	0.952
TR348130|c0_g1_i348130	NC_012013.3_cds_XP_010652413.1_	0.9968
TR14519|c0_g1_i14519	NC_012015.3_cds_XP_010654595.1_	0.9602
TR18943|c0_g1_i18943	NC_012009.3_cds_NP_001268194.1_	0.9818
TR347065|c0_g1_i347065	NC_012011.3_cds_XP_002283935.1_	0.93483
TR32443|c0_g1_i32443	NC_012008.3_cds_XP_002272720.1_	0.9933
TR184607|c0_g1_i184607	NC_012014.3_cds_NP_001268153.1_	0.95573
TR87429|c0_g1_i87429	NC_012011.3_cds_XP_002278692.1_	0.98257
TR1283|c0_g1_i1283	NC_012019.3_cds_XP_002275465.1_	0.96297
TR151932|c0_g1_i151932	NC_012009.3_cds_XP_002277548.1_	0.9688
TR224225|c0_g1_i224225	NC_012007.3_cds_XP_002277007.1_	0.97997
TR21766|c0_g1_i21766	NC_012016.3_cds_XP_002274403.1_	0.95337
TR21933|c0_g1_i21933	NC_012024.3_cds_XP_002285318.1_	0.9248
TR82289|c0_g1_i82289	NC_012021.3_cds_XP_002262754.1_	0.96937
TR205775|c0_g1_i205775	NC_012013.3_cds_XP_002284001.1_	0.97307
TR270742|c0_g1_i270742	NC_012009.3_cds_NP_001267957.1_	0.965
TR205241|c0_g1_i205241	NC_012011.3_cds_XP_002270819.1_	0.9518
TR36032|c0_g1_i36032	NC_012014.3_cds_XP_002281571.1_	-0.9203
TR51678|c0_g1_i51678	NC_012009.3_cds_XP_002284806.1_	0.95683
TR13472|c0_g1_i13472	NC_012014.3_cds_XP_002281530.1_	0.99357
TR350992|c0_g1_i350992	NC_012017.3_cds_XP_010656074.1_	0.95237
TR51419|c0_g1_i51419	NC_012011.3_cds_XP_003632052.1_	0.95937
TR71367|c0_g1_i71367	NC_012015.3_cds_XP_002284872.1_	0.92467
TR29793|c0_g1_i29793	NC_012016.3_cds_XP_002274403.1_	0.94917
TR206918|c0_g1_i206918	NC_012021.3_cds_XP_002264618.1_	0.92463
TR93659|c0_g1_i93659	NC_012013.3_cds_XP_002263685.2_	0.91893
TR218063|c0_g1_i218063	NC_012011.3_cds_XP_002264654.1_	0.94097
TR160260|c0_g1_i160260	NC_012014.3_cds_XP_002270571.2_	0.99377
TR279699|c0_g1_i279699	NC_012015.3_cds_XP_002267008.1_	0.927
TR65678|c0_g1_i65678	NC_012022.3_cds_XP_002273581.1_	0.9624
TR98586|c0_g1_i98586	NC_012008.3_cds_XP_002276431.1_	0.94627
TR62797|c0_g1_i62797	NC_012009.3_cds_XP_003631658.1_	0.9643
TR111037|c0_g1_i111037	NC_012021.3_cds_XP_002264721.1_	0.9713
TR204506|c0_g1_i204506	NC_012010.3_cds_XP_002270681.2_	0.9589
TR287773|c0_g1_i287773	NC_012018.3_cds_XP_002262673.1_	0.9928
TR126338|c0_g1_i126338	NC_012020.3_cds_XP_002278643.1_	0.9856
TR43740|c0_g1_i43740	NC_012012.3_cds_NP_001268029.1_	0.9971
TR61707|c0_g1_i61707	NC_012017.3_cds_XP_003633163.1_	0.96573
TR48197|c0_g1_i48197	NC_012015.3_cds_XP_002263564.1_	0.93797
TR298766|c0_g1_i298766	NC_012008.3_cds_XP_002272937.2_	0.93993
TR299519|c0_g1_i299519	NC_012019.3_cds_XP_010658410.1_	0.945
TR98831|c0_g1_i98831	NC_012024.3_cds_XP_002275694.1_	0.9584
TR296483|c0_g1_i296483	NC_012010.3_cds_XP_002275308.1_	0.99003
TR76126|c0_g1_i76126	NC_012009.3_cds_XP_002274275.1_	0.92053
TR311194|c0_g1_i311194	NC_012014.3_cds_XP_002275745.1_	0.93387
TR130899|c0_g1_i130899	NC_012007.3_cds_XP_002263612.1_	0.93067
TR175564|c0_g1_i175564	NC_012021.3_cds_XP_003633906.1_	0.94547
TR152551|c0_g1_i152551	NC_012013.3_cds_XP_002273448.1_	0.9765
TR130254|c0_g1_i130254	NC_012020.3_cds_XP_002280219.1_	0.94497
TR118903|c0_g1_i118903	NC_012013.3_cds_XP_002271666.1_	0.99323
TR176364|c0_g1_i176364	NC_012019.3_cds_XP_002268645.1_	0.91207
TR153160|c0_g1_i153160	NC_012020.3_cds_XP_002275869.1_	0.91663
TR163799|c0_g1_i163799	NC_012021.3_cds_XP_002273507.1_	0.95013
TR144620|c0_g1_i144620	NC_012014.3_cds_XP_002283993.1_	0.97017
TR124558|c0_g1_i124558	NC_012014.3_cds_XP_002282694.1_	-0.90113
TR28329|c0_g1_i28329	NC_012020.3_cds_XP_002277791.1_	0.9354
TR221138|c0_g1_i221138	NC_012013.3_cds_XP_002275699.1_	0.9587
TR265509|c0_g1_i265509	NC_012023.3_cds_XP_002283068.1_	0.91493
TR88828|c0_g1_i88828	NC_012008.3_cds_XP_002270880.1_	0.96803
TR101887|c0_g1_i101887	NC_012010.3_cds_XP_002262838.1_	0.9405
TR105252|c0_g1_i105252	NC_012017.3_cds_XP_002278462.1_	0.9215
TR308809|c0_g1_i308809	NC_012007.3_cds_XP_002273675.1_	0.9362
TR7067|c0_g1_i7067	NC_012019.3_cds_XP_003633577.1_	0.91497
TR298842|c0_g1_i298842	NC_012024.3_cds_XP_002275352.1_	0.91297
TR10398|c0_g1_i10398	NC_012020.3_cds_XP_019080457.1_	0.90293
TR52977|c0_g1_i52977	NC_012022.3_cds_XP_002272435.1_	0.96247
TR348949|c0_g1_i348949	NC_012020.3_cds_XP_010660493.1_	0.94113
TR160076|c0_g1_i160076	NC_012023.3_cds_XP_010663309.1_	0.94773
TR17447|c0_g1_i17447	NC_012022.3_cds_XP_002269799.1_	0.9348
TR19730|c0_g1_i19730	NC_012017.3_cds_XP_003633115.1_	0.98163
TR190517|c0_g1_i190517	NC_012022.3_cds_XP_002281912.1_	0.98603
TR35700|c0_g1_i35700	NC_012023.3_cds_XP_019082250.1_	0.93943
TR5532|c0_g1_i5532	NC_012016.3_cds_XP_002274403.1_	0.9458
TR236842|c0_g1_i236842	NC_012007.3_cds_XP_002275462.3_	0.9691
TR242204|c0_g1_i242204	NC_012008.3_cds_XP_002271992.1_	0.98817
TR248320|c0_g1_i248320	NC_012016.3_cds_XP_002272283.1_	0.99193
TR24750|c0_g1_i24750	NC_012016.3_cds_XP_002278715.1_	0.91677
TR35229|c0_g1_i35229	NC_012020.3_cds_XP_010660493.1_	0.9283
TR84006|c0_g1_i84006	NC_012023.3_cds_XP_002282220.1_	0.9099
TR23062|c0_g1_i23062	NC_012014.3_cds_NP_001267926.1_	0.9346
TR133166|c0_g1_i133166	NC_012020.3_cds_XP_002282047.1_	0.98183
TR56946|c0_g1_i56946	NC_012016.3_cds_XP_002274403.1_	0.93273
TR291741|c0_g1_i291741	NC_012016.3_cds_XP_002274403.1_	0.9644
TR93635|c0_g1_i93635	NC_012011.3_cds_XP_002278692.1_	0.96137
TR187657|c0_g1_i187657	NC_012012.3_cds_XP_002268300.1_	0.973
TR62618|c0_g1_i62618	NC_012019.3_cds_XP_003633577.1_	0.97213
TR1860|c0_g1_i1860	NC_012013.3_cds_XP_002277984.1_	0.9015
TR165010|c0_g1_i165010	NC_012010.3_cds_NP_001267937.1_	0.9336
TR168520|c0_g1_i168520	NC_012012.3_cds_XP_002284158.1_	0.98427
TR11830|c0_g1_i11830	NC_012021.3_cds_XP_003633958.1_	0.9734
TR46003|c0_g1_i46003	NC_012025.3_cds_XP_002284895.1_	-0.94373
TR231193|c0_g1_i231193	NC_012020.3_cds_XP_002283533.1_	0.9412
TR67342|c0_g1_i67342	NC_012011.3_cds_XP_002280616.1_	0.97017
TR208734|c0_g1_i208734	NC_012007.3_cds_XP_010653335.1_	0.9443
TR307583|c0_g1_i307583	NC_012017.3_cds_XP_002263173.1_	0.97073
TR118081|c0_g1_i118081	NC_012009.3_cds_NP_001268194.1_	0.9811
TR25740|c0_g1_i25740	NC_012012.3_cds_XP_002285265.1_	-0.90313
TR238155|c0_g1_i238155	NC_012010.3_cds_XP_019075148.1_	0.9817
TR164109|c0_g1_i164109	NC_012020.3_cds_XP_002283875.1_	0.97403
TR135123|c0_g1_i135123	NC_012021.3_cds_XP_003633906.1_	0.95833
TR16357|c0_g1_i16357	NC_012012.3_cds_XP_002284305.1_	0.94103
TR344951|c0_g1_i344951	NC_012022.3_cds_XP_002264723.2_	0.98083
TR20592|c0_g1_i20592	NC_012025.3_cds_XP_019073046.1_	0.97587
TR192180|c0_g1_i192180	NC_012014.3_cds_XP_002282566.1_	0.99287
TR92995|c0_g1_i92995	NC_012012.3_cds_NP_001268214.1_	0.91283
TR144848|c0_g1_i144848	NC_012022.3_cds_XP_002274164.1_	0.94687
TR206838|c0_g1_i206838	NC_012010.3_cds_XP_002265925.1_	0.97073
TR104956|c0_g1_i104956	NC_012011.3_cds_XP_010650257.1_	0.97673
TR96892|c0_g1_i96892	NC_012017.3_cds_XP_002269013.2_	0.9315
TR152084|c0_g1_i152084	NC_012011.3_cds_XP_002281825.1_	0.98473
TR125044|c0_g1_i125044	NC_012019.3_cds_XP_002274385.2_	0.9339
TR305162|c0_g1_i305162	NC_012010.3_cds_XP_002265209.1_	0.93297
TR100400|c0_g1_i100400	NC_012007.3_cds_XP_002283457.1_	0.9749
TR100161|c0_g1_i100161	NC_012008.3_cds_XP_002279641.1_	-0.90263
TR290803|c0_g1_i290803	NC_012022.3_cds_XP_002282048.2_	0.9955
TR31324|c0_g1_i31324	NC_012020.3_cds_XP_010660493.1_	0.94593
TR212845|c0_g1_i212845	NC_012024.3_cds_XP_002285823.1_	0.97223
TR303362|c0_g1_i303362	NC_012015.3_cds_XP_002272396.2_	0.91067
TR214118|c0_g1_i214118	NC_012019.3_cds_XP_002282755.1_	0.97663
TR183577|c0_g1_i183577	NC_012024.3_cds_XP_002269230.1_	0.99473
TR298524|c0_g1_i298524	NC_012015.3_cds_XP_002273390.1_	0.98053
TR16094|c0_g1_i16094	NC_012011.3_cds_XP_002280616.1_	0.9899
TR132144|c0_g1_i132144	NC_012011.3_cds_XP_002269582.1_	0.98363
TR137037|c0_g1_i137037	NC_012015.3_cds_XP_010654526.1_	0.94913
TR116193|c0_g1_i116193	NC_012012.3_cds_XP_002269677.1_	0.95117
TR353343|c0_g1_i353343	NC_012016.3_cds_XP_002274403.1_	0.97813
TR44895|c0_g1_i44895	NC_012010.3_cds_XP_002263123.2_	0.9605
TR103110|c0_g1_i103110	NC_012022.3_cds_XP_002273581.1_	0.9078
TR178652|c0_g1_i178652	NC_012016.3_cds_XP_002274403.1_	0.90633
TR40840|c0_g1_i40840	NC_012025.3_cds_XP_002284668.1_	0.9732
TR13378|c0_g1_i13378	NC_012021.3_cds_XP_010661956.1_	0.9657
TR43720|c0_g1_i43720	NC_012008.3_cds_XP_002280361.1_	0.97747
TR92070|c0_g1_i92070	NC_012020.3_cds_XP_010661067.1_	0.97997
TR4503|c0_g1_i4503	NC_012016.3_cds_XP_002274403.1_	0.96667
TR211919|c0_g1_i211919	NC_012015.3_cds_XP_002265016.1_	0.9551
TR157052|c0_g1_i157052	NC_012024.3_cds_XP_019072373.1_	0.97493
TR44666|c0_g1_i44666	NC_012018.3_cds_XP_010656928.1_	0.97107
TR157428|c0_g1_i157428	NC_012015.3_cds_XP_010654526.1_	0.94683
TR286269|c0_g1_i286269	NC_012016.3_cds_XP_002278715.1_	0.95907
TR22407|c0_g1_i22407	NC_012012.3_cds_XP_002268300.1_	0.98043
TR65822|c0_g1_i65822	NC_012013.3_cds_XP_010652425.1_	0.9475
TR4999|c0_g1_i4999	NC_012016.3_cds_XP_002274403.1_	0.98867
TR152359|c0_g1_i152359	NC_012015.3_cds_XP_002271149.1_	0.93973
TR96011|c0_g1_i96011	NC_012022.3_cds_XP_002277076.1_	0.99393
TR35237|c0_g1_i35237	NC_012012.3_cds_XP_002285553.1_	0.949
TR66353|c0_g1_i66353	NC_012024.3_cds_XP_002266947.1_	0.9434
TR339681|c0_g1_i339681	NC_012012.3_cds_XP_002284158.1_	0.94797
TR968|c0_g1_i968	NC_012008.3_cds_XP_010658494.1_	0.9704
TR160416|c0_g1_i160416	NC_012017.3_cds_NP_001268193.1_	0.95043
TR10397|c0_g1_i10397	NC_012023.3_cds_XP_002273979.2_	0.95087
TR91155|c0_g1_i91155	NC_012023.3_cds_XP_002279622.1_	0.95677
TR151947|c0_g1_i151947	NC_012012.3_cds_XP_002274217.1_	0.98213
TR12206|c0_g1_i12206	NC_012010.3_cds_XP_002284931.1_	0.95627
TR338837|c0_g1_i338837	NC_012015.3_cds_XP_019077806.1_	0.9197
TR24635|c0_g1_i24635	NC_012012.3_cds_XP_002281905.1_	0.96447
TR255807|c0_g1_i255807	NC_012015.3_cds_XP_002265016.1_	0.93077
TR302052|c0_g1_i302052	NC_012025.3_cds_XP_019072911.1_	0.9812
TR56957|c0_g1_i56957	NC_012010.3_cds_XP_002284931.1_	0.96543
TR188650|c0_g1_i188650	NC_012009.3_cds_XP_002285406.1_	0.91803
TR291436|c0_g1_i291436	NC_012012.3_cds_XP_002274217.1_	0.94567
TR173492|c0_g1_i173492	NC_012013.3_cds_XP_002266744.1_	0.9538
TR143866|c0_g1_i143866	NC_012013.3_cds_XP_019076561.1_	0.93103
TR203590|c0_g1_i203590	NC_012024.3_cds_XP_002283889.2_	0.97243
TR27747|c0_g1_i27747	NC_012009.3_cds_XP_002270540.1_	0.94033
TR62619|c0_g1_i62619	NC_012013.3_cds_XP_002272913.2_	0.98013
TR40353|c0_g1_i40353	NC_012024.3_cds_XP_002270847.1_	0.98193
TR131793|c0_g1_i131793	NC_012009.3_cds_XP_002274256.1_	0.96357
TR26148|c0_g1_i26148	NC_012019.3_cds_XP_002268645.1_	0.9285
TR137237|c0_g1_i137237	NC_012020.3_cds_XP_019080457.1_	0.9271
TR205782|c0_g1_i205782	NC_012014.3_cds_XP_019077218.1_	-0.91997
TR177018|c0_g1_i177018	NC_012011.3_cds_XP_002276777.1_	0.96733
TR33125|c0_g1_i33125	NC_012017.3_cds_XP_002283450.1_	0.91887
TR113767|c0_g1_i113767	NC_012012.3_cds_XP_002274217.1_	0.96037
TR194671|c0_g1_i194671	NC_012009.3_cds_XP_010647882.1_	0.97173
TR87033|c0_g1_i87033	NC_012020.3_cds_XP_002272413.2_	0.9056
TR73030|c0_g1_i73030	NC_012020.3_cds_XP_010660827.1_	0.98167
TR254966|c0_g1_i254966	NC_012010.3_cds_XP_002265925.1_	0.9817
TR278533|c0_g1_i278533	NC_012016.3_cds_XP_002274403.1_	0.93217
TR68841|c0_g1_i68841	NC_012022.3_cds_XP_002281947.1_	0.95417
TR172650|c0_g1_i172650	NC_012012.3_cds_XP_002269677.1_	0.91947
TR143818|c0_g1_i143818	NC_012019.3_cds_XP_002280821.1_	0.9566
TR231981|c0_g1_i231981	NC_012018.3_cds_XP_010657837.1_	0.98357
TR306680|c0_g1_i306680	NC_012013.3_cds_XP_002267372.1_	0.94963
TR8972|c0_g1_i8972	NC_012007.3_cds_XP_019075736.1_	0.9495
TR232096|c0_g1_i232096	NC_012016.3_cds_XP_002270791.1_	0.92707
TR113597|c0_g1_i113597	NC_012024.3_cds_XP_002285743.1_	0.94853
TR109997|c0_g1_i109997	NC_012020.3_cds_XP_002283918.1_	0.9271
TR346351|c0_g1_i346351	NC_012012.3_cds_XP_002281905.1_	0.9297
TR215530|c0_g1_i215530	NC_012021.3_cds_XP_003633906.1_	0.9659
TR93961|c0_g1_i93961	NC_012023.3_cds_XP_002274587.1_	0.9455
TR237910|c0_g1_i237910	NC_012023.3_cds_XP_002279101.1_	0.97863
TR221762|c0_g1_i221762	NC_012011.3_cds_XP_002272426.1_	0.907
TR137960|c0_g1_i137960	NC_012016.3_cds_XP_002276285.1_	0.9745
TR118113|c0_g1_i118113	NC_012020.3_cds_XP_002280026.1_	0.9175
TR136974|c0_g1_i136974	NC_012017.3_cds_XP_019078593.1_	0.99413
TR102009|c0_g1_i102009	NC_012012.3_cds_XP_002280790.1_	0.9771
TR63429|c0_g1_i63429	NC_012007.3_cds_XP_002284632.1_	0.96073
TR266446|c0_g1_i266446	NC_012017.3_cds_XP_002262697.1_	0.92107
TR67802|c0_g1_i67802	NC_012007.3_cds_XP_002265909.1_	0.9243
TR228561|c0_g1_i228561	NC_012022.3_cds_XP_002276546.1_	0.9685
TR288756|c0_g1_i288756	NC_012012.3_cds_XP_002278564.1_	0.9737
TR244836|c0_g1_i244836	NC_012014.3_cds_XP_002263986.1_	0.98363
TR20906|c0_g1_i20906	NC_012020.3_cds_XP_002283256.1_	0.90017
TR297511|c0_g1_i297511	NC_012009.3_cds_XP_002285205.1_	0.96023
TR50582|c0_g1_i50582	NC_012010.3_cds_XP_002265805.1_	0.98247
TR355939|c0_g1_i355939	NC_012017.3_cds_XP_010656196.1_	0.9768
TR166215|c0_g1_i166215	NC_012019.3_cds_XP_002266969.3_	0.92853
TR72871|c0_g1_i72871	NC_012025.3_cds_XP_003634689.2_	-0.91877
TR285167|c0_g1_i285167	NC_012009.3_cds_XP_003631574.1_	0.9458
TR147801|c0_g1_i147801	NC_012010.3_cds_XP_002265925.1_	0.99527
TR10378|c0_g1_i10378	NC_012012.3_cds_XP_002284158.1_	0.94577
TR35648|c0_g1_i35648	NC_012013.3_cds_XP_002269127.1_	0.9484
TR258388|c0_g1_i258388	NC_012021.3_cds_NP_001268111.1_	0.949
TR115819|c0_g1_i115819	NC_012019.3_cds_XP_002264961.1_	0.98333
TR299831|c0_g1_i299831	NC_012014.3_cds_XP_010653672.1_	0.92757
TR26953|c0_g1_i26953	NC_012024.3_cds_XP_002285743.1_	0.98353
TR52221|c0_g1_i52221	NC_012007.3_cds_XP_002270179.1_	0.9195
TR21943|c0_g1_i21943	NC_012012.3_cds_XP_002285553.1_	0.9462
TR327614|c0_g1_i327614	NC_012023.3_cds_XP_002282941.1_	0.99487
TR62918|c0_g1_i62918	NC_012015.3_cds_XP_002271635.1_	0.96493
TR190863|c0_g1_i190863	NC_012016.3_cds_XP_002274403.1_	0.94037
TR89103|c0_g1_i89103	NC_012012.3_cds_XP_002274217.1_	0.97627
TR80928|c0_g1_i80928	NC_012012.3_cds_XP_002276231.1_	0.9789
TR10146|c0_g1_i10146	NC_012024.3_cds_XP_002274869.1_	0.92147
TR73394|c0_g1_i73394	NC_012015.3_cds_XP_002271149.1_	0.9554
TR238701|c0_g1_i238701	NC_012017.3_cds_XP_002283066.1_	0.96833
TR303338|c0_g1_i303338	NC_012020.3_cds_XP_010659880.1_	-0.92277
TR207213|c0_g1_i207213	NC_012020.3_cds_XP_002283688.1_	0.90533
TR14254|c0_g1_i14254	NC_012021.3_cds_XP_003633958.1_	0.9739
TR149539|c0_g1_i149539	NC_012013.3_cds_XP_002271506.1_	0.92027
TR115385|c0_g1_i115385	NC_012015.3_cds_XP_002281376.1_	0.9302
TR144223|c0_g1_i144223	NC_012016.3_cds_XP_002274403.1_	0.96317
TR273336|c0_g1_i273336	NC_012023.3_cds_XP_003634206.1_	0.9714
TR145783|c0_g1_i145783	NC_012021.3_cds_XP_010661807.1_	0.9462
TR297428|c0_g1_i297428	NC_012012.3_cds_XP_002272040.1_	0.90123
TR185117|c0_g1_i185117	NC_012021.3_cds_XP_002271865.1_	-0.90163
TR328138|c0_g1_i328138	NC_012020.3_cds_XP_002272413.2_	0.9182
TR146589|c0_g1_i146589	NC_012023.3_cds_XP_002282787.1_	0.97263
TR112152|c0_g1_i112152	NC_012010.3_cds_XP_002284931.1_	0.92263
TR314822|c0_g1_i314822	NC_012014.3_cds_XP_002275745.1_	-0.9277
TR298443|c0_g1_i298443	NC_012008.3_cds_XP_002271461.1_	0.93633
TR48036|c0_g1_i48036	NC_012015.3_cds_XP_002281376.1_	0.94673
TR59936|c0_g1_i59936	NC_012012.3_cds_XP_002284158.1_	0.94807
TR149944|c0_g1_i149944	NC_012022.3_cds_XP_002273195.2_	0.92693
TR259633|c0_g1_i259633	NC_012020.3_cds_XP_002277791.1_	0.92993
TR67412|c0_g1_i67412	NC_012024.3_cds_XP_002285260.1_	0.932
TR242535|c0_g1_i242535	NC_012020.3_cds_XP_002276266.1_	0.9799
TR98721|c0_g1_i98721	NC_012007.3_cds_XP_010648555.1_	0.95007
TR153355|c0_g1_i153355	NC_012007.3_cds_XP_002284010.1_	0.9754
TR183611|c0_g1_i183611	NC_012016.3_cds_XP_002263115.1_	0.99257
TR233484|c0_g1_i233484	NC_012012.3_cds_XP_002285277.1_	0.9684
TR284016|c0_g1_i284016	NC_012011.3_cds_NP_001268173.1_	0.99103
TR21546|c0_g1_i21546	NC_012018.3_cds_XP_002282932.1_	0.92573
TR172512|c0_g1_i172512	NC_012008.3_cds_XP_010663463.1_	0.92963
TR188057|c0_g1_i188057	NC_012021.3_cds_XP_002264721.1_	0.98387
TR80053|c0_g1_i80053	NC_012011.3_cds_XP_010649893.1_	0.9753
TR3743|c0_g1_i3743	NC_012007.3_cds_XP_010653274.1_	0.97183
TR6291|c0_g1_i6291	NC_012013.3_cds_XP_002275699.1_	0.97757
TR289075|c0_g1_i289075	NC_012023.3_cds_XP_002284075.1_	0.9527
TR298665|c0_g1_i298665	NC_012008.3_cds_XP_002279230.2_	0.92487
TR322574|c0_g1_i322574	NC_012022.3_cds_XP_002282048.2_	0.99493
TR341451|c0_g1_i341451	NC_012007.3_cds_XP_002285340.1_	0.97703
TR32724|c0_g1_i32724	NC_012023.3_cds_XP_019082250.1_	0.9341
TR152177|c0_g1_i152177	NC_012021.3_cds_XP_010661745.1_	0.9428
TR61734|c0_g1_i61734	NC_012007.3_cds_XP_002272215.2_	0.9904
TR63088|c0_g1_i63088	NC_012013.3_cds_XP_002265449.2_	0.99433
TR352179|c0_g1_i352179	NC_012010.3_cds_XP_002284931.1_	0.92803
TR11843|c0_g1_i11843	NC_012007.3_cds_XP_002277156.1_	0.98377
TR151915|c0_g1_i151915	NC_012012.3_cds_XP_002274217.1_	0.98313
TR149530|c0_g1_i149530	NC_012011.3_cds_XP_003632025.2_	0.9121
TR343397|c0_g1_i343397	NC_012007.3_cds_XP_002272215.2_	0.9962
TR24020|c0_g1_i24020	NC_012022.3_cds_XP_002282253.1_	0.99117
TR300365|c0_g1_i300365	NC_012020.3_cds_XP_010660786.1_	0.92147
TR315176|c0_g1_i315176	NC_012007.3_cds_XP_003631260.1_	0.98493
TR108256|c0_g1_i108256	NC_012014.3_cds_XP_002283857.1_	0.9365
TR195970|c0_g1_i195970	NC_012009.3_cds_XP_002270127.1_	0.94703
TR276749|c0_g1_i276749	NC_012008.3_cds_XP_002283259.1_	0.9431
TR302724|c0_g1_i302724	NC_012014.3_cds_XP_010653377.1_	0.94137
TR23261|c0_g1_i23261	NC_012018.3_cds_XP_002270155.1_	0.92517
TR244923|c0_g1_i244923	NC_012007.3_cds_XP_019075736.1_	0.97397
TR194148|c0_g1_i194148	NC_012014.3_cds_XP_002281591.1_	0.972
TR30672|c0_g1_i30672	NC_012014.3_cds_XP_002273550.1_	0.9507
TR256866|c0_g1_i256866	NC_012014.3_cds_XP_002277400.2_	0.9311
TR5460|c0_g1_i5460	NC_012017.3_cds_XP_002262946.1_	0.9301
TR329116|c0_g1_i329116	NC_012015.3_cds_XP_002267008.1_	0.95093
TR274209|c0_g1_i274209	NC_012008.3_cds_XP_002276651.1_	0.9214
TR111712|c0_g1_i111712	NC_012018.3_cds_XP_002264623.1_	0.9019
TR144014|c0_g1_i144014	NC_012021.3_cds_XP_002280077.1_	0.9721
TR123724|c0_g1_i123724	NC_012021.3_cds_XP_003633906.1_	0.90517
TR275536|c0_g1_i275536	NC_012012.3_cds_NP_001268056.1_	0.95947
TR107215|c0_g1_i107215	NC_012010.3_cds_XP_002275926.1_	0.90003
TR212933|c0_g1_i212933	NC_012017.3_cds_XP_019078669.1_	0.9012
TR27580|c0_g1_i27580	NC_012011.3_cds_XP_002280020.1_	0.99643
TR166961|c0_g1_i166961	NC_012022.3_cds_XP_002276546.1_	0.90713
TR246208|c0_g1_i246208	NC_012009.3_cds_XP_002281816.1_	0.97363
TR286049|c0_g1_i286049	NC_012009.3_cds_XP_010647731.2_	0.9724
TR55154|c0_g1_i55154	NC_012017.3_cds_XP_002269262.1_	-0.9095
TR131711|c0_g1_i131711	NC_012011.3_cds_XP_003632025.2_	0.95687
TR278222|c0_g1_i278222	NC_012012.3_cds_XP_010651743.1_	0.90367
TR229289|c0_g1_i229289	NC_012017.3_cds_XP_002268176.1_	-0.90677
TR110147|c0_g1_i110147	NC_012013.3_cds_XP_002269127.1_	0.90647
TR185149|c0_g1_i185149	NC_012009.3_cds_NP_001267942.1_	0.9389
TR356778|c0_g1_i356778	NC_012025.3_cds_XP_002284668.1_	0.96747
TR215547|c0_g1_i215547	NC_012014.3_cds_XP_002276301.1_	0.94733
TR83999|c0_g1_i83999	NC_012021.3_cds_XP_003633906.1_	0.91173
TR125895|c0_g1_i125895	NC_012018.3_cds_XP_002281976.1_	0.9725
TR47111|c0_g1_i47111	NC_012021.3_cds_XP_002273201.1_	0.9944
TR87061|c0_g1_i87061	NC_012020.3_cds_XP_010660576.2_	0.9841
TR137523|c0_g1_i137523	NC_012025.3_cds_XP_010644164.1_	0.9431
TR144993|c0_g1_i144993	NC_012009.3_cds_XP_002278879.1_	0.94087
TR283250|c0_g1_i283250	NC_012016.3_cds_XP_002274403.1_	0.9557
TR1777|c0_g1_i1777	NC_012017.3_cds_XP_019078593.1_	0.99513
TR25047|c0_g1_i25047	NC_012013.3_cds_XP_010652109.1_	0.94893
TR260312|c0_g1_i260312	NC_012013.3_cds_XP_002262692.1_	0.90113
TR282105|c0_g1_i282105	NC_012023.3_cds_XP_002276125.1_	0.99147
TR140216|c0_g1_i140216	NC_012019.3_cds_XP_002281575.1_	0.93733
TR184603|c0_g1_i184603	NC_012023.3_cds_XP_010663393.1_	0.92537
TR83781|c0_g1_i83781	NC_012009.3_cds_NP_001267957.1_	0.9625
TR63631|c0_g1_i63631	NC_012014.3_cds_XP_002276301.1_	0.91457
TR215512|c0_g1_i215512	NC_012012.3_cds_XP_002283239.1_	0.99367
TR254956|c0_g1_i254956	NC_012008.3_cds_XP_002273732.1_	0.98167
TR310203|c0_g1_i310203	NC_012024.3_cds_XP_002263897.1_	-0.94367
TR150451|c0_g1_i150451	NC_012018.3_cds_XP_002273270.1_	0.95513
TR22447|c0_g1_i22447	NC_012010.3_cds_XP_002264115.1_	0.9766
TR117964|c0_g1_i117964	NC_012024.3_cds_XP_002262702.1_	0.90423
TR265063|c0_g1_i265063	NC_012022.3_cds_XP_002269749.1_	0.93467
TR80315|c0_g1_i80315	NC_012018.3_cds_XP_002268128.2_	0.98937
TR259283|c0_g1_i259283	NC_012017.3_cds_XP_002285192.1_	0.9426
TR43402|c0_g1_i43402	NC_012023.3_cds_XP_003634206.1_	0.97877
TR42867|c0_g1_i42867	NC_012012.3_cds_XP_002266468.1_	0.93393
TR210985|c0_g1_i210985	NC_012021.3_cds_XP_019081125.1_	0.95763
TR50402|c0_g1_i50402	NC_012016.3_cds_XP_002274403.1_	0.9571
TR254983|c0_g1_i254983	NC_012008.3_cds_XP_010659305.1_	0.9683
TR9712|c0_g1_i9712	NC_012024.3_cds_XP_002285913.1_	0.94113
TR60977|c0_g1_i60977	NC_012014.3_cds_XP_002283793.1_	0.9344
TR93682|c0_g1_i93682	NC_012021.3_cds_NP_001268111.1_	0.9422
TR339232|c0_g1_i339232	NC_012020.3_cds_XP_002277957.1_	0.96207
TR197439|c0_g1_i197439	NC_012024.3_cds_XP_002272900.1_	0.9697
TR334580|c0_g1_i334580	NC_012017.3_cds_XP_002265219.2_	-0.91877
TR83204|c0_g1_i83204	NC_012025.3_cds_XP_002284493.1_	0.96917
TR309784|c0_g1_i309784	NC_012024.3_cds_XP_002285743.1_	0.9841
TR293484|c0_g1_i293484	NC_012021.3_cds_XP_010661956.1_	0.94523
TR162489|c0_g1_i162489	NC_012024.3_cds_XP_002285693.1_	0.97503
TR313076|c0_g1_i313076	NC_012007.3_cds_XP_019075620.1_	0.92037
TR89236|c0_g1_i89236	NC_012011.3_cds_XP_002272426.1_	0.98023
TR55261|c0_g1_i55261	NC_012021.3_cds_XP_010661956.1_	0.9549
TR54428|c0_g1_i54428	NC_012017.3_cds_XP_002276572.2_	0.98903
TR198902|c0_g1_i198902	NC_012022.3_cds_XP_002272792.1_	0.98707
TR95866|c0_g1_i95866	NC_012025.3_cds_XP_002282942.1_	0.98153
TR266457|c0_g1_i266457	NC_012012.3_cds_XP_019076093.1_	0.9104
TR59918|c0_g1_i59918	NC_012025.3_cds_XP_010644157.1_	0.90807
TR230361|c0_g1_i230361	NC_012013.3_cds_XP_002271665.2_	0.90963
TR16611|c0_g1_i16611	NC_012008.3_cds_XP_010661214.1_	0.9873
TR151103|c0_g1_i151103	NC_012020.3_cds_XP_010660588.1_	0.9632
TR277329|c0_g1_i277329	NC_012019.3_cds_XP_002280300.1_	0.99
TR148925|c0_g1_i148925	NC_012017.3_cds_XP_002262946.1_	0.9518
TR72890|c0_g1_i72890	NC_012016.3_cds_XP_002274403.1_	0.96483
TR24110|c0_g1_i24110	NC_012014.3_cds_NP_001268120.1_	0.9028
TR216532|c0_g1_i216532	NC_012010.3_cds_XP_002279960.1_	0.97483
TR310554|c0_g1_i310554	NC_012024.3_cds_XP_002285752.1_	0.90643
TR347220|c0_g1_i347220	NC_012023.3_cds_XP_002284699.1_	0.94767
TR192539|c0_g1_i192539	NC_012009.3_cds_XP_002283754.2_	0.9325
TR106324|c0_g1_i106324	NC_012019.3_cds_XP_002279619.1_	0.96227
TR177857|c0_g1_i177857	NC_012013.3_cds_XP_002266424.1_	0.96383
TR339368|c0_g1_i339368	NC_012016.3_cds_XP_002274403.1_	0.95087
TR3412|c0_g1_i3412	NC_012014.3_cds_XP_002282532.1_	0.9448
TR235972|c0_g1_i235972	NC_012022.3_cds_XP_002281931.1_	0.97683
TR212430|c0_g1_i212430	NC_012015.3_cds_XP_002283537.2_	0.94853
TR33563|c0_g1_i33563	NC_012025.3_cds_XP_019072713.1_	0.97307
TR217860|c0_g1_i217860	NC_012014.3_cds_XP_002274179.1_	-0.91037
TR130786|c0_g1_i130786	NC_012014.3_cds_XP_002276439.2_	0.96323
TR78780|c0_g1_i78780	NC_012016.3_cds_XP_002273080.2_	0.99267
TR21301|c0_g1_i21301	NC_012012.3_cds_XP_002282638.2_	0.91127
TR265488|c0_g1_i265488	NC_012020.3_cds_XP_002265308.1_	0.9552
TR68622|c0_g1_i68622	NC_012016.3_cds_NP_001268097.1_	0.92757
TR27745|c0_g1_i27745	NC_012011.3_cds_XP_010650686.1_	0.98517
TR95230|c0_g1_i95230	NC_012024.3_cds_XP_002275827.1_	0.96637
TR89790|c0_g1_i89790	NC_012014.3_cds_XP_002276301.1_	0.9629
TR147618|c0_g1_i147618	NC_012009.3_cds_XP_002283667.1_	0.93813
TR78136|c0_g1_i78136	NC_012011.3_cds_XP_002284231.1_	0.99233
TR119562|c0_g1_i119562	NC_012021.3_cds_NP_001267949.1_	0.9252
TR146673|c0_g1_i146673	NC_012017.3_cds_XP_002274827.1_	0.9811
TR207202|c0_g1_i207202	NC_012024.3_cds_XP_002270061.1_	0.9672
TR54102|c0_g1_i54102	NC_012018.3_cds_XP_002281878.1_	0.99487
TR245894|c0_g1_i245894	NC_012010.3_cds_XP_002271575.1_	0.93917
TR126145|c0_g1_i126145	NC_012011.3_cds_XP_002285193.1_	0.90867
TR180353|c0_g1_i180353	NC_012008.3_cds_XP_002273732.1_	0.99373
TR247621|c0_g1_i247621	NC_012014.3_cds_NP_001268153.1_	0.91043
TR152601|c0_g1_i152601	NC_012014.3_cds_XP_002281799.1_	0.93973
TR274618|c0_g1_i274618	NC_012023.3_cds_XP_010663693.1_	0.98313
TR77475|c0_g1_i77475	NC_012025.3_cds_XP_010644157.1_	0.92557
TR20771|c0_g1_i20771	NC_012024.3_cds_XP_002275694.1_	0.94983
TR125086|c0_g1_i125086	NC_012010.3_cds_XP_010648413.1_	0.98457
TR280618|c0_g1_i280618	NC_012017.3_cds_XP_002283274.1_	0.97383
TR259285|c0_g1_i259285	NC_012025.3_cds_XP_003634709.1_	0.98927
TR212532|c0_g1_i212532	NC_012014.3_cds_XP_002270073.1_	0.90653
TR119443|c0_g1_i119443	NC_012021.3_cds_NP_001268176.1_	0.94257
TR161808|c0_g1_i161808	NC_012012.3_cds_XP_002265739.1_	0.94887
TR184601|c0_g1_i184601	NC_012022.3_cds_NP_001267994.1_	0.9357
TR278953|c0_g1_i278953	NC_012009.3_cds_XP_002274275.1_	0.90297
TR263039|c0_g1_i263039	NC_012010.3_cds_XP_010649447.1_	-0.905
TR108970|c0_g1_i108970	NC_012012.3_cds_XP_002268300.1_	0.9579
TR102376|c0_g1_i102376	NC_012024.3_cds_XP_002280062.1_	0.96137
TR24|c0_g1_i24	NC_012013.3_cds_XP_002269127.1_	0.93527
TR120243|c0_g1_i120243	NC_012024.3_cds_XP_002285823.1_	0.91297
TR142590|c0_g1_i142590	NC_012017.3_cds_XP_019078714.1_	0.9335
TR338343|c0_g1_i338343	NC_012013.3_cds_XP_002272913.2_	0.97307
TR19129|c0_g1_i19129	NC_012007.3_cds_XP_002270112.1_	0.98983
TR276974|c0_g1_i276974	NC_012013.3_cds_XP_002278202.1_	0.9086
TR46560|c0_g1_i46560	NC_012020.3_cds_XP_003633771.2_	0.97577
TR32113|c0_g1_i32113	NC_012007.3_cds_XP_003631185.1_	0.96977
TR62588|c0_g1_i62588	NC_012019.3_cds_XP_002264142.1_	0.90273
TR300925|c0_g1_i300925	NC_012007.3_cds_XP_002285340.1_	0.90947
TR86847|c0_g1_i86847	NC_012020.3_cds_NP_001268054.1_	0.9531
TR8434|c0_g1_i8434	NC_012012.3_cds_XP_002283212.1_	0.98603
TR75548|c0_g1_i75548	NC_012013.3_cds_XP_019076567.1_	0.92283
TR276547|c0_g1_i276547	NC_012019.3_cds_XP_002280300.1_	0.97113
TR155808|c0_g1_i155808	NC_012011.3_cds_XP_010650047.1_	0.93783
TR317723|c0_g1_i317723	NC_012020.3_cds_XP_002280026.1_	0.92233
TR189259|c0_g1_i189259	NC_012010.3_cds_XP_002284931.1_	0.92567
TR86717|c0_g1_i86717	NC_012013.3_cds_XP_010652950.1_	0.92393
TR340030|c0_g1_i340030	NC_012012.3_cds_XP_002274217.1_	0.975
TR192669|c0_g1_i192669	NC_012016.3_cds_XP_002274403.1_	0.95167
TR56719|c0_g1_i56719	NC_012024.3_cds_XP_002275694.1_	0.9301
TR164893|c0_g1_i164893	NC_012014.3_cds_XP_002277446.1_	0.99537
TR7994|c0_g1_i7994	NC_012020.3_cds_XP_010660493.1_	0.9532
TR232885|c0_g1_i232885	NC_012010.3_cds_XP_010649231.1_	0.99583
TR65960|c0_g1_i65960	NC_012024.3_cds_XP_019072373.1_	0.9387
TR50785|c0_g1_i50785	NC_012022.3_cds_XP_002268691.1_	0.96483
TR25803|c0_g1_i25803	NC_012007.3_cds_XP_003631185.1_	0.95127
TR356413|c0_g1_i356413	NC_012011.3_cds_XP_002270026.1_	0.9666
TR4172|c0_g1_i4172	NC_012012.3_cds_XP_002281905.1_	0.93293
TR202470|c0_g1_i202470	NC_012020.3_cds_XP_002274098.1_	0.98713
TR221095|c0_g1_i221095	NC_012023.3_cds_XP_002276810.1_	0.97603
TR345488|c0_g1_i345488	NC_012024.3_cds_XP_002285430.1_	0.98857
TR244774|c0_g1_i244774	NC_012017.3_cds_XP_002262946.1_	0.96287
TR16329|c0_g1_i16329	NC_012016.3_cds_XP_002274403.1_	0.94673
TR177010|c0_g1_i177010	NC_012011.3_cds_XP_002276777.1_	0.95173
TR107301|c0_g1_i107301	NC_012012.3_cds_XP_002272040.1_	0.9244
TR246050|c0_g1_i246050	NC_012012.3_cds_XP_002278564.1_	0.9505
TR187555|c0_g1_i187555	NC_012008.3_cds_XP_002276153.1_	0.9917
TR222401|c0_g1_i222401	NC_012017.3_cds_XP_002282044.2_	0.9111
TR349173|c0_g1_i349173	NC_012016.3_cds_XP_019078220.1_	0.96773
TR114174|c0_g1_i114174	NC_012013.3_cds_XP_002272913.2_	0.9825
TR13442|c0_g1_i13442	NC_012016.3_cds_XP_002274403.1_	0.95327
TR18866|c0_g1_i18866	NC_012011.3_cds_XP_002280719.1_	0.90233
TR134449|c0_g1_i134449	NC_012025.3_cds_XP_002278339.1_	0.91173
TR28657|c0_g1_i28657	NC_012023.3_cds_XP_003634206.1_	0.98637
TR274220|c0_g1_i274220	NC_012024.3_cds_XP_002285805.1_	0.96227
TR262175|c0_g1_i262175	NC_012019.3_cds_XP_002264961.1_	0.97847
TR80862|c0_g1_i80862	NC_012008.3_cds_XP_010658494.1_	0.95203
TR51263|c0_g1_i51263	NC_012025.3_cds_XP_002284668.1_	0.95583
TR190826|c0_g1_i190826	NC_012025.3_cds_XP_002273244.1_	0.91807
TR13177|c0_g1_i13177	NC_012012.3_cds_XP_002278564.1_	0.9343
TR284575|c0_g1_i284575	NC_012018.3_cds_XP_002274227.2_	0.94997
TR121392|c0_g1_i121392	NC_012022.3_cds_XP_002281947.1_	0.96523
TR47106|c0_g1_i47106	NC_012007.3_cds_XP_010655886.1_	0.99617
TR90891|c0_g1_i90891	NC_012022.3_cds_XP_002281813.1_	0.9879
TR166949|c0_g1_i166949	NC_012007.3_cds_XP_002281785.1_	0.99437
TR65985|c0_g1_i65985	NC_012020.3_cds_XP_019080235.1_	0.9208
TR244426|c0_g1_i244426	NC_012016.3_cds_XP_002274403.1_	0.96693
TR41885|c0_g1_i41885	NC_012019.3_cds_XP_002268178.1_	0.927
TR115785|c0_g1_i115785	NC_012019.3_cds_XP_002264961.1_	0.96827
TR103075|c0_g1_i103075	NC_012011.3_cds_XP_002285153.1_	0.9678
TR146858|c0_g1_i146858	NC_012024.3_cds_XP_002285260.1_	0.96617
TR227437|c0_g1_i227437	NC_012023.3_cds_XP_002282634.1_	0.90467
TR222392|c0_g1_i222392	NC_012007.3_cds_XP_002267025.1_	0.92637
TR202468|c0_g1_i202468	NC_012019.3_cds_XP_002276894.1_	0.96457
TR304467|c0_g1_i304467	NC_012022.3_cds_XP_010662662.1_	0.99087
TR83507|c0_g1_i83507	NC_012012.3_cds_XP_002285528.1_	0.98187
TR263687|c0_g1_i263687	NC_012014.3_cds_XP_010653385.1_	0.91467
TR28335|c0_g1_i28335	NC_012024.3_cds_XP_002278756.2_	0.93047
TR33079|c0_g1_i33079	NC_012008.3_cds_XP_002276651.1_	0.96337
TR239879|c0_g1_i239879	NC_012007.3_cds_XP_002282089.1_	0.9074
TR156762|c0_g1_i156762	NC_012020.3_cds_XP_002277791.1_	0.9121
TR270699|c0_g1_i270699	NC_012013.3_cds_XP_010652228.1_	0.92817
TR115783|c0_g1_i115783	NC_012024.3_cds_XP_019072373.1_	0.96793
TR23469|c0_g1_i23469	NC_012011.3_cds_XP_003631952.1_	0.98173
TR129270|c0_g1_i129270	NC_012023.3_cds_XP_003634203.2_	0.91657
TR156303|c0_g1_i156303	NC_012012.3_cds_XP_002284158.1_	0.98087
TR118379|c0_g1_i118379	NC_012017.3_cds_XP_010656573.2_	0.9494
TR183164|c0_g1_i183164	NC_012020.3_cds_XP_002283256.1_	0.9097
TR184505|c0_g1_i184505	NC_012008.3_cds_XP_002280162.1_	0.9836
TR21302|c0_g1_i21302	NC_012009.3_cds_XP_002284806.1_	0.93747
TR90437|c0_g1_i90437	NC_012017.3_cds_XP_002276572.2_	0.99143
TR86649|c0_g1_i86649	NC_012010.3_cds_XP_002268467.1_	0.92983
TR24751|c0_g1_i24751	NC_012020.3_cds_XP_019080457.1_	0.9598
TR292743|c0_g1_i292743	NC_012012.3_cds_XP_002274217.1_	0.9836
TR118249|c0_g1_i118249	NC_012019.3_cds_XP_002262773.1_	-0.9047
TR28598|c0_g1_i28598	NC_012010.3_cds_XP_002265925.1_	0.97353
TR253927|c0_g1_i253927	NC_012014.3_cds_XP_002275882.1_	0.98197
TR101290|c0_g1_i101290	NC_012024.3_cds_XP_002285770.1_	0.97047
TR137028|c0_g1_i137028	NC_012017.3_cds_XP_002268213.1_	0.99047
TR119101|c0_g1_i119101	NC_012020.3_cds_XP_010659724.1_	0.95463
TR4173|c0_g1_i4173	NC_012023.3_cds_XP_002284464.1_	0.9867
TR180758|c0_g1_i180758	NC_012018.3_cds_XP_002283566.1_	0.98643
TR10363|c0_g1_i10363	NC_012013.3_cds_XP_002267595.2_	0.98583
TR229234|c0_g1_i229234	NC_012024.3_cds_XP_002285823.1_	0.96267
TR166311|c0_g1_i166311	NC_012024.3_cds_XP_002282111.2_	0.925
TR216367|c0_g1_i216367	NC_012016.3_cds_XP_019078290.1_	0.96047
TR32023|c0_g1_i32023	NC_012020.3_cds_XP_002283492.1_	0.9594
TR267488|c0_g1_i267488	NC_012021.3_cds_XP_003633958.1_	0.96467
TR219095|c0_g1_i219095	NC_012016.3_cds_XP_002274403.1_	0.96503
TR151910|c0_g1_i151910	NC_012012.3_cds_XP_002274217.1_	0.98607
TR306785|c0_g1_i306785	NC_012024.3_cds_XP_003634478.1_	0.9535
TR67392|c0_g1_i67392	NC_012023.3_cds_XP_019082250.1_	0.9711
TR42535|c0_g1_i42535	NC_012024.3_cds_XP_002275694.1_	0.96723
TR65533|c0_g1_i65533	NC_012021.3_cds_XP_003633906.1_	0.97713
TR262531|c0_g1_i262531	NC_012021.3_cds_XP_003633906.1_	0.95897
TR203988|c0_g1_i203988	NC_012019.3_cds_XP_002275465.1_	0.97577
TR7932|c0_g1_i7932	NC_012010.3_cds_XP_002266736.1_	0.92553
TR81141|c0_g1_i81141	NC_012009.3_cds_XP_002262757.1_	0.992
TR340991|c0_g1_i340991	NC_012023.3_cds_XP_019082250.1_	0.96927
TR164104|c0_g1_i164104	NC_012012.3_cds_XP_002284158.1_	0.97343
TR9845|c0_g1_i9845	NC_012012.3_cds_XP_002276855.1_	-0.90257
TR223649|c0_g1_i223649	NC_012009.3_cds_XP_002283109.1_	0.9373
TR30409|c0_g1_i30409	NC_012016.3_cds_XP_002274403.1_	0.94543
TR76157|c0_g1_i76157	NC_012008.3_cds_XP_002271036.1_	0.95757
TR261463|c0_g1_i261463	NC_012017.3_cds_XP_002262946.1_	0.93903
TR217465|c0_g1_i217465	NC_012024.3_cds_XP_002274366.2_	0.9904
TR109773|c0_g1_i109773	NC_012019.3_cds_XP_002264961.1_	0.97137
TR158182|c0_g1_i158182	NC_012012.3_cds_XP_002283389.2_	0.92277
TR277633|c0_g1_i277633	NC_012025.3_cds_XP_019072458.1_	0.98597
TR115383|c0_g1_i115383	NC_012010.3_cds_XP_002280682.1_	0.94317
TR18812|c0_g1_i18812	NC_012012.3_cds_XP_002283239.1_	0.98293
TR24383|c0_g1_i24383	NC_012007.3_cds_XP_002283553.1_	0.9148
TR82499|c0_g1_i82499	NC_012015.3_cds_NP_001268086.1_	0.94477
TR163984|c0_g1_i163984	NC_012020.3_cds_XP_002278643.1_	0.9874
TR118114|c0_g1_i118114	NC_012014.3_cds_XP_002264566.1_	0.90677
TR75553|c0_g1_i75553	NC_012023.3_cds_XP_019082250.1_	0.97027
TR281031|c0_g1_i281031	NC_012012.3_cds_XP_002283224.1_	0.94217
TR89098|c0_g1_i89098	NC_012024.3_cds_XP_002283430.2_	0.98067
TR31326|c0_g1_i31326	NC_012019.3_cds_XP_019079582.1_	0.9579
TR320460|c0_g1_i320460	NC_012015.3_cds_XP_002264159.1_	-0.9583
TR350179|c0_g1_i350179	NC_012021.3_cds_XP_002268650.1_	0.953
TR221474|c0_g1_i221474	NC_012013.3_cds_XP_002271927.2_	0.99183
TR33448|c0_g1_i33448	NC_012013.3_cds_XP_002262802.1_	0.97033
TR277758|c0_g1_i277758	NC_012024.3_cds_XP_019072373.1_	0.96687
TR304240|c0_g1_i304240	NC_012009.3_cds_XP_002285064.2_	0.95517
TR344976|c0_g1_i344976	NC_012023.3_cds_XP_002282941.1_	0.9485
TR174303|c0_g1_i174303	NC_012019.3_cds_XP_002268520.1_	0.96437
TR17822|c0_g1_i17822	NC_012009.3_cds_XP_002274872.1_	0.94987
TR253721|c0_g1_i253721	NC_012024.3_cds_XP_019071736.1_	0.99333
TR162918|c0_g1_i162918	NC_012008.3_cds_XP_002266352.1_	0.93667
TR341575|c0_g1_i341575	NC_012016.3_cds_XP_002274403.1_	0.9698
TR253704|c0_g1_i253704	NC_012016.3_cds_XP_002267261.1_	0.9338
TR239952|c0_g1_i239952	NC_012024.3_cds_XP_010664275.1_	0.9186
TR142570|c0_g1_i142570	NC_012009.3_cds_NP_001267849.1_	0.91143
TR343400|c0_g1_i343400	NC_012007.3_cds_XP_002272215.2_	0.99507
TR325099|c0_g1_i325099	NC_012008.3_cds_XP_002273198.1_	0.97077
TR137269|c0_g1_i137269	NC_012024.3_cds_XP_002285761.1_	0.96973
TR183575|c0_g1_i183575	NC_012010.3_cds_NP_001267948.1_	0.99393
TR32329|c0_g1_i32329	NC_012024.3_cds_XP_002285840.1_	0.9791
TR101859|c0_g1_i101859	NC_012022.3_cds_XP_002265534.1_	0.91817
TR247670|c0_g1_i247670	NC_012014.3_cds_NP_001268078.1_	0.9331
TR18178|c0_g1_i18178	NC_012020.3_cds_XP_002283342.1_	0.99913
TR17224|c0_g1_i17224	NC_012008.3_cds_XP_002276319.1_	0.93203
TR160419|c0_g1_i160419	NC_012011.3_cds_XP_003631973.1_	0.96183
TR187658|c0_g1_i187658	NC_012009.3_cds_XP_002277695.1_	-0.90467
TR45265|c0_g1_i45265	NC_012019.3_cds_XP_002266585.2_	0.9981
TR241970|c0_g1_i241970	NC_012020.3_cds_XP_002284899.1_	0.95097
TR346710|c0_g1_i346710	NC_012012.3_cds_XP_002280104.1_	0.9436
TR274203|c0_g1_i274203	NC_012024.3_cds_XP_002283352.1_	0.95537
TR136884|c0_g1_i136884	NC_012010.3_cds_XP_002265805.1_	0.99347
TR257760|c0_g1_i257760	NC_012009.3_cds_XP_002279281.1_	0.9967
TR50003|c0_g1_i50003	NC_012014.3_cds_XP_002266957.1_	-0.9624
TR115003|c0_g1_i115003	NC_012008.3_cds_XP_002274370.1_	0.96647
TR86428|c0_g1_i86428	NC_012010.3_cds_XP_002265165.1_	0.93057
TR329105|c0_g1_i329105	NC_012011.3_cds_XP_010650261.1_	0.93523
TR17506|c0_g1_i17506	NC_012010.3_cds_XP_002282846.1_	0.95013
TR243271|c0_g1_i243271	NC_012014.3_cds_XP_002266242.1_	-0.91287
TR232056|c0_g1_i232056	NC_012017.3_cds_NP_001268165.1_	0.9282
TR271512|c0_g1_i271512	NC_012017.3_cds_XP_002262946.1_	0.90587
TR5119|c0_g1_i5119	NC_012010.3_cds_XP_002267782.1_	0.97947
TR115813|c0_g1_i115813	NC_012019.3_cds_XP_003633577.1_	0.95623
TR297479|c0_g1_i297479	NC_012015.3_cds_XP_002273390.1_	0.9356
TR139467|c0_g1_i139467	NC_012024.3_cds_XP_002283570.1_	0.97373
TR21363|c0_g1_i21363	NC_012011.3_cds_XP_002267004.1_	0.98107
TR332229|c0_g1_i332229	NC_012011.3_cds_XP_002276206.1_	0.94877
TR169688|c0_g1_i169688	NC_012013.3_cds_XP_002282060.1_	0.90747
TR268690|c0_g1_i268690	NC_012020.3_cds_XP_002283241.1_	-0.91793
TR12108|c0_g1_i12108	NC_012007.3_cds_XP_002264875.1_	0.98323
TR252507|c0_g1_i252507	NC_012024.3_cds_XP_002285318.1_	0.92247
TR38720|c0_g1_i38720	NC_012017.3_cds_XP_019078593.1_	0.98587
TR118739|c0_g1_i118739	NC_012015.3_cds_XP_002265778.1_	0.93077
TR50586|c0_g1_i50586	NC_012013.3_cds_XP_002271469.1_	0.9338
TR139740|c0_g1_i139740	NC_012011.3_cds_XP_010649587.1_	0.9045
TR103109|c0_g1_i103109	NC_012023.3_cds_XP_002280872.1_	0.9282
TR317973|c0_g1_i317973	NC_012015.3_cds_XP_002266582.1_	0.94817
TR19667|c0_g1_i19667	NC_012016.3_cds_XP_002274403.1_	0.92333
TR62376|c0_g1_i62376	NC_012015.3_cds_XP_002282395.1_	-0.90693
TR220228|c0_g1_i220228	NC_012019.3_cds_XP_002268365.1_	0.9805
TR145949|c0_g1_i145949	NC_012012.3_cds_XP_002285084.2_	0.92323
TR86427|c0_g1_i86427	NC_012023.3_cds_XP_002279622.1_	0.97773
TR12151|c0_g1_i12151	NC_012013.3_cds_XP_010652228.1_	0.92307
TR4091|c0_g1_i4091	NC_012025.3_cds_XP_002270778.1_	0.94597
TR139388|c0_g1_i139388	NC_012023.3_cds_XP_002279101.1_	0.97907
TR106288|c0_g1_i106288	NC_012012.3_cds_XP_002270636.1_	0.96083
TR199612|c0_g1_i199612	NC_012007.3_cds_XP_002283457.1_	0.9617
TR82619|c0_g1_i82619	NC_012008.3_cds_XP_010658494.1_	0.9569
TR222243|c0_g1_i222243	NC_012019.3_cds_XP_002280300.1_	0.98783
TR131871|c0_g1_i131871	NC_012024.3_cds_XP_002285318.1_	0.91593
TR131874|c0_g1_i131874	NC_012024.3_cds_XP_002285318.1_	0.945
TR350860|c0_g1_i350860	NC_012013.3_cds_XP_019076420.1_	0.93597
TR187127|c0_g1_i187127	NC_012019.3_cds_XP_003633550.1_	0.93457
TR106232|c0_g1_i106232	NC_012013.3_cds_XP_002274177.2_	0.99173
TR281323|c0_g1_i281323	NC_012011.3_cds_XP_002271253.1_	0.98697
TR6403|c0_g1_i6403	NC_012007.3_cds_XP_002263653.1_	0.9474
TR44406|c0_g1_i44406	NC_012012.3_cds_XP_002285277.1_	0.95343
TR160305|c0_g1_i160305	NC_012021.3_cds_XP_002273507.1_	0.9523
TR232847|c0_g1_i232847	NC_012019.3_cds_XP_002270736.1_	0.9347
TR71825|c0_g1_i71825	NC_012012.3_cds_XP_002270636.1_	0.97347
TR3816|c0_g1_i3816	NC_012021.3_cds_XP_002264721.1_	0.96577
TR215729|c0_g1_i215729	NC_012014.3_cds_XP_002282897.1_	0.96843
TR69012|c0_g1_i69012	NC_012024.3_cds_XP_002283352.1_	0.91983
TR24577|c0_g1_i24577	NC_012021.3_cds_XP_002280760.1_	0.96743
TR347838|c0_g1_i347838	NC_012008.3_cds_XP_010663463.1_	0.92823
TR167644|c0_g1_i167644	NC_012009.3_cds_XP_002273788.2_	0.9768
TR54711|c0_g1_i54711	NC_012020.3_cds_XP_002275823.3_	0.98087
TR188987|c0_g1_i188987	NC_012012.3_cds_XP_002276231.1_	0.98247
TR27638|c0_g1_i27638	NC_012010.3_cds_XP_002274615.1_	-0.90153
TR191640|c0_g1_i191640	NC_012017.3_cds_XP_002280245.2_	0.93847
TR166710|c0_g1_i166710	NC_012016.3_cds_XP_002270791.1_	0.9489
TR302726|c0_g1_i302726	NC_012020.3_cds_XP_002279350.1_	-0.91283
TR65989|c0_g1_i65989	NC_012019.3_cds_XP_002282755.1_	0.9403
TR173125|c0_g1_i173125	NC_012013.3_cds_XP_002278249.1_	0.92697
TR285128|c0_g1_i285128	NC_012024.3_cds_XP_002285161.2_	0.9784
TR58557|c0_g1_i58557	NC_012012.3_cds_XP_002278564.1_	0.9485
TR287640|c0_g1_i287640	NC_012009.3_cds_XP_002265886.1_	0.91633
TR251205|c0_g1_i251205	NC_012009.3_cds_XP_002283154.1_	0.90987
TR309792|c0_g1_i309792	NC_012012.3_cds_XP_002270636.1_	0.97673
TR294913|c0_g1_i294913	NC_012024.3_cds_XP_002278756.2_	0.9069
TR301256|c0_g1_i301256	NC_012020.3_cds_XP_010659880.1_	0.91017
TR274552|c0_g1_i274552	NC_012019.3_cds_XP_002284261.1_	0.921
TR17575|c0_g1_i17575	NC_012014.3_cds_XP_002266505.1_	0.95617
TR270711|c0_g1_i270711	NC_012009.3_cds_NP_001267957.1_	0.97377
TR13780|c0_g1_i13780	NC_012010.3_cds_XP_002282606.1_	0.95197
TR226740|c0_g1_i226740	NC_012023.3_cds_XP_002274839.1_	0.99223
TR258373|c0_g1_i258373	NC_012007.3_cds_XP_002272012.1_	0.9916
TR9111|c0_g1_i9111	NC_012010.3_cds_XP_002265925.1_	0.98453
TR24345|c0_g1_i24345	NC_012007.3_cds_XP_002284089.1_	0.97347
TR298843|c0_g1_i298843	NC_012016.3_cds_XP_003633023.1_	0.9521
TR345101|c0_g1_i345101	NC_012015.3_cds_XP_010654695.1_	0.91593
TR187822|c0_g1_i187822	NC_012018.3_cds_XP_002265275.1_	0.90683
TR343952|c0_g1_i343952	NC_012009.3_cds_XP_002274256.1_	0.9844
TR124048|c0_g1_i124048	NC_012009.3_cds_XP_002284806.1_	0.9665
TR89194|c0_g1_i89194	NC_012012.3_cds_XP_002273249.1_	0.97447
TR151926|c0_g1_i151926	NC_012009.3_cds_XP_002277548.1_	0.9862
TR197984|c0_g1_i197984	NC_012014.3_cds_XP_002276301.1_	0.92797
TR308472|c0_g1_i308472	NC_012021.3_cds_XP_010661807.1_	0.94087
TR211325|c0_g1_i211325	NC_012024.3_cds_XP_002280064.2_	0.99417
TR195908|c0_g1_i195908	NC_012012.3_cds_XP_002278564.1_	0.95867
TR325038|c0_g1_i325038	NC_012020.3_cds_XP_002283843.1_	0.97557
TR225089|c0_g1_i225089	NC_012021.3_cds_XP_002273507.1_	0.95063
TR347791|c0_g1_i347791	NC_012016.3_cds_XP_002274403.1_	0.9412
TR22334|c0_g1_i22334	NC_012014.3_cds_XP_010653621.1_	0.9984
TR6589|c0_g1_i6589	NC_012015.3_cds_XP_002283976.1_	0.96107
TR184409|c0_g1_i184409	NC_012011.3_cds_XP_002272426.1_	0.95753
TR55673|c0_g1_i55673	NC_012020.3_cds_XP_010660493.1_	0.92913
TR115802|c0_g1_i115802	NC_012024.3_cds_XP_019072373.1_	0.98957
TR15788|c0_g1_i15788	NC_012012.3_cds_XP_002283530.1_	0.9486
TR25425|c0_g1_i25425	NC_012014.3_cds_XP_002274179.1_	-0.90123
TR24303|c0_g1_i24303	NC_012008.3_cds_XP_002282917.2_	0.97973
TR120796|c0_g1_i120796	NC_012017.3_cds_XP_003633091.1_	0.9021
TR151911|c0_g1_i151911	NC_012010.3_cds_NP_001268034.1_	0.9779
TR31323|c0_g1_i31323	NC_012020.3_cds_XP_010660493.1_	0.9394
TR21942|c0_g1_i21942	NC_012020.3_cds_XP_002279762.1_	0.92097
TR226336|c0_g1_i226336	NC_012009.3_cds_XP_002277548.1_	0.98263
TR259298|c0_g1_i259298	NC_012025.3_cds_XP_003634709.1_	0.9881
TR63308|c0_g1_i63308	NC_012022.3_cds_XP_002273581.1_	0.9171
TR105452|c0_g1_i105452	NC_012013.3_cds_XP_002281599.1_	0.97017
TR321103|c0_g1_i321103	NC_012018.3_cds_XP_002263255.1_	0.9438
TR132145|c0_g1_i132145	NC_012020.3_cds_XP_002264214.1_	0.93923
TR44667|c0_g1_i44667	NC_012007.3_cds_XP_002265983.1_	0.97667
TR95013|c0_g1_i95013	NC_012008.3_cds_XP_002262982.1_	0.90967
TR241895|c0_g1_i241895	NC_012016.3_cds_XP_002279294.1_	0.90203
TR311162|c0_g1_i311162	NC_012022.3_cds_XP_002269799.1_	0.94343
TR344959|c0_g1_i344959	NC_012022.3_cds_XP_002264723.2_	0.94513
TR182471|c0_g1_i182471	NC_012011.3_cds_XP_002278692.1_	0.98527
TR307147|c0_g1_i307147	NC_012024.3_cds_XP_002285430.1_	0.9912
TR45548|c0_g1_i45548	NC_012012.3_cds_XP_002278564.1_	0.93793
TR23039|c0_g1_i23039	NC_012021.3_cds_XP_010661745.1_	0.92893
TR184620|c0_g1_i184620	NC_012022.3_cds_NP_001267994.1_	0.948
TR47026|c0_g1_i47026	NC_012015.3_cds_XP_002285244.1_	-0.90463
TR35251|c0_g1_i35251	NC_012013.3_cds_XP_002262802.1_	0.9623
TR40402|c0_g1_i40402	NC_012022.3_cds_XP_002273581.1_	0.91333
TR167237|c0_g1_i167237	NC_012009.3_cds_XP_002284806.1_	0.95903
TR348124|c0_g1_i348124	NC_012023.3_cds_XP_002284858.1_	0.92693
TR311384|c0_g1_i311384	NC_012025.3_cds_XP_002279049.1_	0.9614
TR292909|c0_g1_i292909	NC_012012.3_cds_XP_002285716.2_	0.9771
TR37774|c0_g1_i37774	NC_012012.3_cds_XP_002277357.2_	0.9298
TR165971|c0_g1_i165971	NC_012021.3_cds_XP_003633906.1_	0.92717
TR211409|c0_g1_i211409	NC_012009.3_cds_XP_002284665.1_	0.94623
TR345288|c0_g1_i345288	NC_012024.3_cds_XP_003634371.1_	0.9965
TR133209|c0_g1_i133209	NC_012007.3_cds_XP_002284639.1_	0.97623
TR22088|c0_g1_i22088	NC_012007.3_cds_XP_002263612.1_	0.95257
TR198312|c0_g1_i198312	NC_012011.3_cds_NP_001267956.1_	0.968
TR30781|c0_g1_i30781	NC_012012.3_cds_XP_002281905.1_	0.9797
TR161109|c0_g1_i161109	NC_012013.3_cds_XP_010652336.1_	0.96927
TR93001|c0_g1_i93001	NC_012018.3_cds_XP_002283209.1_	0.93357
TR246051|c0_g1_i246051	NC_012012.3_cds_XP_002278564.1_	0.93687
TR229762|c0_g1_i229762	NC_012014.3_cds_XP_010654216.1_	0.9285
TR56137|c0_g1_i56137	NC_012019.3_cds_XP_002283693.1_	0.972
TR42233|c0_g1_i42233	NC_012016.3_cds_XP_002270266.1_	0.9539
TR212499|c0_g1_i212499	NC_012008.3_cds_XP_010659305.1_	0.96873
TR17448|c0_g1_i17448	NC_012011.3_cds_XP_002277653.1_	0.90467
TR352452|c0_g1_i352452	NC_012020.3_cds_XP_002283843.1_	0.95587
TR245643|c0_g1_i245643	NC_012013.3_cds_XP_002276744.2_	0.97667
TR192388|c0_g1_i192388	NC_012018.3_cds_XP_002276681.1_	0.96377
TR337015|c0_g1_i337015	NC_012021.3_cds_XP_002275348.1_	0.91493
TR243740|c0_g1_i243740	NC_012008.3_cds_XP_002265127.1_	0.9927
TR242908|c0_g1_i242908	NC_012011.3_cds_XP_002271253.1_	0.97993
TR115808|c0_g1_i115808	NC_012019.3_cds_XP_003633577.1_	0.96697
TR3742|c0_g1_i3742	NC_012023.3_cds_XP_002284825.1_	0.97923
TR162904|c0_g1_i162904	NC_012014.3_cds_XP_002280154.1_	0.91387
TR36995|c0_g1_i36995	NC_012013.3_cds_XP_002282686.1_	0.932
TR308465|c0_g1_i308465	NC_012011.3_cds_XP_002285193.1_	0.95133
TR214325|c0_g1_i214325	NC_012019.3_cds_XP_003633577.1_	0.97433
TR344908|c0_g1_i344908	NC_012010.3_cds_XP_002279783.1_	0.9903
TR74446|c0_g1_i74446	NC_012007.3_cds_XP_002265947.1_	0.99017
TR268691|c0_g1_i268691	NC_012016.3_cds_XP_002274403.1_	0.95457
TR356850|c0_g1_i356850	NC_012016.3_cds_XP_002275370.1_	0.9463
TR178934|c0_g1_i178934	NC_012024.3_cds_XP_002285802.1_	0.91457
TR188384|c0_g1_i188384	NC_012011.3_cds_XP_002277485.1_	0.90587
TR124737|c0_g1_i124737	NC_012024.3_cds_XP_002285718.1_	0.91837
TR109830|c0_g1_i109830	NC_012012.3_cds_XP_010651743.1_	0.9362
TR169790|c0_g1_i169790	NC_012019.3_cds_XP_002266451.1_	0.96437
TR100911|c0_g1_i100911	NC_012010.3_cds_XP_002273007.1_	0.98247
TR266476|c0_g1_i266476	NC_012013.3_cds_XP_002271665.2_	0.94823
TR4609|c0_g1_i4609	NC_012020.3_cds_XP_002275823.3_	0.97993
TR113449|c0_g1_i113449	NC_012014.3_cds_XP_002273012.1_	0.90763
TR101654|c0_g1_i101654	NC_012013.3_cds_XP_002282867.1_	0.9119
TR335922|c0_g1_i335922	NC_012012.3_cds_XP_002278564.1_	0.94963
TR217902|c0_g1_i217902	NC_012015.3_cds_XP_002271149.1_	0.91407
TR259985|c0_g1_i259985	NC_012017.3_cds_XP_002277050.1_	0.9188
TR291848|c0_g1_i291848	NC_012020.3_cds_XP_002278830.1_	0.9855
TR30187|c0_g1_i30187	NC_012009.3_cds_XP_002264303.2_	-0.9111
TR107246|c0_g1_i107246	NC_012016.3_cds_XP_002279836.1_	0.92913
TR86441|c0_g1_i86441	NC_012012.3_cds_XP_002285084.2_	0.91567
TR100787|c0_g1_i100787	NC_012010.3_cds_XP_002279929.1_	0.95843
TR42892|c0_g1_i42892	NC_012024.3_cds_XP_002278833.1_	0.90013
TR84005|c0_g1_i84005	NC_012023.3_cds_XP_002282220.1_	0.91797
TR274544|c0_g1_i274544	NC_012020.3_cds_XP_010660234.1_	0.94787
TR195917|c0_g1_i195917	NC_012012.3_cds_XP_002278564.1_	0.96717
TR169773|c0_g1_i169773	NC_012025.3_cds_XP_002281872.1_	0.97727
TR219397|c0_g1_i219397	NC_012016.3_cds_XP_002274403.1_	0.91783
TR36023|c0_g1_i36023	NC_012016.3_cds_XP_002274403.1_	0.9682
TR277100|c0_g1_i277100	NC_012016.3_cds_XP_002274403.1_	0.96017
TR6336|c0_g1_i6336	NC_012023.3_cds_XP_002279101.1_	0.9618
TR100796|c0_g1_i100796	NC_012010.3_cds_XP_002285526.1_	0.96657
TR19137|c0_g1_i19137	NC_012010.3_cds_XP_003631764.1_	0.96497
TR236541|c0_g1_i236541	NC_012019.3_cds_XP_002276894.1_	0.98287
TR113808|c0_g1_i113808	NC_012012.3_cds_XP_002285746.1_	0.9779
TR54243|c0_g1_i54243	NC_012019.3_cds_XP_019079582.1_	0.94793
TR180157|c0_g1_i180157	NC_012019.3_cds_XP_002282755.1_	0.97037
TR195869|c0_g1_i195869	NC_012023.3_cds_XP_019082229.1_	0.9445
TR268415|c0_g1_i268415	NC_012021.3_cds_XP_010661745.1_	0.96353
TR151918|c0_g1_i151918	NC_012010.3_cds_NP_001268034.1_	0.98593
TR289261|c0_g1_i289261	NC_012015.3_cds_XP_002280867.1_	0.93133
TR7934|c0_g1_i7934	NC_012021.3_cds_XP_002264721.1_	0.9603
TR261091|c0_g1_i261091	NC_012019.3_cds_XP_010658395.1_	0.9167
TR359071|c0_g1_i359071	NC_012016.3_cds_XP_019078220.1_	0.96083
TR232286|c0_g1_i232286	NC_012023.3_cds_XP_002283569.1_	0.99107
TR283203|c0_g1_i283203	NC_012023.3_cds_XP_002284075.1_	0.96407
TR307911|c0_g1_i307911	NC_012015.3_cds_XP_010655133.1_	0.96
TR2890|c0_g1_i2890	NC_012011.3_cds_XP_003632058.1_	0.98993
TR230321|c0_g1_i230321	NC_012008.3_cds_XP_002273198.1_	0.9807
TR179231|c0_g1_i179231	NC_012017.3_cds_XP_002285304.1_	0.99527
TR15315|c0_g1_i15315	NC_012007.3_cds_XP_002270049.1_	0.97563
TR44896|c0_g1_i44896	NC_012022.3_cds_XP_002272435.1_	0.93217
TR161011|c0_g1_i161011	NC_012015.3_cds_XP_002267008.1_	0.92207
TR73025|c0_g1_i73025	NC_012007.3_cds_XP_003631162.1_	0.94247
TR108796|c0_g1_i108796	NC_012013.3_cds_XP_002267595.2_	0.97717
TR20401|c0_g1_i20401	NC_012011.3_cds_XP_002277743.1_	0.92137
TR301887|c0_g1_i301887	NC_012016.3_cds_XP_002274403.1_	0.9666
TR83|c0_g1_i83	NC_012019.3_cds_XP_019079582.1_	0.92893
TR103446|c0_g1_i103446	NC_012011.3_cds_XP_010649526.1_	0.90327
TR316292|c0_g1_i316292	NC_012010.3_cds_XP_002262775.1_	0.91053
TR352106|c0_g1_i352106	NC_012020.3_cds_XP_002268221.1_	0.9972
TR77269|c0_g1_i77269	NC_012023.3_cds_XP_002284858.1_	0.94543
TR343518|c0_g1_i343518	NC_012020.3_cds_XP_002268221.1_	0.9848
TR265755|c0_g1_i265755	NC_012014.3_cds_XP_002277234.1_	0.9607
TR37008|c0_g1_i37008	NC_012024.3_cds_XP_019072373.1_	0.9448
TR196612|c0_g1_i196612	NC_012021.3_cds_XP_003633906.1_	0.93687
TR61708|c0_g1_i61708	NC_012011.3_cds_XP_003632025.2_	0.95833
TR41954|c0_g1_i41954	NC_012018.3_cds_XP_002276769.1_	0.9009
TR28600|c0_g1_i28600	NC_012021.3_cds_XP_002264721.1_	0.94933
TR306710|c0_g1_i306710	NC_012014.3_cds_XP_002266623.1_	0.90673
TR159552|c0_g1_i159552	NC_012010.3_cds_NP_001267970.1_	0.97787
TR159118|c0_g1_i159118	NC_012009.3_cds_XP_002274275.1_	0.93247
TR292592|c0_g1_i292592	NC_012008.3_cds_XP_010660138.1_	0.9167
TR34901|c0_g1_i34901	NC_012021.3_cds_XP_002273507.1_	0.9049
TR160928|c0_g1_i160928	NC_012021.3_cds_XP_002264721.1_	0.96533
TR288271|c0_g1_i288271	NC_012025.3_cds_XP_010644475.2_	0.9748
TR207397|c0_g1_i207397	NC_012010.3_cds_XP_010648948.1_	0.9155
TR137060|c0_g1_i137060	NC_012021.3_cds_XP_002264721.1_	0.9608
TR100322|c0_g1_i100322	NC_012022.3_cds_XP_002281947.1_	0.9728
TR213628|c0_g1_i213628	NC_012010.3_cds_XP_002262838.1_	0.99423
TR299232|c0_g1_i299232	NC_012021.3_cds_NP_001268176.1_	0.97877
TR341596|c0_g1_i341596	NC_012022.3_cds_XP_002281931.1_	0.9942
TR270703|c0_g1_i270703	NC_012023.3_cds_XP_003634206.1_	0.95813
TR96450|c0_g1_i96450	NC_012022.3_cds_XP_002274166.1_	0.9133
TR21724|c0_g1_i21724	NC_012010.3_cds_NP_001267970.1_	0.97063
TR74893|c0_g1_i74893	NC_012024.3_cds_XP_002285430.1_	0.98283
TR291484|c0_g1_i291484	NC_012014.3_cds_NP_001268146.1_	0.9797
TR68955|c0_g1_i68955	NC_012007.3_cds_XP_002263926.1_	0.92447
TR134699|c0_g1_i134699	NC_012015.3_cds_XP_002281282.1_	0.96553
TR45341|c0_g1_i45341	NC_012009.3_cds_XP_002264621.1_	0.9483
TR91315|c0_g1_i91315	NC_012021.3_cds_XP_003633906.1_	0.9396
TR190892|c0_g1_i190892	NC_012016.3_cds_XP_002274403.1_	0.925
TR176388|c0_g1_i176388	NC_012020.3_cds_XP_002283918.1_	0.98093
TR291858|c0_g1_i291858	NC_012017.3_cds_NP_001268115.1_	0.9829
TR30666|c0_g1_i30666	NC_012023.3_cds_XP_002274587.1_	0.9735
TR158798|c0_g1_i158798	NC_012010.3_cds_XP_002284931.1_	0.94893
TR154098|c0_g1_i154098	NC_012024.3_cds_NP_001268079.1_	0.9386
TR181884|c0_g1_i181884	NC_012018.3_cds_XP_002275686.2_	0.96433
TR173845|c0_g1_i173845	NC_012017.3_cds_XP_002272782.1_	0.9064
TR309553|c0_g1_i309553	NC_012008.3_cds_XP_002280081.1_	-0.92883
TR73211|c0_g1_i73211	NC_012016.3_cds_XP_003633023.1_	0.90133
TR144218|c0_g1_i144218	NC_012016.3_cds_XP_002274403.1_	0.9476
TR293514|c0_g1_i293514	NC_012015.3_cds_NP_001267919.1_	0.9872
TR41504|c0_g1_i41504	NC_012007.3_cds_XP_002271160.1_	0.9511
TR354442|c0_g1_i354442	NC_012016.3_cds_XP_002274403.1_	0.9423
TR147631|c0_g1_i147631	NC_012007.3_cds_XP_002263612.1_	0.93697
TR260478|c0_g1_i260478	NC_012014.3_cds_NP_001267926.1_	0.92233
TR26284|c0_g1_i26284	NC_012011.3_cds_XP_002270067.1_	0.93523
TR331553|c0_g1_i331553	NC_012020.3_cds_XP_010660119.1_	0.93753
TR137061|c0_g1_i137061	NC_012011.3_cds_XP_002276206.1_	0.95067
TR20823|c0_g1_i20823	NC_012016.3_cds_XP_002274403.1_	0.95143
TR1757|c0_g1_i1757	NC_012024.3_cds_XP_019072373.1_	0.9827
TR274229|c0_g1_i274229	NC_012007.3_cds_XP_002265760.1_	0.9003
TR8560|c0_g1_i8560	NC_012018.3_cds_XP_002275707.1_	0.95227
TR171886|c0_g1_i171886	NC_012018.3_cds_XP_002284064.1_	0.95877
TR126599|c0_g1_i126599	NC_012023.3_cds_XP_002276125.1_	0.9916
TR281327|c0_g1_i281327	NC_012009.3_cds_XP_002269470.1_	0.94787
TR193293|c0_g1_i193293	NC_012012.3_cds_XP_002284158.1_	0.9814
TR82155|c0_g1_i82155	NC_012013.3_cds_XP_002280106.1_	0.9494
TR186099|c0_g1_i186099	NC_012014.3_cds_XP_002281809.1_	0.91993
TR92324|c0_g1_i92324	NC_012014.3_cds_XP_002277446.1_	0.9863
TR286261|c0_g1_i286261	NC_012016.3_cds_XP_002274403.1_	0.95613
TR68706|c0_g1_i68706	NC_012010.3_cds_XP_002284931.1_	0.9724
TR176998|c0_g1_i176998	NC_012019.3_cds_XP_002279730.1_	0.98343
TR210027|c0_g1_i210027	NC_012018.3_cds_XP_002277475.1_	0.91197
TR110036|c0_g1_i110036	NC_012020.3_cds_NP_001268220.1_	0.91663
TR129872|c0_g1_i129872	NC_012016.3_cds_XP_002270791.1_	0.9126
TR245312|c0_g1_i245312	NC_012020.3_cds_XP_019080715.1_	-0.93103
TR75774|c0_g1_i75774	NC_012025.3_cds_XP_002275409.1_	0.9358
TR161009|c0_g1_i161009	NC_012011.3_cds_XP_003632025.2_	0.9428
TR186075|c0_g1_i186075	NC_012015.3_cds_XP_002281376.1_	0.95587
TR238246|c0_g1_i238246	NC_012010.3_cds_XP_002265925.1_	0.98777
TR79178|c0_g1_i79178	NC_012015.3_cds_XP_002281376.1_	0.98213
TR306483|c0_g1_i306483	NC_012008.3_cds_XP_010661214.1_	0.99397
TR297154|c0_g1_i297154	NC_012013.3_cds_XP_002284306.1_	0.9219
TR43399|c0_g1_i43399	NC_012007.3_cds_XP_002266341.1_	0.9687
TR281021|c0_g1_i281021	NC_012009.3_cds_XP_002285205.1_	0.90897
TR229121|c0_g1_i229121	NC_012007.3_cds_XP_002266341.1_	0.9586
TR26951|c0_g1_i26951	NC_012024.3_cds_XP_002285001.1_	0.97963
TR101867|c0_g1_i101867	NC_012020.3_cds_XP_002277094.1_	0.93077
TR281122|c0_g1_i281122	NC_012024.3_cds_XP_002272900.1_	0.98227
TR133003|c0_g1_i133003	NC_012020.3_cds_XP_002282318.1_	-0.9149
TR159217|c0_g1_i159217	NC_012016.3_cds_XP_002274403.1_	0.93473
TR7897|c0_g1_i7897	NC_012018.3_cds_XP_010657269.1_	0.9593
TR192398|c0_g1_i192398	NC_012009.3_cds_XP_002269470.1_	0.9262
TR100480|c0_g1_i100480	NC_012014.3_cds_XP_002283892.1_	0.988
TR115375|c0_g1_i115375	NC_012013.3_cds_XP_002272464.1_	0.9784
TR5720|c0_g1_i5720	NC_012012.3_cds_XP_002268300.1_	0.94763
TR121819|c0_g1_i121819	NC_012012.3_cds_XP_002284158.1_	0.94833
TR23460|c0_g1_i23460	NC_012014.3_cds_XP_002280685.1_	0.98503
TR71827|c0_g1_i71827	NC_012025.3_cds_XP_019072911.1_	0.97673
TR251450|c0_g1_i251450	NC_012012.3_cds_XP_002283239.1_	0.99263
TR70512|c0_g1_i70512	NC_012009.3_cds_XP_002283561.1_	-0.911
TR43981|c0_g1_i43981	NC_012017.3_cds_XP_002274404.1_	0.9268
TR351705|c0_g1_i351705	NC_012008.3_cds_XP_002270161.1_	0.9839
TR164008|c0_g1_i164008	NC_012016.3_cds_XP_003632943.1_	0.97503
TR8941|c0_g1_i8941	NC_012008.3_cds_XP_002276431.1_	0.96413
TR40652|c0_g1_i40652	NC_012024.3_cds_XP_002284646.1_	0.9537
TR259916|c0_g1_i259916	NC_012012.3_cds_XP_002284063.1_	0.9269
TR126513|c0_g1_i126513	NC_012013.3_cds_XP_002267595.2_	0.9467
TR121418|c0_g1_i121418	NC_012014.3_cds_XP_010654286.1_	0.9282
TR241753|c0_g1_i241753	NC_012024.3_cds_XP_002284264.2_	0.94043
TR247846|c0_g1_i247846	NC_012013.3_cds_XP_002268147.1_	0.94243
TR132486|c0_g1_i132486	NC_012010.3_cds_XP_002265925.1_	0.97543
TR96026|c0_g1_i96026	NC_012020.3_cds_XP_002281395.1_	0.99587
TR73758|c0_g1_i73758	NC_012024.3_cds_XP_002283352.1_	0.97247
TR272454|c0_g1_i272454	NC_012024.3_cds_XP_002276993.1_	0.95817
TR121893|c0_g1_i121893	NC_012016.3_cds_XP_002264370.3_	0.997
TR80166|c0_g1_i80166	NC_012008.3_cds_XP_002265127.1_	0.97987
TR60549|c0_g1_i60549	NC_012014.3_cds_XP_002281642.1_	0.9979
TR265900|c0_g1_i265900	NC_012017.3_cds_XP_002275155.1_	0.97923
TR150431|c0_g1_i150431	NC_012018.3_cds_XP_010657837.1_	0.98627
TR186086|c0_g1_i186086	NC_012023.3_cds_XP_002283493.1_	0.93063
TR54170|c0_g1_i54170	NC_012023.3_cds_XP_002283068.1_	0.9795
TR35651|c0_g1_i35651	NC_012014.3_cds_XP_002267734.1_	-0.90567
TR299677|c0_g1_i299677	NC_012025.3_cds_XP_010644729.1_	0.98297
TR201418|c0_g1_i201418	NC_012024.3_cds_XP_010664550.1_	0.94713
TR123422|c0_g1_i123422	NC_012012.3_cds_XP_002278564.1_	0.95073
TR232723|c0_g1_i232723	NC_012010.3_cds_NP_001267970.1_	0.9679
TR161812|c0_g1_i161812	NC_012012.3_cds_XP_002265739.1_	0.9185
TR188795|c0_g1_i188795	NC_012014.3_cds_XP_002281390.1_	0.93187
TR209098|c0_g1_i209098	NC_012021.3_cds_XP_010661801.1_	-0.91917
TR67947|c0_g1_i67947	NC_012020.3_cds_XP_019080457.1_	0.9389
TR126745|c0_g1_i126745	NC_012025.3_cds_XP_002266519.1_	0.98013
TR93640|c0_g1_i93640	NC_012009.3_cds_XP_002270127.1_	0.98157
TR350363|c0_g1_i350363	NC_012016.3_cds_XP_002274403.1_	0.96233
TR221428|c0_g1_i221428	NC_012012.3_cds_XP_002278564.1_	0.95447
TR42699|c0_g1_i42699	NC_012019.3_cds_XP_019079582.1_	0.9421
TR131717|c0_g1_i131717	NC_012007.3_cds_XP_002263612.1_	0.9083
TR68856|c0_g1_i68856	NC_012019.3_cds_XP_002269499.1_	0.935
TR150510|c0_g1_i150510	NC_012022.3_cds_XP_002272050.1_	-0.93253
TR151933|c0_g1_i151933	NC_012014.3_cds_XP_002270970.1_	0.98257
TR8411|c0_g1_i8411	NC_012011.3_cds_NP_001267976.1_	0.9333
TR163800|c0_g1_i163800	NC_012011.3_cds_XP_002285648.1_	0.9517
TR220203|c0_g1_i220203	NC_012020.3_cds_XP_002284899.1_	0.97217
TR242449|c0_g1_i242449	NC_012011.3_cds_XP_002263212.1_	0.95283
TR152357|c0_g1_i152357	NC_012016.3_cds_XP_002274403.1_	0.98497
TR232298|c0_g1_i232298	NC_012007.3_cds_XP_002281081.1_	0.93693
TR88774|c0_g1_i88774	NC_012012.3_cds_XP_002275862.1_	0.98097
TR265814|c0_g1_i265814	NC_012017.3_cds_XP_002279374.1_	0.951
TR326377|c0_g1_i326377	NC_012023.3_cds_XP_019082250.1_	0.95447
TR209137|c0_g1_i209137	NC_012010.3_cds_XP_002265925.1_	0.98323
TR301974|c0_g1_i301974	NC_012014.3_cds_XP_002283056.1_	0.9639
TR152814|c0_g1_i152814	NC_012014.3_cds_XP_002283793.1_	0.9181
TR115788|c0_g1_i115788	NC_012025.3_cds_XP_010644475.2_	0.97463
TR221982|c0_g1_i221982	NC_012024.3_cds_XP_002277121.1_	0.9878
TR137030|c0_g1_i137030	NC_012011.3_cds_XP_002280616.1_	0.9959
TR170931|c0_g1_i170931	NC_012020.3_cds_XP_002275823.3_	0.97933
TR94339|c0_g1_i94339	NC_012008.3_cds_XP_002279230.2_	0.9893
TR298330|c0_g1_i298330	NC_012010.3_cds_XP_002284931.1_	0.96927
TR95827|c0_g1_i95827	NC_012018.3_cds_XP_010656928.1_	0.942
TR337577|c0_g1_i337577	NC_012011.3_cds_XP_002275001.1_	0.90603
TR183602|c0_g1_i183602	NC_012022.3_cds_XP_002273341.2_	0.9952
TR320248|c0_g1_i320248	NC_012016.3_cds_XP_002274403.1_	0.94583
TR61848|c0_g1_i61848	NC_012007.3_cds_XP_002263612.1_	0.94133
TR128709|c0_g1_i128709	NC_012017.3_cds_XP_002263999.1_	0.9637
TR118465|c0_g1_i118465	NC_012012.3_cds_XP_002265739.1_	0.94323
TR183553|c0_g1_i183553	NC_012022.3_cds_XP_002281947.1_	0.98577
TR347219|c0_g1_i347219	NC_012017.3_cds_XP_002282326.1_	0.99353
TR18713|c0_g1_i18713	NC_012022.3_cds_XP_002268859.3_	0.91227
TR346446|c0_g1_i346446	NC_012021.3_cds_NP_001268176.1_	0.90333
TR250574|c0_g1_i250574	NC_012025.3_cds_XP_002285661.1_	0.92537
TR72860|c0_g1_i72860	NC_012008.3_cds_XP_002279082.1_	0.93383
TR82017|c0_g1_i82017	NC_012012.3_cds_XP_002284158.1_	0.9639
TR349566|c0_g1_i349566	NC_012008.3_cds_XP_002274370.1_	0.96433
TR206560|c0_g1_i206560	NC_012021.3_cds_NP_001267974.1_	0.95777
TR102296|c0_g1_i102296	NC_012019.3_cds_XP_002274669.1_	0.9866
TR58024|c0_g1_i58024	NC_012020.3_cds_XP_002269951.1_	0.9591
TR96035|c0_g1_i96035	NC_012013.3_cds_XP_002275599.1_	0.9523
TR97619|c0_g1_i97619	NC_012020.3_cds_XP_002277957.1_	0.9931
TR93809|c0_g1_i93809	NC_012020.3_cds_XP_003633718.2_	0.99833
TR32478|c0_g1_i32478	NC_012011.3_cds_XP_002281674.1_	0.95407
TR204776|c0_g1_i204776	NC_012012.3_cds_XP_002272040.1_	0.93707
TR325147|c0_g1_i325147	NC_012018.3_cds_XP_002273270.1_	0.9253
TR275774|c0_g1_i275774	NC_012016.3_cds_XP_002274403.1_	0.9524
TR243956|c0_g1_i243956	NC_012007.3_cds_XP_002263612.1_	0.92917
TR116733|c0_g1_i116733	NC_012021.3_cds_XP_002265262.1_	0.95367
TR145582|c0_g1_i145582	NC_012015.3_cds_XP_002284882.1_	-0.91357
TR126884|c0_g1_i126884	NC_012018.3_cds_XP_002271384.1_	0.90137
TR73056|c0_g1_i73056	NC_012007.3_cds_XP_010653274.1_	0.9989
TR34438|c0_g1_i34438	NC_012020.3_cds_XP_002283843.1_	0.95337
TR50409|c0_g1_i50409	NC_012009.3_cds_XP_003631574.1_	0.9676
TR54096|c0_g1_i54096	NC_012017.3_cds_XP_003633137.1_	0.94943
TR305233|c0_g1_i305233	NC_012016.3_cds_XP_002274403.1_	0.9596
TR26553|c0_g1_i26553	NC_012024.3_cds_XP_002277499.1_	0.97803
TR214364|c0_g1_i214364	NC_012008.3_cds_XP_002271992.1_	0.9707
TR12253|c0_g1_i12253	NC_012019.3_cds_XP_019079582.1_	0.96293
TR351836|c0_g1_i351836	NC_012021.3_cds_NP_001268176.1_	0.90023
TR273314|c0_g1_i273314	NC_012009.3_cds_XP_002283667.1_	0.90827
TR218340|c0_g1_i218340	NC_012008.3_cds_XP_002268404.1_	0.99213
TR320623|c0_g1_i320623	NC_012022.3_cds_XP_002268691.1_	0.95377
TR256307|c0_g1_i256307	NC_012009.3_cds_XP_002284806.1_	0.91763
TR285434|c0_g1_i285434	NC_012009.3_cds_XP_002272271.1_	0.95183
TR289093|c0_g1_i289093	NC_012019.3_cds_XP_002280300.1_	0.9727
TR198586|c0_g1_i198586	NC_012024.3_cds_XP_002263051.1_	0.99187
TR297984|c0_g1_i297984	NC_012014.3_cds_XP_010653797.1_	0.99073
TR90109|c0_g1_i90109	NC_012020.3_cds_XP_010660493.1_	0.9623
TR8559|c0_g1_i8559	NC_012013.3_cds_XP_002281599.1_	0.98
TR75606|c0_g1_i75606	NC_012021.3_cds_XP_002264721.1_	0.97263
TR41702|c0_g1_i41702	NC_012013.3_cds_XP_002263540.1_	0.94223
TR30004|c0_g1_i30004	NC_012012.3_cds_XP_002278564.1_	0.97
TR70743|c0_g1_i70743	NC_012020.3_cds_XP_010660493.1_	0.94767
TR11547|c0_g1_i11547	NC_012012.3_cds_XP_002285553.1_	0.9639
TR268604|c0_g1_i268604	NC_012019.3_cds_XP_019079582.1_	0.92177
TR121353|c0_g1_i121353	NC_012014.3_cds_XP_002273524.1_	0.92547
TR189913|c0_g1_i189913	NC_012017.3_cds_XP_002265583.1_	-0.9395
TR56422|c0_g1_i56422	NC_012024.3_cds_XP_002275694.1_	0.9912
TR270746|c0_g1_i270746	NC_012009.3_cds_XP_002284806.1_	0.97783
TR249263|c0_g1_i249263	NC_012025.3_cds_XP_002275094.1_	0.9633
TR96734|c0_g1_i96734	NC_012023.3_cds_XP_019081933.1_	0.99687
TR323022|c0_g1_i323022	NC_012019.3_cds_XP_002274887.1_	0.96493
TR33342|c0_g1_i33342	NC_012016.3_cds_XP_002274403.1_	0.9445
TR37079|c0_g1_i37079	NC_012010.3_cds_XP_002280682.1_	0.91553
TR291546|c0_g1_i291546	NC_012018.3_cds_XP_010658025.1_	0.932
TR272647|c0_g1_i272647	NC_012008.3_cds_XP_002276931.1_	0.96713
TR283945|c0_g1_i283945	NC_012022.3_cds_XP_010662490.1_	0.97333
TR118598|c0_g1_i118598	NC_012012.3_cds_XP_002275862.1_	0.95813
TR343260|c0_g1_i343260	NC_012012.3_cds_XP_002278564.1_	0.96977
TR276765|c0_g1_i276765	NC_012008.3_cds_XP_002276153.1_	0.95903
TR149250|c0_g1_i149250	NC_012020.3_cds_XP_010659880.1_	0.94613
TR15362|c0_g1_i15362	NC_012017.3_cds_XP_002284605.1_	0.90657
TR196932|c0_g1_i196932	NC_012024.3_cds_XP_002285282.1_	-0.91807
TR131095|c0_g1_i131095	NC_012015.3_cds_XP_002273552.1_	0.95137
TR254982|c0_g1_i254982	NC_012010.3_cds_XP_002265925.1_	0.99417
TR155430|c0_g1_i155430	NC_012021.3_cds_XP_003633906.1_	0.951
TR342939|c0_g1_i342939	NC_012024.3_cds_XP_002285796.1_	0.9641
TR205819|c0_g1_i205819	NC_012020.3_cds_XP_002264508.1_	0.99407
TR187548|c0_g1_i187548	NC_012020.3_cds_XP_002281766.1_	0.98273
TR127870|c0_g1_i127870	NC_012015.3_cds_XP_002275795.1_	0.91187
TR238631|c0_g1_i238631	NC_012024.3_cds_XP_002285260.1_	0.98277
TR158837|c0_g1_i158837	NC_012018.3_cds_XP_002276215.1_	0.9709
TR95307|c0_g1_i95307	NC_012015.3_cds_XP_002284872.1_	0.9285
TR50403|c0_g1_i50403	NC_012019.3_cds_XP_002268645.1_	0.94647
TR214719|c0_g1_i214719	NC_012014.3_cds_XP_002275070.1_	0.9141
TR173658|c0_g1_i173658	NC_012016.3_cds_XP_002270791.1_	0.97817
TR76644|c0_g1_i76644	NC_012010.3_cds_XP_003631881.1_	0.97303
TR167661|c0_g1_i167661	NC_012022.3_cds_XP_002273195.2_	0.9694
TR274271|c0_g1_i274271	NC_012017.3_cds_XP_002278462.1_	0.9665
TR244409|c0_g1_i244409	NC_012015.3_cds_XP_002283426.1_	0.93207
TR81600|c0_g1_i81600	NC_012011.3_cds_XP_003632025.2_	0.96153
TR154858|c0_g1_i154858	NC_012018.3_cds_XP_002273270.1_	0.9519
TR137018|c0_g1_i137018	NC_012017.3_cds_XP_002268213.1_	0.9731
TR22005|c0_g1_i22005	NC_012022.3_cds_XP_002276966.1_	0.9342
TR117666|c0_g1_i117666	NC_012024.3_cds_XP_002280797.1_	0.90853
TR309881|c0_g1_i309881	NC_012014.3_cds_XP_002266748.1_	-0.93263
TR183657|c0_g1_i183657	NC_012020.3_cds_XP_002274558.1_	0.95467
TR310057|c0_g1_i310057	NC_012021.3_cds_XP_002280387.1_	0.98917
TR246625|c0_g1_i246625	NC_012011.3_cds_XP_002267004.1_	0.9539
TR53126|c0_g1_i53126	NC_012007.3_cds_XP_002271877.2_	0.93047
TR77196|c0_g1_i77196	NC_012023.3_cds_XP_002282634.1_	0.92283
TR136693|c0_g1_i136693	NC_012012.3_cds_XP_002285729.1_	0.93823
TR44408|c0_g1_i44408	NC_012024.3_cds_XP_002282050.1_	-0.932
TR170604|c0_g1_i170604	NC_012007.3_cds_XP_010653274.1_	0.9801
TR163887|c0_g1_i163887	NC_012020.3_cds_XP_002277348.2_	0.9437
TR286574|c0_g1_i286574	NC_012008.3_cds_XP_010662514.2_	0.93383
TR12963|c0_g1_i12963	NC_012025.3_cds_XP_002270778.1_	0.91583
TR238078|c0_g1_i238078	NC_012012.3_cds_XP_002278564.1_	0.98093
TR316259|c0_g1_i316259	NC_012015.3_cds_XP_010654484.1_	-0.90193
TR164349|c0_g1_i164349	NC_012008.3_cds_XP_010659520.1_	0.92257
TR158094|c0_g1_i158094	NC_012011.3_cds_XP_010649678.1_	0.92317
TR85361|c0_g1_i85361	NC_012017.3_cds_XP_002281635.1_	0.97887
TR214269|c0_g1_i214269	NC_012020.3_cds_XP_002283843.1_	0.95013
TR23078|c0_g1_i23078	NC_012025.3_cds_XP_010644219.1_	0.95803
TR41953|c0_g1_i41953	NC_012019.3_cds_XP_002265080.1_	0.9879
TR178132|c0_g1_i178132	NC_012024.3_cds_XP_002278020.1_	0.95717
TR233147|c0_g1_i233147	NC_012012.3_cds_XP_002265600.1_	0.98727
TR108088|c0_g1_i108088	NC_012009.3_cds_NP_001267957.1_	0.9618
TR240644|c0_g1_i240644	NC_012011.3_cds_XP_003632086.1_	-0.90593
TR74899|c0_g1_i74899	NC_012013.3_cds_XP_002275863.1_	0.97863
TR287208|c0_g1_i287208	NC_012007.3_cds_XP_002271877.2_	0.90823
TR19503|c0_g1_i19503	NC_012013.3_cds_XP_002271431.2_	0.92187
TR183616|c0_g1_i183616	NC_012008.3_cds_XP_002272720.1_	0.98933
TR50199|c0_g1_i50199	NC_012013.3_cds_XP_002282584.2_	-0.90517
TR42893|c0_g1_i42893	NC_012007.3_cds_XP_002270801.2_	0.91717
TR36155|c0_g1_i36155	NC_012019.3_cds_XP_002265646.1_	0.95857
TR66761|c0_g1_i66761	NC_012022.3_cds_XP_002275188.2_	0.90723
TR30665|c0_g1_i30665	NC_012015.3_cds_XP_002284872.1_	0.92977
TR305173|c0_g1_i305173	NC_012012.3_cds_XP_002279930.1_	0.9547
TR274404|c0_g1_i274404	NC_012012.3_cds_XP_002285716.2_	0.9661
TR87413|c0_g1_i87413	NC_012024.3_cds_XP_002285759.1_	0.97867
TR344366|c0_g1_i344366	NC_012009.3_cds_NP_001267957.1_	0.96347
TR100487|c0_g1_i100487	NC_012012.3_cds_XP_019076024.1_	0.9787
TR94689|c0_g1_i94689	NC_012016.3_cds_XP_002274403.1_	0.95533
TR15215|c0_g1_i15215	NC_012009.3_cds_XP_002284806.1_	0.9483
TR56956|c0_g1_i56956	NC_012020.3_cds_XP_002283492.1_	0.9075
TR227458|c0_g1_i227458	NC_012024.3_cds_XP_002285802.1_	0.9479
TR351527|c0_g1_i351527	NC_012016.3_cds_XP_019078220.1_	0.96
TR123889|c0_g1_i123889	NC_012023.3_cds_XP_002284464.1_	0.99473
TR238219|c0_g1_i238219	NC_012008.3_cds_XP_002270581.2_	0.97737
TR35241|c0_g1_i35241	NC_012012.3_cds_XP_002285553.1_	0.95937
TR217090|c0_g1_i217090	NC_012017.3_cds_XP_002269013.2_	0.96947
TR321157|c0_g1_i321157	NC_012021.3_cds_XP_002268179.1_	0.94527
TR277099|c0_g1_i277099	NC_012016.3_cds_XP_002274403.1_	0.9484
TR64326|c0_g1_i64326	NC_012020.3_cds_XP_002283688.1_	-0.9254
TR316794|c0_g1_i316794	NC_012013.3_cds_XP_002268945.2_	-0.93327
TR13985|c0_g1_i13985	NC_012025.3_cds_XP_002265513.1_	-0.90733
TR27837|c0_g1_i27837	NC_012010.3_cds_XP_002265805.1_	0.95627
TR200802|c0_g1_i200802	NC_012025.3_cds_XP_002280046.1_	0.98053
TR75554|c0_g1_i75554	NC_012007.3_cds_XP_002263612.1_	0.94977
TR15190|c0_g1_i15190	NC_012016.3_cds_XP_002274403.1_	0.95743
TR138691|c0_g1_i138691	NC_012012.3_cds_XP_002274217.1_	0.96507
TR48371|c0_g1_i48371	NC_012020.3_cds_XP_002276521.1_	0.94787
TR281635|c0_g1_i281635	NC_012017.3_cds_XP_002276572.2_	0.96233
TR196878|c0_g1_i196878	NC_012020.3_cds_XP_002273273.2_	0.99
TR332199|c0_g1_i332199	NC_012017.3_cds_XP_010656074.1_	0.9506
TR307814|c0_g1_i307814	NC_012012.3_cds_NP_001268056.1_	0.97267
TR318810|c0_g1_i318810	NC_012025.3_cds_XP_002285427.1_	0.9009
TR170896|c0_g1_i170896	NC_012009.3_cds_XP_002263235.1_	0.96353
TR79084|c0_g1_i79084	NC_012025.3_cds_XP_002282265.2_	0.98817
TR208817|c0_g1_i208817	NC_012008.3_cds_XP_010659120.1_	0.9914
TR161237|c0_g1_i161237	NC_012010.3_cds_XP_002265925.1_	0.98537
TR290568|c0_g1_i290568	NC_012008.3_cds_XP_002276929.1_	0.9126
TR274365|c0_g1_i274365	NC_012018.3_cds_XP_002273537.1_	0.93023
TR355088|c0_g1_i355088	NC_012019.3_cds_XP_019079959.1_	0.99363
TR182812|c0_g1_i182812	NC_012012.3_cds_XP_002278564.1_	0.90167
TR70489|c0_g1_i70489	NC_012023.3_cds_XP_002279622.1_	0.99267
TR60278|c0_g1_i60278	NC_012010.3_cds_XP_002283098.1_	0.97893
TR238134|c0_g1_i238134	NC_012021.3_cds_XP_010661807.1_	0.94747
TR147683|c0_g1_i147683	NC_012008.3_cds_XP_002266233.1_	0.95117
TR160955|c0_g1_i160955	NC_012010.3_cds_XP_002275030.1_	-0.95123
TR159972|c0_g1_i159972	NC_012010.3_cds_XP_002266355.2_	0.99823
TR534|c0_g1_i534	NC_012014.3_cds_XP_003632654.1_	0.92703
TR183547|c0_g1_i183547	NC_012021.3_cds_XP_002271138.1_	0.98783
[truncated: 4,630 more rows]
