# Supplementary material for: Long Non-coding RNAs Coordinate Developmental Transitions and Other Key Biological Processes in Grapevine
Source: Sci Rep. 2019 Mar 5;9:3552. doi: 10.1038/s41598-019-38989-7 (PMC6401051; doi:10.1038/s41598-019-38989-7)
Supplement: Supplementary file 6 — LaTeX Supplementary File [file 41598_2019_38989_MOESM6_ESM.xls]

## Sheet: TranscriptomicData
	Supplementary Table 5: Details of the RNA-seq data collected from NCBI-SRA database
S.No.	Species	Tissue	Condition	SRA	Publications	Sequencing
1	Vitis vinifera cv. Summer Black	Leaf	Four developmental stages 1) mature leaf at 10 weeks 2) large leaf at 7 weeks 3) medium size leaf at 5 weeks 4) young leaf at 2 weeks	SRX1392670 SRX1392669 SRX1392668 SRX1392667	Transcriptomic Analysis of Grapevine (cv. Summer Black) Pervaiz et al. PLOS One (January 2016)	Illumina HiSeq™ 2000
2	Vitis vinifera L. cv.Thompson Seedless	Inflorescences were collected deprived from the rachis	At Flowering Stage Time-point: 3, 5, and 7 days after 100% cap-fall.	SRX964421, SRX964430, SRX966723, SRX966735, SRX966740, SRX966742, SRX964402, SRX964399, SRX886605	Domingos S et al. BMC plant Biology (Feb 2016) Submitted by: CIFC-Instituto de Investigacao CientificaC *Gibberellic acid	Illumina HiSeqTM2000
3	Vitis vinifera L. Muscat blanc	Grape berries without seeds	1) Veraison: Berries beginning to color and enlarge (E-L stage 35), 2) Intermediate stage: Berries with intermediate Brix values (E-L stage 36), and 3) Mature stage: Ripe/harvest stage (E-L stage 38)	SRX1113882 SRX1113876 SRX1113877	Wen et al. BMC Plant Biology (2015) *Terpene	Illumina HiSeqTM2001
