# Supplementary material for: Long Non-coding RNAs Coordinate Developmental Transitions and Other Key Biological Processes in Grapevine
Source: Sci Rep. 2019 Mar 5;9:3552. doi: 10.1038/s41598-019-38989-7 (PMC6401051; doi:10.1038/s41598-019-38989-7)
Supplement: Supplementary file 7 — LaTeX Supplementary File [file 41598_2019_38989_MOESM7_ESM.xlsx]

## Sheet: Sheet1
Supplementary Table 2: Blast2Go Analysis of co-expressing CDS for functional annotation of lncRNAs
Tags	SeqName	Description	Length	#Hits	e-Value	sim mean	#GO	GO IDs	GO Names	Enzyme Codes	Enzyme Names	InterPro IDs	InterPro GO IDs	InterPro GO Names
[BLASTED, MAPPED, ANNOTATED]	NC_012022.3_cds_XP_002264584.1_346	ribosomal L35	462	20	2.06598e-72	88.85	4	C:GO:0009507; F:GO:0003735; C:GO:0015934; P:GO:0006412	C:chloroplast; F:structural constituent of ribosome; C:large ribosomal subunit; P:translation
[BLASTED, MAPPED, ANNOTATED]	NC_012013.3_cds_XP_002282686.1_1653	ATP binding	1062	20	0	66.4	10	F:GO:0005524; P:GO:0009409; F:GO:0004702; F:GO:0005515; P:GO:0009651; C:GO:0005737; P:GO:0048235; P:GO:0000302; P:GO:0023014; P:GO:0009414	F:ATP binding; P:response to cold; F:signal transducer, downstream of receptor, with serine/threonine kinase activity; F:protein binding; P:response to salt stress; C:cytoplasm; P:pollen sperm cell differentiation; P:response to reactive oxygen species; P:signal transduction by protein phosphorylation; P:response to water deprivation	EC:2.7.11	Transferring phosphorus-containing groups
[BLASTED, MAPPED, ANNOTATED]	NC_012011.3_cds_NP_001267956.1_163	pathogenesis-related 10	480	20	1.51841e-112	91.85	10	C:GO:0005634; F:GO:0004864; P:GO:0009607; P:GO:0009738; P:GO:0043086; P:GO:0080163; C:GO:0005737; F:GO:0010427; F:GO:0004872; P:GO:0006952	C:nucleus; F:protein phosphatase inhibitor activity; P:response to biotic stimulus; P:abscisic acid-activated signaling pathway; P:negative regulation of catalytic activity; P:regulation of protein serine/threonine phosphatase activity; C:cytoplasm; F:abscisic acid binding; F:receptor activity; P:defense response
[BLASTED, MAPPED, ANNOTATED]	NC_012025.3_cds_XP_002284668.1_416	NAC domain NAC4	1002	20	0	79.15	8	C:GO:0005634; F:GO:0003700; P:GO:0009737; P:GO:0006351; P:GO:0007275; P:GO:0045893; F:GO:0043565; P:GO:0009414	C:nucleus; F:transcription factor activity, sequence-specific DNA binding; P:response to abscisic acid; P:transcription, DNA-templated; P:multicellular organism development; P:positive regulation of transcription, DNA-templated; F:sequence-specific DNA binding; P:response to water deprivation
[BLASTED, MAPPED, ANNOTATED]	NC_012022.3_cds_XP_003634161.1_1506	caffeic acid O-methyltransferase	1095	20	0	92.2	6	F:GO:0047763; P:GO:0009809; C:GO:0005829; F:GO:0046983; F:GO:0008757; P:GO:0032259	F:caffeate O-methyltransferase activity; P:lignin biosynthetic process; C:cytosol; F:protein dimerization activity; F:S-adenosylmethionine-dependent methyltransferase activity; P:methylation	EC:2.1.1.68	Caffeate O-methyltransferase
[BLASTED, MAPPED, ANNOTATED]	NC_012013.3_cds_XP_002274682.1_264	CCP31_ORYSJ ame: Full=Cyclin-P3-1 Short= 3 1	681	20	1.44011e-160	82	6	F:GO:0019901; C:GO:0016020; P:GO:0016310; P:GO:0044763; F:GO:0016301; P:GO:0000079	F:protein kinase binding; C:membrane; P:phosphorylation; P:single-organism cellular process; F:kinase activity; P:regulation of cyclin-dependent protein serine/threonine kinase activity
[BLASTED, MAPPED, ANNOTATED]	NC_012016.3_cds_XP_002272917.1_177	AT4g04770 T4B21_16	1665	20	0	88.7	7	C:GO:0009570; P:GO:0006879; F:GO:0005524; F:GO:0042626; F:GO:0005515; P:GO:2000030; P:GO:0016226	C:chloroplast stroma; P:cellular iron ion homeostasis; F:ATP binding; F:ATPase activity, coupled to transmembrane movement of substances; F:protein binding; P:regulation of response to red or far red light; P:iron-sulfur cluster assembly	EC:3.6.1.3; EC:3.6.1.15	Adenosinetriphosphatase; Nucleoside-triphosphate phosphatase
[BLASTED, MAPPED, ANNOTATED]	NC_012014.3_cds_NP_001267926.1_1783	tonoplast intrinsic	756	20	1.66919e-168	93	15	P:GO:0080170; P:GO:0015840; F:GO:0015254; P:GO:0009992; P:GO:0015793; P:GO:0034220; C:GO:0042807; C:GO:0009941; F:GO:0015250; C:GO:0000326; P:GO:0009740; C:GO:0005887; C:GO:0009705; P:GO:0006833; F:GO:0015204	P:hydrogen peroxide transmembrane transport; P:urea transport; F:glycerol channel activity; P:cellular water homeostasis; P:glycerol transport; P:ion transmembrane transport; C:central vacuole; C:chloroplast envelope; F:water channel activity; C:protein storage vacuole; P:gibberellic acid mediated signaling pathway; C:integral component of plasma membrane; C:plant-type vacuole membrane; P:water t…
[BLASTED, MAPPED, ANNOTATED]	NC_012010.3_cds_XP_010649231.1_1341	carboxypeptidase C	1491	20	0	82.15	8	P:GO:0019748; C:GO:0005777; F:GO:0016747; C:GO:0016021; F:GO:0004185; C:GO:0005576; C:GO:0005773; P:GO:0051603	P:secondary metabolic process; C:peroxisome; F:transferase activity, transferring acyl groups other than amino-acyl groups; C:integral component of membrane; F:serine-type carboxypeptidase activity; C:extracellular region; C:vacuole; P:proteolysis involved in cellular protein catabolic process	EC:3.4.21; EC:3.4.16	Acting on peptide bonds (peptidases); Acting on peptide bonds (peptidases)
[BLASTED, MAPPED, ANNOTATED]	NC_012022.3_cds_XP_002281931.1_461	ethylene response factor 4	834	20	4.86658e-175	88.6	5	C:GO:0005634; F:GO:0003677; F:GO:0003700; P:GO:0006351; P:GO:0006355	C:nucleus; F:DNA binding; F:transcription factor activity, sequence-specific DNA binding; P:transcription, DNA-templated; P:regulation of transcription, DNA-templated
[BLASTED, MAPPED, ANNOTATED]	NC_012011.3_cds_XP_002279647.1_47	galactose kinase	1500	20	0	87.95	7	F:GO:0005524; F:GO:0033858; F:GO:0046872; C:GO:0005829; P:GO:0006012; P:GO:0046835; F:GO:0004335	F:ATP binding; F:N-acetylgalactosamine kinase activity; F:metal ion binding; C:cytosol; P:galactose metabolic process; P:carbohydrate phosphorylation; F:galactokinase activity	EC:2.7.1.6; EC:2.7.1.157	Galactokinase; N-acetylgalactosamine kinase
[BLASTED, MAPPED, ANNOTATED]	NC_012020.3_cds_XP_002277367.3_1739	diphosphoinositol polyphosphate	648	20	7.73109e-141	81.25	9	C:GO:0005634; F:GO:0003677; F:GO:0003700; F:GO:0046872; P:GO:0006351; C:GO:0005739; P:GO:0009164; P:GO:0006355; F:GO:0034432	C:nucleus; F:DNA binding; F:transcription factor activity, sequence-specific DNA binding; F:metal ion binding; P:transcription, DNA-templated; C:mitochondrion; P:nucleoside catabolic process; P:regulation of transcription, DNA-templated; F:bis(5'-adenosyl)-pentaphosphatase activity	EC:3.6.1.9	Nucleotide diphosphatase
[BLASTED, MAPPED, ANNOTATED]	NC_012012.3_cds_XP_002285691.1_116	lipid binding	573	20	1.40042e-90	79.3	3	P:GO:0006869; C:GO:0016021; F:GO:0008289	P:lipid transport; C:integral component of membrane; F:lipid binding
[BLASTED, MAPPED, ANNOTATED]	NC_012024.3_cds_XP_002285430.1_1039	TPA_exp: phytosulfokine peptide precursor	252	20	2.44826e-41	74.8	5	P:GO:0008283; F:GO:0008083; C:GO:0005794; C:GO:0031012; P:GO:0044767	P:cell proliferation; F:growth factor activity; C:Golgi apparatus; C:extracellular matrix; P:single-organism developmental process
[BLASTED, MAPPED, ANNOTATED]	NC_012019.3_cds_XP_003633577.1_2131	Anthocyanin 5-aromatic	1368	20	0	59.75	1	F:GO:0016746	F:transferase activity, transferring acyl groups
[BLASTED, MAPPED, ANNOTATED]	NC_012008.3_cds_XP_002265127.1_1292	methyltransferase PMT20	1803	20	0	86.7	10	C:GO:0005789; C:GO:0005802; C:GO:0005768; C:GO:0016021; C:GO:0000139; P:GO:0016310; C:GO:0005774; F:GO:0008757; F:GO:0016301; P:GO:0032259	C:endoplasmic reticulum membrane; C:trans-Golgi network; C:endosome; C:integral component of membrane; C:Golgi membrane; P:phosphorylation; C:vacuolar membrane; F:S-adenosylmethionine-dependent methyltransferase activity; F:kinase activity; P:methylation
[BLASTED, MAPPED, ANNOTATED]	NC_012009.3_cds_XP_002274256.1_968	limonoid UDP-glucosyltransferase	1437	20	0	90.8	8	P:GO:0052696; F:GO:0080043; C:GO:0043231; F:GO:0080044; F:GO:0050645; P:GO:0009813; F:GO:0050412; P:GO:0009636	P:flavonoid glucuronidation; F:quercetin 3-O-glucosyltransferase activity; C:intracellular membrane-bounded organelle; F:quercetin 7-O-glucosyltransferase activity; F:limonoid glucosyltransferase activity; P:flavonoid biosynthetic process; F:cinnamate beta-D-glucosyltransferase activity; P:response to toxic substance	EC:2.4.1.210; EC:2.4.1.177	Limonoid glucosyltransferase; Cinnamate beta-D-glucosyltransferase
[BLASTED, MAPPED, ANNOTATED]	NC_012009.3_cds_XP_002283754.2_562	ATP binding	1488	20	0	78.95	10	F:GO:0016887; F:GO:0005524; F:GO:0042802; P:GO:0002237; P:GO:0009651; P:GO:0009863; P:GO:0009411; C:GO:0005741; P:GO:0009626; C:GO:0005886	F:ATPase activity; F:ATP binding; F:identical protein binding; P:response to molecule of bacterial origin; P:response to salt stress; P:salicylic acid mediated signaling pathway; P:response to UV; C:mitochondrial outer membrane; P:plant-type hypersensitive response; C:plasma membrane	EC:3.6.1.3; EC:3.6.1.15	Adenosinetriphosphatase; Nucleoside-triphosphate phosphatase
[BLASTED, MAPPED, ANNOTATED]	NC_012020.3_cds_XP_002278643.1_850	aldo keto	1029	20	0	86.15	2	P:GO:0055114; F:GO:0050236	P:oxidation-reduction process; F:pyridoxine:NADP 4-dehydrogenase activity	EC:1.1.1.65	Pyridoxine 4-dehydrogenase
[BLASTED, MAPPED, ANNOTATED]	NC_012015.3_cds_XP_002266582.1_854	GTP binding	624	20	2.54998e-151	77.8	2	C:GO:0005737; P:GO:0006952	C:cytoplasm; P:defense response
[BLASTED, MAPPED, ANNOTATED]	NC_012014.3_cds_XP_002276301.1_1036	Glutathione S-transferase family	711	20	7.55478e-176	84	7	C:GO:0009570; P:GO:0006749; C:GO:0005829; P:GO:0010731; F:GO:0004364; P:GO:0046686; P:GO:0009636	C:chloroplast stroma; P:glutathione metabolic process; C:cytosol; P:protein glutathionylation; F:glutathione transferase activity; P:response to cadmium ion; P:response to toxic substance	EC:2.5.1.18	Glutathione transferase
[BLASTED, MAPPED, ANNOTATED]	NC_012020.3_cds_XP_002281766.1_2381	CAZy family GT8	1134	20	0	78.55	6	P:GO:0006979; F:GO:0047262; C:GO:0016021; P:GO:0045489; C:GO:0000139; P:GO:0071555	P:response to oxidative stress; F:polygalacturonate 4-alpha-galacturonosyltransferase activity; C:integral component of membrane; P:pectin biosynthetic process; C:Golgi membrane; P:cell wall organization	EC:2.4.1.43	Polygalacturonate 4-alpha-galacturonosyltransferase
[BLASTED, MAPPED, ANNOTATED]	NC_012015.3_cds_XP_002273390.1_143	cytochrome P450	1536	20	0	88.05	6	F:GO:0005506; P:GO:0044550; C:GO:0016021; P:GO:0055114; F:GO:0033772; F:GO:0020037	F:iron ion binding; P:secondary metabolite biosynthetic process; C:integral component of membrane; P:oxidation-reduction process; F:flavonoid 3',5'-hydroxylase activity; F:heme binding	EC:1.14.13; EC:1.14.13.88	Acting on paired donors, with incorporation or reduction of molecular oxygen. The oxygen incorporated need not be derived from O(2); Flavonoid 3',5'-hydroxylase
[BLASTED, MAPPED, ANNOTATED]	NC_012018.3_cds_XP_002283209.1_137	glutathione S-transferase	651	20	9.10782e-158	87.3	17	C:GO:0009570; P:GO:0010043; F:GO:0004364; P:GO:0046686; C:GO:0005773; P:GO:0042742; C:GO:0005886; C:GO:0009579; C:GO:0009506; F:GO:0004602; P:GO:0009407; F:GO:0005507; F:GO:0043295; P:GO:0006749; C:GO:0048046; C:GO:0005829; P:GO:0055114	C:chloroplast stroma; P:response to zinc ion; F:glutathione transferase activity; P:response to cadmium ion; C:vacuole; P:defense response to bacterium; C:plasma membrane; C:thylakoid; C:plasmodesma; F:glutathione peroxidase activity; P:toxin catabolic process; F:copper ion binding; F:glutathione binding; P:glutathione metabolic process; C:apoplast; C:cytosol; P:oxidation-reduction process	EC:2.5.1.18; EC:1.11.1.9; EC:1.11.1.7	Glutathione transferase; Glutathione peroxidase; Peroxidase
[BLASTED, MAPPED, ANNOTATED]	NC_012024.3_cds_XP_002284973.1_1181	cysteine ase	1404	20	0	87.55	7	C:GO:0005615; F:GO:0032440; C:GO:0016021; F:GO:0004197; P:GO:0055114; P:GO:0051603; C:GO:0005764	C:extracellular space; F:2-alkenal reductase [NAD(P)] activity; C:integral component of membrane; F:cysteine-type endopeptidase activity; P:oxidation-reduction process; P:proteolysis involved in cellular protein catabolic process; C:lysosome	EC:3.4.22; EC:1.3.1.74	Acting on peptide bonds (peptidases); 2-alkenal reductase (NAD(P)(+))
[BLASTED, MAPPED, ANNOTATED]	NC_012014.3_cds_XP_002283857.1_1691	receptor kinase	2052	20	0	77.4	8	F:GO:0005524; C:GO:0005739; C:GO:0016021; P:GO:0007169; F:GO:0004674; P:GO:0006468; P:GO:0009834; C:GO:0005886	F:ATP binding; C:mitochondrion; C:integral component of membrane; P:transmembrane receptor protein tyrosine kinase signaling pathway; F:protein serine/threonine kinase activity; P:protein phosphorylation; P:plant-type secondary cell wall biogenesis; C:plasma membrane	EC:2.7.11	Transferring phosphorus-containing groups
[BLASTED, MAPPED, ANNOTATED]	NC_012007.3_cds_NP_001268114.1_2112	transcription factor	729	20	2.08998e-179	93.55	10	C:GO:0005634; F:GO:0003677; F:GO:0003700; P:GO:0010093; P:GO:0006351; P:GO:0006355; P:GO:0048833; F:GO:0046983; P:GO:0001708; P:GO:0048481	C:nucleus; F:DNA binding; F:transcription factor activity, sequence-specific DNA binding; P:specification of floral organ identity; P:transcription, DNA-templated; P:regulation of transcription, DNA-templated; P:specification of floral organ number; F:protein dimerization activity; P:cell fate specification; P:plant ovule development
[BLASTED, MAPPED, ANNOTATED]	NC_012007.3_cds_XP_002267765.1_94	Triose phosphate phosphate chloroplast	1239	20	0	87.15	4	C:GO:0031969; C:GO:0016021; P:GO:0034219; F:GO:0005215	C:chloroplast membrane; C:integral component of membrane; P:carbohydrate transmembrane transport; F:transporter activity
[BLASTED, MAPPED, ANNOTATED]	NC_012012.3_cds_XP_002283389.2_802	telomere binding	2091	20	0	67.45	11	P:GO:0090304; F:GO:0003677; P:GO:0044260; P:GO:0010604; C:GO:0005737; P:GO:0030163; C:GO:0031981; P:GO:0006355; C:GO:0000502; P:GO:0031325; F:GO:0016787	P:nucleic acid metabolic process; F:DNA binding; P:cellular macromolecule metabolic process; P:positive regulation of macromolecule metabolic process; C:cytoplasm; P:protein catabolic process; C:nuclear lumen; P:regulation of transcription, DNA-templated; C:proteasome complex; P:positive regulation of cellular metabolic process; F:hydrolase activity
[BLASTED, MAPPED, ANNOTATED]	NC_012012.3_cds_XP_002285553.1_282	serine-threonine plant-	1095	20	0	84.35	12	C:GO:0009507; C:GO:0009506; F:GO:0032440; P:GO:0007165; C:GO:0005618; C:GO:0048046; C:GO:0016021; P:GO:0055114; P:GO:0016310; P:GO:0006952; F:GO:0016301; C:GO:0005886	C:chloroplast; C:plasmodesma; F:2-alkenal reductase [NAD(P)] activity; P:signal transduction; C:cell wall; C:apoplast; C:integral component of membrane; P:oxidation-reduction process; P:phosphorylation; P:defense response; F:kinase activity; C:plasma membrane	EC:1.3.1.74	2-alkenal reductase (NAD(P)(+))
[BLASTED, MAPPED, ANNOTATED]	NC_012015.3_cds_XP_002263153.1_1244	heat shock binding	459	20	1.9942e-80	79.7	4	C:GO:0009570; C:GO:0005634; P:GO:0006457; P:GO:0009416	C:chloroplast stroma; C:nucleus; P:protein folding; P:response to light stimulus
[BLASTED, MAPPED, ANNOTATED]	NC_012007.3_cds_XP_010655886.1_2064	light-harvesting complex I Lhca2	816	20	0	91.3	12	F:GO:0046872; F:GO:0031409; C:GO:0009523; C:GO:0009941; C:GO:0016021; C:GO:0009522; P:GO:0018298; F:GO:0016168; C:GO:0010287; P:GO:0009416; P:GO:0009768; C:GO:0009535	F:metal ion binding; F:pigment binding; C:photosystem II; C:chloroplast envelope; C:integral component of membrane; C:photosystem I; P:protein-chromophore linkage; F:chlorophyll binding; C:plastoglobule; P:response to light stimulus; P:photosynthesis, light harvesting in photosystem I; C:chloroplast thylakoid membrane
[BLASTED, MAPPED]	NC_012024.3_cds_XP_002275694.1_1747	cold-regulated LTCOR12	297	20	2.95375e-64	76.15	3	C:GO:0005618; C:GO:0005576; P:GO:0006952	C:cell wall; C:extracellular region; P:defense response
[BLASTED, MAPPED, ANNOTATED]	NC_012017.3_cds_XP_002266188.1_1528	WRKY transcription factor 11	894	20	0	73.2	7	C:GO:0005634; F:GO:0003700; F:GO:0005516; P:GO:0006355; F:GO:0043565; P:GO:0010200; P:GO:0042742	C:nucleus; F:transcription factor activity, sequence-specific DNA binding; F:calmodulin binding; P:regulation of transcription, DNA-templated; F:sequence-specific DNA binding; P:response to chitin; P:defense response to bacterium
[BLASTED, MAPPED, ANNOTATED]	NC_012024.3_cds_XP_002270847.1_2053	somatic embryogenesis receptor kinase	1875	20	0	96.7	9	F:GO:0005524; P:GO:0018108; F:GO:0004715; F:GO:0032440; P:GO:0007165; F:GO:0019199; C:GO:0016021; P:GO:0055114; F:GO:0004674	F:ATP binding; P:peptidyl-tyrosine phosphorylation; F:non-membrane spanning protein tyrosine kinase activity; F:2-alkenal reductase [NAD(P)] activity; P:signal transduction; F:transmembrane receptor protein kinase activity; C:integral component of membrane; P:oxidation-reduction process; F:protein serine/threonine kinase activity	EC:2.7.10; EC:2.7.11; EC:1.3.1.74; EC:2.7.10.2	Transferring phosphorus-containing groups; Transferring phosphorus-containing groups; 2-alkenal reductase (NAD(P)(+)); Non-specific protein-tyrosine kinase
[BLASTED, MAPPED, ANNOTATED]	NC_012012.3_cds_XP_002278564.1_1718	ubiquitin-conjugating enzyme E2 19	534	20	1.68227e-130	86.25	11	P:GO:0008283; P:GO:0016579; C:GO:0005634; F:GO:0005524; F:GO:0061630; P:GO:0030071; F:GO:0031625; C:GO:0005737; P:GO:0000209; P:GO:0031145; F:GO:0016874	P:cell proliferation; P:protein deubiquitination; C:nucleus; F:ATP binding; F:ubiquitin protein ligase activity; P:regulation of mitotic metaphase/anaphase transition; F:ubiquitin protein ligase binding; C:cytoplasm; P:protein polyubiquitination; P:anaphase-promoting complex-dependent catabolic process; F:ligase activity
[BLASTED, MAPPED, ANNOTATED]	NC_012024.3_cds_XP_002283352.1_1430	brassinazole-resistant 2	924	20	2.23011e-170	74.9	12	F:GO:0001046; C:GO:0005634; F:GO:0003700; F:GO:0005515; P:GO:0045892; P:GO:0006351; P:GO:1904961; C:GO:0005829; P:GO:0009742; P:GO:0048316; P:GO:0048481; P:GO:0042742	F:core promoter sequence-specific DNA binding; C:nucleus; F:transcription factor activity, sequence-specific DNA binding; F:protein binding; P:negative regulation of transcription, DNA-templated; P:transcription, DNA-templated; P:quiescent center organization; C:cytosol; P:brassinosteroid mediated signaling pathway; P:seed development; P:plant ovule development; P:defense response to bacterium
[BLASTED, MAPPED, ANNOTATED]	NC_012024.3_cds_XP_002285656.1_892	TPR domain containing	651	17	4.53163e-135	70.71	4	F:GO:0005524; C:GO:0016021; F:GO:0004672; P:GO:0006468	F:ATP binding; C:integral component of membrane; F:protein kinase activity; P:protein phosphorylation
[BLASTED, MAPPED, ANNOTATED]	NC_012008.3_cds_XP_002278575.1_971	PREDICTED: hypothetical protein	690	20	8.7843e-169	83.4	6	C:GO:0009507; C:GO:0009705; F:GO:0008270; C:GO:0016021; F:GO:0015140; P:GO:0071423	C:chloroplast; C:plant-type vacuole membrane; F:zinc ion binding; C:integral component of membrane; F:malate transmembrane transporter activity; P:malate transmembrane transport
[BLASTED, MAPPED, ANNOTATED]	NC_012010.3_cds_XP_002283098.1_366	syntaxin-related KNOLLE	936	20	0	84.3	18	F:GO:0005484; F:GO:0000149; P:GO:0006886; C:GO:0009504; P:GO:0006887; C:GO:0005886; P:GO:0007049; C:GO:0009524; F:GO:0046933; P:GO:0051301; C:GO:0009506; P:GO:0006906; P:GO:0048278; C:GO:0016021; C:GO:0012505; C:GO:0031201; P:GO:0015986; P:GO:0050896	F:SNAP receptor activity; F:SNARE binding; P:intracellular protein transport; C:cell plate; P:exocytosis; C:plasma membrane; P:cell cycle; C:phragmoplast; F:proton-transporting ATP synthase activity, rotational mechanism; P:cell division; C:plasmodesma; P:vesicle fusion; P:vesicle docking; C:integral component of membrane; C:endomembrane system; C:SNARE complex; P:ATP synthesis coupled proton tra…	EC:3.6.1.3; EC:3.6.1.15	Adenosinetriphosphatase; Nucleoside-triphosphate phosphatase
[BLASTED, MAPPED, ANNOTATED]	NC_012021.3_cds_XP_002264721.1_939	3-ketoacyl- synthase 1	1593	20	0	85	13	C:GO:0022626; F:GO:0102336; F:GO:0102338; F:GO:0102337; P:GO:0000038; F:GO:0009922; P:GO:0009416; P:GO:0042335; C:GO:0005789; P:GO:0009409; C:GO:0016021; P:GO:0030497; P:GO:0010025	C:cytosolic ribosome; F:3-oxo-arachidoyl-CoA synthase activity; F:3-oxo-lignoceronyl-CoA synthase activity; F:3-oxo-cerotoyl-CoA synthase activity; P:very long-chain fatty acid metabolic process; F:fatty acid elongase activity; P:response to light stimulus; P:cuticle development; C:endoplasmic reticulum membrane; P:response to cold; C:integral component of membrane; P:fatty acid elongation; P:wax…	EC:2.3.1.85; EC:2.3.1.199	Fatty-acid synthase; Very-long-chain 3-oxoacyl-CoA synthase
[BLASTED, MAPPED, ANNOTATED]	NC_012009.3_cds_XP_002269470.1_975	peptidase M	681	20	9.77082e-170	85.9	2	C:GO:0005576; P:GO:0006952	C:extracellular region; P:defense response
[BLASTED, MAPPED, ANNOTATED]	NC_012017.3_cds_XP_019078714.1_261	UDP-glucoronosyl UDP-glucosyl transferase family	1386	20	0	69.6	3	F:GO:0035251; C:GO:0005829; P:GO:0009812	F:UDP-glucosyltransferase activity; C:cytosol; P:flavonoid metabolic process
[BLASTED, MAPPED, ANNOTATED]	NC_012018.3_cds_XP_002272107.1_482	E3 ubiquitin- ligase RMA1	783	20	1.23979e-170	66.05	13	P:GO:0006970; P:GO:0009611; P:GO:0009723; P:GO:0009414; C:GO:0005789; F:GO:0004842; P:GO:0009409; P:GO:0043161; F:GO:0005515; P:GO:0032527; F:GO:0046872; P:GO:0032940; P:GO:0016567	P:response to osmotic stress; P:response to wounding; P:response to ethylene; P:response to water deprivation; C:endoplasmic reticulum membrane; F:ubiquitin-protein transferase activity; P:response to cold; P:proteasome-mediated ubiquitin-dependent protein catabolic process; F:protein binding; P:protein exit from endoplasmic reticulum; F:metal ion binding; P:secretion by cell; P:protein ubiquitin…
[BLASTED, MAPPED, ANNOTATED]	NC_012024.3_cds_XP_002283889.2_828	aspartyl protease	1320	20	0	79.45	7	F:GO:0000166; F:GO:0004190; P:GO:0009627; P:GO:0030163; C:GO:0048046; P:GO:0006508; C:GO:0009505	F:nucleotide binding; F:aspartic-type endopeptidase activity; P:systemic acquired resistance; P:protein catabolic process; C:apoplast; P:proteolysis; C:plant-type cell wall	EC:3.4.23	Acting on peptide bonds (peptidases)
[BLASTED, MAPPED, ANNOTATED]	NC_012016.3_cds_XP_002274403.1_168	AC007296_14ESTs gb	642	20	1.37671e-132	64.45	1	C:GO:0009507	C:chloroplast
[BLASTED, MAPPED, ANNOTATED]	NC_012022.3_cds_XP_002270958.1_770	subtilisin-like protease	2325	20	0	81	7	C:GO:0048046; P:GO:0006508; P:GO:0080001; C:GO:0016021; F:GO:0004252; P:GO:0048359; C:GO:0009505	C:apoplast; P:proteolysis; P:mucilage extrusion from seed coat; C:integral component of membrane; F:serine-type endopeptidase activity; P:mucilage metabolic process involved in seed coat development; C:plant-type cell wall	EC:3.4.21	Acting on peptide bonds (peptidases)
[BLASTED, MAPPED, ANNOTATED]	NC_012015.3_cds_XP_002280867.1_353	Phosphoethanolamine phosphocholine	822	20	0	82.6	20	F:GO:0004175; P:GO:0006099; C:GO:0005798; F:GO:0008964; F:GO:0052731; C:GO:0005634; C:GO:0005887; F:GO:0052732; C:GO:0009507; F:GO:0005515; F:GO:0046872; P:GO:0048366; P:GO:0051262; C:GO:0048046; C:GO:0005829; P:GO:0015979; P:GO:0015977; P:GO:0016036; P:GO:0016311; P:GO:0035556	F:endopeptidase activity; P:tricarboxylic acid cycle; C:Golgi-associated vesicle; F:phosphoenolpyruvate carboxylase activity; F:phosphocholine phosphatase activity; C:nucleus; C:integral component of plasma membrane; F:phosphoethanolamine phosphatase activity; C:chloroplast; F:protein binding; F:metal ion binding; P:leaf development; P:protein tetramerization; C:apoplast; C:cytosol; P:photosynthe…	EC:4.1.1.31; EC:3.1.3.41; EC:3.1.3.75	Phosphoenolpyruvate carboxylase; 4-nitrophenylphosphatase; Phosphoethanolamine/phosphocholine phosphatase
[BLASTED, MAPPED, ANNOTATED]	NC_012014.3_cds_XP_002266427.1_1166	asymmetric leaves1 and rough	1077	20	0	86.95	13	F:GO:0042803; P:GO:0006351; P:GO:0008356; C:GO:0005730; P:GO:0009615; P:GO:0009944; P:GO:0042742; C:GO:0000793; F:GO:0003677; P:GO:0045892; P:GO:0045088; P:GO:0010338; P:GO:0050832	F:protein homodimerization activity; P:transcription, DNA-templated; P:asymmetric cell division; C:nucleolus; P:response to virus; P:polarity specification of adaxial/abaxial axis; P:defense response to bacterium; C:condensed chromosome; F:DNA binding; P:negative regulation of transcription, DNA-templated; P:regulation of innate immune response; P:leaf formation; P:defense response to fungus
[BLASTED, MAPPED, ANNOTATED]	NC_012019.3_cds_XP_002268645.1_26	60S acidic ribosomal P0	963	20	0	94.85	21	P:GO:0010043; P:GO:0009651; P:GO:0002181; F:GO:0016829; P:GO:0042254; C:GO:0005794; P:GO:0046686; C:GO:0022625; C:GO:0005730; F:GO:0070180; P:GO:0006414; P:GO:0009735; C:GO:0005886; P:GO:0009409; C:GO:0009507; C:GO:0009506; F:GO:0005515; F:GO:0003735; F:GO:0005507; C:GO:0048046; C:GO:0030687	P:response to zinc ion; P:response to salt stress; P:cytoplasmic translation; F:lyase activity; P:ribosome biogenesis; C:Golgi apparatus; P:response to cadmium ion; C:cytosolic large ribosomal subunit; C:nucleolus; F:large ribosomal subunit rRNA binding; P:translational elongation; P:response to cytokinin; C:plasma membrane; P:response to cold; C:chloroplast; C:plasmodesma; F:protein binding; F:s…
[BLASTED, MAPPED, ANNOTATED]	NC_012015.3_cds_NP_001288053.1_710	ATP-binding cassette	4353	20	0	90.5	10	F:GO:0005524; P:GO:1902047; C:GO:0016021; P:GO:0015716; F:GO:0103115; P:GO:0015748; F:GO:0015417; F:GO:0015439; F:GO:0015416; P:GO:0015886	F:ATP binding; P:polyamine transmembrane transport; C:integral component of membrane; P:organic phosphonate transport; F:protoheme IX ABC transporter activity; P:organophosphate ester transport; F:polyamine-transporting ATPase activity; F:heme-transporting ATPase activity; F:ATPase-coupled organic phosphonate transmembrane transporter activity; P:heme transport	EC:3.6.1.3; EC:3.6.3.31; EC:3.6.3.41; EC:3.6.1.15; EC:3.6.3.28	Adenosinetriphosphatase; Polyamine-transporting ATPase; Heme-transporting ATPase; Nucleoside-triphosphate phosphatase; Phosphonate-transporting ATPase
[BLASTED, MAPPED, ANNOTATED]	NC_012025.3_cds_XP_019072911.1_887	microtubule-associated MAP65-1a	1750	20	0	90.85	17	P:GO:0008283; C:GO:0009574; P:GO:0007020; C:GO:0000922; P:GO:0000911; F:GO:0046983; P:GO:0007067; P:GO:0043622; P:GO:0048528; C:GO:0009524; F:GO:0008017; C:GO:0005634; P:GO:0001578; C:GO:0072686; C:GO:0005829; C:GO:0010005; P:GO:0031116	P:cell proliferation; C:preprophase band; P:microtubule nucleation; C:spindle pole; P:cytokinesis by cell plate formation; F:protein dimerization activity; P:mitotic nuclear division; P:cortical microtubule organization; P:post-embryonic root development; C:phragmoplast; F:microtubule binding; C:nucleus; P:microtubule bundle formation; C:mitotic spindle; C:cytosol; C:cortical microtubule, transve…
[BLASTED, MAPPED, ANNOTATED]	NC_012020.3_cds_XP_002272413.2_1251	glycosyl hydrolase family 1	1659	20	0	85.85	16	F:GO:0080082; F:GO:0080083; C:GO:0022626; F:GO:0022857; F:GO:0047668; F:GO:0080079; C:GO:0005576; C:GO:0009505; P:GO:1901657; F:GO:0004567; P:GO:0005975; C:GO:0009507; F:GO:0046872; C:GO:0016021; F:GO:0080081; F:GO:0102483	F:esculin beta-glucosidase activity; F:beta-gentiobiose beta-glucosidase activity; C:cytosolic ribosome; F:transmembrane transporter activity; F:amygdalin beta-glucosidase activity; F:cellobiose glucosidase activity; C:extracellular region; C:plant-type cell wall; P:glycosyl compound metabolic process; F:beta-mannosidase activity; P:carbohydrate metabolic process; C:chloroplast; F:metal ion bindi…	EC:3.2.1.117; EC:3.2.1.21; EC:3.2.1.25	Amygdalin beta-glucosidase; Beta-glucosidase; Beta-mannosidase
[BLASTED, MAPPED, ANNOTATED]	NC_012009.3_cds_XP_010647882.1_756	Pollen-specific leucine-rich repeat extensin 1	2157	20	0	82.45	5	C:GO:0005634; C:GO:0005618; F:GO:0005199; P:GO:0071555; C:GO:0005576	C:nucleus; C:cell wall; F:structural constituent of cell wall; P:cell wall organization; C:extracellular region
[BLASTED, MAPPED, ANNOTATED]	NC_012012.3_cds_XP_002284158.1_713	histone H4	312	20	1.08314e-51	100	15	C:GO:0000788; C:GO:0005794; P:GO:0006352; C:GO:0005730; C:GO:0005774; C:GO:0005886; P:GO:0006334; C:GO:0009579; P:GO:0009414; F:GO:0003677; C:GO:0009507; C:GO:0009506; F:GO:0042393; F:GO:0046982; C:GO:0005829	C:nuclear nucleosome; C:Golgi apparatus; P:DNA-templated transcription, initiation; C:nucleolus; C:vacuolar membrane; C:plasma membrane; P:nucleosome assembly; C:thylakoid; P:response to water deprivation; F:DNA binding; C:chloroplast; C:plasmodesma; F:histone binding; F:protein heterodimerization activity; C:cytosol
[BLASTED, MAPPED, ANNOTATED]	NC_012015.3_cds_NP_001290017.1_142	lipoxygenase	2751	20	0	87.4	18	C:GO:0009570; P:GO:0009695; P:GO:0080086; P:GO:0034440; P:GO:0010193; C:GO:0009534; P:GO:0009611; P:GO:0009644; P:GO:0009555; P:GO:0009753; P:GO:0009620; P:GO:0006952; P:GO:0009901; P:GO:0040007; P:GO:0009617; F:GO:0046872; P:GO:0031408; F:GO:0016165	C:chloroplast stroma; P:jasmonic acid biosynthetic process; P:stamen filament development; P:lipid oxidation; P:response to ozone; C:chloroplast thylakoid; P:response to wounding; P:response to high light intensity; P:pollen development; P:response to jasmonic acid; P:response to fungus; P:defense response; P:anther dehiscence; P:growth; P:response to bacterium; F:metal ion binding; P:oxylipin bi…	EC:1.13.11; EC:1.13.11.12	Acting on single donors with incorporation of molecular oxygen (oxygenases). The oxygen incorporated need not be derived from O(2); Linoleate 13S-lipoxygenase
[BLASTED, MAPPED, ANNOTATED]	NC_012010.3_cds_XP_002265805.1_1737	pathogenesis-related thaumatin	1008	20	0	84.4	4	P:GO:0009617; C:GO:0016021; C:GO:0005576; C:GO:0031225	P:response to bacterium; C:integral component of membrane; C:extracellular region; C:anchored component of membrane
[BLASTED, MAPPED, ANNOTATED]	NC_012017.3_cds_XP_002276572.2_89	AP2 ERF domain-containing transcription factor	618	20	2.6384e-125	69.9	9	P:GO:0002213; P:GO:0051301; C:GO:0005634; F:GO:0003677; F:GO:0003700; P:GO:0006351; P:GO:0001944; P:GO:0009611; P:GO:0006355	P:defense response to insect; P:cell division; C:nucleus; F:DNA binding; F:transcription factor activity, sequence-specific DNA binding; P:transcription, DNA-templated; P:vasculature development; P:response to wounding; P:regulation of transcription, DNA-templated
[BLASTED, MAPPED, ANNOTATED]	NC_012011.3_cds_XP_010650683.1_2052	class IV chitinase	906	20	5.23314e-176	84.5	5	F:GO:0004568; P:GO:0005975; P:GO:0016998; F:GO:0008061; P:GO:0006032	F:chitinase activity; P:carbohydrate metabolic process; P:cell wall macromolecule catabolic process; F:chitin binding; P:chitin catabolic process	EC:3.2.1.14	Chitinase
[BLASTED, MAPPED, ANNOTATED]	NC_012019.3_cds_XP_002268520.1_25	nematode-resistance	1431	20	0	77.35	5	P:GO:0006979; P:GO:0009816; F:GO:0005515; C:GO:0005739; P:GO:0009751	P:response to oxidative stress; P:defense response to bacterium, incompatible interaction; F:protein binding; C:mitochondrion; P:response to salicylic acid
[BLASTED, MAPPED, ANNOTATED]	NC_012011.3_cds_XP_002285193.1_1122	myb-related transcription factor	762	20	1.49921e-164	71.5	1	F:GO:0003677	F:DNA binding
[BLASTED, MAPPED, ANNOTATED]	NC_012014.3_cds_XP_019077218.1_94	UBP1-associated 2A	1392	20	0	74.75	14	P:GO:0009693; P:GO:0010150; P:GO:0006952; F:GO:0000166; F:GO:0017091; C:GO:0005634; P:GO:0009738; F:GO:0005515; P:GO:0008219; C:GO:0030529; P:GO:0048255; C:GO:0005829; C:GO:0019013; F:GO:0003729	P:ethylene biosynthetic process; P:leaf senescence; P:defense response; F:nucleotide binding; F:AU-rich element binding; C:nucleus; P:abscisic acid-activated signaling pathway; F:protein binding; P:cell death; C:intracellular ribonucleoprotein complex; P:mRNA stabilization; C:cytosol; C:viral nucleocapsid; F:mRNA binding
[BLASTED, MAPPED, ANNOTATED]	NC_012008.3_cds_XP_010658494.1_103	MAKR2_ARATH ame: Full=Probable membrane-associated kinase regulator 2	1401	19	0	64.95	1	C:GO:0005886	C:plasma membrane
[BLASTED, MAPPED, ANNOTATED]	NC_012016.3_cds_XP_002275370.1_652	PREDICTED: hypothetical protein	1185	20	0	86	5	C:GO:0005634; C:GO:0016021; C:GO:0005576; C:GO:0005886; C:GO:0031225	C:nucleus; C:integral component of membrane; C:extracellular region; C:plasma membrane; C:anchored component of membrane
[BLASTED, MAPPED, ANNOTATED]	NC_012025.3_cds_XP_002284895.1_377	hydrolyzing O-glycosyl	1539	20	0	78.3	2	P:GO:0005975; F:GO:0004553	P:carbohydrate metabolic process; F:hydrolase activity, hydrolyzing O-glycosyl compounds
[BLASTED, MAPPED, ANNOTATED]	NC_012007.3_cds_XP_002266341.1_1236	Polygalacturonase-1 non-catalytic subunit beta	1902	20	0	79.6	3	C:GO:0005618; C:GO:0048046; F:GO:0004650	C:cell wall; C:apoplast; F:polygalacturonase activity	EC:3.2.1.15	Polygalacturonase
[BLASTED, MAPPED, ANNOTATED]	NC_012012.3_cds_XP_002270636.1_1176	major facilitator	1596	20	0	67.85	1	C:GO:0016021	C:integral component of membrane
[BLASTED, MAPPED, ANNOTATED]	NC_012024.3_cds_XP_003634405.1_383	amino acid permease	1452	20	0	90.65	8	C:GO:0005887; C:GO:0031965; F:GO:0015293; P:GO:0015804; F:GO:0015171; P:GO:0015802; P:GO:0015800; P:GO:0003333	C:integral component of plasma membrane; C:nuclear membrane; F:symporter activity; P:neutral amino acid transport; F:amino acid transmembrane transporter activity; P:basic amino acid transport; P:acidic amino acid transport; P:amino acid transmembrane transport
[BLASTED, MAPPED, ANNOTATED]	NC_012022.3_cds_XP_002281954.1_463	ethylene response factor 4	807	20	1.91864e-174	78.95	5	C:GO:0005634; F:GO:0003677; F:GO:0003700; P:GO:0006351; P:GO:0006355	C:nucleus; F:DNA binding; F:transcription factor activity, sequence-specific DNA binding; P:transcription, DNA-templated; P:regulation of transcription, DNA-templated
[BLASTED, MAPPED, ANNOTATED]	NC_012019.3_cds_XP_002280300.1_280	expansin	759	20	5.77792e-164	93.35	4	C:GO:0005618; C:GO:0016020; P:GO:0009664; C:GO:0005576	C:cell wall; C:membrane; P:plant-type cell wall organization; C:extracellular region
[BLASTED, MAPPED, ANNOTATED]	NC_012014.3_cds_XP_002282913.1_1602	zinc finger	486	20	5.19432e-73	66.95	2	F:GO:0003677; F:GO:0008270	F:DNA binding; F:zinc ion binding
[BLASTED, MAPPED, ANNOTATED]	NC_012024.3_cds_XP_010664626.1_1366	cytochrome P450	1605	20	0	75.85	4	F:GO:0046872; C:GO:0016020; P:GO:0044550; F:GO:0016709	F:metal ion binding; C:membrane; P:secondary metabolite biosynthetic process; F:oxidoreductase activity, acting on paired donors, with incorporation or reduction of molecular oxygen, NAD(P)H as one donor, and incorporation of one atom of oxygen	EC:1.14.13	Acting on paired donors, with incorporation or reduction of molecular oxygen. The oxygen incorporated need not be derived from O(2)
[BLASTED, MAPPED]	NC_012016.3_cds_XP_002278715.1_1024	EST gb	663	20	2.99596e-104	61.6	4	P:GO:0008150; C:GO:0005634; C:GO:0005575; F:GO:0003674	P:biological_process; C:nucleus; C:cellular_component; F:molecular_function
[BLASTED, MAPPED, ANNOTATED]	NC_012009.3_cds_XP_002281816.1_395	NAC domain IPR003441	840	20	0	76.25	9	C:GO:0005634; F:GO:0003677; F:GO:0003700; P:GO:0006351; P:GO:0045792; P:GO:0006355; P:GO:0010200; P:GO:0009965; P:GO:0048281	C:nucleus; F:DNA binding; F:transcription factor activity, sequence-specific DNA binding; P:transcription, DNA-templated; P:negative regulation of cell size; P:regulation of transcription, DNA-templated; P:response to chitin; P:leaf morphogenesis; P:inflorescence morphogenesis
[BLASTED, MAPPED, ANNOTATED]	NC_012012.3_cds_XP_002265739.1_1259	AP2 ERF domain-containing transcription factor	858	20	0	61.3	9	C:GO:0005634; F:GO:0003677; F:GO:0003700; P:GO:0006351; P:GO:0006355; P:GO:0010104; P:GO:0044699; P:GO:0009723; P:GO:0009733	C:nucleus; F:DNA binding; F:transcription factor activity, sequence-specific DNA binding; P:transcription, DNA-templated; P:regulation of transcription, DNA-templated; P:regulation of ethylene-activated signaling pathway; P:single-organism process; P:response to ethylene; P:response to auxin
[BLASTED, MAPPED, ANNOTATED]	NC_012017.3_cds_XP_003633091.1_183	MYB transcription factor R2R3	906	20	6.45481e-111	70.85	1	F:GO:0003677	F:DNA binding
[BLASTED, MAPPED, ANNOTATED]	NC_012016.3_cds_XP_002263115.1_95	WRKY transcription	1608	20	0	73.5	8	F:GO:0003700; F:GO:0005515; P:GO:0045892; F:GO:0044212; F:GO:0043565; P:GO:0080169; P:GO:0010200; P:GO:0016036	F:transcription factor activity, sequence-specific DNA binding; F:protein binding; P:negative regulation of transcription, DNA-templated; F:transcription regulatory region DNA binding; F:sequence-specific DNA binding; P:cellular response to boron-containing substance deprivation; P:response to chitin; P:cellular response to phosphate starvation
[BLASTED, MAPPED, ANNOTATED]	NC_012020.3_cds_XP_002275823.3_2351	ATP binding	1641	20	0	82.15	11	F:GO:0016887; F:GO:0005524; P:GO:0009409; C:GO:0031966; P:GO:0009737; P:GO:0009651; C:GO:0016021; C:GO:0005783; P:GO:0010431; C:GO:0005886; P:GO:0009414	F:ATPase activity; F:ATP binding; P:response to cold; C:mitochondrial membrane; P:response to abscisic acid; P:response to salt stress; C:integral component of membrane; C:endoplasmic reticulum; P:seed maturation; C:plasma membrane; P:response to water deprivation	EC:3.6.1.3; EC:3.6.1.15	Adenosinetriphosphatase; Nucleoside-triphosphate phosphatase
[BLASTED, MAPPED, ANNOTATED]	NC_012011.3_cds_XP_002275384.1_518	glutaredoxin	312	20	6.05284e-71	87.9	9	C:GO:0005634; F:GO:0015035; C:GO:0005737; F:GO:0046872; F:GO:0009055; P:GO:0045454; P:GO:0055114; F:GO:0008794; F:GO:0051537	C:nucleus; F:protein disulfide oxidoreductase activity; C:cytoplasm; F:metal ion binding; F:electron carrier activity; P:cell redox homeostasis; P:oxidation-reduction process; F:arsenate reductase (glutaredoxin) activity; F:2 iron, 2 sulfur cluster binding	EC:1.20.4.1; EC:1.20.4	Arsenate reductase (glutaredoxin); Acting on phosphorus or arsenic in donors
[BLASTED, MAPPED, ANNOTATED]	NC_012012.3_cds_XP_002276231.1_1069	ZIP transporter	1008	20	0	72.45	8	F:GO:0008270; F:GO:0032440; C:GO:0016021; F:GO:0005385; P:GO:0055114; P:GO:0071577; C:GO:0005886; P:GO:0009624	F:zinc ion binding; F:2-alkenal reductase [NAD(P)] activity; C:integral component of membrane; F:zinc ion transmembrane transporter activity; P:oxidation-reduction process; P:zinc II ion transmembrane transport; C:plasma membrane; P:response to nematode	EC:1.3.1.74	2-alkenal reductase (NAD(P)(+))
[BLASTED, MAPPED, ANNOTATED]	NC_012013.3_cds_XP_002272913.2_2046	kDa sulfur-rich	228	20	2.34724e-36	85.55	3	P:GO:0031640; C:GO:0005576; P:GO:0050832	P:killing of cells of other organism; C:extracellular region; P:defense response to fungus
[BLASTED, MAPPED, ANNOTATED]	NC_012007.3_cds_XP_002263612.1_1632	DNA-3-methyladenine glycosylase I	1197	20	0	77.15	2	F:GO:0008725; P:GO:0006284	F:DNA-3-methyladenine glycosylase activity; P:base-excision repair	EC:3.2.2.21; EC:3.2.2.20	DNA-3-methyladenine glycosylase II; DNA-3-methyladenine glycosylase I
[BLASTED, MAPPED, ANNOTATED]	NC_012015.3_cds_XP_002267008.1_46	AP2 domain class transcription factor	1140	20	0	76.45	5	C:GO:0005634; F:GO:0003677; F:GO:0003700; P:GO:0006351; P:GO:0006355	C:nucleus; F:DNA binding; F:transcription factor activity, sequence-specific DNA binding; P:transcription, DNA-templated; P:regulation of transcription, DNA-templated
[BLASTED, MAPPED, ANNOTATED]	NC_012013.3_cds_XP_002262802.1_1391	14-3-3	768	20	1.83074e-176	93.75	3	P:GO:0090305; F:GO:0019904; F:GO:0004519	P:nucleic acid phosphodiester bond hydrolysis; F:protein domain specific binding; F:endonuclease activity
[BLASTED, MAPPED, ANNOTATED]	NC_012007.3_cds_XP_002279580.1_565	At1g68400 T2E12_5	2016	20	0	71.75	7	F:GO:0005524; C:GO:0016021; C:GO:0044464; P:GO:0007169; C:GO:0005576; F:GO:0004674; P:GO:0006468	F:ATP binding; C:integral component of membrane; C:cell part; P:transmembrane receptor protein tyrosine kinase signaling pathway; C:extracellular region; F:protein serine/threonine kinase activity; P:protein phosphorylation	EC:2.7.11	Transferring phosphorus-containing groups
[BLASTED, MAPPED, ANNOTATED]	NC_012020.3_cds_XP_010660493.1_1605	MADS-box 6	744	20	1.12881e-163	84.7	6	C:GO:0005634; F:GO:0003677; F:GO:0003700; P:GO:0006351; P:GO:0006355; F:GO:0046983	C:nucleus; F:DNA binding; F:transcription factor activity, sequence-specific DNA binding; P:transcription, DNA-templated; P:regulation of transcription, DNA-templated; F:protein dimerization activity
[BLASTED, MAPPED, ANNOTATED]	NC_012024.3_cds_XP_002282111.2_1356	cytochrome P450	1578	20	0	82.3	6	F:GO:0005506; P:GO:0044550; C:GO:0016021; F:GO:0016709; P:GO:0055114; F:GO:0020037	F:iron ion binding; P:secondary metabolite biosynthetic process; C:integral component of membrane; F:oxidoreductase activity, acting on paired donors, with incorporation or reduction of molecular oxygen, NAD(P)H as one donor, and incorporation of one atom of oxygen; P:oxidation-reduction process; F:heme binding	EC:1.14.13	Acting on paired donors, with incorporation or reduction of molecular oxygen. The oxygen incorporated need not be derived from O(2)
[BLASTED]	NC_012025.3_cds_XP_002285236.1_273	PREDICTED: hypothetical protein	1200	20	0	61.5
[BLASTED, MAPPED, ANNOTATED]	NC_012022.3_cds_XP_002264723.2_669	AT5g51550 K17N15_10	1047	20	0	87.4	6	C:GO:0005615; C:GO:0009506; C:GO:0048046; C:GO:0016021; P:GO:0080167; C:GO:0009505	C:extracellular space; C:plasmodesma; C:apoplast; C:integral component of membrane; P:response to karrikin; C:plant-type cell wall
[BLASTED, MAPPED, ANNOTATED]	NC_012019.3_cds_XP_003633550.1_2142	60S ribosomal L31	366	20	1.93998e-66	93.95	3	F:GO:0003735; P:GO:0002181; C:GO:0022625	F:structural constituent of ribosome; P:cytoplasmic translation; C:cytosolic large ribosomal subunit
[BLASTED, MAPPED, ANNOTATED]	NC_012012.3_cds_XP_002272040.1_1161	double WRKY type transfactor	1812	20	0	76.25	3	F:GO:0003700; P:GO:0006355; F:GO:0043565	F:transcription factor activity, sequence-specific DNA binding; P:regulation of transcription, DNA-templated; F:sequence-specific DNA binding
[BLASTED, MAPPED, ANNOTATED]	NC_012009.3_cds_XP_002267374.1_1411	GTP cyclohydrolase II 3,4-dihydroxy-2-butanone 4-phosphate synthase	1680	20	0	89	7	C:GO:0009570; F:GO:0005525; F:GO:0046872; F:GO:0003935; P:GO:0009231; C:GO:0016020; F:GO:0008686	C:chloroplast stroma; F:GTP binding; F:metal ion binding; F:GTP cyclohydrolase II activity; P:riboflavin biosynthetic process; C:membrane; F:3,4-dihydroxy-2-butanone-4-phosphate synthase activity	EC:3.5.4.25; EC:4.1.99.12	GTP cyclohydrolase II; 3,4-dihydroxy-2-butanone-4-phosphate synthase
[BLASTED, MAPPED, ANNOTATED]	NC_012012.3_cds_XP_002285562.1_275	histone H3	411	20	7.89632e-79	99.35	6	F:GO:0046982; F:GO:0031492; C:GO:0000786; C:GO:0005730; C:GO:0009536; P:GO:0006334	F:protein heterodimerization activity; F:nucleosomal DNA binding; C:nucleosome; C:nucleolus; C:plastid; P:nucleosome assembly
[BLASTED, MAPPED, ANNOTATED]	NC_012021.3_cds_XP_002279302.1_1215	PREDICTED: hypothetical protein	897	20	0	79.6	1	C:GO:0009507	C:chloroplast
[BLASTED, MAPPED, ANNOTATED]	NC_012024.3_cds_XP_002275827.1_73	3-hydroxy-3-methylglutaryl coenzyme A reductase	1782	20	0	89.5	11	C:GO:0005778; C:GO:0005789; C:GO:0042170; F:GO:0050661; C:GO:0031966; C:GO:0016021; P:GO:0015936; P:GO:0055114; P:GO:0008299; F:GO:0004420; P:GO:0016126	C:peroxisomal membrane; C:endoplasmic reticulum membrane; C:plastid membrane; F:NADP binding; C:mitochondrial membrane; C:integral component of membrane; P:coenzyme A metabolic process; P:oxidation-reduction process; P:isoprenoid biosynthetic process; F:hydroxymethylglutaryl-CoA reductase (NADPH) activity; P:sterol biosynthetic process	EC:1.1.1.34	Hydroxymethylglutaryl-CoA reductase (NADPH)
[BLASTED, MAPPED, ANNOTATED]	NC_012015.3_cds_NP_001267919.1_1210	transcription factor	936	20	0	79.95	3	F:GO:0003700; P:GO:0006355; F:GO:0043565	F:transcription factor activity, sequence-specific DNA binding; P:regulation of transcription, DNA-templated; F:sequence-specific DNA binding
[BLASTED, MAPPED, ANNOTATED]	NC_012010.3_cds_XP_010648786.1_993	phosphatase 2C	879	20	0	92.15	9	F:GO:0004722; P:GO:0044419; F:GO:0046872; C:GO:0005739; C:GO:0048046; P:GO:0006470; C:GO:0016021; P:GO:0042742; C:GO:0005886	F:protein serine/threonine phosphatase activity; P:interspecies interaction between organisms; F:metal ion binding; C:mitochondrion; C:apoplast; P:protein dephosphorylation; C:integral component of membrane; P:defense response to bacterium; C:plasma membrane	EC:3.1.3.16; EC:3.1.3.41	Protein-serine/threonine phosphatase; 4-nitrophenylphosphatase
[BLASTED, MAPPED, ANNOTATED]	NC_012021.3_cds_XP_003633906.1_493	squamosa promoter-binding 8	915	20	0	75.55	5	C:GO:0005634; F:GO:0003677; P:GO:0048653; P:GO:0009556; P:GO:0009554	C:nucleus; F:DNA binding; P:anther development; P:microsporogenesis; P:megasporogenesis
[BLASTED, MAPPED, ANNOTATED]	NC_012015.3_cds_XP_002282395.1_419	myo-inositol oxygenase	915	20	0	87.95	7	F:GO:0050113; P:GO:0006949; C:GO:0005737; F:GO:0005506; P:GO:0019310; P:GO:0055114; P:GO:0019853	F:inositol oxygenase activity; P:syncytium formation; C:cytoplasm; F:iron ion binding; P:inositol catabolic process; P:oxidation-reduction process; P:L-ascorbic acid biosynthetic process	EC:1.13.99.1	Inositol oxygenase
[BLASTED, MAPPED, ANNOTATED]	NC_012007.3_cds_XP_019075041.1_850	Caleosin-related family	624	20	2.54552e-141	80.1	8	C:GO:0005811; C:GO:0009507; P:GO:0009737; F:GO:1990137; F:GO:0046872; P:GO:0009819; C:GO:0016021; P:GO:0055114	C:lipid particle; C:chloroplast; P:response to abscisic acid; F:plant seed peroxidase activity; F:metal ion binding; P:drought recovery; C:integral component of membrane; P:oxidation-reduction process	EC:1.11.2.3	Plant seed peroxygenase
[BLASTED, MAPPED, ANNOTATED]	NC_012009.3_cds_XP_002267726.1_57	plastidic aldolase	1197	20	0	95.75	2	P:GO:0006096; F:GO:0004332	P:glycolytic process; F:fructose-bisphosphate aldolase activity	EC:4.1.2.13	Fructose-bisphosphate aldolase
[BLASTED, MAPPED, ANNOTATED]	NC_012012.3_cds_XP_002269677.1_1912	transferring glycosyl	1602	20	0	89.5	9	F:GO:0051753; P:GO:0010192; P:GO:0097502; C:GO:0016021; C:GO:0000139; F:GO:0016760; F:GO:0047259; P:GO:0048359; P:GO:0071555	F:mannan synthase activity; P:mucilage biosynthetic process; P:mannosylation; C:integral component of membrane; C:Golgi membrane; F:cellulose synthase (UDP-forming) activity; F:glucomannan 4-beta-mannosyltransferase activity; P:mucilage metabolic process involved in seed coat development; P:cell wall organization	EC:2.4.1.12; EC:2.4.1.32	Cellulose synthase (UDP-forming); Glucomannan 4-beta-mannosyltransferase
[BLASTED, MAPPED, ANNOTATED]	NC_012024.3_cds_XP_002285895.1_303	disulfide isomerase	1278	20	0	72.1	4	F:GO:0003824; F:GO:0046872; C:GO:0005622; P:GO:0035556	F:catalytic activity; F:metal ion binding; C:intracellular; P:intracellular signal transduction
[BLASTED, MAPPED, ANNOTATED]	NC_012020.3_cds_XP_010660903.1_2208	ADP-ribosylation factor	546	20	4.26519e-133	99.4	14	P:GO:0006471; P:GO:0007264; C:GO:0005794; C:GO:0005774; P:GO:0006886; C:GO:0005886; C:GO:0009536; F:GO:0005215; F:GO:0005525; P:GO:0016192; F:GO:0005507; C:GO:0005829; F:GO:0016004; F:GO:0016787	P:protein ADP-ribosylation; P:small GTPase mediated signal transduction; C:Golgi apparatus; C:vacuolar membrane; P:intracellular protein transport; C:plasma membrane; C:plastid; F:transporter activity; F:GTP binding; P:vesicle-mediated transport; F:copper ion binding; C:cytosol; F:phospholipase activator activity; F:hydrolase activity
[BLASTED, MAPPED, ANNOTATED]	NC_012020.3_cds_NP_001268064.1_1744	chalcone synthase	1361	20	0	95.55	6	P:GO:0009715; C:GO:0016021; P:GO:1901696; F:GO:0016210; P:GO:0009813; C:GO:0034081	P:chalcone biosynthetic process; C:integral component of membrane; P:cannabinoid biosynthetic process; F:naringenin-chalcone synthase activity; P:flavonoid biosynthetic process; C:polyketide synthase complex	EC:2.3.1.74	Naringenin-chalcone synthase
[BLASTED, MAPPED, ANNOTATED]	NC_012022.3_cds_NP_001267994.1_1509	flavanone 3-hydroxylase	1017	20	0	83.15	10	F:GO:0033759; P:GO:0051553; C:GO:0005737; F:GO:0045486; F:GO:0046872; P:GO:0002229; P:GO:0009620; P:GO:0055114; P:GO:0009751; P:GO:0042742	F:flavone synthase activity; P:flavone biosynthetic process; C:cytoplasm; F:naringenin 3-dioxygenase activity; F:metal ion binding; P:defense response to oomycetes; P:response to fungus; P:oxidation-reduction process; P:response to salicylic acid; P:defense response to bacterium	EC:1.14.11; EC:1.14.11.9; EC:1.14.11.22	Acting on paired donors, with incorporation or reduction of molecular oxygen. The oxygen incorporated need not be derived from O(2); Flavanone 3-dioxygenase; Flavone synthase
[BLASTED, MAPPED, ANNOTATED]	NC_012025.3_cds_XP_002265244.1_1843	LEM3 (ligand-effect modulator 3) family	1050	20	0	85.65	9	C:GO:0005789; P:GO:0051301; C:GO:0031902; F:GO:0005515; C:GO:0016021; P:GO:0015914; C:GO:0000139; C:GO:0009543; C:GO:0005886	C:endoplasmic reticulum membrane; P:cell division; C:late endosome membrane; F:protein binding; C:integral component of membrane; P:phospholipid transport; C:Golgi membrane; C:chloroplast thylakoid lumen; C:plasma membrane
[BLASTED, MAPPED, ANNOTATED]	NC_012022.3_cds_XP_002273581.1_1117	beta-carotene hydroxylase	921	20	0	83.7	8	P:GO:0016117; F:GO:0005506; F:GO:0016491; C:GO:0031969; C:GO:0016021; P:GO:0055114; P:GO:0006633; F:GO:0016787	P:carotenoid biosynthetic process; F:iron ion binding; F:oxidoreductase activity; C:chloroplast membrane; C:integral component of membrane; P:oxidation-reduction process; P:fatty acid biosynthetic process; F:hydrolase activity
[BLASTED, MAPPED, ANNOTATED]	NC_012008.3_cds_XP_002276153.1_654	AP2 ERF domain-containing transcription factor	735	20	1.82522e-175	73.1	5	C:GO:0005634; F:GO:0003677; F:GO:0003700; P:GO:0006351; P:GO:0006355	C:nucleus; F:DNA binding; F:transcription factor activity, sequence-specific DNA binding; P:transcription, DNA-templated; P:regulation of transcription, DNA-templated
[BLASTED, MAPPED, ANNOTATED]	NC_012025.3_cds_XP_019072458.1_1283	unnamed protein product	1056	20	0	93.25	5	F:GO:0005506; F:GO:0016705; P:GO:0055114; F:GO:0004497; F:GO:0020037	F:iron ion binding; F:oxidoreductase activity, acting on paired donors, with incorporation or reduction of molecular oxygen; P:oxidation-reduction process; F:monooxygenase activity; F:heme binding
[BLASTED, MAPPED, ANNOTATED]	NC_012025.3_cds_XP_002265455.1_1281	PREDICTED: hypothetical protein isoform 1	1548	20	0	93	5	F:GO:0005506; F:GO:0016705; P:GO:0055114; F:GO:0004497; F:GO:0020037	F:iron ion binding; F:oxidoreductase activity, acting on paired donors, with incorporation or reduction of molecular oxygen; P:oxidation-reduction process; F:monooxygenase activity; F:heme binding
[BLASTED, MAPPED, ANNOTATED]	NC_012019.3_cds_XP_002279163.1_2099	PREDICTED: hypothetical protein	681	20	8.01622e-156	82.85	3	C:GO:0009570; F:GO:0044183; P:GO:0061077	C:chloroplast stroma; F:protein binding involved in protein folding; P:chaperone-mediated protein folding
[BLASTED]	NC_012014.3_cds_XP_002283808.1_669	PREDICTED: hypothetical protein	786	20	0	80
[BLASTED]	NC_012013.3_cds_XP_010652228.1_602	PREDICTED: hypothetical protein	501	7	1.05949e-93	54.57
[BLASTED, MAPPED, ANNOTATED]	NC_012020.3_cds_XP_010660122.1_926	RNA-binding KH domain-containing	1329	20	0	79.05	5	C:GO:0005634; F:GO:0003723; F:GO:0005515; C:GO:0005737; P:GO:0009911	C:nucleus; F:RNA binding; F:protein binding; C:cytoplasm; P:positive regulation of flower development
[BLASTED, MAPPED, ANNOTATED]	NC_012024.3_cds_XP_002283364.1_1428	geranylgeranyl diphosphate synthase	1116	20	0	86.1	9	F:GO:0004337; P:GO:0016117; C:GO:0009507; P:GO:0033386; F:GO:0046872; P:GO:0033384; F:GO:0004161; F:GO:0004311; P:GO:0045337	F:geranyltranstransferase activity; P:carotenoid biosynthetic process; C:chloroplast; P:geranylgeranyl diphosphate biosynthetic process; F:metal ion binding; P:geranyl diphosphate biosynthetic process; F:dimethylallyltranstransferase activity; F:farnesyltranstransferase activity; P:farnesyl diphosphate biosynthetic process	EC:2.5.1.29; EC:2.5.1.10; EC:2.5.1.1	Geranylgeranyl diphosphate synthase; (2E,6E)-farnesyl diphosphate synthase; Dimethylallyltranstransferase
[BLASTED, MAPPED, ANNOTATED]	NC_012017.3_cds_XP_002283473.1_435	glycosyl hydrolase family 17	1485	20	0	88.8	8	P:GO:0005975; P:GO:0071555; C:GO:0005576; C:GO:0009505; P:GO:0006952; F:GO:0042973; C:GO:0046658; F:GO:0030247	P:carbohydrate metabolic process; P:cell wall organization; C:extracellular region; C:plant-type cell wall; P:defense response; F:glucan endo-1,3-beta-D-glucosidase activity; C:anchored component of plasma membrane; F:polysaccharide binding	EC:3.2.1.21; EC:3.2.1.39	Beta-glucosidase; Glucan endo-1,3-beta-D-glucosidase
[BLASTED, MAPPED, ANNOTATED]	NC_012011.3_cds_XP_010650723.1_2127	60S ribosomal L5	906	20	0	93.15	16	P:GO:0008283; F:GO:0008097; C:GO:0005794; C:GO:0022625; C:GO:0005730; P:GO:0000027; C:GO:0005773; P:GO:0009735; P:GO:0009955; C:GO:0005886; P:GO:0009965; P:GO:0006412; P:GO:0006913; C:GO:0009507; F:GO:0003735; P:GO:0010015	P:cell proliferation; F:5S rRNA binding; C:Golgi apparatus; C:cytosolic large ribosomal subunit; C:nucleolus; P:ribosomal large subunit assembly; C:vacuole; P:response to cytokinin; P:adaxial/abaxial pattern specification; C:plasma membrane; P:leaf morphogenesis; P:translation; P:nucleocytoplasmic transport; C:chloroplast; F:structural constituent of ribosome; P:root morphogenesis
[BLASTED, MAPPED, ANNOTATED]	NC_012008.3_cds_XP_002278877.1_1007	hypothetical protein VITISV_016795	669	18	2.9784e-71	71.78	1	C:GO:0005886	C:plasma membrane
[BLASTED, MAPPED, ANNOTATED]	NC_012021.3_cds_XP_003633958.1_1278	polygalacturonase	1440	20	0	86.35	6	P:GO:0005975; C:GO:0005618; C:GO:0016021; F:GO:0004650; P:GO:0071555; C:GO:0005576	P:carbohydrate metabolic process; C:cell wall; C:integral component of membrane; F:polygalacturonase activity; P:cell wall organization; C:extracellular region	EC:3.2.1.15	Polygalacturonase
[BLASTED, MAPPED, ANNOTATED]	NC_012008.3_cds_XP_002280361.1_997	abscisic acid receptor PYR1	645	20	3.17813e-142	86.9	10	C:GO:0005634; F:GO:0004864; P:GO:0009738; F:GO:0042803; P:GO:0043086; P:GO:0080163; C:GO:0005737; F:GO:0010427; F:GO:0004872; C:GO:0005886	C:nucleus; F:protein phosphatase inhibitor activity; P:abscisic acid-activated signaling pathway; F:protein homodimerization activity; P:negative regulation of catalytic activity; P:regulation of protein serine/threonine phosphatase activity; C:cytoplasm; F:abscisic acid binding; F:receptor activity; C:plasma membrane
[BLASTED, MAPPED, ANNOTATED]	NC_012007.3_cds_XP_002274663.1_1437	thioredoxin H	366	20	1.40126e-76	84.2	13	F:GO:0015035; F:GO:0004791; P:GO:0006662; P:GO:0045454; P:GO:0006457; P:GO:0000103; C:GO:0005886; F:GO:0047134; C:GO:0005739; C:GO:0005829; F:GO:0016671; P:GO:0034599; P:GO:0055114	F:protein disulfide oxidoreductase activity; F:thioredoxin-disulfide reductase activity; P:glycerol ether metabolic process; P:cell redox homeostasis; P:protein folding; P:sulfate assimilation; C:plasma membrane; F:protein-disulfide reductase activity; C:mitochondrion; C:cytosol; F:oxidoreductase activity, acting on a sulfur group of donors, disulfide as acceptor; P:cellular response to oxidative…	EC:1.8.1.9; EC:1.8.1.8	Thioredoxin-disulfide reductase; Protein-disulfide reductase
[BLASTED, MAPPED, ANNOTATED]	NC_012020.3_cds_XP_010660603.1_1650	exocyst complex component 7	1959	20	0	70.15	5	C:GO:0070062; F:GO:0005515; C:GO:0005829; P:GO:0006887; C:GO:0000145	C:extracellular exosome; F:protein binding; C:cytosol; P:exocytosis; C:exocyst
[BLASTED, MAPPED, ANNOTATED]	NC_012019.3_cds_XP_019079582.1_461	histone H4	1128	20	6.37379e-48	99.4	15	C:GO:0000788; C:GO:0005794; P:GO:0006352; C:GO:0005730; C:GO:0005774; C:GO:0005886; P:GO:0006334; C:GO:0009579; P:GO:0009414; F:GO:0003677; C:GO:0009507; C:GO:0009506; F:GO:0042393; F:GO:0046982; C:GO:0005829	C:nuclear nucleosome; C:Golgi apparatus; P:DNA-templated transcription, initiation; C:nucleolus; C:vacuolar membrane; C:plasma membrane; P:nucleosome assembly; C:thylakoid; P:response to water deprivation; F:DNA binding; C:chloroplast; C:plasmodesma; F:histone binding; F:protein heterodimerization activity; C:cytosol
[BLASTED, MAPPED, ANNOTATED]	NC_012023.3_cds_XP_003634206.1_320	thaumatin	735	20	3.46242e-172	87.1	4	C:GO:0009506; P:GO:0051707; C:GO:0016020; C:GO:0005576	C:plasmodesma; P:response to other organism; C:membrane; C:extracellular region
[BLASTED, MAPPED, ANNOTATED]	NC_012022.3_cds_XP_002274646.1_1564	rhodanese-like domain containing	702	20	1.00261e-136	89.1	3	C:GO:0009941; P:GO:0007568; C:GO:0009535	C:chloroplast envelope; P:aging; C:chloroplast thylakoid membrane
[BLASTED, MAPPED, ANNOTATED]	NC_012007.3_cds_XP_002263369.1_2208	GEM 5	795	20	0	80.8	5	P:GO:0098755; C:GO:0005737; P:GO:0009793; P:GO:0010029; P:GO:0009845	P:maintenance of seed dormancy by absisic acid; C:cytoplasm; P:embryo development ending in seed dormancy; P:regulation of seed germination; P:seed germination
[BLASTED, MAPPED]	NC_012013.3_cds_XP_003632306.1_152	PREDICTED: hypothetical protein	591	16	2.36586e-114	62.38	4	P:GO:0008150; C:GO:0005634; C:GO:0005739; F:GO:0003674	P:biological_process; C:nucleus; C:mitochondrion; F:molecular_function
[BLASTED, MAPPED, ANNOTATED]	NC_012010.3_cds_XP_003631881.1_1374	60S ribosomal L38	210	20	1.71612e-42	98.45	6	F:GO:0003723; F:GO:0003735; P:GO:0022618; P:GO:0042254; C:GO:0022625; P:GO:0006412	F:RNA binding; F:structural constituent of ribosome; P:ribonucleoprotein complex assembly; P:ribosome biogenesis; C:cytosolic large ribosomal subunit; P:translation
[BLASTED, MAPPED, ANNOTATED]	NC_012023.3_cds_XP_002272267.1_817	hypersensitive-induced response	876	20	0	96.4	10	C:GO:0005634; F:GO:0005524; C:GO:0009506; C:GO:0005829; C:GO:0005794; C:GO:0005774; F:GO:0004674; F:GO:0043424; P:GO:0006468; C:GO:0005886	C:nucleus; F:ATP binding; C:plasmodesma; C:cytosol; C:Golgi apparatus; C:vacuolar membrane; F:protein serine/threonine kinase activity; F:protein histidine kinase binding; P:protein phosphorylation; C:plasma membrane	EC:2.7.11	Transferring phosphorus-containing groups
[BLASTED, MAPPED, ANNOTATED]	NC_012008.3_cds_XP_010660457.1_455	Nucleoporin autopeptidase	3144	20	0	74.25	13	P:GO:0034398; P:GO:1902446; P:GO:0000973; F:GO:0005487; C:GO:0044614; F:GO:0008139; P:GO:0006406; C:GO:0031965; F:GO:0003723; F:GO:0005515; C:GO:0005737; P:GO:0006606; F:GO:0017056	P:telomere tethering at nuclear periphery; P:regulation of shade avoidance; P:posttranscriptional tethering of RNA polymerase II gene DNA at nuclear periphery; F:nucleocytoplasmic transporter activity; C:nuclear pore cytoplasmic filaments; F:nuclear localization sequence binding; P:mRNA export from nucleus; C:nuclear membrane; F:RNA binding; F:protein binding; C:cytoplasm; P:protein import into n…
[BLASTED, MAPPED, ANNOTATED]	NC_012010.3_cds_XP_002268467.1_1789	strictosidine synthase	1152	20	0	87	11	F:GO:0016788; F:GO:0016844; C:GO:0009507; C:GO:0016021; P:GO:0009753; C:GO:0005783; P:GO:0009620; P:GO:0009751; P:GO:0009615; P:GO:0009723; P:GO:0009821	F:hydrolase activity, acting on ester bonds; F:strictosidine synthase activity; C:chloroplast; C:integral component of membrane; P:response to jasmonic acid; C:endoplasmic reticulum; P:response to fungus; P:response to salicylic acid; P:response to virus; P:response to ethylene; P:alkaloid biosynthetic process	EC:4.3.3.2	Strictosidine synthase
[BLASTED, MAPPED, ANNOTATED]	NC_012007.3_cds_XP_002281785.1_473	Zn-dependent hydrolases of the beta-lactamase fold	1023	20	0	73.45	1	C:GO:0009507	C:chloroplast
[BLASTED, MAPPED, ANNOTATED]	NC_012022.3_cds_XP_002281947.1_462	ethylene response factor 4	825	20	8.63689e-130	87.6	5	C:GO:0005634; F:GO:0003677; F:GO:0003700; P:GO:0006351; P:GO:0006355	C:nucleus; F:DNA binding; F:transcription factor activity, sequence-specific DNA binding; P:transcription, DNA-templated; P:regulation of transcription, DNA-templated
[BLASTED, MAPPED, ANNOTATED]	NC_012013.3_cds_XP_002275815.1_631	60S ribosomal L29	189	20	1.37725e-37	91.05	5	F:GO:0003735; P:GO:0002181; P:GO:0042254; C:GO:0022625; C:GO:0005730	F:structural constituent of ribosome; P:cytoplasmic translation; P:ribosome biogenesis; C:cytosolic large ribosomal subunit; C:nucleolus
[BLASTED, MAPPED, ANNOTATED]	NC_012007.3_cds_XP_002263065.1_1158	DNA-directed RNA polymerase II kDa polypeptide	216	20	2.80172e-46	95.85	13	F:GO:0008270; P:GO:0006383; C:GO:0000419; C:GO:0000418; P:GO:0006360; P:GO:0006366; C:GO:0005666; C:GO:0005665; F:GO:0001056; F:GO:0003677; C:GO:0005736; F:GO:0001055; F:GO:0001054	F:zinc ion binding; P:transcription from RNA polymerase III promoter; C:DNA-directed RNA polymerase V complex; C:DNA-directed RNA polymerase IV complex; P:transcription from RNA polymerase I promoter; P:transcription from RNA polymerase II promoter; C:DNA-directed RNA polymerase III complex; C:DNA-directed RNA polymerase II, core complex; F:RNA polymerase III activity; F:DNA binding; C:DNA-direct…	EC:2.7.7.6	DNA-directed RNA polymerase
[BLASTED, MAPPED, ANNOTATED]	NC_012011.3_cds_XP_002272426.1_199	AP2 ERF domain-containing transcription factor	780	20	8.56494e-145	65.7	9	C:GO:0005634; F:GO:0003677; F:GO:0003700; P:GO:0010286; P:GO:0008219; C:GO:0005737; P:GO:0006351; P:GO:0045893; C:GO:0005886	C:nucleus; F:DNA binding; F:transcription factor activity, sequence-specific DNA binding; P:heat acclimation; P:cell death; C:cytoplasm; P:transcription, DNA-templated; P:positive regulation of transcription, DNA-templated; C:plasma membrane
[BLASTED, MAPPED, ANNOTATED]	NC_012008.3_cds_XP_002276319.1_480	MIP NIP subfamily	897	20	0	86	15	C:GO:0016328; F:GO:0015254; P:GO:0009992; P:GO:0015793; F:GO:0015250; F:GO:0080138; P:GO:0080029; C:GO:0009536; C:GO:0005887; P:GO:0006833; P:GO:0046685; P:GO:0035445; P:GO:0015700; F:GO:0015105; F:GO:0015204	C:lateral plasma membrane; F:glycerol channel activity; P:cellular water homeostasis; P:glycerol transport; F:water channel activity; F:borate uptake transmembrane transporter activity; P:cellular response to boron-containing substance levels; C:plastid; C:integral component of plasma membrane; P:water transport; P:response to arsenic-containing substance; P:borate transmembrane transport; P:arse…
[BLASTED, MAPPED, ANNOTATED]	NC_012020.3_cds_XP_002276266.1_2186	glutaredoxin	345	20	1.9979e-78	87.4	11	F:GO:0015035; F:GO:0009055; C:GO:0048046; C:GO:0016021; C:GO:0005829; C:GO:0005794; P:GO:0045454; F:GO:0008794; P:GO:0022900; C:GO:0005773; C:GO:0005886	F:protein disulfide oxidoreductase activity; F:electron carrier activity; C:apoplast; C:integral component of membrane; C:cytosol; C:Golgi apparatus; P:cell redox homeostasis; F:arsenate reductase (glutaredoxin) activity; P:electron transport chain; C:vacuole; C:plasma membrane	EC:1.20.4.1; EC:1.20.4	Arsenate reductase (glutaredoxin); Acting on phosphorus or arsenic in donors
[BLASTED, MAPPED, ANNOTATED]	NC_012010.3_cds_XP_002265925.1_1736	pathogenesis-related thaumatin family	891	20	5.07248e-170	82.7	4	P:GO:0051707; C:GO:0016021; C:GO:0005576; C:GO:0031225	P:response to other organism; C:integral component of membrane; C:extracellular region; C:anchored component of membrane
[BLASTED, MAPPED, ANNOTATED]	NC_012016.3_cds_XP_002265831.2_52	adenosine deaminase	1080	20	0	76.75	6	C:GO:0005829; P:GO:0006154; P:GO:0043103; P:GO:0046103; F:GO:0004000; P:GO:0009168	C:cytosol; P:adenosine catabolic process; P:hypoxanthine salvage; P:inosine biosynthetic process; F:adenosine deaminase activity; P:purine ribonucleoside monophosphate biosynthetic process	EC:3.5.4.4	Adenosine deaminase
[BLASTED, MAPPED, ANNOTATED]	NC_012020.3_cds_XP_002283741.1_2549	Alpha-expansin 5	723	20	2.22872e-163	90.5	6	P:GO:0009826; P:GO:0080022; C:GO:0005618; C:GO:0016020; P:GO:0009664; C:GO:0005576	P:unidimensional cell growth; P:primary root development; C:cell wall; C:membrane; P:plant-type cell wall organization; C:extracellular region
[BLASTED, MAPPED, ANNOTATED]	NC_012016.3_cds_XP_002274769.1_164	peroxidase	1005	20	0	93.75	11	F:GO:0004601; P:GO:0006979; P:GO:0048511; F:GO:0046872; P:GO:0098869; P:GO:0009664; P:GO:0055114; C:GO:0005576; C:GO:0009505; F:GO:0020037; P:GO:0042744	F:peroxidase activity; P:response to oxidative stress; P:rhythmic process; F:metal ion binding; P:cellular oxidant detoxification; P:plant-type cell wall organization; P:oxidation-reduction process; C:extracellular region; C:plant-type cell wall; F:heme binding; P:hydrogen peroxide catabolic process	EC:1.11.1.7	Peroxidase
[BLASTED, MAPPED, ANNOTATED]	NC_012009.3_cds_XP_002272271.1_1017	progesterone 5-beta-reductase	1170	20	0	84.9	4	F:GO:0003854; F:GO:0050662; F:GO:0047787; P:GO:0055114	F:3-beta-hydroxy-delta5-steroid dehydrogenase activity; F:coenzyme binding; F:delta4-3-oxosteroid 5beta-reductase activity; P:oxidation-reduction process	EC:1.1.1.145; EC:1.3.1.3	3-beta-hydroxy-Delta(5)-steroid dehydrogenase; Delta(4)-3-oxosteroid 5-beta-reductase
[BLASTED, MAPPED, ANNOTATED]	NC_012014.3_cds_NP_001268153.1_1962	beta 1-3 glucanase	1038	20	0	87.35	9	P:GO:0005975; P:GO:0009607; C:GO:0005618; P:GO:0006952; C:GO:0005773; F:GO:0042973; F:GO:0008810; C:GO:0046658; F:GO:0030247	P:carbohydrate metabolic process; P:response to biotic stimulus; C:cell wall; P:defense response; C:vacuole; F:glucan endo-1,3-beta-D-glucosidase activity; F:cellulase activity; C:anchored component of plasma membrane; F:polysaccharide binding	EC:3.2.1.21; EC:3.2.1.39; EC:3.2.1.4	Beta-glucosidase; Glucan endo-1,3-beta-D-glucosidase; Cellulase
[BLASTED, MAPPED, ANNOTATED]	NC_012025.3_cds_XP_010644097.1_117	BRASSINAZOLE-RESISTANT 2	981	20	0	80.1	6	C:GO:0005634; F:GO:0003677; F:GO:0003700; P:GO:0006351; P:GO:0006355; P:GO:0009742	C:nucleus; F:DNA binding; F:transcription factor activity, sequence-specific DNA binding; P:transcription, DNA-templated; P:regulation of transcription, DNA-templated; P:brassinosteroid mediated signaling pathway
[BLASTED, MAPPED, ANNOTATED]	NC_012013.3_cds_XP_002275766.1_1895	auxilin-related 2	2850	20	0	89.55	11	C:GO:0005634; F:GO:0003677; P:GO:0006281; P:GO:0090305; F:GO:0005515; F:GO:0004519; C:GO:0005829; C:GO:0031410; C:GO:0005783; C:GO:0005794; C:GO:0005886	C:nucleus; F:DNA binding; P:DNA repair; P:nucleic acid phosphodiester bond hydrolysis; F:protein binding; F:endonuclease activity; C:cytosol; C:cytoplasmic vesicle; C:endoplasmic reticulum; C:Golgi apparatus; C:plasma membrane
[BLASTED, MAPPED, ANNOTATED]	NC_012022.3_cds_XP_003634025.1_471	ethylene response factor 4	795	20	2.62157e-150	80.05	5	C:GO:0005634; F:GO:0003677; F:GO:0003700; P:GO:0006351; P:GO:0006355	C:nucleus; F:DNA binding; F:transcription factor activity, sequence-specific DNA binding; P:transcription, DNA-templated; P:regulation of transcription, DNA-templated
[BLASTED, MAPPED, ANNOTATED]	NC_012020.3_cds_XP_002282329.1_1561	Transmembrane amino acid transporter family	1389	20	0	86.3	9	C:GO:0016021; F:GO:0005275; P:GO:0071369; P:GO:0071732; F:GO:0015171; C:GO:0005774; P:GO:0071281; C:GO:0005886; P:GO:0003333	C:integral component of membrane; F:amine transmembrane transporter activity; P:cellular response to ethylene stimulus; P:cellular response to nitric oxide; F:amino acid transmembrane transporter activity; C:vacuolar membrane; P:cellular response to iron ion; C:plasma membrane; P:amino acid transmembrane transport
[BLASTED, MAPPED, ANNOTATED]	NC_012019.3_cds_XP_010658473.1_729	peroxisomal membrane	1014	20	0	78	11	F:GO:0003735; C:GO:0046861; F:GO:0015297; P:GO:0043132; P:GO:0044375; C:GO:0016021; C:GO:0005774; C:GO:0005743; C:GO:0009514; C:GO:0009536; P:GO:0006412	F:structural constituent of ribosome; C:glyoxysomal membrane; F:antiporter activity; P:NAD transport; P:regulation of peroxisome size; C:integral component of membrane; C:vacuolar membrane; C:mitochondrial inner membrane; C:glyoxysome; C:plastid; P:translation
[BLASTED, MAPPED, ANNOTATED]	NC_012020.3_cds_XP_002283702.1_2544	structural constituent of ribosome	696	20	2.54461e-169	72.8	6	F:GO:0003723; F:GO:0003735; C:GO:0016021; P:GO:0042254; C:GO:0022625; P:GO:0006412	F:RNA binding; F:structural constituent of ribosome; C:integral component of membrane; P:ribosome biogenesis; C:cytosolic large ribosomal subunit; P:translation
[BLASTED, MAPPED, ANNOTATED]	NC_012008.3_cds_XP_002270880.1_237	glycosyl hydrolase family 9	1890	20	0	88.05	5	P:GO:0071555; C:GO:0005576; F:GO:0030246; P:GO:0030245; F:GO:0008810	P:cell wall organization; C:extracellular region; F:carbohydrate binding; P:cellulose catabolic process; F:cellulase activity	EC:3.2.1.4	Cellulase
[BLASTED, MAPPED, ANNOTATED]	NC_012023.3_cds_XP_019082250.1_212	brain 44	288	20	2.32045e-66	93.65	6	P:GO:1902361; C:GO:0009507; C:GO:0031305; C:GO:0005774; F:GO:0050833; C:GO:0005886	P:mitochondrial pyruvate transmembrane transport; C:chloroplast; C:integral component of mitochondrial inner membrane; C:vacuolar membrane; F:pyruvate transmembrane transporter activity; C:plasma membrane
[BLASTED, MAPPED]	NC_012025.3_cds_XP_002270778.1_1447	YELA gb	1257	20	0	61.7	3	P:GO:0008150; C:GO:0005634; F:GO:0003674	P:biological_process; C:nucleus; F:molecular_function
[BLASTED, MAPPED, ANNOTATED]	NC_012023.3_cds_XP_002283068.1_1243	nodulin 3	705	20	2.52381e-168	78.9	8	P:GO:0060918; C:GO:0005887; F:GO:0005515; P:GO:0010930; P:GO:0051260; P:GO:0015757; P:GO:0034219; F:GO:0051119	P:auxin transport; C:integral component of plasma membrane; F:protein binding; P:negative regulation of auxin mediated signaling pathway; P:protein homooligomerization; P:galactose transport; P:carbohydrate transmembrane transport; F:sugar transmembrane transporter activity
[BLASTED, MAPPED, ANNOTATED]	NC_012022.3_cds_XP_002268859.3_1491	60S ribosomal	582	20	1.00411e-124	95.05	4	F:GO:0003735; P:GO:0002181; C:GO:0022625; F:GO:0019843	F:structural constituent of ribosome; P:cytoplasmic translation; C:cytosolic large ribosomal subunit; F:rRNA binding
[BLASTED, MAPPED, ANNOTATED]	NC_012016.3_cds_XP_002276634.1_644	ribosomal S14	453	20	5.60987e-86	98.8	7	P:GO:0000462; F:GO:0003735; F:GO:0048027; C:GO:0022627; P:GO:0000028; F:GO:0070181; P:GO:0006412	P:maturation of SSU-rRNA from tricistronic rRNA transcript (SSU-rRNA, 5.8S rRNA, LSU-rRNA); F:structural constituent of ribosome; F:mRNA 5'-UTR binding; C:cytosolic small ribosomal subunit; P:ribosomal small subunit assembly; F:small ribosomal subunit rRNA binding; P:translation
[BLASTED, MAPPED, ANNOTATED]	NC_012021.3_cds_XP_010661956.1_1021	auxin response factor 9	2106	20	0	72.55	6	C:GO:0005634; F:GO:0005515; P:GO:0006351; P:GO:0006355; F:GO:0043565; P:GO:0009734	C:nucleus; F:protein binding; P:transcription, DNA-templated; P:regulation of transcription, DNA-templated; F:sequence-specific DNA binding; P:auxin-activated signaling pathway
[BLASTED, MAPPED, ANNOTATED]	NC_012010.3_cds_XP_002283203.1_379	cation transport chaC	669	20	1.10835e-165	85.35	8	P:GO:0005975; C:GO:0005737; C:GO:0016021; F:GO:0003839; P:GO:0006751; P:GO:0046686; F:GO:0004553; P:GO:0010288	P:carbohydrate metabolic process; C:cytoplasm; C:integral component of membrane; F:gamma-glutamylcyclotransferase activity; P:glutathione catabolic process; P:response to cadmium ion; F:hydrolase activity, hydrolyzing O-glycosyl compounds; P:response to lead ion	EC:2.3.2.4	Gamma-glutamylcyclotransferase
[BLASTED, MAPPED, ANNOTATED]	NC_012008.3_cds_XP_002272937.2_369	N6-adenosine-methyltransferase 70 kDa	2295	20	0	86.1	8	C:GO:0009507; F:GO:0003723; F:GO:0005515; P:GO:0009793; C:GO:0016607; C:GO:0036396; F:GO:0016422; P:GO:0080009	C:chloroplast; F:RNA binding; F:protein binding; P:embryo development ending in seed dormancy; C:nuclear speck; C:MIS complex; F:mRNA (2'-O-methyladenosine-N6-)-methyltransferase activity; P:mRNA methylation	EC:2.1.1.62	mRNA (2'-O-methyladenosine-N(6)-)-methyltransferase
[BLASTED, MAPPED, ANNOTATED]	NC_012007.3_cds_XP_002266725.1_1908	plastid transcriptionally active7	498	20	7.13662e-108	80.45	11	C:GO:0009508; C:GO:0009507; F:GO:0003700; F:GO:0005515; C:GO:0000427; P:GO:0006355; P:GO:0010027; P:GO:0042793; F:GO:0043565; P:GO:0009416; P:GO:0009658	C:plastid chromosome; C:chloroplast; F:transcription factor activity, sequence-specific DNA binding; F:protein binding; C:plastid-encoded plastid RNA polymerase complex; P:regulation of transcription, DNA-templated; P:thylakoid membrane organization; P:transcription from plastid promoter; F:sequence-specific DNA binding; P:response to light stimulus; P:chloroplast organization
[BLASTED, MAPPED, ANNOTATED]	NC_012017.3_cds_XP_002262946.1_1498	glycolipid transfer	627	20	7.25891e-155	80.1	9	P:GO:0009816; F:GO:0005515; F:GO:0010175; F:GO:0051861; P:GO:0008219; C:GO:0005737; F:GO:0017089; P:GO:0009751; P:GO:0046836	P:defense response to bacterium, incompatible interaction; F:protein binding; F:sphingosine transmembrane transporter activity; F:glycolipid binding; P:cell death; C:cytoplasm; F:glycolipid transporter activity; P:response to salicylic acid; P:glycolipid transport
[BLASTED, MAPPED, ANNOTATED]	NC_012010.3_cds_XP_002284931.1_659	2-oxoglutarate-dependent dioxygenase	951	20	0	68	3	F:GO:0046872; F:GO:0016706; P:GO:0055114	F:metal ion binding; F:oxidoreductase activity, acting on paired donors, with incorporation or reduction of molecular oxygen, 2-oxoglutarate as one donor, and incorporation of one atom each of oxygen into both donors; P:oxidation-reduction process	EC:1.14.11	Acting on paired donors, with incorporation or reduction of molecular oxygen. The oxygen incorporated need not be derived from O(2)
[BLASTED, MAPPED, ANNOTATED]	NC_012024.3_cds_XP_002267868.1_2231	DNAJ heat shock N-terminal domain-containing	1716	20	0	68.1	3	C:GO:0005634; P:GO:0006457; C:GO:0009536	C:nucleus; P:protein folding; C:plastid
[BLASTED, MAPPED, ANNOTATED]	NC_012021.3_cds_XP_002275629.2_534	DNA binding	1398	20	0	72.95	3	C:GO:0009506; P:GO:0009567; F:GO:0046983	C:plasmodesma; P:double fertilization forming a zygote and endosperm; F:protein dimerization activity
[BLASTED, MAPPED, ANNOTATED]	NC_012009.3_cds_XP_010645442.1_524	cellulose synthase	3285	20	0	91.2	6	F:GO:0008270; C:GO:0016021; F:GO:0016760; P:GO:0030244; P:GO:0071555; C:GO:0005886	F:zinc ion binding; C:integral component of membrane; F:cellulose synthase (UDP-forming) activity; P:cellulose biosynthetic process; P:cell wall organization; C:plasma membrane	EC:2.4.1.12	Cellulose synthase (UDP-forming)
[BLASTED, MAPPED, ANNOTATED]	NC_012024.3_cds_XP_002285001.1_1175	D3-type cyclin	1119	20	0	80.35	2	C:GO:0005634; C:GO:0016020	C:nucleus; C:membrane
[BLASTED, MAPPED, ANNOTATED]	NC_012020.3_cds_XP_002277329.1_1740	ribosomal S27	261	20	2.41929e-47	97.15	7	C:GO:0009506; F:GO:0003735; C:GO:0022627; F:GO:0046872; C:GO:0005618; P:GO:0000028; P:GO:0006412	C:plasmodesma; F:structural constituent of ribosome; C:cytosolic small ribosomal subunit; F:metal ion binding; C:cell wall; P:ribosomal small subunit assembly; P:translation
[BLASTED, MAPPED]	NC_012013.3_cds_XP_002274177.2_1931	NAC domain IPR003441	885	20	0	78.65	4	F:GO:0003677; C:GO:0005634; P:GO:0006351; P:GO:0006355	F:DNA binding; C:nucleus; P:transcription, DNA-templated; P:regulation of transcription, DNA-templated
[BLASTED, MAPPED, ANNOTATED]	NC_012015.3_cds_XP_002265016.1_877	adenine phosphoribosyltransferase	579	20	1.0097e-136	90.9	8	P:GO:0044209; F:GO:0015114; F:GO:0003999; C:GO:0005829; P:GO:0006168; C:GO:0005794; C:GO:0005886; P:GO:0035435	P:AMP salvage; F:phosphate ion transmembrane transporter activity; F:adenine phosphoribosyltransferase activity; C:cytosol; P:adenine salvage; C:Golgi apparatus; C:plasma membrane; P:phosphate ion transmembrane transport	EC:2.4.2.7	Adenine phosphoribosyltransferase
[BLASTED, MAPPED, ANNOTATED]	NC_012022.3_cds_XP_003634154.1_1517	Plastid-specific 30S ribosomal chloroplast	897	20	0	85.1	7	C:GO:0009570; F:GO:0003735; C:GO:0009534; C:GO:0016021; C:GO:0005840; F:GO:0019843; P:GO:0006412	C:chloroplast stroma; F:structural constituent of ribosome; C:chloroplast thylakoid; C:integral component of membrane; C:ribosome; F:rRNA binding; P:translation
[BLASTED, MAPPED, ANNOTATED]	NC_012018.3_cds_XP_002282932.1_158	transparent testa 12	1515	20	0	86.75	10	C:GO:0009705; P:GO:0006855; P:GO:0010231; F:GO:0015299; C:GO:0016021; P:GO:1902600; P:GO:0009813; P:GO:0010023; C:GO:0005886; F:GO:0015238	C:plant-type vacuole membrane; P:drug transmembrane transport; P:maintenance of seed dormancy; F:solute:proton antiporter activity; C:integral component of membrane; P:hydrogen ion transmembrane transport; P:flavonoid biosynthetic process; P:proanthocyanidin biosynthetic process; C:plasma membrane; F:drug transmembrane transporter activity
[BLASTED, MAPPED, ANNOTATED]	NC_012012.3_cds_XP_002279036.1_1037	P-loop containing nucleoside triphosphate hydrolase domain and Clp-N motif-containing	3321	20	0	64.5	3	F:GO:0005524; P:GO:0019538; P:GO:1902347	F:ATP binding; P:protein metabolic process; P:response to strigolactone
[BLASTED, MAPPED, ANNOTATED]	NC_012020.3_cds_XP_002270809.1_1891	major facilitator	1776	20	0	86.4	4	C:GO:0005739; C:GO:0016021; C:GO:0005774; C:GO:0005886	C:mitochondrion; C:integral component of membrane; C:vacuolar membrane; C:plasma membrane
[BLASTED, MAPPED, ANNOTATED]	NC_012012.3_cds_XP_019076118.1_221	BRASSINOSTEROID INSENSITIVE 1-associated receptor kinase 1	2385	20	0	75.45	5	F:GO:0005524; C:GO:0016021; F:GO:0004674; P:GO:0006468; C:GO:0005886	F:ATP binding; C:integral component of membrane; F:protein serine/threonine kinase activity; P:protein phosphorylation; C:plasma membrane	EC:2.7.11	Transferring phosphorus-containing groups
[BLASTED, MAPPED, ANNOTATED]	NC_012008.3_cds_XP_010662843.1_1132	fiber Fb38	756	20	1.82872e-162	85.65	5	C:GO:0016021; C:GO:0012505; F:GO:0005496; C:GO:0005576; F:GO:0020037	C:integral component of membrane; C:endomembrane system; F:steroid binding; C:extracellular region; F:heme binding
[BLASTED, MAPPED, ANNOTATED]	NC_012019.3_cds_XP_002267841.1_1533	cysteine ase inhibitor	606	20	1.21981e-146	86.75	4	F:GO:0004869; P:GO:0006508; P:GO:0010951; F:GO:0008233	F:cysteine-type endopeptidase inhibitor activity; P:proteolysis; P:negative regulation of endopeptidase activity; F:peptidase activity
[BLASTED, MAPPED]	NC_012008.3_cds_XP_002267296.2_760	glycine-rich -like	1107	20	0	73.25	1	C:GO:0005886	C:plasma membrane
[BLASTED, MAPPED, ANNOTATED]	NC_012022.3_cds_XP_002271267.1_1084	calcium-dependent lipid-binding domain-containing	861	20	2.32777e-131	79.45	2	F:GO:0016747; C:GO:0016020	F:transferase activity, transferring acyl groups other than amino-acyl groups; C:membrane
[BLASTED, MAPPED, ANNOTATED]	NC_012018.3_cds_XP_002274227.2_660	nitrate transporter	1950	20	0	81	5	P:GO:0006857; C:GO:0016021; F:GO:0015293; C:GO:0005886; P:GO:0042128	P:oligopeptide transport; C:integral component of membrane; F:symporter activity; C:plasma membrane; P:nitrate assimilation
[BLASTED, MAPPED, ANNOTATED]	NC_012022.3_cds_XP_002280097.1_852	CBF4	657	20	2.94813e-125	87.65	5	C:GO:0005634; F:GO:0003677; F:GO:0003700; P:GO:0006351; P:GO:0006355	C:nucleus; F:DNA binding; F:transcription factor activity, sequence-specific DNA binding; P:transcription, DNA-templated; P:regulation of transcription, DNA-templated
[BLASTED, MAPPED, ANNOTATED]	NC_012009.3_cds_XP_002268803.1_1509	gamma-aminobutyrate transaminase subunit precursor isozyme 3	1551	20	0	89.45	27	F:GO:0030170; P:GO:0006020; P:GO:0009651; P:GO:0010183; P:GO:0009450; P:GO:0006541; C:GO:0005794; P:GO:0006540; C:GO:0005774; F:GO:0003992; P:GO:0048364; P:GO:0006979; C:GO:0009507; P:GO:0048367; P:GO:0019484; C:GO:0005829; F:GO:0050897; F:GO:0008270; F:GO:0042802; P:GO:0010033; P:GO:0010154; F:GO:0034387; P:GO:0009860; P:GO:0046686; P:GO:0005985; P:GO:0009865; C:GO:0005739	F:pyridoxal phosphate binding; P:inositol metabolic process; P:response to salt stress; P:pollen tube guidance; P:gamma-aminobutyric acid catabolic process; P:glutamine metabolic process; C:Golgi apparatus; P:glutamate decarboxylation to succinate; C:vacuolar membrane; F:N2-acetyl-L-ornithine:2-oxoglutarate 5-aminotransferase activity; P:root development; P:response to oxidative stress; C:chlorop…	EC:2.6.1.11; EC:2.6.1.19	Acetylornithine transaminase; 4-aminobutyrate--2-oxoglutarate transaminase
[BLASTED, MAPPED, ANNOTATED]	NC_012009.3_cds_XP_002275973.1_1144	alpha tubulin 1	1353	20	0	99.05	6	F:GO:0005525; C:GO:0005737; F:GO:0003924; F:GO:0005200; C:GO:0005874; P:GO:0007017	F:GTP binding; C:cytoplasm; F:GTPase activity; F:structural constituent of cytoskeleton; C:microtubule; P:microtubule-based process	EC:3.6.1.15	Nucleoside-triphosphate phosphatase
[BLASTED, MAPPED, ANNOTATED]	NC_012017.3_cds_XP_010656642.2_1223	S-adenosylmethionine decarboxylase	1164	20	0	76.25	4	P:GO:0008295; C:GO:0005829; P:GO:0006597; F:GO:0004014	P:spermidine biosynthetic process; C:cytosol; P:spermine biosynthetic process; F:adenosylmethionine decarboxylase activity	EC:4.1.1.50	Adenosylmethionine decarboxylase
[BLASTED, MAPPED, ANNOTATED]	NC_012008.3_cds_XP_010659305.1_250	Pleckstrin homology (PH) domain-containing	1401	20	0	92.25	15	F:GO:0008270; P:GO:0006241; P:GO:0006183; C:GO:0005794; C:GO:0009543; P:GO:0006165; F:GO:0004550; C:GO:0005743; C:GO:0005634; F:GO:0005524; P:GO:0006979; C:GO:0005758; P:GO:0006228; C:GO:0005829; F:GO:0050897	F:zinc ion binding; P:CTP biosynthetic process; P:GTP biosynthetic process; C:Golgi apparatus; C:chloroplast thylakoid lumen; P:nucleoside diphosphate phosphorylation; F:nucleoside diphosphate kinase activity; C:mitochondrial inner membrane; C:nucleus; F:ATP binding; P:response to oxidative stress; C:mitochondrial intermembrane space; P:UTP biosynthetic process; C:cytosol; F:cobalt ion binding	EC:2.7.4.6	Nucleoside-diphosphate kinase
[BLASTED, MAPPED, ANNOTATED]	NC_012009.3_cds_XP_002282206.1_424	ankyrin repeat domain	1122	20	0	78.45	9	C:GO:0009570; F:GO:0042802; C:GO:0080085; F:GO:0046872; C:GO:0009941; P:GO:0009644; P:GO:0045038; C:GO:0005786; C:GO:0009535	C:chloroplast stroma; F:identical protein binding; C:signal recognition particle, chloroplast targeting; F:metal ion binding; C:chloroplast envelope; P:response to high light intensity; P:protein import into chloroplast thylakoid membrane; C:signal recognition particle, endoplasmic reticulum targeting; C:chloroplast thylakoid membrane
[BLASTED, MAPPED, ANNOTATED]	NC_012022.3_cds_XP_002271523.2_1551	homeobox-leucine zipper ATHB-12	681	20	3.47728e-134	65.75	8	C:GO:0005634; F:GO:0003700; P:GO:0009737; P:GO:0009651; P:GO:0045893; F:GO:0043565; P:GO:0009615; P:GO:0009414	C:nucleus; F:transcription factor activity, sequence-specific DNA binding; P:response to abscisic acid; P:response to salt stress; P:positive regulation of transcription, DNA-templated; F:sequence-specific DNA binding; P:response to virus; P:response to water deprivation
[BLASTED, MAPPED, ANNOTATED]	NC_012022.3_cds_XP_002272435.1_1081	Anthranilate N-benzoyltransferase	1338	20	0	81.2	6	P:GO:0010143; P:GO:0051179; C:GO:0005737; P:GO:0009793; F:GO:0047672; P:GO:0010090	P:cutin biosynthetic process; P:localization; C:cytoplasm; P:embryo development ending in seed dormancy; F:anthranilate N-benzoyltransferase activity; P:trichome morphogenesis	EC:2.3.1.144	Anthranilate N-benzoyltransferase
[BLASTED, MAPPED, ANNOTATED]	NC_012020.3_cds_XP_002273273.2_708	Nucleolar expressed	1722	20	0	93.8	7	C:GO:0031428; C:GO:0032040; F:GO:0003677; P:GO:0000154; F:GO:0030515; C:GO:0016020; C:GO:0009536	C:box C/D snoRNP complex; C:small-subunit processome; F:DNA binding; P:rRNA modification; F:snoRNA binding; C:membrane; C:plastid
[BLASTED, MAPPED, ANNOTATED]	NC_012010.3_cds_XP_010648868.2_1080	acyl:coa ligase acetate-coa synthetase	1650	20	0	84.45	5	C:GO:0005777; C:GO:0009507; F:GO:0008756; P:GO:0006631; P:GO:0006511	C:peroxisome; C:chloroplast; F:o-succinylbenzoate-CoA ligase activity; P:fatty acid metabolic process; P:ubiquitin-dependent protein catabolic process	EC:6.2.1.26	o-succinylbenzoate--CoA ligase
[BLASTED, MAPPED, ANNOTATED]	NC_012008.3_cds_XP_002282988.1_636	AChain Resolution Of The Structure Of The Allergenic And Antifungal Banana Fruit Thaumatin-Like At	678	20	1.66419e-149	90.9	4	F:GO:0005515; P:GO:0031640; C:GO:0005576; P:GO:0050832	F:protein binding; P:killing of cells of other organism; C:extracellular region; P:defense response to fungus
[BLASTED, MAPPED, ANNOTATED]	NC_012012.3_cds_XP_002284063.1_734	heat shock	1959	20	0	98.3	3	F:GO:0005524; F:GO:0032440; P:GO:0055114	F:ATP binding; F:2-alkenal reductase [NAD(P)] activity; P:oxidation-reduction process	EC:1.3.1.74	2-alkenal reductase (NAD(P)(+))
[BLASTED, MAPPED, ANNOTATED]	NC_012013.3_cds_XP_010652109.1_270	Speckle-type POZ	1209	20	0	88.8	5	C:GO:0005634; P:GO:0071472; F:GO:0042802; P:GO:0042631; P:GO:0016567	C:nucleus; P:cellular response to salt stress; F:identical protein binding; P:cellular response to water deprivation; P:protein ubiquitination
[BLASTED, MAPPED, ANNOTATED]	NC_012017.3_cds_XP_002262697.1_1506	60S ribosomal L7-4	738	20	1.09755e-148	93.8	10	P:GO:0000463; C:GO:0009507; F:GO:0003735; P:GO:0002181; C:GO:0005618; F:GO:0003729; C:GO:0005794; C:GO:0022625; C:GO:0005774; C:GO:0005886	P:maturation of LSU-rRNA from tricistronic rRNA transcript (SSU-rRNA, 5.8S rRNA, LSU-rRNA); C:chloroplast; F:structural constituent of ribosome; P:cytoplasmic translation; C:cell wall; F:mRNA binding; C:Golgi apparatus; C:cytosolic large ribosomal subunit; C:vacuolar membrane; C:plasma membrane
[BLASTED, MAPPED, ANNOTATED]	NC_012009.3_cds_XP_002284806.1_806	cytochrome P450	1584	20	0	81.45	6	F:GO:0005506; P:GO:0044550; C:GO:0016021; F:GO:0016709; P:GO:0055114; F:GO:0020037	F:iron ion binding; P:secondary metabolite biosynthetic process; C:integral component of membrane; F:oxidoreductase activity, acting on paired donors, with incorporation or reduction of molecular oxygen, NAD(P)H as one donor, and incorporation of one atom of oxygen; P:oxidation-reduction process; F:heme binding	EC:1.14.13	Acting on paired donors, with incorporation or reduction of molecular oxygen. The oxygen incorporated need not be derived from O(2)
[BLASTED, MAPPED, ANNOTATED]	NC_012014.3_cds_XP_003632654.1_1443	PREDICTED: hypothetical protein	702	12	8.89614e-141	55.33	1	C:GO:0016021	C:integral component of membrane
[BLASTED, MAPPED, ANNOTATED]	NC_012024.3_cds_XP_002271285.1_2653	At1g59610 T30E16_17	2796	20	0	89.4	20	C:GO:0000139; F:GO:0008289; P:GO:0048766; C:GO:0045334; C:GO:0005774; C:GO:0009504; C:GO:0005886; C:GO:0005874; C:GO:0009524; F:GO:0008017; P:GO:0000266; P:GO:0006896; F:GO:0005525; P:GO:0072583; C:GO:0009506; P:GO:0009737; F:GO:0003924; C:GO:0005829; F:GO:0030276; P:GO:2000114	C:Golgi membrane; F:lipid binding; P:root hair initiation; C:clathrin-coated endocytic vesicle; C:vacuolar membrane; C:cell plate; C:plasma membrane; C:microtubule; C:phragmoplast; F:microtubule binding; P:mitochondrial fission; P:Golgi to vacuole transport; F:GTP binding; P:clathrin-dependent endocytosis; C:plasmodesma; P:response to abscisic acid; F:GTPase activity; C:cytosol; F:clathrin bindin…	EC:3.6.1.15	Nucleoside-triphosphate phosphatase
[BLASTED, MAPPED, ANNOTATED]	NC_012020.3_cds_XP_002275276.3_2305	metal ion binding	675	20	1.24617e-137	80.85	6	C:GO:0009570; F:GO:0046872; C:GO:0009941; P:GO:0030001; P:GO:0009735; C:GO:0009535	C:chloroplast stroma; F:metal ion binding; C:chloroplast envelope; P:metal ion transport; P:response to cytokinin; C:chloroplast thylakoid membrane
[BLASTED, MAPPED, ANNOTATED]	NC_012011.3_cds_XP_002285313.1_1157	60S ribosomal	405	20	1.75312e-92	95.65	4	F:GO:0003735; P:GO:0042273; C:GO:0022625; P:GO:0006412	F:structural constituent of ribosome; P:ribosomal large subunit biogenesis; C:cytosolic large ribosomal subunit; P:translation
[BLASTED, MAPPED, ANNOTATED]	NC_012013.3_cds_XP_002269127.1_365	TRANSPORT INHIBITOR RESPONSE 1	1731	20	0	88.95	18	P:GO:0010152; F:GO:0010011; F:GO:0038198; F:GO:0000822; C:GO:0043224; P:GO:0009873; P:GO:0045014; P:GO:0048589; P:GO:0006952; P:GO:0007049; P:GO:0009734; P:GO:0006511; F:GO:0004842; F:GO:0005515; P:GO:0048443; P:GO:0016036; P:GO:0010311; P:GO:0016567	P:pollen maturation; F:auxin binding; F:auxin receptor activity; F:inositol hexakisphosphate binding; C:nuclear SCF ubiquitin ligase complex; P:ethylene-activated signaling pathway; P:negative regulation of transcription by glucose; P:developmental growth; P:defense response; P:cell cycle; P:auxin-activated signaling pathway; P:ubiquitin-dependent protein catabolic process; F:ubiquitin-protein tr…
[BLASTED, MAPPED, ANNOTATED]	NC_012025.3_cds_XP_003634751.1_1307	glutathione S-transferase	660	20	3.08068e-149	94.95	4	P:GO:0009407; C:GO:0005737; P:GO:0006749; F:GO:0004364	P:toxin catabolic process; C:cytoplasm; P:glutathione metabolic process; F:glutathione transferase activity	EC:2.5.1.18	Glutathione transferase
[BLASTED, MAPPED, ANNOTATED]	NC_012015.3_cds_XP_002263564.1_1412	PREDICTED: hypothetical protein	537	20	4.66694e-107	71.35	1	C:GO:0016021	C:integral component of membrane
[BLASTED, MAPPED, ANNOTATED]	NC_012024.3_cds_XP_003634513.1_2167	At1g18740 F6A14_15	1164	20	0	77.6	5	C:GO:0005634; C:GO:0009507; C:GO:0016021; C:GO:0005829; P:GO:0009555	C:nucleus; C:chloroplast; C:integral component of membrane; C:cytosol; P:pollen development
[BLASTED, MAPPED, ANNOTATED]	NC_012014.3_cds_XP_010653847.1_2120	40S ribosomal S28	198	20	1.19455e-28	96.4	4	P:GO:0006407; F:GO:0003735; C:GO:0022627; P:GO:0006412	P:rRNA export from nucleus; F:structural constituent of ribosome; C:cytosolic small ribosomal subunit; P:translation
[BLASTED, MAPPED, ANNOTATED]	NC_012013.3_cds_XP_002275697.1_245	dienelactone hydrolase family	828	20	0	84.35	6	C:GO:0005634; P:GO:0009651; C:GO:0048046; F:GO:0008806; C:GO:0005829; C:GO:0005886	C:nucleus; P:response to salt stress; C:apoplast; F:carboxymethylenebutenolidase activity; C:cytosol; C:plasma membrane	EC:3.1.1.45; EC:3.1.1.1	Carboxymethylenebutenolidase; Carboxylesterase
[BLASTED, MAPPED, ANNOTATED]	NC_012012.3_cds_XP_002285084.2_506	beta-galactosidase 8	2541	20	0	86	7	P:GO:0005975; C:GO:0005618; C:GO:0048046; C:GO:0016021; F:GO:0030246; C:GO:0005773; F:GO:0004565	P:carbohydrate metabolic process; C:cell wall; C:apoplast; C:integral component of membrane; F:carbohydrate binding; C:vacuole; F:beta-galactosidase activity	EC:3.2.1.23	Beta-galactosidase
[BLASTED, MAPPED, ANNOTATED]	NC_012007.3_cds_XP_010653274.1_1299	PREDICTED: hypothetical protein	216	14	3.33582e-27	76.93	1	F:GO:0046983	F:protein dimerization activity
[BLASTED, MAPPED, ANNOTATED]	NC_012012.3_cds_XP_002284305.1_703	histone H2A	450	20	1.00338e-56	99.2	9	C:GO:0000792; F:GO:0003677; P:GO:0070828; C:GO:0000790; F:GO:0046982; F:GO:0003682; P:GO:0006342; C:GO:0000775; C:GO:0000786	C:heterochromatin; F:DNA binding; P:heterochromatin organization; C:nuclear chromatin; F:protein heterodimerization activity; F:chromatin binding; P:chromatin silencing; C:chromosome, centromeric region; C:nucleosome
[BLASTED, MAPPED, ANNOTATED]	NC_012007.3_cds_XP_002284729.1_817	phosphoglucomutase	1752	20	0	93.25	18	C:GO:0009570; P:GO:0009590; P:GO:0048229; P:GO:0005992; P:GO:0046686; P:GO:0006006; C:GO:0005886; P:GO:0006874; F:GO:0000287; C:GO:0005634; F:GO:0004614; P:GO:0005978; P:GO:0019252; C:GO:0010319; C:GO:0048046; P:GO:0019388; C:GO:0005829; P:GO:0019255	C:chloroplast stroma; P:detection of gravity; P:gametophyte development; P:trehalose biosynthetic process; P:response to cadmium ion; P:glucose metabolic process; C:plasma membrane; P:cellular calcium ion homeostasis; F:magnesium ion binding; C:nucleus; F:phosphoglucomutase activity; P:glycogen biosynthetic process; P:starch biosynthetic process; C:stromule; C:apoplast; P:galactose catabolic proc…	EC:5.4.2.2	Phosphoglucomutase (alpha-D-glucose-1,6-bisphosphate-dependent)
[BLASTED, MAPPED, ANNOTATED]	NC_012017.3_cds_XP_002285181.1_811	PREDICTED: hypothetical protein	627	20	3.40629e-128	83.9	2	C:GO:0016021; C:GO:0009536	C:integral component of membrane; C:plastid
[BLASTED, MAPPED, ANNOTATED]	NC_012022.3_cds_XP_002274807.1_1565	major facilitator	1383	20	0	93.85	8	C:GO:0005802; C:GO:0009507; C:GO:0005768; F:GO:0015098; C:GO:0016021; C:GO:0005774; C:GO:0005886; P:GO:0015689	C:trans-Golgi network; C:chloroplast; C:endosome; F:molybdate ion transmembrane transporter activity; C:integral component of membrane; C:vacuolar membrane; C:plasma membrane; P:molybdate ion transport
[BLASTED, MAPPED, ANNOTATED]	NC_012007.3_cds_XP_002270485.1_1128	glucan water dikinase	4413	20	0	81.4	13	C:GO:0009570; C:GO:0009941; P:GO:0009610; P:GO:0009631; P:GO:0005983; F:GO:0004673; F:GO:0005524; F:GO:0050521; F:GO:0005515; F:GO:0046872; C:GO:0005739; C:GO:0016020; P:GO:0018106	C:chloroplast stroma; C:chloroplast envelope; P:response to symbiotic fungus; P:cold acclimation; P:starch catabolic process; F:protein histidine kinase activity; F:ATP binding; F:alpha-glucan, water dikinase activity; F:protein binding; F:metal ion binding; C:mitochondrion; C:membrane; P:peptidyl-histidine phosphorylation	EC:2.7.13.3; EC:2.7.9.4	Histidine kinase; Alpha-glucan, water dikinase
[BLASTED, MAPPED, ANNOTATED]	NC_012013.3_cds_XP_002284310.1_1477	formamidase	1356	20	0	93.9	2	F:GO:0004328; C:GO:0005773	F:formamidase activity; C:vacuole	EC:3.5.1.49	Formamidase
[BLASTED, MAPPED, ANNOTATED]	NC_012021.3_cds_NP_001267949.1_1339	aquaporin	861	20	0	96.9	9	C:GO:0005887; P:GO:0006833; C:GO:0009506; F:GO:0015254; P:GO:0009992; P:GO:0015793; P:GO:0034220; F:GO:0015250; C:GO:0005773	C:integral component of plasma membrane; P:water transport; C:plasmodesma; F:glycerol channel activity; P:cellular water homeostasis; P:glycerol transport; P:ion transmembrane transport; F:water channel activity; C:vacuole
[BLASTED, MAPPED, ANNOTATED]	NC_012014.3_cds_XP_002270606.1_308	beta-Ig-H3 domain-containing	1401	20	0	84.7	4	C:GO:0016021; P:GO:0007155; C:GO:0005576; C:GO:0005773	C:integral component of membrane; P:cell adhesion; C:extracellular region; C:vacuole
[BLASTED, MAPPED, ANNOTATED]	NC_012022.3_cds_XP_002273341.2_1127	metal ion binding	396	20	5.93225e-49	78.05	4	P:GO:0046916; F:GO:0046914; C:GO:0005737; P:GO:0030001	P:cellular transition metal ion homeostasis; F:transition metal ion binding; C:cytoplasm; P:metal ion transport
[BLASTED, MAPPED, ANNOTATED]	NC_012012.3_cds_XP_002285716.2_82	cytokinin riboside 5 -monophosphate phosphoribohydrolase LOG8	618	20	4.06982e-140	87.3	11	P:GO:0009691; C:GO:0005634; F:GO:0042803; F:GO:0070694; F:GO:0017065; F:GO:0016829; C:GO:0005829; F:GO:0000701; F:GO:0070636; F:GO:0043733; F:GO:0070635	P:cytokinin biosynthetic process; C:nucleus; F:protein homodimerization activity; F:deoxyribonucleoside 5'-monophosphate N-glycosidase activity; F:single-strand selective uracil DNA N-glycosylase activity; F:lyase activity; C:cytosol; F:purine-specific mismatch base pair DNA N-glycosylase activity; F:nicotinic acid riboside hydrolase activity; F:DNA-3-methylbase glycosylase activity; F:nicotinami…	EC:3.2.2.21	DNA-3-methyladenine glycosylase II
[BLASTED, MAPPED, ANNOTATED]	NC_012007.3_cds_XP_010650490.1_1114	RING U-box domain-containing	489	20	3.18191e-81	60.1	1	C:GO:0016021	C:integral component of membrane
[BLASTED, MAPPED, ANNOTATED]	NC_012018.3_cds_XP_002268250.1_1073	PREDICTED: hypothetical protein	357	20	3.76836e-48	89.3	2	C:GO:0009534; C:GO:0016021	C:chloroplast thylakoid; C:integral component of membrane
[BLASTED, MAPPED, ANNOTATED]	NC_012007.3_cds_XP_010663487.1_628	amino acid transporter	1569	20	0	88.65	13	P:GO:0089711; F:GO:0015189; F:GO:0015297; F:GO:0015185; P:GO:1903401; F:GO:0015181; F:GO:0015180; P:GO:1903826; F:GO:0005313; C:GO:0005887; C:GO:0031966; P:GO:0015808; P:GO:0015812	P:L-glutamate transmembrane transport; F:L-lysine transmembrane transporter activity; F:antiporter activity; F:gamma-aminobutyric acid transmembrane transporter activity; P:L-lysine transmembrane transport; F:arginine transmembrane transporter activity; F:L-alanine transmembrane transporter activity; P:arginine transmembrane transport; F:L-glutamate transmembrane transporter activity; C:integral …
[BLASTED, MAPPED, ANNOTATED]	NC_012020.3_cds_XP_002282509.1_1544	CONSTANS 1	1176	20	0	80.05	4	C:GO:0005634; F:GO:0008270; P:GO:0009909; P:GO:0009416	C:nucleus; F:zinc ion binding; P:regulation of flower development; P:response to light stimulus
[BLASTED, MAPPED, ANNOTATED]	NC_012012.3_cds_XP_010651514.2_1652	lateral root primordium	1278	20	9.76536e-178	69.05	3	P:GO:0048364; F:GO:0042803; P:GO:0009733	P:root development; F:protein homodimerization activity; P:response to auxin
[BLASTED, MAPPED, ANNOTATED]	NC_012010.3_cds_XP_002283293.2_913	chorismate mutase	747	20	4.03289e-174	78.9	5	F:GO:0004106; C:GO:0009507; P:GO:0009073; C:GO:0005829; P:GO:0046417	F:chorismate mutase activity; C:chloroplast; P:aromatic amino acid family biosynthetic process; C:cytosol; P:chorismate metabolic process	EC:5.4.99.5	Chorismate mutase
[BLASTED, MAPPED, ANNOTATED]	NC_012020.3_cds_XP_002284763.1_457	peroxisomal membrane	969	20	0	87.5	15	P:GO:0055085; F:GO:0015297; P:GO:0080024; P:GO:0090351; C:GO:0005743; F:GO:0005347; P:GO:0006412; C:GO:0005778; P:GO:0006635; F:GO:0003735; P:GO:0006839; C:GO:0016021; P:GO:0015867; F:GO:0015217; P:GO:0015866	P:transmembrane transport; F:antiporter activity; P:indolebutyric acid metabolic process; P:seedling development; C:mitochondrial inner membrane; F:ATP transmembrane transporter activity; P:translation; C:peroxisomal membrane; P:fatty acid beta-oxidation; F:structural constituent of ribosome; P:mitochondrial transport; C:integral component of membrane; P:ATP transport; F:ADP transmembrane transpo…
[BLASTED, MAPPED, ANNOTATED]	NC_012014.3_cds_XP_002280591.1_1442	NDR1 HIN1-Like 3	681	20	3.68412e-136	70.1	11	P:GO:0009816; C:GO:0009507; C:GO:0009506; P:GO:0010150; C:GO:0016021; P:GO:0009611; P:GO:0051607; C:GO:0005794; P:GO:0009751; C:GO:0005774; C:GO:0005886	P:defense response to bacterium, incompatible interaction; C:chloroplast; C:plasmodesma; P:leaf senescence; C:integral component of membrane; P:response to wounding; P:defense response to virus; C:Golgi apparatus; P:response to salicylic acid; C:vacuolar membrane; C:plasma membrane
[BLASTED, MAPPED, ANNOTATED]	NC_012020.3_cds_XP_010660119.1_933	ethylene-responsive element binding factor	516	20	1.29961e-102	78.5	7	C:GO:0005634; F:GO:0003677; F:GO:0003700; F:GO:0003899; F:GO:0032549; P:GO:0006351; P:GO:0006355	C:nucleus; F:DNA binding; F:transcription factor activity, sequence-specific DNA binding; F:DNA-directed 5'-3' RNA polymerase activity; F:ribonucleoside binding; P:transcription, DNA-templated; P:regulation of transcription, DNA-templated	EC:2.7.7.6	DNA-directed RNA polymerase
[BLASTED, MAPPED, ANNOTATED]	NC_012009.3_cds_NP_001267957.1_251	plasma membrane intrinsic	840	20	0	96	14	F:GO:0015254; P:GO:0009992; P:GO:0015793; P:GO:0034220; F:GO:0015250; C:GO:0005773; C:GO:0046658; C:GO:0005634; C:GO:0005887; P:GO:0006833; C:GO:0009506; F:GO:0005515; P:GO:0009737; F:GO:0003729	F:glycerol channel activity; P:cellular water homeostasis; P:glycerol transport; P:ion transmembrane transport; F:water channel activity; C:vacuole; C:anchored component of plasma membrane; C:nucleus; C:integral component of plasma membrane; P:water transport; C:plasmodesma; F:protein binding; P:response to abscisic acid; F:mRNA binding
[BLASTED, MAPPED, ANNOTATED]	NC_012013.3_cds_XP_002278202.1_1849	ribonucleotide reductase	2427	20	0	94.7	8	F:GO:0005524; F:GO:0004748; P:GO:0006260; P:GO:0009263; P:GO:0009202; P:GO:0046686; P:GO:0055114; C:GO:0005971	F:ATP binding; F:ribonucleoside-diphosphate reductase activity, thioredoxin disulfide as acceptor; P:DNA replication; P:deoxyribonucleotide biosynthetic process; P:deoxyribonucleoside triphosphate biosynthetic process; P:response to cadmium ion; P:oxidation-reduction process; C:ribonucleoside-diphosphate reductase complex	EC:1.17.4; EC:1.17.4.1	Acting on CH or CH(2) groups; Ribonucleoside-diphosphate reductase
[BLASTED, MAPPED, ANNOTATED]	NC_012023.3_cds_XP_010663794.1_53	ATP-dependent clp protease	2772	20	0	94.05	15	C:GO:0009570; P:GO:0010380; F:GO:0004176; P:GO:0045037; P:GO:0009658; P:GO:0009735; C:GO:0009535; F:GO:0003677; F:GO:0005524; F:GO:0005515; C:GO:0005618; C:GO:0005739; P:GO:0006508; C:GO:0005829; C:GO:0031897	C:chloroplast stroma; P:regulation of chlorophyll biosynthetic process; F:ATP-dependent peptidase activity; P:protein import into chloroplast stroma; P:chloroplast organization; P:response to cytokinin; C:chloroplast thylakoid membrane; F:DNA binding; F:ATP binding; F:protein binding; C:cell wall; C:mitochondrion; P:proteolysis; C:cytosol; C:Tic complex	EC:3.6.1.3; EC:3.6.1.15	Adenosinetriphosphatase; Nucleoside-triphosphate phosphatase
[BLASTED, MAPPED, ANNOTATED]	NC_012008.3_cds_XP_002280048.1_394	homeobox-leucine zipper ATHB-12	579	20	2.66645e-139	66.2	8	C:GO:0005634; F:GO:0003700; P:GO:0009737; P:GO:0009651; P:GO:0045893; F:GO:0043565; P:GO:0009615; P:GO:0009414	C:nucleus; F:transcription factor activity, sequence-specific DNA binding; P:response to abscisic acid; P:response to salt stress; P:positive regulation of transcription, DNA-templated; F:sequence-specific DNA binding; P:response to virus; P:response to water deprivation
[BLASTED, MAPPED, ANNOTATED]	NC_012020.3_cds_XP_002277583.1_824	pollen specific	1062	20	0	84.55	1	C:GO:0016021	C:integral component of membrane
[BLASTED, MAPPED, ANNOTATED]	NC_012024.3_cds_XP_002285260.1_1108	zinc finger	702	20	4.81387e-140	67.55	7	C:GO:0005634; F:GO:0003700; F:GO:0046872; F:GO:0044212; P:GO:0006355; F:GO:0043565; P:GO:0010200	C:nucleus; F:transcription factor activity, sequence-specific DNA binding; F:metal ion binding; F:transcription regulatory region DNA binding; P:regulation of transcription, DNA-templated; F:sequence-specific DNA binding; P:response to chitin
[BLASTED, MAPPED, ANNOTATED]	NC_012012.3_cds_NP_001268056.1_479	plasma membrane intrinsic	843	20	0	92.35	9	C:GO:0005887; P:GO:0006833; C:GO:0009506; F:GO:0015254; P:GO:0009992; P:GO:0015793; P:GO:0034220; F:GO:0015250; C:GO:0005773	C:integral component of plasma membrane; P:water transport; C:plasmodesma; F:glycerol channel activity; P:cellular water homeostasis; P:glycerol transport; P:ion transmembrane transport; F:water channel activity; C:vacuole
[BLASTED, MAPPED, ANNOTATED]	NC_012025.3_cds_XP_002285146.1_305	ethylene response factor 3	663	20	1.3287e-107	67.3	11	F:GO:0003700; C:GO:0016604; F:GO:0005515; P:GO:0009737; P:GO:0045892; P:GO:0006351; P:GO:0009864; P:GO:0010105; F:GO:0043565; P:GO:0010200; P:GO:0009723	F:transcription factor activity, sequence-specific DNA binding; C:nuclear body; F:protein binding; P:response to abscisic acid; P:negative regulation of transcription, DNA-templated; P:transcription, DNA-templated; P:induced systemic resistance, jasmonic acid mediated signaling pathway; P:negative regulation of ethylene-activated signaling pathway; F:sequence-specific DNA binding; P:response to c…
[BLASTED, MAPPED, ANNOTATED]	NC_012016.3_cds_XP_002270791.1_1278	alpha-galactosidase alpha-n-	1227	20	0	85.85	10	P:GO:0016139; F:GO:0016757; C:GO:0005737; F:GO:0052692; C:GO:0048046; C:GO:0016021; P:GO:0046477; P:GO:0009311; P:GO:0071555; C:GO:0009505	P:glycoside catabolic process; F:transferase activity, transferring glycosyl groups; C:cytoplasm; F:raffinose alpha-galactosidase activity; C:apoplast; C:integral component of membrane; P:glycosylceramide catabolic process; P:oligosaccharide metabolic process; P:cell wall organization; C:plant-type cell wall	EC:3.2.1.22	Alpha-galactosidase
[BLASTED, MAPPED, ANNOTATED]	NC_012016.3_cds_XP_003632943.1_139	adenylyl-sulfate reductase	1383	20	0	87.9	11	C:GO:0009570; P:GO:0019419; F:GO:0004604; F:GO:0046872; C:GO:0009534; P:GO:0019344; F:GO:0009973; F:GO:0033741; P:GO:0045454; F:GO:0051539; P:GO:0000103	C:chloroplast stroma; P:sulfate reduction; F:phosphoadenylyl-sulfate reductase (thioredoxin) activity; F:metal ion binding; C:chloroplast thylakoid; P:cysteine biosynthetic process; F:adenylyl-sulfate reductase activity; F:adenylyl-sulfate reductase (glutathione) activity; P:cell redox homeostasis; F:4 iron, 4 sulfur cluster binding; P:sulfate assimilation	EC:1.8.4.9; EC:1.8.99.2; EC:1.8.4.8	Adenylyl-sulfate reductase (glutathione); Adenylyl-sulfate reductase; Phosphoadenylyl-sulfate reductase (thioredoxin)
[BLASTED, MAPPED, ANNOTATED]	NC_012013.3_cds_XP_002276109.2_1772	AT5g64860 MXK3_9	1758	20	0	84.55	9	F:GO:0000166; F:GO:0003676; C:GO:0009507; P:GO:0005977; C:GO:0009501; P:GO:0005983; P:GO:0006006; F:GO:0004134; P:GO:0000025	F:nucleotide binding; F:nucleic acid binding; C:chloroplast; P:glycogen metabolic process; C:amyloplast; P:starch catabolic process; P:glucose metabolic process; F:4-alpha-glucanotransferase activity; P:maltose catabolic process	EC:2.4.1.25	4-alpha-glucanotransferase
[BLASTED]	NC_012022.3_cds_XP_010662662.1_1183	PREDICTED: hypothetical protein	1842	20	0	79.75
[BLASTED, MAPPED, ANNOTATED]	NC_012016.3_cds_XP_002277279.1_287	zinc finger	1080	20	0	72.3	2	C:GO:0005576; F:GO:0052689	C:extracellular region; F:carboxylic ester hydrolase activity	EC:3.1.1.1	Carboxylesterase
[BLASTED, MAPPED, ANNOTATED]	NC_012014.3_cds_XP_002280154.1_2048	Aha1 domain-containing	1044	20	0	80.9	6	C:GO:0005634; P:GO:0032781; F:GO:0051087; C:GO:0005829; F:GO:0001671; P:GO:0006950	C:nucleus; P:positive regulation of ATPase activity; F:chaperone binding; C:cytosol; F:ATPase activator activity; P:response to stress
[BLASTED, MAPPED, ANNOTATED]	NC_012014.3_cds_NP_001268078.1_2314	magnesium chelatase H subunit	4146	20	0	94.55	9	C:GO:0009570; P:GO:0015995; C:GO:0009706; F:GO:0005524; C:GO:0005739; P:GO:0015979; C:GO:0010007; F:GO:0016851; F:GO:0051116	C:chloroplast stroma; P:chlorophyll biosynthetic process; C:chloroplast inner membrane; F:ATP binding; C:mitochondrion; P:photosynthesis; C:magnesium chelatase complex; F:magnesium chelatase activity; F:cobaltochelatase activity	EC:6.6.1.1; EC:6.6.1.2	Magnesium chelatase; Cobaltochelatase
[BLASTED, MAPPED, ANNOTATED]	NC_012007.3_cds_XP_002285340.1_1023	pectate lyase	1212	20	0	95.2	3	P:GO:0045490; F:GO:0046872; F:GO:0030570	P:pectin catabolic process; F:metal ion binding; F:pectate lyase activity	EC:4.2.2.2	Pectate lyase
[BLASTED, MAPPED, ANNOTATED]	NC_012013.3_cds_XP_002282867.1_1631	caffeoyl- 3-O-methyltransferase	744	20	0	96.95	4	F:GO:0042409; F:GO:0046872; P:GO:0009809; P:GO:0032259	F:caffeoyl-CoA O-methyltransferase activity; F:metal ion binding; P:lignin biosynthetic process; P:methylation	EC:2.1.1.104	Caffeoyl-CoA O-methyltransferase
[BLASTED, MAPPED, ANNOTATED]	NC_012010.3_cds_XP_002265844.2_1730	Chaperone dnaJ chloroplast	489	20	6.83686e-103	73.85	3	C:GO:0005634; C:GO:0009507; P:GO:0006457	C:nucleus; C:chloroplast; P:protein folding
[BLASTED, MAPPED, ANNOTATED]	NC_012017.3_cds_XP_002266488.1_1325	proteasome subunit beta type-6	699	20	4.01018e-166	94.6	9	C:GO:0005634; P:GO:0010363; P:GO:0010043; P:GO:0009651; C:GO:0005839; C:GO:0005829; F:GO:0004298; C:GO:0005774; P:GO:0006511	C:nucleus; P:regulation of plant-type hypersensitive response; P:response to zinc ion; P:response to salt stress; C:proteasome core complex; C:cytosol; F:threonine-type endopeptidase activity; C:vacuolar membrane; P:ubiquitin-dependent protein catabolic process	EC:3.4.25	Acting on peptide bonds (peptidases)
[BLASTED, MAPPED, ANNOTATED]	NC_012008.3_cds_XP_002266388.1_289	DCD (Development and Cell Death) domain	1170	20	0	95.2	1	C:GO:0005634	C:nucleus
[BLASTED, MAPPED, ANNOTATED]	NC_012013.3_cds_XP_010652757.1_1543	PREDICTED: hypothetical protein	1521	20	0	84.75	8	P:GO:0098542; F:GO:0005506; P:GO:0044550; C:GO:0016021; F:GO:0016709; P:GO:0042343; P:GO:0055114; F:GO:0020037	P:defense response to other organism; F:iron ion binding; P:secondary metabolite biosynthetic process; C:integral component of membrane; F:oxidoreductase activity, acting on paired donors, with incorporation or reduction of molecular oxygen, NAD(P)H as one donor, and incorporation of one atom of oxygen; P:indole glucosinolate metabolic process; P:oxidation-reduction process; F:heme binding	EC:1.14.13	Acting on paired donors, with incorporation or reduction of molecular oxygen. The oxygen incorporated need not be derived from O(2)
[BLASTED, MAPPED, ANNOTATED]	NC_012011.3_cds_XP_002277485.1_2114	cysteine synthase	1149	20	0	90.9	15	C:GO:0009570; F:GO:0030170; P:GO:0009860; C:GO:0009941; P:GO:0009567; P:GO:0046686; F:GO:0004124; P:GO:0006535; P:GO:0009735; C:GO:0009509; C:GO:0005802; C:GO:0005768; C:GO:0005739; C:GO:0048046; F:GO:0016740	C:chloroplast stroma; F:pyridoxal phosphate binding; P:pollen tube growth; C:chloroplast envelope; P:double fertilization forming a zygote and endosperm; P:response to cadmium ion; F:cysteine synthase activity; P:cysteine biosynthetic process from serine; P:response to cytokinin; C:chromoplast; C:trans-Golgi network; C:endosome; C:mitochondrion; C:apoplast; F:transferase activity	EC:2.5.1.47	Cysteine synthase
[BLASTED, MAPPED, ANNOTATED]	NC_012012.3_cds_XP_002274217.1_2064	Pollen Ole e 1 allergen and extensin family	519	16	6.19339e-116	64.06	1	C:GO:0031225	C:anchored component of membrane
[BLASTED, MAPPED, ANNOTATED]	NC_012020.3_cds_XP_010660576.2_1630	FERONIA receptor-like kinase	2550	20	0	71.7	17	P:GO:0010483; P:GO:0009791; P:GO:0046777; P:GO:0009741; F:GO:0004674; C:GO:0005886; P:GO:0009723; P:GO:0009755; P:GO:0009788; P:GO:0048364; F:GO:0005524; C:GO:0009506; F:GO:0005515; C:GO:0043680; P:GO:0030308; C:GO:0016021; P:GO:0050832	P:pollen tube reception; P:post-embryonic development; P:protein autophosphorylation; P:response to brassinosteroid; F:protein serine/threonine kinase activity; C:plasma membrane; P:response to ethylene; P:hormone-mediated signaling pathway; P:negative regulation of abscisic acid-activated signaling pathway; P:root development; F:ATP binding; C:plasmodesma; F:protein binding; C:filiform apparatus…	EC:2.7.11	Transferring phosphorus-containing groups
[BLASTED, MAPPED, ANNOTATED]	NC_012017.3_cds_NP_001268193.1_1313	squamosa promoter-binding 11	1504	20	0	69.1	2	C:GO:0005634; F:GO:0003677	C:nucleus; F:DNA binding
[BLASTED, MAPPED, ANNOTATED]	NC_012024.3_cds_XP_019072373.1_2186	histone H3	411	20	7.89632e-79	99.35	6	F:GO:0046982; F:GO:0031492; C:GO:0000786; C:GO:0005730; C:GO:0009536; P:GO:0006334	F:protein heterodimerization activity; F:nucleosomal DNA binding; C:nucleosome; C:nucleolus; C:plastid; P:nucleosome assembly
[BLASTED, MAPPED, ANNOTATED]	NC_012024.3_cds_XP_002285925.1_213	chloroplast protease	2121	20	0	92.05	21	P:GO:0007275; F:GO:0004176; F:GO:0004222; P:GO:0009735; F:GO:0008568; P:GO:0007049; C:GO:0009535; P:GO:0051301; F:GO:0005524; C:GO:0031977; F:GO:0005515; F:GO:0046872; C:GO:0031969; P:GO:0048564; C:GO:0005739; P:GO:0006508; C:GO:0016021; P:GO:0010027; P:GO:0010206; P:GO:0010205; P:GO:0010304	P:multicellular organism development; F:ATP-dependent peptidase activity; F:metalloendopeptidase activity; P:response to cytokinin; F:microtubule-severing ATPase activity; P:cell cycle; C:chloroplast thylakoid membrane; P:cell division; F:ATP binding; C:thylakoid lumen; F:protein binding; F:metal ion binding; C:chloroplast membrane; P:photosystem I assembly; C:mitochondrion; P:proteolysis; C:inte…	EC:3.4.24; EC:3.6.1.3; EC:3.6.1.15; EC:3.6.4.3	Acting on peptide bonds (peptidases); Adenosinetriphosphatase; Nucleoside-triphosphate phosphatase; Microtubule-severing ATPase
[BLASTED, MAPPED]	NC_012017.3_cds_XP_010656544.1_1033	hypothetical protein VITISV_029130	390	16	1.27174e-75	67.63	7	P:GO:0008150; C:GO:0005634; F:GO:0003755; P:GO:0000413; P:GO:0006457; F:GO:0003674; F:GO:0016853	P:biological_process; C:nucleus; F:peptidyl-prolyl cis-trans isomerase activity; P:protein peptidyl-prolyl isomerization; P:protein folding; F:molecular_function; F:isomerase activity
[BLASTED, MAPPED, ANNOTATED]	NC_012012.3_cds_XP_002268300.1_1216	MAP kinase	1896	20	0	76.6	10	P:GO:0048573; C:GO:0005634; F:GO:0005524; P:GO:0000165; P:GO:0000186; C:GO:0005829; P:GO:0046777; F:GO:0004709; F:GO:0043424; C:GO:0005886	P:photoperiodism, flowering; C:nucleus; F:ATP binding; P:MAPK cascade; P:activation of MAPKK activity; C:cytosol; P:protein autophosphorylation; F:MAP kinase kinase kinase activity; F:protein histidine kinase binding; C:plasma membrane	EC:2.7.11.25; EC:2.7.11	Mitogen-activated protein kinase kinase kinase; Transferring phosphorus-containing groups
[BLASTED, MAPPED, ANNOTATED]	NC_012012.3_cds_XP_002285729.1_58	AT3g13510 MRP15_15	1269	20	0	93.5	2	C:GO:0016021; C:GO:0005576	C:integral component of membrane; C:extracellular region
[BLASTED, MAPPED, ANNOTATED]	NC_012014.3_cds_XP_002274975.1_1076	60S ribosomal -like	1221	20	0	93	11	C:GO:0009507; C:GO:0009506; F:GO:0003735; C:GO:0005618; F:GO:0003729; C:GO:0022625; C:GO:0005730; C:GO:0005774; P:GO:0009735; C:GO:0005886; P:GO:0006412	C:chloroplast; C:plasmodesma; F:structural constituent of ribosome; C:cell wall; F:mRNA binding; C:cytosolic large ribosomal subunit; C:nucleolus; C:vacuolar membrane; P:response to cytokinin; C:plasma membrane; P:translation
[BLASTED, MAPPED, ANNOTATED]	NC_012012.3_cds_XP_002276937.1_1380	PREDICTED: hypothetical protein	342	20	1.58712e-75	77.4	1	C:GO:0009536	C:plastid
[BLASTED, MAPPED, ANNOTATED]	NC_012022.3_cds_XP_002274994.1_216	4-Coumarate: ligase	1713	20	0	90.35	6	F:GO:0047077; F:GO:0005524; F:GO:0016207; C:GO:0016021; P:GO:0009698; P:GO:0055114	F:Photinus-luciferin 4-monooxygenase (ATP-hydrolyzing) activity; F:ATP binding; F:4-coumarate-CoA ligase activity; C:integral component of membrane; P:phenylpropanoid metabolic process; P:oxidation-reduction process	EC:6.2.1.12; EC:1.13.12; EC:1.13.12.7	4-coumarate--CoA ligase; Acting on single donors with incorporation of molecular oxygen (oxygenases). The oxygen incorporated need not be derived from O(2); Photinus-luciferin 4-monooxygenase (ATP-hydrolyzing)
[BLASTED, MAPPED, ANNOTATED]	NC_012014.3_cds_XP_010653119.1_70	alphavirus core family	1056	20	0	83.6	7	F:GO:0003723; P:GO:0009793; C:GO:0031969; P:GO:0048366; C:GO:0016021; P:GO:0000302; P:GO:0009648	F:RNA binding; P:embryo development ending in seed dormancy; C:chloroplast membrane; P:leaf development; C:integral component of membrane; P:response to reactive oxygen species; P:photoperiodism
[BLASTED, MAPPED, ANNOTATED]	NC_012019.3_cds_XP_002269430.1_96	zinc finger CCCH domain-containing 29	2070	20	0	73.15	5	P:GO:0009409; F:GO:0046872; P:GO:0006355; P:GO:0010200; P:GO:0050832	P:response to cold; F:metal ion binding; P:regulation of transcription, DNA-templated; P:response to chitin; P:defense response to fungus
[BLASTED, MAPPED, ANNOTATED]	NC_012011.3_cds_XP_002266154.1_1453	S-adenosyl-L-homocysteine hydrolase	1458	20	0	96.95	16	P:GO:0033353; P:GO:0009793; C:GO:0005794; C:GO:0005774; F:GO:0004013; C:GO:0005886; P:GO:0006730; P:GO:0006346; C:GO:0009506; F:GO:0005515; F:GO:0005507; F:GO:0051287; C:GO:0048046; C:GO:0005829; P:GO:0016441; P:GO:0019510	P:S-adenosylmethionine cycle; P:embryo development ending in seed dormancy; C:Golgi apparatus; C:vacuolar membrane; F:adenosylhomocysteinase activity; C:plasma membrane; P:one-carbon metabolic process; P:methylation-dependent chromatin silencing; C:plasmodesma; F:protein binding; F:copper ion binding; F:NAD binding; C:apoplast; C:cytosol; P:posttranscriptional gene silencing; P:S-adenosylhomocyst…	EC:3.3.1.1	Adenosylhomocysteinase
[BLASTED, MAPPED, ANNOTATED]	NC_012025.3_cds_XP_003634765.1_1031	mutt domain	849	20	0	78.5	2	C:GO:0009536; F:GO:0016787	C:plastid; F:hydrolase activity
[BLASTED, MAPPED]	NC_012024.3_cds_XP_002263051.1_2275	At1g71970 F17M19_12	600	10	1.73927e-104	65	3	P:GO:0008150; C:GO:0005634; F:GO:0003674	P:biological_process; C:nucleus; F:molecular_function
[BLASTED, MAPPED, ANNOTATED]	NC_012017.3_cds_XP_019078365.1_608	PGPS D10	390	20	3.75082e-42	75.5	1	C:GO:0005634	C:nucleus
[BLASTED, MAPPED, ANNOTATED]	NC_012021.3_cds_XP_002277011.2_731	Gibberellin receptor	1011	20	0	77.95	3	C:GO:0005634; P:GO:0009056; F:GO:0016787	C:nucleus; P:catabolic process; F:hydrolase activity
[BLASTED, MAPPED]	NC_012017.3_cds_XP_010656704.1_1333	PREDICTED: hypothetical protein isoform 2	747	20	6.18474e-161	65.25	1	P:GO:0008150	P:biological_process
[BLASTED, MAPPED, ANNOTATED]	NC_012022.3_cds_XP_019081709.1_160	cinnamoyl- reductase 1	921	20	0	76.2	9	C:GO:0032040; F:GO:0004611; P:GO:0006094; F:GO:0003854; F:GO:0045552; F:GO:0017076; P:GO:0055114; P:GO:0006364; P:GO:0006694	C:small-subunit processome; F:phosphoenolpyruvate carboxykinase activity; P:gluconeogenesis; F:3-beta-hydroxy-delta5-steroid dehydrogenase activity; F:dihydrokaempferol 4-reductase activity; F:purine nucleotide binding; P:oxidation-reduction process; P:rRNA processing; P:steroid biosynthetic process	EC:1.1.1.219; EC:1.1.1.145	Dihydrokaempferol 4-reductase; 3-beta-hydroxy-Delta(5)-steroid dehydrogenase
[BLASTED, MAPPED, ANNOTATED]	NC_012008.3_cds_XP_010660239.1_415	ubiquitin carboxyl-terminal hydrolase family	2832	20	0	75.75	5	F:GO:0004843; P:GO:0016579; C:GO:0005634; F:GO:0004197; P:GO:0006511	F:thiol-dependent ubiquitin-specific protease activity; P:protein deubiquitination; C:nucleus; F:cysteine-type endopeptidase activity; P:ubiquitin-dependent protein catabolic process	EC:3.4.22; EC:3.4.19.12	Acting on peptide bonds (peptidases); Ubiquitinyl hydrolase 1
[BLASTED, MAPPED, ANNOTATED]	NC_012025.3_cds_XP_003634709.1_711	heat shock binding	909	20	0	70.4	2	C:GO:0009507; C:GO:0005739	C:chloroplast; C:mitochondrion
[BLASTED, MAPPED, ANNOTATED]	NC_012014.3_cds_XP_010653672.1_666	COP9 signalosome complex subunit 2	1314	20	0	96.05	8	F:GO:0005515; P:GO:0009585; P:GO:0009640; P:GO:0045892; F:GO:0003714; P:GO:0030163; C:GO:0005829; C:GO:0008180	F:protein binding; P:red, far-red light phototransduction; P:photomorphogenesis; P:negative regulation of transcription, DNA-templated; F:transcription corepressor activity; P:protein catabolic process; C:cytosol; C:COP9 signalosome
[BLASTED, MAPPED, ANNOTATED]	NC_012011.3_cds_NP_001268077.1_709	type IIF peroxiredoxin	606	20	5.23602e-133	88.05	9	F:GO:0004601; P:GO:0006979; C:GO:0005759; P:GO:0098869; P:GO:0045454; P:GO:0046686; P:GO:0055114; P:GO:0009058; F:GO:0051920	F:peroxidase activity; P:response to oxidative stress; C:mitochondrial matrix; P:cellular oxidant detoxification; P:cell redox homeostasis; P:response to cadmium ion; P:oxidation-reduction process; P:biosynthetic process; F:peroxiredoxin activity	EC:1.11.1.15; EC:1.11.1.7	Peroxiredoxin; Peroxidase
[BLASTED, MAPPED, ANNOTATED]	NC_012020.3_cds_XP_002283971.1_362	histone 2	414	20	1.68502e-47	94.9	8	C:GO:0000792; F:GO:0003677; C:GO:0000790; F:GO:0046982; F:GO:0003682; P:GO:0006342; C:GO:0000786; C:GO:0005730	C:heterochromatin; F:DNA binding; C:nuclear chromatin; F:protein heterodimerization activity; F:chromatin binding; P:chromatin silencing; C:nucleosome; C:nucleolus
[BLASTED, MAPPED, ANNOTATED]	NC_012007.3_cds_XP_002284395.2_759	nudix hydrolase 25	522	20	6.7021e-126	84.05	6	F:GO:0000166; C:GO:0009507; F:GO:0004081; F:GO:0046872; F:GO:0008893; P:GO:0015967	F:nucleotide binding; C:chloroplast; F:bis(5'-nucleosyl)-tetraphosphatase (asymmetrical) activity; F:metal ion binding; F:guanosine-3',5'-bis(diphosphate) 3'-diphosphatase activity; P:diadenosine tetraphosphate catabolic process	EC:3.6.1.9; EC:3.1.7.2; EC:3.6.1.17	Nucleotide diphosphatase; Guanosine-3',5'-bis(diphosphate) 3'-diphosphatase; Bis(5'-nucleosyl)-tetraphosphatase (asymmetrical)
[BLASTED, MAPPED, ANNOTATED]	NC_012023.3_cds_XP_002278192.3_1481	BTB and TAZ domain 1	1056	20	0	79.55	30	P:GO:0009651; P:GO:0010182; P:GO:0009611; P:GO:0009555; P:GO:0009753; P:GO:0009553; P:GO:0009751; P:GO:0009734; P:GO:0009409; C:GO:0019005; P:GO:0016573; P:GO:0090502; F:GO:0008270; P:GO:0030162; P:GO:0006355; P:GO:0042542; P:GO:0007623; P:GO:0042787; F:GO:0003676; C:GO:0005634; F:GO:0004402; F:GO:0004523; P:GO:0051973; F:GO:0005516; P:GO:0009738; P:GO:0043161; F:GO:0003712; F:GO:0031625; C:GO:00…	P:response to salt stress; P:sugar mediated signaling pathway; P:response to wounding; P:pollen development; P:response to jasmonic acid; P:embryo sac development; P:response to salicylic acid; P:auxin-activated signaling pathway; P:response to cold; C:SCF ubiquitin ligase complex; P:histone acetylation; P:RNA phosphodiester bond hydrolysis, endonucleolytic; F:zinc ion binding; P:regulation of pr…	EC:3.1.30; EC:3.1.26; EC:2.3.1.48; EC:3.1.26.4	Acting on ester bonds; Acting on ester bonds; Histone acetyltransferase; Ribonuclease H
[BLASTED, MAPPED, ANNOTATED]	NC_012012.3_cds_XP_002277357.2_1745	rubisco subunit binding- alpha subunit	1761	20	0	93.7	16	C:GO:0009570; C:GO:0022626; P:GO:0009793; P:GO:0061077; C:GO:0009941; F:GO:0051082; P:GO:0042026; P:GO:0006458; P:GO:0009658; P:GO:0007005; C:GO:0009579; F:GO:0005524; F:GO:0044183; C:GO:0005739; C:GO:0016020; C:GO:0048046	C:chloroplast stroma; C:cytosolic ribosome; P:embryo development ending in seed dormancy; P:chaperone-mediated protein folding; C:chloroplast envelope; F:unfolded protein binding; P:protein refolding; P:'de novo' protein folding; P:chloroplast organization; P:mitochondrion organization; C:thylakoid; F:ATP binding; F:protein binding involved in protein folding; C:mitochondrion; C:membrane; C:apopl…
[BLASTED]	NC_012022.3_cds_XP_002268691.1_1487	PGPS D3	495	5	3.05376e-68	68.4
[BLASTED, MAPPED, ANNOTATED]	NC_012009.3_cds_XP_003631649.1_900	adenylyl cyclase associated	1419	20	0	84.5	4	P:GO:0009826; F:GO:0003779; P:GO:0007010; C:GO:0005829	P:unidimensional cell growth; F:actin binding; P:cytoskeleton organization; C:cytosol
[BLASTED, MAPPED, ANNOTATED]	NC_012023.3_cds_XP_002268894.1_636	signal peptide peptidase	2061	20	0	82.85	15	C:GO:0009570; P:GO:0006360; C:GO:0009941; F:GO:0004252; P:GO:0006465; P:GO:0009642; C:GO:0005886; F:GO:0003993; C:GO:0009535; F:GO:0003677; C:GO:0005736; F:GO:0001054; C:GO:0005739; C:GO:0016021; P:GO:0016311	C:chloroplast stroma; P:transcription from RNA polymerase I promoter; C:chloroplast envelope; F:serine-type endopeptidase activity; P:signal peptide processing; P:response to light intensity; C:plasma membrane; F:acid phosphatase activity; C:chloroplast thylakoid membrane; F:DNA binding; C:DNA-directed RNA polymerase I complex; F:RNA polymerase I activity; C:mitochondrion; C:integral component of…	EC:3.4.21; EC:3.1.3.41; EC:2.7.7.6; EC:3.1.3.2	Acting on peptide bonds (peptidases); 4-nitrophenylphosphatase; DNA-directed RNA polymerase; Acid phosphatase
[BLASTED, MAPPED, ANNOTATED]	NC_012023.3_cds_XP_002282220.1_312	auxin efflux carrier	1815	20	0	86.35	22	P:GO:0010252; P:GO:0055085; P:GO:0009640; P:GO:0010051; C:GO:0005783; P:GO:0009630; C:GO:0009505; P:GO:0048826; P:GO:0009734; P:GO:0048364; P:GO:0009926; C:GO:0009925; C:GO:0009506; F:GO:0005515; C:GO:0045177; F:GO:0010329; P:GO:0009908; P:GO:0010229; C:GO:0016021; P:GO:0010358; P:GO:0010338; P:GO:0010315	P:auxin homeostasis; P:transmembrane transport; P:photomorphogenesis; P:xylem and phloem pattern formation; C:endoplasmic reticulum; P:gravitropism; C:plant-type cell wall; P:cotyledon morphogenesis; P:auxin-activated signaling pathway; P:root development; P:auxin polar transport; C:basal plasma membrane; C:plasmodesma; F:protein binding; C:apical part of cell; F:auxin efflux transmembrane transp…
[BLASTED, MAPPED, ANNOTATED]	NC_012010.3_cds_XP_002275382.1_46	serine threonine kinase	882	20	0	94.55	16	P:GO:0007052; F:GO:0035175; C:GO:0005730; C:GO:0009504; P:GO:0043987; C:GO:0009524; P:GO:0051301; C:GO:0005876; C:GO:0031616; F:GO:0005524; C:GO:0000780; C:GO:0031965; C:GO:0051233; F:GO:0005515; P:GO:0032465; C:GO:0032133	P:mitotic spindle organization; F:histone kinase activity (H3-S10 specific); C:nucleolus; C:cell plate; P:histone H3-S10 phosphorylation; C:phragmoplast; P:cell division; C:spindle microtubule; C:spindle pole centrosome; F:ATP binding; C:condensed nuclear chromosome, centromeric region; C:nuclear membrane; C:spindle midzone; F:protein binding; P:regulation of cytokinesis; C:chromosome passenger c…	EC:2.7.11	Transferring phosphorus-containing groups
[BLASTED, MAPPED, ANNOTATED]	NC_012023.3_cds_XP_002284858.1_934	expansin A1	747	20	4.8605e-147	94.05	9	P:GO:0009828; P:GO:0009739; P:GO:0009826; P:GO:0006949; P:GO:0010119; C:GO:0016020; C:GO:0005576; C:GO:0009505; P:GO:0010114	P:plant-type cell wall loosening; P:response to gibberellin; P:unidimensional cell growth; P:syncytium formation; P:regulation of stomatal movement; C:membrane; C:extracellular region; C:plant-type cell wall; P:response to red light
[BLASTED, MAPPED, ANNOTATED]	NC_012016.3_cds_XP_003633033.1_756	transcription termination factor	915	20	0	79.95	11	C:GO:0009507; P:GO:0008380; P:GO:0009793; C:GO:0005739; F:GO:0003727; P:GO:0071452; F:GO:0003690; P:GO:0006355; P:GO:0042255; F:GO:0019843; P:GO:0009658	C:chloroplast; P:RNA splicing; P:embryo development ending in seed dormancy; C:mitochondrion; F:single-stranded RNA binding; P:cellular response to singlet oxygen; F:double-stranded DNA binding; P:regulation of transcription, DNA-templated; P:ribosome assembly; F:rRNA binding; P:chloroplast organization
[BLASTED, MAPPED, ANNOTATED]	NC_012013.3_cds_XP_002282477.2_69	cytochrome P450	1692	20	0	85.05	6	C:GO:0005789; F:GO:0005506; F:GO:0070330; C:GO:0016021; P:GO:0055114; F:GO:0020037	C:endoplasmic reticulum membrane; F:iron ion binding; F:aromatase activity; C:integral component of membrane; P:oxidation-reduction process; F:heme binding	EC:1.14.14.1; EC:1.14.14	Unspecific monooxygenase; Acting on paired donors, with incorporation or reduction of molecular oxygen. The oxygen incorporated need not be derived from O(2)
[BLASTED, MAPPED, ANNOTATED]	NC_012007.3_cds_XP_002275462.3_162	vacuolar sorting receptor	1905	20	0	85.7	8	C:GO:0005887; C:GO:0017119; C:GO:0031902; C:GO:0005802; F:GO:0005509; C:GO:0000139; P:GO:0006623; C:GO:0030665	C:integral component of plasma membrane; C:Golgi transport complex; C:late endosome membrane; C:trans-Golgi network; F:calcium ion binding; C:Golgi membrane; P:protein targeting to vacuole; C:clathrin-coated vesicle membrane
[BLASTED, MAPPED, ANNOTATED]	NC_012022.3_cds_XP_019081844.1_1525	60S acidic ribosomal	336	20	6.17419e-41	83.9	8	F:GO:0003735; F:GO:0030295; P:GO:0002181; P:GO:0032147; C:GO:0022625; F:GO:0070180; P:GO:0006414; C:GO:0030687	F:structural constituent of ribosome; F:protein kinase activator activity; P:cytoplasmic translation; P:activation of protein kinase activity; C:cytosolic large ribosomal subunit; F:large ribosomal subunit rRNA binding; P:translational elongation; C:preribosome, large subunit precursor
[BLASTED, MAPPED, ANNOTATED]	NC_012020.3_cds_XP_002280547.1_2320	Peroxidase 31	972	20	0	84.1	11	F:GO:0004601; P:GO:0006979; F:GO:0005515; F:GO:0046872; P:GO:0098869; C:GO:0005829; P:GO:0055114; C:GO:0005576; C:GO:0009505; F:GO:0020037; P:GO:0042744	F:peroxidase activity; P:response to oxidative stress; F:protein binding; F:metal ion binding; P:cellular oxidant detoxification; C:cytosol; P:oxidation-reduction process; C:extracellular region; C:plant-type cell wall; F:heme binding; P:hydrogen peroxide catabolic process	EC:1.11.1.7	Peroxidase
[BLASTED]	NC_012011.3_cds_NP_001268136.1_1078	PREDICTED: hypothetical protein isoform 1	654	3	1.15819e-65	87.33
[BLASTED, MAPPED, ANNOTATED]	NC_012020.3_cds_XP_002277957.1_2232	carbonic anhydrase	1008	20	0	84.6	16	C:GO:0009570; F:GO:0008270; C:GO:0009941; F:GO:0004089; P:GO:0042742; C:GO:0005886; C:GO:0009535; P:GO:0009817; P:GO:0009409; P:GO:0010119; C:GO:0010319; C:GO:0048046; P:GO:0015979; P:GO:2000122; P:GO:0015976; P:GO:0010037	C:chloroplast stroma; F:zinc ion binding; C:chloroplast envelope; F:carbonate dehydratase activity; P:defense response to bacterium; C:plasma membrane; C:chloroplast thylakoid membrane; P:defense response to fungus, incompatible interaction; P:response to cold; P:regulation of stomatal movement; C:stromule; C:apoplast; P:photosynthesis; P:negative regulation of stomatal complex development; P:car…	EC:4.2.1.1	Carbonate dehydratase
[BLASTED, MAPPED, ANNOTATED]	NC_012007.3_cds_XP_002265760.1_1307	serine threonine- kinase WNK (With No lysine)-related	1041	20	0	78.25	5	C:GO:0005829; C:GO:0005576; F:GO:0004674; P:GO:0006468; P:GO:0035556	C:cytosol; C:extracellular region; F:protein serine/threonine kinase activity; P:protein phosphorylation; P:intracellular signal transduction	EC:2.7.11	Transferring phosphorus-containing groups
[BLASTED, MAPPED, ANNOTATED]	NC_012021.3_cds_XP_002264618.1_222	mechanosensitive channel of small conductance-like 10	1992	20	0	76.5	11	P:GO:0050982; C:GO:0005634; F:GO:0008381; P:GO:0007165; P:GO:0010150; P:GO:0034220; P:GO:0097468; C:GO:0016021; P:GO:0006820; C:GO:0005886; C:GO:0009536	P:detection of mechanical stimulus; C:nucleus; F:mechanically-gated ion channel activity; P:signal transduction; P:leaf senescence; P:ion transmembrane transport; P:programmed cell death in response to reactive oxygen species; C:integral component of membrane; P:anion transport; C:plasma membrane; C:plastid
[BLASTED, MAPPED, ANNOTATED]	NC_012007.3_cds_XP_002270582.1_1364	ESTs gb	1563	20	0	86.6	2	C:GO:0005739; C:GO:0005576	C:mitochondrion; C:extracellular region
[BLASTED, MAPPED, ANNOTATED]	NC_012011.3_cds_XP_002263212.1_304	phosphatase 2C 49	1104	20	0	81.7	9	F:GO:0004722; F:GO:0046872; C:GO:0005739; P:GO:0006470; C:GO:0016021; P:GO:0006486; F:GO:0008378; C:GO:0005794; F:GO:0030246	F:protein serine/threonine phosphatase activity; F:metal ion binding; C:mitochondrion; P:protein dephosphorylation; C:integral component of membrane; P:protein glycosylation; F:galactosyltransferase activity; C:Golgi apparatus; F:carbohydrate binding	EC:3.1.3.16; EC:3.1.3.41	Protein-serine/threonine phosphatase; 4-nitrophenylphosphatase
[BLASTED, MAPPED, ANNOTATED]	NC_012014.3_cds_NP_001267971.1_1616	monodehydroascorbate reductase	1305	20	0	92.1	7	F:GO:0016656; F:GO:0015036; C:GO:0005737; F:GO:0050660; C:GO:0016021; P:GO:0045454; P:GO:0022900	F:monodehydroascorbate reductase (NADH) activity; F:disulfide oxidoreductase activity; C:cytoplasm; F:flavin adenine dinucleotide binding; C:integral component of membrane; P:cell redox homeostasis; P:electron transport chain	EC:1.6.5.4	Monodehydroascorbate reductase (NADH)
[BLASTED, MAPPED, ANNOTATED]	NC_012011.3_cds_XP_002283044.1_872	homocysteine s-methyltransferase	993	20	0	86.25	6	P:GO:0009086; P:GO:0033528; C:GO:0005737; F:GO:0046872; F:GO:0008898; P:GO:0032259	P:methionine biosynthetic process; P:S-methylmethionine cycle; C:cytoplasm; F:metal ion binding; F:S-adenosylmethionine-homocysteine S-methyltransferase activity; P:methylation
[BLASTED, MAPPED, ANNOTATED]	NC_012014.3_cds_XP_002282193.1_1540	small nuclear ribonucleo G	243	20	2.13831e-51	97.35	17	C:GO:0005682; C:GO:0005686; C:GO:0005730; C:GO:0005685; C:GO:0005732; C:GO:0005687; P:GO:0000387; C:GO:0005689; C:GO:0071013; C:GO:0071011; C:GO:0034719; C:GO:0043186; C:GO:0097526; C:GO:0005829; C:GO:0019013; F:GO:0003729; C:GO:0071004	C:U5 snRNP; C:U2 snRNP; C:nucleolus; C:U1 snRNP; C:small nucleolar ribonucleoprotein complex; C:U4 snRNP; P:spliceosomal snRNP assembly; C:U12-type spliceosomal complex; C:catalytic step 2 spliceosome; C:precatalytic spliceosome; C:SMN-Sm protein complex; C:P granule; C:spliceosomal tri-snRNP complex; C:cytosol; C:viral nucleocapsid; F:mRNA binding; C:U2-type prespliceosome
[BLASTED, MAPPED, ANNOTATED]	NC_012007.3_cds_XP_002271846.2_1749	cell elongation DIMINUTO	1692	20	0	92.9	15	F:GO:0016614; C:GO:0005783; C:GO:0005774; P:GO:0009416; P:GO:0009834; C:GO:0005886; C:GO:0005634; F:GO:0005516; P:GO:0009826; F:GO:0050660; P:GO:0009808; C:GO:0016021; P:GO:0016132; F:GO:0050614; P:GO:0055114	F:oxidoreductase activity, acting on CH-OH group of donors; C:endoplasmic reticulum; C:vacuolar membrane; P:response to light stimulus; P:plant-type secondary cell wall biogenesis; C:plasma membrane; C:nucleus; F:calmodulin binding; P:unidimensional cell growth; F:flavin adenine dinucleotide binding; P:lignin metabolic process; C:integral component of membrane; P:brassinosteroid biosynthetic proc…	EC:1.3.1.72	Delta(24)-sterol reductase
[BLASTED, MAPPED, ANNOTATED]	NC_012013.3_cds_XP_002279833.1_1787	PREDICTED: hypothetical protein	297	20	1.00138e-69	72.05	2	C:GO:0005634; C:GO:0005886	C:nucleus; C:plasma membrane
[BLASTED, MAPPED, ANNOTATED]	NC_012020.3_cds_NP_001268062.1_2211	MYB transcription factor EOBII	570	20	2.4066e-141	81.2	5	C:GO:0005634; F:GO:0003677; P:GO:0080086; P:GO:0006351; P:GO:0006355	C:nucleus; F:DNA binding; P:stamen filament development; P:transcription, DNA-templated; P:regulation of transcription, DNA-templated
[BLASTED, MAPPED, ANNOTATED]	NC_012015.3_cds_XP_002279431.1_301	Endosomal P24A	1905	20	0	90.35	15	P:GO:0006882; C:GO:0000139; P:GO:0006396; C:GO:0005576; C:GO:0005774; C:GO:0005886; C:GO:0005634; C:GO:0005802; P:GO:0006811; C:GO:0009506; F:GO:0004525; P:GO:0006878; C:GO:0005739; C:GO:0016021; C:GO:0010008	P:cellular zinc ion homeostasis; C:Golgi membrane; P:RNA processing; C:extracellular region; C:vacuolar membrane; C:plasma membrane; C:nucleus; C:trans-Golgi network; P:ion transport; C:plasmodesma; F:ribonuclease III activity; P:cellular copper ion homeostasis; C:mitochondrion; C:integral component of membrane; C:endosome membrane	EC:3.1.30; EC:3.1.26; EC:3.1.26.3	Acting on ester bonds; Acting on ester bonds; Ribonuclease III
[BLASTED, MAPPED, ANNOTATED]	NC_012011.3_cds_XP_002276776.1_123	60S ribosomal L29	186	20	8.98647e-37	92.1	5	F:GO:0003735; P:GO:0002181; P:GO:0042254; C:GO:0022625; C:GO:0005730	F:structural constituent of ribosome; P:cytoplasmic translation; P:ribosome biogenesis; C:cytosolic large ribosomal subunit; C:nucleolus
[BLASTED, MAPPED, ANNOTATED]	NC_012013.3_cds_XP_002273793.1_807	protoporphyrinogen oxidase	1650	20	0	87.85	6	P:GO:0015995; C:GO:0009534; C:GO:0009941; F:GO:0004729; P:GO:0055114; P:GO:0006782	P:chlorophyll biosynthetic process; C:chloroplast thylakoid; C:chloroplast envelope; F:oxygen-dependent protoporphyrinogen oxidase activity; P:oxidation-reduction process; P:protoporphyrinogen IX biosynthetic process	EC:1.3.3.4	Protoporphyrinogen oxidase
[BLASTED, MAPPED, ANNOTATED]	NC_012017.3_cds_XP_002276867.1_1683	pathogenesis-related	582	20	2.634e-145	68.95	1	C:GO:0005576	C:extracellular region
[BLASTED, MAPPED, ANNOTATED]	NC_012020.3_cds_XP_002283533.1_2522	ZF-HD homeobox	1026	20	2.57612e-140	71.45	7	F:GO:0003700; F:GO:0042803; P:GO:0045893; P:GO:0019760; F:GO:0044212; F:GO:0043565; P:GO:0009414	F:transcription factor activity, sequence-specific DNA binding; F:protein homodimerization activity; P:positive regulation of transcription, DNA-templated; P:glucosinolate metabolic process; F:transcription regulatory region DNA binding; F:sequence-specific DNA binding; P:response to water deprivation
[BLASTED, MAPPED, ANNOTATED]	NC_012012.3_cds_XP_002281905.1_893	AT5g02020 T7H20_70	465	20	7.25797e-101	62.65	1	P:GO:0006979	P:response to oxidative stress
[BLASTED]	NC_012010.3_cds_NP_001267970.1_532	BURP domain-containing	1014	20	0	76.35
[BLASTED, MAPPED, ANNOTATED]	NC_012015.3_cds_XP_003632762.1_864	Pre-mRNA-processing-splicing factor	7044	20	0	96.2	11	F:GO:0000386; F:GO:0017070; F:GO:0030623; F:GO:0097157; C:GO:0009506; C:GO:0071013; F:GO:0030619; C:GO:0005682; F:GO:0003729; F:GO:0030620; P:GO:0000244	F:second spliceosomal transesterification activity; F:U6 snRNA binding; F:U5 snRNA binding; F:pre-mRNA intronic binding; C:plasmodesma; C:catalytic step 2 spliceosome; F:U1 snRNA binding; C:U5 snRNP; F:mRNA binding; F:U2 snRNA binding; P:spliceosomal tri-snRNP complex assembly
[BLASTED, MAPPED, ANNOTATED]	NC_012025.3_cds_XP_002278339.1_859	GDP-L-galactose phosphorylase	1359	20	0	86.7	20	F:GO:0010471; F:GO:0010473; F:GO:0010472; F:GO:0005085; F:GO:0080046; F:GO:0080047; P:GO:0009753; F:GO:0080048; P:GO:0006006; P:GO:0042742; F:GO:0000166; P:GO:0052544; C:GO:0005634; P:GO:0009408; C:GO:0005737; F:GO:0008928; F:GO:0010475; F:GO:0010474; P:GO:0019853; F:GO:0016787	F:GDP-galactose:mannose-1-phosphate guanylyltransferase activity; F:GDP-galactose:myoinositol-1-phosphate guanylyltransferase activity; F:GDP-galactose:glucose-1-phosphate guanylyltransferase activity; F:guanyl-nucleotide exchange factor activity; F:quercetin 4'-O-glucosyltransferase activity; F:GDP-L-galactose phosphorylase activity; P:response to jasmonic acid; F:GDP-D-glucose phosphorylase act…	EC:2.4.1.1; EC:2.7.7.22; EC:2.7.7.69	Glycogen phosphorylase; Mannose-1-phosphate guanylyltransferase (GDP); GDP-L-galactose phosphorylase
[BLASTED, MAPPED, ANNOTATED]	NC_012017.3_cds_XP_002284986.1_731	beta-ketoacyl- synthase	1536	20	0	92.85	8	C:GO:0005634; P:GO:0009409; F:GO:0102336; F:GO:0102338; F:GO:0102337; C:GO:0016021; P:GO:0006633; P:GO:0009416	C:nucleus; P:response to cold; F:3-oxo-arachidoyl-CoA synthase activity; F:3-oxo-lignoceronyl-CoA synthase activity; F:3-oxo-cerotoyl-CoA synthase activity; C:integral component of membrane; P:fatty acid biosynthetic process; P:response to light stimulus	EC:2.3.1.199	Very-long-chain 3-oxoacyl-CoA synthase
[BLASTED, MAPPED, ANNOTATED]	NC_012012.3_cds_NP_001268166.1_1056	asparagine synthetase	1752	20	0	94.6	12	F:GO:0005524; P:GO:0009063; P:GO:0009749; P:GO:0043617; F:GO:0042803; P:GO:0009750; P:GO:0070981; P:GO:0006541; C:GO:0005829; F:GO:0004066; P:GO:0009646; P:GO:0009744	F:ATP binding; P:cellular amino acid catabolic process; P:response to glucose; P:cellular response to sucrose starvation; F:protein homodimerization activity; P:response to fructose; P:L-asparagine biosynthetic process; P:glutamine metabolic process; C:cytosol; F:asparagine synthase (glutamine-hydrolyzing) activity; P:response to absence of light; P:response to sucrose	EC:6.3.5.4	Asparagine synthase (glutamine-hydrolyzing)
[BLASTED, MAPPED, ANNOTATED]	NC_012021.3_cds_XP_002280923.1_1142	AChain Characterization And Engineering Of The Bifunctional N- And O-Glucosyltransferase Involved In Xenobiotic Metabolism In Plants	1410	20	0	82.3	10	C:GO:0005634; P:GO:0052696; P:GO:0009651; F:GO:0080043; P:GO:0009809; F:GO:0080044; P:GO:0042178; F:GO:0050505; P:GO:0009813; P:GO:0009636	C:nucleus; P:flavonoid glucuronidation; P:response to salt stress; F:quercetin 3-O-glucosyltransferase activity; P:lignin biosynthetic process; F:quercetin 7-O-glucosyltransferase activity; P:xenobiotic catabolic process; F:hydroquinone glucosyltransferase activity; P:flavonoid biosynthetic process; P:response to toxic substance	EC:2.4.1.218	Hydroquinone glucosyltransferase
[BLASTED, MAPPED, ANNOTATED]	NC_012014.3_cds_XP_002267056.1_1853	ferredoxin-dependent glutamate synthase 1	4890	20	0	92.2	16	C:GO:0009570; C:GO:0009941; P:GO:0009853; P:GO:0080114; P:GO:0009416; P:GO:0097054; P:GO:0009744; F:GO:0005515; C:GO:0005759; F:GO:0046872; F:GO:0016041; C:GO:0016020; C:GO:0048046; F:GO:0051538; P:GO:0019676; P:GO:0055114	C:chloroplast stroma; C:chloroplast envelope; P:photorespiration; P:positive regulation of glycine hydroxymethyltransferase activity; P:response to light stimulus; P:L-glutamate biosynthetic process; P:response to sucrose; F:protein binding; C:mitochondrial matrix; F:metal ion binding; F:glutamate synthase (ferredoxin) activity; C:membrane; C:apoplast; F:3 iron, 4 sulfur cluster binding; P:ammoni…	EC:1.4.7.1	Glutamate synthase (ferredoxin)
[BLASTED, MAPPED, ANNOTATED]	NC_012013.3_cds_XP_002278249.1_1847	26S proteasome regulatory subunit N5	1329	20	0	94.55	6	P:GO:0043161; C:GO:0009506; P:GO:0009793; C:GO:0005829; C:GO:0008541; C:GO:0031595	P:proteasome-mediated ubiquitin-dependent protein catabolic process; C:plasmodesma; P:embryo development ending in seed dormancy; C:cytosol; C:proteasome regulatory particle, lid subcomplex; C:nuclear proteasome complex
[BLASTED, MAPPED, ANNOTATED]	NC_012024.3_cds_XP_002277499.1_16	Polcalcin Jun	507	20	3.92765e-89	80.45	1	F:GO:0005509	F:calcium ion binding
[BLASTED, MAPPED, ANNOTATED]	NC_012012.3_cds_XP_010651085.1_631	P-loop containing nucleoside triphosphate hydrolase	3153	20	0	83.05	12	F:GO:0005524; P:GO:0009826; C:GO:0005737; P:GO:0000281; P:GO:0007052; C:GO:0005819; C:GO:0005871; F:GO:0008574; P:GO:0007018; P:GO:0043622; C:GO:0005874; F:GO:0008017	F:ATP binding; P:unidimensional cell growth; C:cytoplasm; P:mitotic cytokinesis; P:mitotic spindle organization; C:spindle; C:kinesin complex; F:ATP-dependent microtubule motor activity, plus-end-directed; P:microtubule-based movement; P:cortical microtubule organization; C:microtubule; F:microtubule binding	EC:3.6.1.3; EC:3.6.1.15; EC:3.6.4.4	Adenosinetriphosphatase; Nucleoside-triphosphate phosphatase; Plus-end-directed kinesin ATPase
[BLASTED, MAPPED, ANNOTATED]	NC_012024.3_cds_XP_002269356.2_1839	cinnamyl-alcohol dehydrogenase CAD1	1176	20	0	84.2	9	F:GO:0008270; F:GO:0045551; C:GO:0005737; P:GO:0009809; C:GO:0048046; F:GO:0046029; P:GO:0055114; F:GO:0052747; P:GO:0009735	F:zinc ion binding; F:cinnamyl-alcohol dehydrogenase activity; C:cytoplasm; P:lignin biosynthetic process; C:apoplast; F:mannitol dehydrogenase activity; P:oxidation-reduction process; F:sinapyl alcohol dehydrogenase activity; P:response to cytokinin	EC:1.1.1.255; EC:1.1.1.195	Mannitol dehydrogenase; Cinnamyl-alcohol dehydrogenase
[BLASTED, MAPPED, ANNOTATED]	NC_012007.3_cds_XP_002270179.1_2118	DNA binding	1083	20	0	76.25	1	C:GO:0031307	C:integral component of mitochondrial outer membrane
[BLASTED, MAPPED, ANNOTATED]	NC_012023.3_cds_XP_010663062.1_1483	pectate lyase	1212	20	0	95.1	3	P:GO:0045490; F:GO:0046872; F:GO:0030570	P:pectin catabolic process; F:metal ion binding; F:pectate lyase activity	EC:4.2.2.2	Pectate lyase
[BLASTED, MAPPED, ANNOTATED]	NC_012021.3_cds_XP_002280760.1_587	chloroplast transketolase	2238	20	0	89.85	9	C:GO:0009570; P:GO:0009651; F:GO:0004802; F:GO:0046872; P:GO:0019253; C:GO:0009941; C:GO:0005829; P:GO:0046686; C:GO:0009535	C:chloroplast stroma; P:response to salt stress; F:transketolase activity; F:metal ion binding; P:reductive pentose-phosphate cycle; C:chloroplast envelope; C:cytosol; P:response to cadmium ion; C:chloroplast thylakoid membrane	EC:2.2.1.1	Transketolase
[BLASTED, MAPPED, ANNOTATED]	NC_012018.3_cds_XP_002281574.1_881	xyloglucan endotransglycosylase	891	20	0	91.3	7	C:GO:0005618; C:GO:0048046; P:GO:0071555; F:GO:0004553; F:GO:0016762; P:GO:0010411; P:GO:0042546	C:cell wall; C:apoplast; P:cell wall organization; F:hydrolase activity, hydrolyzing O-glycosyl compounds; F:xyloglucan:xyloglucosyl transferase activity; P:xyloglucan metabolic process; P:cell wall biogenesis	EC:2.4.1.207	Xyloglucan:xyloglucosyl transferase
[BLASTED, MAPPED, ANNOTATED]	NC_012011.3_cds_XP_002283487.1_907	emp24 gp25L p24 family GOLD domain-containing	648	20	1.0242e-144	88.25	6	C:GO:0005789; P:GO:0016192; C:GO:0032580; P:GO:0015031; C:GO:0016021; C:GO:0005773	C:endoplasmic reticulum membrane; P:vesicle-mediated transport; C:Golgi cisterna membrane; P:protein transport; C:integral component of membrane; C:vacuole
[BLASTED, MAPPED, ANNOTATED]	NC_012010.3_cds_XP_019074924.1_68	clathrin interactor EPSIN 1	1698	20	0	72.95	7	C:GO:0005794; F:GO:0002020; F:GO:0030276; C:GO:0005884; F:GO:0005543; P:GO:0006623; C:GO:0009579	C:Golgi apparatus; F:protease binding; F:clathrin binding; C:actin filament; F:phospholipid binding; P:protein targeting to vacuole; C:thylakoid
[BLASTED, MAPPED, ANNOTATED]	NC_012018.3_cds_XP_002278870.1_766	PREDICTED: hypothetical protein	303	20	7.31119e-59	80.25	2	C:GO:0009507; C:GO:0016021	C:chloroplast; C:integral component of membrane
[BLASTED, MAPPED, ANNOTATED]	NC_012008.3_cds_XP_010663563.1_995	mitochondrial carrier	894	20	2.16694e-166	89.75	8	C:GO:0009507; P:GO:0055085; F:GO:0003735; P:GO:0006839; C:GO:0016021; P:GO:0015822; C:GO:0005743; P:GO:0006412	C:chloroplast; P:transmembrane transport; F:structural constituent of ribosome; P:mitochondrial transport; C:integral component of membrane; P:ornithine transport; C:mitochondrial inner membrane; P:translation
[BLASTED, MAPPED, ANNOTATED]	NC_012020.3_cds_XP_002265308.1_1994	amino acid	1329	20	0	90.5	8	C:GO:0016021; P:GO:0080167; F:GO:0015293; F:GO:0015171; C:GO:0005886; C:GO:0009536; P:GO:0003333; P:GO:0043090	C:integral component of membrane; P:response to karrikin; F:symporter activity; F:amino acid transmembrane transporter activity; C:plasma membrane; C:plastid; P:amino acid transmembrane transport; P:amino acid import
[BLASTED, MAPPED, ANNOTATED]	NC_012017.3_cds_XP_002274827.1_1647	syringolide-induced 19-1-5	891	20	0	93.5	7	C:GO:0005618; C:GO:0048046; P:GO:0071555; F:GO:0004553; F:GO:0016762; P:GO:0010411; P:GO:0042546	C:cell wall; C:apoplast; P:cell wall organization; F:hydrolase activity, hydrolyzing O-glycosyl compounds; F:xyloglucan:xyloglucosyl transferase activity; P:xyloglucan metabolic process; P:cell wall biogenesis	EC:2.4.1.207	Xyloglucan:xyloglucosyl transferase
[BLASTED, MAPPED, ANNOTATED]	NC_012012.3_cds_XP_002274538.1_1834	tonoplast intrinsic	756	20	4.99483e-169	87.15	9	C:GO:0005887; C:GO:0009705; P:GO:0006833; F:GO:0015254; P:GO:0009992; P:GO:0015793; P:GO:0034220; C:GO:0042807; F:GO:0015250	C:integral component of plasma membrane; C:plant-type vacuole membrane; P:water transport; F:glycerol channel activity; P:cellular water homeostasis; P:glycerol transport; P:ion transmembrane transport; C:central vacuole; F:water channel activity
[BLASTED, MAPPED, ANNOTATED]	NC_012009.3_cds_XP_002271289.2_1229	proline iminopeptidase	1176	20	0	89.6	9	F:GO:0005524; C:GO:0009507; F:GO:0009055; P:GO:0006508; C:GO:0005829; F:GO:0004177; F:GO:0004672; P:GO:0006468; C:GO:0046658	F:ATP binding; C:chloroplast; F:electron carrier activity; P:proteolysis; C:cytosol; F:aminopeptidase activity; F:protein kinase activity; P:protein phosphorylation; C:anchored component of plasma membrane	EC:3.4.11	Acting on peptide bonds (peptidases)
[BLASTED, MAPPED, ANNOTATED]	NC_012020.3_cds_XP_002282047.1_1576	GDSL-motif lipase hydrolase family	1179	20	0	59.4	4	F:GO:0016788; C:GO:0005618; C:GO:0048046; C:GO:0009534	F:hydrolase activity, acting on ester bonds; C:cell wall; C:apoplast; C:chloroplast thylakoid
[BLASTED, MAPPED, ANNOTATED]	NC_012022.3_cds_XP_002265122.1_63	root cap 1	1218	20	0	81.25	10	P:GO:0000023; C:GO:0009706; P:GO:0009629; P:GO:0007154; P:GO:0007275; C:GO:0016021; F:GO:0005363; P:GO:0005983; P:GO:0006810; P:GO:0009624	P:maltose metabolic process; C:chloroplast inner membrane; P:response to gravity; P:cell communication; P:multicellular organism development; C:integral component of membrane; F:maltose transmembrane transporter activity; P:starch catabolic process; P:transport; P:response to nematode
[BLASTED, MAPPED, ANNOTATED]	NC_012016.3_cds_XP_002268460.1_1239	PREDICTED: hypothetical protein	1281	20	0	81.8	7	C:GO:0009570; P:GO:0060271; C:GO:0005929; C:GO:0005829; C:GO:0030991; P:GO:0061512; P:GO:0035721	C:chloroplast stroma; P:cilium assembly; C:cilium; C:cytosol; C:intraciliary transport particle A; P:protein localization to cilium; P:intraciliary retrograde transport
[BLASTED, MAPPED, ANNOTATED]	NC_012020.3_cds_XP_019080641.1_1897	transport sec61 gamma subunit	210	20	1.47271e-31	96.8	6	C:GO:0005789; P:GO:0071806; P:GO:0006605; F:GO:0015450; C:GO:0016021; C:GO:0005886	C:endoplasmic reticulum membrane; P:protein transmembrane transport; P:protein targeting; F:P-P-bond-hydrolysis-driven protein transmembrane transporter activity; C:integral component of membrane; C:plasma membrane
[BLASTED, MAPPED, ANNOTATED]	NC_012023.3_cds_XP_002280872.1_46	magnesium-protoporphyrin IX methyltransferase	987	20	0	84.35	6	P:GO:0015995; C:GO:0031969; C:GO:0016021; F:GO:0046406; C:GO:0009535; P:GO:0032259	P:chlorophyll biosynthetic process; C:chloroplast membrane; C:integral component of membrane; F:magnesium protoporphyrin IX methyltransferase activity; C:chloroplast thylakoid membrane; P:methylation	EC:2.1.1.11	Magnesium protoporphyrin IX methyltransferase
[BLASTED, MAPPED, ANNOTATED]	NC_012022.3_cds_XP_002281966.1_465	ethylene response factor 4	834	20	0	89.3	5	C:GO:0005634; F:GO:0003677; F:GO:0003700; P:GO:0006351; P:GO:0006355	C:nucleus; F:DNA binding; F:transcription factor activity, sequence-specific DNA binding; P:transcription, DNA-templated; P:regulation of transcription, DNA-templated
[BLASTED, MAPPED, ANNOTATED]	NC_012009.3_cds_XP_002272147.1_1015	SWIB MDM2 domain-containing	438	20	6.48608e-93	79.2	2	C:GO:0005634; C:GO:0009536	C:nucleus; C:plastid
[BLASTED, MAPPED, ANNOTATED]	NC_012011.3_cds_XP_002269582.1_399	soluble diacylglycerol acyltransferase	1089	20	5.66078e-175	63.7	8	F:GO:0003954; F:GO:0010181; F:GO:0051287; P:GO:0019432; C:GO:0005829; F:GO:0004144; F:GO:0051539; P:GO:0009060	F:NADH dehydrogenase activity; F:FMN binding; F:NAD binding; P:triglyceride biosynthetic process; C:cytosol; F:diacylglycerol O-acyltransferase activity; F:4 iron, 4 sulfur cluster binding; P:aerobic respiration	EC:2.3.1.20; EC:1.6.99.3	Diacylglycerol O-acyltransferase; NADH dehydrogenase
[BLASTED, MAPPED, ANNOTATED]	NC_012014.3_cds_XP_002277446.1_1961	3)-beta-glucan endohydrolase Short=(1-	1023	20	0	82.95	10	P:GO:0005975; P:GO:0009607; C:GO:0005618; C:GO:0048046; P:GO:0006952; C:GO:0005773; F:GO:0042973; F:GO:0008810; C:GO:0046658; F:GO:0030247	P:carbohydrate metabolic process; P:response to biotic stimulus; C:cell wall; C:apoplast; P:defense response; C:vacuole; F:glucan endo-1,3-beta-D-glucosidase activity; F:cellulase activity; C:anchored component of plasma membrane; F:polysaccharide binding	EC:3.2.1.21; EC:3.2.1.39; EC:3.2.1.4	Beta-glucosidase; Glucan endo-1,3-beta-D-glucosidase; Cellulase
[BLASTED, MAPPED, ANNOTATED]	NC_012012.3_cds_XP_002268701.1_1921	arogenate prephenate dehydratase	1236	20	0	86.85	5	C:GO:0009570; P:GO:0009094; F:GO:0016597; F:GO:0047769; F:GO:0004664	C:chloroplast stroma; P:L-phenylalanine biosynthetic process; F:amino acid binding; F:arogenate dehydratase activity; F:prephenate dehydratase activity	EC:4.2.1.51; EC:4.2.1.91	Prephenate dehydratase; Arogenate dehydratase
[BLASTED, MAPPED, ANNOTATED]	NC_012011.3_cds_XP_002277743.1_98	Aldehyde dehydrogenase	1782	20	0	86.95	7	F:GO:0004029; F:GO:0004028; P:GO:0006081; F:GO:0004030; C:GO:0005783; P:GO:0055114; C:GO:0005576	F:aldehyde dehydrogenase (NAD) activity; F:3-chloroallyl aldehyde dehydrogenase activity; P:cellular aldehyde metabolic process; F:aldehyde dehydrogenase [NAD(P)+] activity; C:endoplasmic reticulum; P:oxidation-reduction process; C:extracellular region	EC:1.2.1.5; EC:1.2.1.3	Aldehyde dehydrogenase (NAD(P)(+)); Aldehyde dehydrogenase (NAD(+))
[BLASTED, MAPPED, ANNOTATED]	NC_012014.3_cds_XP_002268305.1_464	RNA binding	1521	20	0	74	6	C:GO:0005634; C:GO:0009706; F:GO:0005515; C:GO:0016021; F:GO:0008565; P:GO:0045037	C:nucleus; C:chloroplast inner membrane; F:protein binding; C:integral component of membrane; F:protein transporter activity; P:protein import into chloroplast stroma
[BLASTED, MAPPED, ANNOTATED]	NC_012009.3_cds_XP_002282126.1_420	lysine histidine transporter	1689	20	0	79.25	4	C:GO:0016021; F:GO:0015171; C:GO:0009536; P:GO:0003333	C:integral component of membrane; F:amino acid transmembrane transporter activity; C:plastid; P:amino acid transmembrane transport
[BLASTED, MAPPED, ANNOTATED]	NC_012021.3_cds_XP_002275303.1_1338	aquaporin	861	20	0	91.95	14	F:GO:0015254; P:GO:0009651; P:GO:0009992; P:GO:0015793; P:GO:0015670; P:GO:0034220; F:GO:0015250; C:GO:0005773; C:GO:0046658; P:GO:0009414; C:GO:0005887; C:GO:0009507; P:GO:0006833; C:GO:0009506	F:glycerol channel activity; P:response to salt stress; P:cellular water homeostasis; P:glycerol transport; P:carbon dioxide transport; P:ion transmembrane transport; F:water channel activity; C:vacuole; C:anchored component of plasma membrane; P:response to water deprivation; C:integral component of plasma membrane; C:chloroplast; P:water transport; C:plasmodesma
[BLASTED, MAPPED, ANNOTATED]	NC_012012.3_cds_XP_002278579.1_1020	myo-inositol kinase	1146	20	0	75.45	4	F:GO:0005524; F:GO:0019140; P:GO:0010264; P:GO:0016310	F:ATP binding; F:inositol 3-kinase activity; P:myo-inositol hexakisphosphate biosynthetic process; P:phosphorylation	EC:2.7.1.64	Inositol 3-kinase
[BLASTED, MAPPED, ANNOTATED]	NC_012014.3_cds_XP_003632661.1_1320	SOUL heme-binding	603	20	4.88791e-143	77.8	2	C:GO:0043231; C:GO:0044444	C:intracellular membrane-bounded organelle; C:cytoplasmic part
[BLASTED, MAPPED, ANNOTATED]	NC_012014.3_cds_XP_002267558.1_595	elongation factor P (EF-P)	711	20	5.62208e-159	89.3	4	C:GO:0009570; F:GO:0003746; C:GO:0005739; P:GO:0006414	C:chloroplast stroma; F:translation elongation factor activity; C:mitochondrion; P:translational elongation
[BLASTED, MAPPED, ANNOTATED]	NC_012012.3_cds_XP_002276537.1_1792	metal ion binding	942	20	7.09746e-117	67.95	8	P:GO:0046916; F:GO:0008270; F:GO:0005507; C:GO:0005737; P:GO:0030001; C:GO:0005730; C:GO:0005886; P:GO:0009910	P:cellular transition metal ion homeostasis; F:zinc ion binding; F:copper ion binding; C:cytoplasm; P:metal ion transport; C:nucleolus; C:plasma membrane; P:negative regulation of flower development
[BLASTED, MAPPED, ANNOTATED]	NC_012019.3_cds_XP_002264332.1_1126	copper chaperone	261	20	1.3251e-42	97.5	10	P:GO:0006825; C:GO:0009507; P:GO:0006878; P:GO:0009651; C:GO:0048046; P:GO:0006827; P:GO:0046686; F:GO:0016531; P:GO:0000302; P:GO:0007568	P:copper ion transport; C:chloroplast; P:cellular copper ion homeostasis; P:response to salt stress; C:apoplast; P:high-affinity iron ion transmembrane transport; P:response to cadmium ion; F:copper chaperone activity; P:response to reactive oxygen species; P:aging
[BLASTED]	NC_012009.3_cds_XP_003631638.1_885	specific tissue 2	441	20	1.7519e-104	69.05
[BLASTED, MAPPED, ANNOTATED]	NC_012015.3_cds_XP_002270473.1_797	lactoylglutathione lyase glyoxalase I	501	20	5.64596e-121	84.5	3	P:GO:0005975; C:GO:0005737; F:GO:0004462	P:carbohydrate metabolic process; C:cytoplasm; F:lactoylglutathione lyase activity	EC:4.4.1.5	Lactoylglutathione lyase
[BLASTED, MAPPED, ANNOTATED]	NC_012024.3_cds_XP_002285900.1_285	DNA-directed RNA polymerase II largest	5547	20	0	93.75	10	F:GO:0003677; C:GO:0009507; F:GO:0001055; C:GO:0009506; F:GO:0005515; F:GO:0016758; F:GO:0046872; P:GO:0006366; C:GO:0005773; C:GO:0005665	F:DNA binding; C:chloroplast; F:RNA polymerase II activity; C:plasmodesma; F:protein binding; F:transferase activity, transferring hexosyl groups; F:metal ion binding; P:transcription from RNA polymerase II promoter; C:vacuole; C:DNA-directed RNA polymerase II, core complex	EC:2.7.7.6	DNA-directed RNA polymerase
[BLASTED, MAPPED, ANNOTATED]	NC_012024.3_cds_XP_002285714.1_785	phosphoribosylaminoimidazole-succinocarboxamide synthase	1167	20	0	87.1	10	C:GO:0009570; F:GO:0005524; P:GO:0046084; F:GO:0004638; F:GO:0004639; C:GO:0016021; P:GO:0006189; F:GO:0004672; P:GO:0006468; P:GO:0009733	C:chloroplast stroma; F:ATP binding; P:adenine biosynthetic process; F:phosphoribosylaminoimidazole carboxylase activity; F:phosphoribosylaminoimidazolesuccinocarboxamide synthase activity; C:integral component of membrane; P:'de novo' IMP biosynthetic process; F:protein kinase activity; P:protein phosphorylation; P:response to auxin	EC:6.3.2.6; EC:4.1.1.21	Phosphoribosylaminoimidazolesuccinocarboxamide synthase; Phosphoribosylaminoimidazole carboxylase
[BLASTED, MAPPED, ANNOTATED]	NC_012007.3_cds_XP_002283449.1_558	chaperone dnaJ 15	1248	20	0	87.1	8	C:GO:0005789; P:GO:0009958; C:GO:0005856; P:GO:0009638; C:GO:0016021; C:GO:0000139; F:GO:0008092; P:GO:0006457	C:endoplasmic reticulum membrane; P:positive gravitropism; C:cytoskeleton; P:phototropism; C:integral component of membrane; C:Golgi membrane; F:cytoskeletal protein binding; P:protein folding
[BLASTED, MAPPED, ANNOTATED]	NC_012013.3_cds_XP_002273730.2_1933	aldehyde dehydrogenase	1650	20	0	85.85	16	P:GO:0006081; P:GO:0009651; F:GO:0004030; C:GO:0009941; P:GO:0009269; C:GO:0005783; C:GO:0005794; C:GO:0005773; F:GO:0004029; F:GO:0004028; C:GO:0009506; P:GO:0009737; C:GO:0005739; C:GO:0016021; P:GO:0055114; F:GO:0033721	P:cellular aldehyde metabolic process; P:response to salt stress; F:aldehyde dehydrogenase [NAD(P)+] activity; C:chloroplast envelope; P:response to desiccation; C:endoplasmic reticulum; C:Golgi apparatus; C:vacuole; F:aldehyde dehydrogenase (NAD) activity; F:3-chloroallyl aldehyde dehydrogenase activity; C:plasmodesma; P:response to abscisic acid; C:mitochondrion; C:integral component of membran…	EC:1.2.1.5; EC:1.2.1.4; EC:1.2.1.3	Aldehyde dehydrogenase (NAD(P)(+)); Aldehyde dehydrogenase (NADP(+)); Aldehyde dehydrogenase (NAD(+))
[BLASTED, MAPPED, ANNOTATED]	NC_012013.3_cds_XP_019076631.1_377	cysteine ases family	978	20	0	84.65	3	P:GO:0006508; C:GO:0005829; F:GO:0008234	P:proteolysis; C:cytosol; F:cysteine-type peptidase activity
[BLASTED, MAPPED, ANNOTATED]	NC_012013.3_cds_XP_002271469.1_315	histone 2	414	20	2.84459e-77	94.7	6	F:GO:0003677; C:GO:0000790; F:GO:0046982; P:GO:0006342; C:GO:0000786; C:GO:0005730	F:DNA binding; C:nuclear chromatin; F:protein heterodimerization activity; P:chromatin silencing; C:nucleosome; C:nucleolus
[BLASTED, MAPPED, ANNOTATED]	NC_012022.3_cds_XP_002269749.1_123	gamma-tocopherol methyltransferase	1038	20	0	87.5	5	F:GO:0051741; F:GO:0050342; C:GO:0005737; P:GO:0010189; P:GO:0032259	F:2-methyl-6-phytyl-1,4-benzoquinone methyltransferase activity; F:tocopherol O-methyltransferase activity; C:cytoplasm; P:vitamin E biosynthetic process; P:methylation	EC:2.1.1.95	Tocopherol O-methyltransferase
[BLASTED, MAPPED, ANNOTATED]	NC_012022.3_cds_XP_002262912.1_950	F-box LRR-repeat	966	20	0	72.45	2	C:GO:0005634; C:GO:0016020	C:nucleus; C:membrane
[BLASTED, MAPPED, ANNOTATED]	NC_012022.3_cds_XP_002277372.1_1633	soluble starch synthase I	1902	20	0	86.55	8	C:GO:0009570; P:GO:0010021; P:GO:0019252; F:GO:0009011; C:GO:0005739; C:GO:0009501; F:GO:0004373; F:GO:0033201	C:chloroplast stroma; P:amylopectin biosynthetic process; P:starch biosynthetic process; F:starch synthase activity; C:mitochondrion; C:amyloplast; F:glycogen (starch) synthase activity; F:alpha-1,4-glucan synthase activity	EC:2.4.1.21; EC:2.4.1.11	Starch synthase; Glycogen(starch) synthase
[BLASTED, MAPPED, ANNOTATED]	NC_012011.3_cds_XP_002276777.1_547	beta-amylase	1626	20	0	76.7	3	C:GO:0009507; P:GO:0000272; F:GO:0016161	C:chloroplast; P:polysaccharide catabolic process; F:beta-amylase activity	EC:3.2.1.2	Beta-amylase
[BLASTED, MAPPED, ANNOTATED]	NC_012023.3_cds_XP_002268089.1_642	UDP-	1443	20	0	65.55	6	P:GO:0052696; F:GO:0080043; C:GO:0043231; F:GO:0080044; F:GO:0080046; P:GO:0009813	P:flavonoid glucuronidation; F:quercetin 3-O-glucosyltransferase activity; C:intracellular membrane-bounded organelle; F:quercetin 7-O-glucosyltransferase activity; F:quercetin 4'-O-glucosyltransferase activity; P:flavonoid biosynthetic process
[BLASTED, MAPPED, ANNOTATED]	NC_012010.3_cds_XP_002271575.1_1123	phytoene synthase	1314	20	0	88.45	4	P:GO:0016117; F:GO:0016767; C:GO:0016021; C:GO:0010287	P:carotenoid biosynthetic process; F:geranylgeranyl-diphosphate geranylgeranyltransferase activity; C:integral component of membrane; C:plastoglobule	EC:2.5.1.32; EC:2.5.1.10	15-cis-phytoene synthase; (2E,6E)-farnesyl diphosphate synthase
[BLASTED, MAPPED, ANNOTATED]	NC_012019.3_cds_XP_002284261.1_411	60S ribosomal	468	20	1.45685e-71	94.2	7	F:GO:0000166; F:GO:0003735; C:GO:0022625; F:GO:0019843; P:GO:0000027; C:GO:0009536; P:GO:0006412	F:nucleotide binding; F:structural constituent of ribosome; C:cytosolic large ribosomal subunit; F:rRNA binding; P:ribosomal large subunit assembly; C:plastid; P:translation
[BLASTED, MAPPED, ANNOTATED]	NC_012012.3_cds_XP_002283746.1_770	CAX-interacting 4	987	20	8.08668e-86	80.75	5	F:GO:0003676; C:GO:0005634; F:GO:0008270; C:GO:0005737; P:GO:0051928	F:nucleic acid binding; C:nucleus; F:zinc ion binding; C:cytoplasm; P:positive regulation of calcium ion transport
[BLASTED, MAPPED, ANNOTATED]	NC_012015.3_cds_XP_002275541.1_192	40S ribosomal	705	20	1.2864e-171	95.85	8	C:GO:0005634; P:GO:0006281; F:GO:0003723; F:GO:0003735; C:GO:0022627; F:GO:0003684; F:GO:0008534; P:GO:0006412	C:nucleus; P:DNA repair; F:RNA binding; F:structural constituent of ribosome; C:cytosolic small ribosomal subunit; F:damaged DNA binding; F:oxidized purine nucleobase lesion DNA N-glycosylase activity; P:translation	EC:4.2.99.18; EC:3.2.2.23	DNA-(apurinic or apyrimidinic site) lyase; DNA-formamidopyrimidine glycosylase
[BLASTED, MAPPED, ANNOTATED]	NC_012022.3_cds_XP_002270877.1_141	PREDICTED: hypothetical protein	477	20	6.95186e-95	75.35	3	C:GO:0009941; C:GO:0016021; C:GO:0009535	C:chloroplast envelope; C:integral component of membrane; C:chloroplast thylakoid membrane
[BLASTED, MAPPED, ANNOTATED]	NC_012014.3_cds_XP_003632733.1_1894	AT3g57090 F24I3_170	504	20	1.21545e-99	87.65	9	C:GO:0005778; C:GO:0009507; P:GO:0016559; F:GO:0005515; C:GO:0016021; P:GO:0016310; C:GO:0005741; F:GO:0016301; P:GO:0000266	C:peroxisomal membrane; C:chloroplast; P:peroxisome fission; F:protein binding; C:integral component of membrane; P:phosphorylation; C:mitochondrial outer membrane; F:kinase activity; P:mitochondrial fission
[BLASTED, MAPPED, ANNOTATED]	NC_012007.3_cds_XP_003631185.1_880	#NAME?	732	20	3.6547e-175	76	6	P:GO:0009067; F:GO:0005488; F:GO:0016620; P:GO:0006810; C:GO:0005886; F:GO:0005215	P:aspartate family amino acid biosynthetic process; F:binding; F:oxidoreductase activity, acting on the aldehyde or oxo group of donors, NAD or NADP as acceptor; P:transport; C:plasma membrane; F:transporter activity
[BLASTED, MAPPED, ANNOTATED]	NC_012013.3_cds_XP_010652308.1_762	squamosa promoter binding -like 1	3051	20	0	73.9	5	C:GO:0005634; F:GO:0003677; F:GO:0003700; C:GO:0016021; P:GO:0006355	C:nucleus; F:DNA binding; F:transcription factor activity, sequence-specific DNA binding; C:integral component of membrane; P:regulation of transcription, DNA-templated
[BLASTED, MAPPED, ANNOTATED]	NC_012017.3_cds_XP_002284605.1_616	ethylene-responsive transcriptional coactivator	435	20	2.788e-99	82.8	11	F:GO:0003700; P:GO:0009408; P:GO:0009737; F:GO:0003713; C:GO:0005737; P:GO:0006351; P:GO:0045893; F:GO:0043565; P:GO:0009873; C:GO:0005730; P:GO:0009414	F:transcription factor activity, sequence-specific DNA binding; P:response to heat; P:response to abscisic acid; F:transcription coactivator activity; C:cytoplasm; P:transcription, DNA-templated; P:positive regulation of transcription, DNA-templated; F:sequence-specific DNA binding; P:ethylene-activated signaling pathway; C:nucleolus; P:response to water deprivation
[BLASTED, MAPPED, ANNOTATED]	NC_012023.3_cds_XP_010663515.1_609	extracellular calcium sensing receptor	1200	20	0	81.9	6	P:GO:0009704; P:GO:0071277; P:GO:0090333; C:GO:0005739; C:GO:0016021; C:GO:0009535	P:de-etiolation; P:cellular response to calcium ion; P:regulation of stomatal closure; C:mitochondrion; C:integral component of membrane; C:chloroplast thylakoid membrane
[BLASTED, MAPPED, ANNOTATED]	NC_012013.3_cds_XP_002281194.1_810	WRKY transcription	1521	20	0	65.3	5	F:GO:0003700; F:GO:0008270; C:GO:0016021; P:GO:0006355; F:GO:0043565	F:transcription factor activity, sequence-specific DNA binding; F:zinc ion binding; C:integral component of membrane; P:regulation of transcription, DNA-templated; F:sequence-specific DNA binding
[BLASTED, MAPPED, ANNOTATED]	NC_012015.3_cds_XP_002284593.2_592	BY-2 kinesin 10	2154	20	0	80.75	12	F:GO:0016887; C:GO:0005634; F:GO:0005524; F:GO:0003777; C:GO:0005739; P:GO:1903338; C:GO:0005871; P:GO:0007018; C:GO:0005886; P:GO:0016049; C:GO:0005874; F:GO:0008017	F:ATPase activity; C:nucleus; F:ATP binding; F:microtubule motor activity; C:mitochondrion; P:regulation of cell wall organization or biogenesis; C:kinesin complex; P:microtubule-based movement; C:plasma membrane; P:cell growth; C:microtubule; F:microtubule binding	EC:3.6.1.3; EC:3.6.1.15	Adenosinetriphosphatase; Nucleoside-triphosphate phosphatase
[BLASTED, MAPPED, ANNOTATED]	NC_012016.3_cds_XP_002276545.1_641	60S ribosomal L18a-1	900	20	0	92.2	4	F:GO:0003735; C:GO:0016021; C:GO:0022625; P:GO:0006412	F:structural constituent of ribosome; C:integral component of membrane; C:cytosolic large ribosomal subunit; P:translation
[BLASTED, MAPPED]	NC_012025.3_cds_XP_002275854.1_920	brg-1 associated	996	20	0	70.35	3	F:GO:0003677; P:GO:0008150; C:GO:0005634	F:DNA binding; P:biological_process; C:nucleus
[BLASTED, MAPPED, ANNOTATED]	NC_012020.3_cds_XP_002283843.1_2561	MYB transcription factor MIXTA-like 8	1182	20	0	70.45	1	F:GO:0003677	F:DNA binding
[BLASTED, MAPPED, ANNOTATED]	NC_012012.3_cds_XP_002280790.1_803	GRAS family transcription factor	2283	20	0	68.75	6	C:GO:0005634; F:GO:0003700; P:GO:0045893; C:GO:0005829; F:GO:0043565; P:GO:0009410	C:nucleus; F:transcription factor activity, sequence-specific DNA binding; P:positive regulation of transcription, DNA-templated; C:cytosol; F:sequence-specific DNA binding; P:response to xenobiotic stimulus
[BLASTED, MAPPED, ANNOTATED]	NC_012012.3_cds_XP_002279930.1_975	nucleic acid binding	1161	20	0	73.55	7	F:GO:0003676; F:GO:0003700; F:GO:0008270; P:GO:0006355; C:GO:0005576; C:GO:0031225; F:GO:0003950	F:nucleic acid binding; F:transcription factor activity, sequence-specific DNA binding; F:zinc ion binding; P:regulation of transcription, DNA-templated; C:extracellular region; C:anchored component of membrane; F:NAD+ ADP-ribosyltransferase activity	EC:2.4.2.30	NAD(+) ADP-ribosyltransferase
[BLASTED, MAPPED, ANNOTATED]	NC_012012.3_cds_NP_001268029.1_909	copper transporter	522	20	3.13575e-107	76.95	7	P:GO:0048364; F:GO:0015089; P:GO:0048235; C:GO:0016021; C:GO:0005773; P:GO:0015678; C:GO:0046658	P:root development; F:high-affinity copper ion transmembrane transporter activity; P:pollen sperm cell differentiation; C:integral component of membrane; C:vacuole; P:high-affinity copper ion transport; C:anchored component of plasma membrane
[BLASTED, MAPPED, ANNOTATED]	NC_012011.3_cds_XP_002266620.1_1658	transducin WD40 domain-containing	1332	20	0	86.1	3	C:GO:0005834; C:GO:0005737; C:GO:0080008	C:heterotrimeric G-protein complex; C:cytoplasm; C:Cul4-RING E3 ubiquitin ligase complex
[BLASTED, MAPPED, ANNOTATED]	NC_012013.3_cds_XP_002270248.1_527	photolyase blue-light receptor 2	1365	20	0	79	5	C:GO:0005634; P:GO:0006281; F:GO:0009881; F:GO:0003904; P:GO:0018298	C:nucleus; P:DNA repair; F:photoreceptor activity; F:deoxyribodipyrimidine photo-lyase activity; P:protein-chromophore linkage	EC:4.1.99.3; EC:4.1.99	Deoxyribodipyrimidine photo-lyase; Carbon-carbon lyases
[BLASTED, MAPPED, ANNOTATED]	NC_012011.3_cds_XP_002282412.1_787	pointed first leaf	459	20	7.83041e-97	98.6	13	C:GO:0022627; P:GO:0042254; C:GO:0005794; C:GO:0005730; C:GO:0005774; P:GO:0006413; C:GO:0005886; C:GO:0009506; F:GO:0005515; F:GO:0003735; C:GO:0005618; F:GO:0003729; F:GO:0019843	C:cytosolic small ribosomal subunit; P:ribosome biogenesis; C:Golgi apparatus; C:nucleolus; C:vacuolar membrane; P:translational initiation; C:plasma membrane; C:plasmodesma; F:protein binding; F:structural constituent of ribosome; C:cell wall; F:mRNA binding; F:rRNA binding
[BLASTED, MAPPED, ANNOTATED]	NC_012025.3_cds_XP_002264233.2_1208	photosystem I reaction center subunit V	585	20	3.02152e-112	90.4	8	C:GO:0030093; C:GO:0031969; P:GO:0009780; C:GO:0016021; P:GO:0042550; P:GO:0009773; F:GO:0016168; P:GO:0050821	C:chloroplast photosystem I; C:chloroplast membrane; P:photosynthetic NADP+ reduction; C:integral component of membrane; P:photosystem I stabilization; P:photosynthetic electron transport in photosystem I; F:chlorophyll binding; P:protein stabilization
[BLASTED, MAPPED, ANNOTATED]	NC_012019.3_cds_XP_003633555.1_2137	zinc finger A20 and AN1 domain-containing stress-associated 5	519	20	4.74455e-78	66.15	6	C:GO:0005634; F:GO:0004842; P:GO:0006970; F:GO:0005488; P:GO:0009414; P:GO:0051865	C:nucleus; F:ubiquitin-protein transferase activity; P:response to osmotic stress; F:binding; P:response to water deprivation; P:protein autoubiquitination
[BLASTED, MAPPED, ANNOTATED]	NC_012013.3_cds_XP_002272153.2_302	histidine phosphotransfer	456	20	8.37757e-108	88.95	9	F:GO:0009927; C:GO:0005634; C:GO:0005737; F:GO:0032440; P:GO:0000160; P:GO:0055114; P:GO:0016310; F:GO:0043424; P:GO:0009736	F:histidine phosphotransfer kinase activity; C:nucleus; C:cytoplasm; F:2-alkenal reductase [NAD(P)] activity; P:phosphorelay signal transduction system; P:oxidation-reduction process; P:phosphorylation; F:protein histidine kinase binding; P:cytokinin-activated signaling pathway	EC:1.3.1.74	2-alkenal reductase (NAD(P)(+))
[BLASTED, MAPPED, ANNOTATED]	NC_012007.3_cds_XP_002284632.1_789	pollen-specific C2 domain containing	501	20	1.87156e-107	86	2	P:GO:0009738; F:GO:0046872	P:abscisic acid-activated signaling pathway; F:metal ion binding
[BLASTED, MAPPED, ANNOTATED]	NC_012024.3_cds_NP_001268079.1_1894	alcohol dehydrogenase I	1143	20	0	97.7	3	F:GO:0008270; P:GO:0055114; F:GO:0004022	F:zinc ion binding; P:oxidation-reduction process; F:alcohol dehydrogenase (NAD) activity	EC:1.1.1.1	Alcohol dehydrogenase
[BLASTED, MAPPED, ANNOTATED]	NC_012024.3_cds_XP_002272639.2_2354	ATP binding	1698	20	0	85.5	7	C:GO:0005634; F:GO:0005524; P:GO:0009165; P:GO:0009157; P:GO:0016310; F:GO:0016773; F:GO:0004137	C:nucleus; F:ATP binding; P:nucleotide biosynthetic process; P:deoxyribonucleoside monophosphate biosynthetic process; P:phosphorylation; F:phosphotransferase activity, alcohol group as acceptor; F:deoxycytidine kinase activity	EC:2.7.1.145; EC:2.7.1.74	Deoxynucleoside kinase; Deoxycytidine kinase
[BLASTED, MAPPED, ANNOTATED]	NC_012017.3_cds_XP_002281028.1_593	DNA binding	990	20	0	73.3	7	C:GO:0005634; F:GO:0003700; P:GO:0009737; P:GO:0006351; P:GO:0006970; P:GO:0006355; F:GO:0043565	C:nucleus; F:transcription factor activity, sequence-specific DNA binding; P:response to abscisic acid; P:transcription, DNA-templated; P:response to osmotic stress; P:regulation of transcription, DNA-templated; F:sequence-specific DNA binding
[BLASTED, MAPPED, ANNOTATED]	NC_012007.3_cds_XP_002275576.1_2119	WRKY transcription	570	20	7.17045e-109	85.4	8	F:GO:0001046; P:GO:0000122; C:GO:0005634; F:GO:0003700; P:GO:0010055; P:GO:0043620; P:GO:0032107; P:GO:0048527	F:core promoter sequence-specific DNA binding; P:negative regulation of transcription from RNA polymerase II promoter; C:nucleus; F:transcription factor activity, sequence-specific DNA binding; P:atrichoblast differentiation; P:regulation of DNA-templated transcription in response to stress; P:regulation of response to nutrient levels; P:lateral root development
[BLASTED, MAPPED, ANNOTATED]	NC_012019.3_cds_XP_002275709.1_834	placental 6	936	20	0	83.15	5	P:GO:0006890; P:GO:0006508; C:GO:0016021; F:GO:0004252; C:GO:0005794	P:retrograde vesicle-mediated transport, Golgi to ER; P:proteolysis; C:integral component of membrane; F:serine-type endopeptidase activity; C:Golgi apparatus	EC:3.4.21	Acting on peptide bonds (peptidases)
[BLASTED, MAPPED, ANNOTATED]	NC_012019.3_cds_XP_002282755.1_588	tropine dehydrogenase	807	20	0	84.3	4	F:GO:0050356; C:GO:0016021; C:GO:0005829; P:GO:0055114	F:tropine dehydrogenase activity; C:integral component of membrane; C:cytosol; P:oxidation-reduction process	EC:1.1.1.206	Tropinone reductase I
[BLASTED, MAPPED, ANNOTATED]	NC_012023.3_cds_XP_002283080.1_235	mitogen-activated kinase kinase	945	20	0	80.9	20	P:GO:0010120; P:GO:0009651; F:GO:0030295; P:GO:0009693; P:GO:0010150; P:GO:0009611; P:GO:0046777; P:GO:0009620; P:GO:0009862; P:GO:0009873; P:GO:0042742; F:GO:0005524; P:GO:0000165; P:GO:0009926; F:GO:0004702; F:GO:0005515; P:GO:0002229; P:GO:0045893; C:GO:0005739; F:GO:0004708	P:camalexin biosynthetic process; P:response to salt stress; F:protein kinase activator activity; P:ethylene biosynthetic process; P:leaf senescence; P:response to wounding; P:protein autophosphorylation; P:response to fungus; P:systemic acquired resistance, salicylic acid mediated signaling pathway; P:ethylene-activated signaling pathway; P:defense response to bacterium; F:ATP binding; P:MAPK ca…	EC:2.7.11; EC:2.7.12.1	Transferring phosphorus-containing groups; Dual-specificity kinase
[BLASTED, MAPPED, ANNOTATED]	NC_012016.3_cds_XP_002268202.1_1236	PREDICTED: hypothetical protein	1281	20	0	81.7	7	C:GO:0009570; P:GO:0060271; C:GO:0005929; C:GO:0005829; C:GO:0030991; P:GO:0061512; P:GO:0035721	C:chloroplast stroma; P:cilium assembly; C:cilium; C:cytosol; C:intraciliary transport particle A; P:protein localization to cilium; P:intraciliary retrograde transport
[BLASTED, MAPPED, ANNOTATED]	NC_012024.3_cds_XP_003634478.1_733	Serine threonine- kinase	1008	20	0	88.95	8	C:GO:0005634; F:GO:0005524; P:GO:0009738; C:GO:0005737; P:GO:0006970; F:GO:0004674; P:GO:0006468; P:GO:0035556	C:nucleus; F:ATP binding; P:abscisic acid-activated signaling pathway; C:cytoplasm; P:response to osmotic stress; F:protein serine/threonine kinase activity; P:protein phosphorylation; P:intracellular signal transduction	EC:2.7.11	Transferring phosphorus-containing groups
[BLASTED, MAPPED, ANNOTATED]	NC_012019.3_cds_XP_002264961.1_2157	histone H3	411	20	7.89632e-79	99.35	6	F:GO:0046982; F:GO:0031492; C:GO:0000786; C:GO:0005730; C:GO:0009536; P:GO:0006334	F:protein heterodimerization activity; F:nucleosomal DNA binding; C:nucleosome; C:nucleolus; C:plastid; P:nucleosome assembly
[BLASTED, MAPPED, ANNOTATED]	NC_012015.3_cds_XP_002284872.1_662	F-box kelch-repeat	1068	20	0	75.6	5	C:GO:0005829; C:GO:0019005; P:GO:0080037; P:GO:0006511; P:GO:2000762	C:cytosol; C:SCF ubiquitin ligase complex; P:negative regulation of cytokinin-activated signaling pathway; P:ubiquitin-dependent protein catabolic process; P:regulation of phenylpropanoid metabolic process
[BLASTED, MAPPED, ANNOTATED]	NC_012012.3_cds_XP_019076063.1_697	histone H2B	447	20	3.18166e-61	99.55	4	F:GO:0003677; F:GO:0046982; C:GO:0000788; P:GO:0006334	F:DNA binding; F:protein heterodimerization activity; C:nuclear nucleosome; P:nucleosome assembly
[BLASTED, MAPPED, ANNOTATED]	NC_012015.3_cds_NP_001268174.1_1149	CBL-interacting serine threonine-	1197	20	0	81.8	13	P:GO:0042538; P:GO:0007275; F:GO:0004674; C:GO:0005622; C:GO:0005886; P:GO:0009414; F:GO:0005524; F:GO:0005515; C:GO:0016021; P:GO:0018105; P:GO:0010540; P:GO:0018107; P:GO:0035556	P:hyperosmotic salinity response; P:multicellular organism development; F:protein serine/threonine kinase activity; C:intracellular; C:plasma membrane; P:response to water deprivation; F:ATP binding; F:protein binding; C:integral component of membrane; P:peptidyl-serine phosphorylation; P:basipetal auxin transport; P:peptidyl-threonine phosphorylation; P:intracellular signal transduction	EC:2.7.11	Transferring phosphorus-containing groups
[BLASTED, MAPPED, ANNOTATED]	NC_012010.3_cds_XP_003631878.1_1510	maf CV_0124	615	20	1.24607e-129	82.65	1	C:GO:0009507	C:chloroplast
[BLASTED, MAPPED]	NC_012020.3_cds_XP_002279225.1_314	F-box PP2-B15	834	20	0	73	2	C:GO:0005634; F:GO:0030246	C:nucleus; F:carbohydrate binding
[BLASTED, MAPPED, ANNOTATED]	NC_012016.3_cds_XP_002277559.1_1008	vacuolar sorting-associated 2-2	651	20	2.2685e-137	91.4	6	C:GO:0005634; F:GO:0005515; P:GO:0016192; C:GO:0000815; P:GO:0015031; P:GO:0007034	C:nucleus; F:protein binding; P:vesicle-mediated transport; C:ESCRT III complex; P:protein transport; P:vacuolar transport
[BLASTED, MAPPED, ANNOTATED]	NC_012008.3_cds_XP_002266420.1_1282	benzoyl coenzyme A: benzyl alcohol benzoyl transferase	1356	20	0	91.4	1	F:GO:0016747	F:transferase activity, transferring acyl groups other than amino-acyl groups
[BLASTED, MAPPED, ANNOTATED]	NC_012017.3_cds_XP_002280262.1_437	oxidative stress 3	555	20	1.49478e-91	79.8	3	P:GO:0006979; C:GO:0016607; P:GO:0046686	P:response to oxidative stress; C:nuclear speck; P:response to cadmium ion
[BLASTED, MAPPED, ANNOTATED]	NC_012011.3_cds_XP_002279066.3_63	Ca2+-binding 1	492	20	1.03705e-114	78.1	1	F:GO:0005509	F:calcium ion binding
[BLASTED, MAPPED, ANNOTATED]	NC_012011.3_cds_XP_002268447.1_248	PREDICTED: hypothetical protein	360	9	4.89278e-27	88.67	1	C:GO:0016021	C:integral component of membrane
[BLASTED, MAPPED, ANNOTATED]	NC_012007.3_cds_XP_002271912.1_1755	PREDICTED: hypothetical protein	672	20	1.3475e-152	85.15	4	C:GO:0031209; C:GO:0009507; P:GO:0007015; F:GO:0032403	C:SCAR complex; C:chloroplast; P:actin filament organization; F:protein complex binding
[BLASTED, MAPPED, ANNOTATED]	NC_012017.3_cds_XP_010656573.2_1067	60S ribosomal L39	156	20	1.07939e-29	98.2	5	F:GO:0003723; F:GO:0003735; C:GO:0005739; C:GO:0022625; P:GO:0006412	F:RNA binding; F:structural constituent of ribosome; C:mitochondrion; C:cytosolic large ribosomal subunit; P:translation
[BLASTED, MAPPED, ANNOTATED]	NC_012020.3_cds_XP_002277348.2_802	zeta-carotene desaturase	1752	20	0	92.55	9	C:GO:0009509; F:GO:0016788; P:GO:0016117; F:GO:0052886; C:GO:0009941; F:GO:0016719; P:GO:0055114; P:GO:0052889; F:GO:0052887	C:chromoplast; F:hydrolase activity, acting on ester bonds; P:carotenoid biosynthetic process; F:9,9'-dicis-carotene:quinone oxidoreductase activity; C:chloroplast envelope; F:carotene 7,8-desaturase activity; P:oxidation-reduction process; P:9,9'-di-cis-zeta-carotene desaturation to 7,9,7',9'-tetra-cis-lycopene; F:7,9,9'-tricis-neurosporene:quinone oxidoreductase activity	EC:1.3.5.6; EC:1.14.99.30	9,9'-di-cis-zeta-carotene desaturase; Acting on paired donors, with incorporation or reduction of molecular oxygen. The oxygen incorporated need not be derived from O(2)
[BLASTED, MAPPED, ANNOTATED]	NC_012018.3_cds_XP_002266729.1_1225	GTP binding	2322	20	0	85.55	10	C:GO:0009707; F:GO:0005525; P:GO:0010020; C:GO:0005777; F:GO:0042802; P:GO:0016559; F:GO:0003924; C:GO:0005739; P:GO:0007623; F:GO:0008017	C:chloroplast outer membrane; F:GTP binding; P:chloroplast fission; C:peroxisome; F:identical protein binding; P:peroxisome fission; F:GTPase activity; C:mitochondrion; P:circadian rhythm; F:microtubule binding	EC:3.6.1.15	Nucleoside-triphosphate phosphatase
[BLASTED, MAPPED, ANNOTATED]	NC_012020.3_cds_XP_003633609.1_245	heat shock binding	486	20	9.21208e-89	84.8	2	C:GO:0005737; P:GO:0006457	C:cytoplasm; P:protein folding
[BLASTED, MAPPED, ANNOTATED]	NC_012019.3_cds_XP_002272290.1_1770	transport SEC31	3378	20	0	76.8	8	C:GO:0009506; P:GO:0016192; C:GO:0016020; P:GO:0015031; C:GO:0005829; C:GO:0005783; C:GO:0005794; C:GO:0080008	C:plasmodesma; P:vesicle-mediated transport; C:membrane; P:protein transport; C:cytosol; C:endoplasmic reticulum; C:Golgi apparatus; C:Cul4-RING E3 ubiquitin ligase complex
[BLASTED, MAPPED, ANNOTATED]	NC_012008.3_cds_NP_001268147.1_691	anthocyanidin synthase	1068	20	0	94.2	6	P:GO:0009718; F:GO:0031418; F:GO:0046872; P:GO:0055114; P:GO:0010023; F:GO:0050589	P:anthocyanin-containing compound biosynthetic process; F:L-ascorbic acid binding; F:metal ion binding; P:oxidation-reduction process; P:proanthocyanidin biosynthetic process; F:leucocyanidin oxygenase activity	EC:1.14.11; EC:1.14.11.19	Acting on paired donors, with incorporation or reduction of molecular oxygen. The oxygen incorporated need not be derived from O(2); Leucocyanidin oxygenase
[BLASTED, MAPPED, ANNOTATED]	NC_012022.3_cds_XP_002277076.1_227	D-xylose-proton symporter-like 2	1503	20	0	86.4	15	P:GO:0015992; F:GO:0032440; F:GO:0005351; P:GO:0046323; F:GO:0005353; F:GO:0005355; P:GO:0009845; P:GO:0009911; P:GO:0009624; P:GO:1904659; C:GO:0005887; C:GO:0009705; C:GO:0031969; P:GO:0055114; P:GO:0015755	P:proton transport; F:2-alkenal reductase [NAD(P)] activity; F:sugar:proton symporter activity; P:glucose import; F:fructose transmembrane transporter activity; F:glucose transmembrane transporter activity; P:seed germination; P:positive regulation of flower development; P:response to nematode; P:glucose transmembrane transport; C:integral component of plasma membrane; C:plant-type vacuole membra…	EC:1.3.1.74	2-alkenal reductase (NAD(P)(+))
[BLASTED, MAPPED, ANNOTATED]	NC_012007.3_cds_XP_002285211.1_979	aldo-keto	966	20	0	85.15	4	C:GO:0005737; F:GO:0033808; F:GO:0047036; P:GO:0055114	C:cytoplasm; F:6'-deoxychalcone synthase activity; F:codeinone reductase (NADPH) activity; P:oxidation-reduction process	EC:2.3.1.170; EC:1.1.1.247	6'-deoxychalcone synthase; Codeinone reductase (NADPH)
[BLASTED, MAPPED, ANNOTATED]	NC_012013.3_cds_XP_019076821.1_740	phosphatase 2C 49	894	20	0	83.25	4	F:GO:0004722; F:GO:0046872; C:GO:0005739; P:GO:0006470	F:protein serine/threonine phosphatase activity; F:metal ion binding; C:mitochondrion; P:protein dephosphorylation	EC:3.1.3.16; EC:3.1.3.41	Protein-serine/threonine phosphatase; 4-nitrophenylphosphatase
[BLASTED]	NC_012008.3_cds_XP_002276431.1_634	AF364864_1pathogenesis-related 5-1	714	20	1.19826e-158	90.55
[BLASTED, MAPPED, ANNOTATED]	NC_012009.3_cds_XP_002284884.1_757	maternal effect embryo arrest 14	585	20	6.45923e-141	69.4	8	C:GO:0005634; C:GO:0009507; P:GO:0009793; P:GO:0010183; C:GO:0016020; F:GO:0036033; C:GO:0005829; P:GO:0050832	C:nucleus; C:chloroplast; P:embryo development ending in seed dormancy; P:pollen tube guidance; C:membrane; F:mediator complex binding; C:cytosol; P:defense response to fungus
[BLASTED, MAPPED, ANNOTATED]	NC_012017.3_cds_XP_019078593.1_525	elongation factor Ts family	3408	20	0	79.5	8	C:GO:0009570; F:GO:0003746; C:GO:0005759; P:GO:0009793; C:GO:0009941; F:GO:0003729; P:GO:0046686; P:GO:0070125	C:chloroplast stroma; F:translation elongation factor activity; C:mitochondrial matrix; P:embryo development ending in seed dormancy; C:chloroplast envelope; F:mRNA binding; P:response to cadmium ion; P:mitochondrial translational elongation
[BLASTED, MAPPED, ANNOTATED]	NC_012008.3_cds_XP_002273732.1_1152	early-responsive to dehydration stress (ERD4)	2319	20	0	84.9	6	C:GO:0009507; P:GO:0006811; C:GO:0009506; C:GO:0016021; C:GO:0000139; C:GO:0005886	C:chloroplast; P:ion transport; C:plasmodesma; C:integral component of membrane; C:Golgi membrane; C:plasma membrane
[BLASTED, MAPPED, ANNOTATED]	NC_012014.3_cds_XP_002283056.1_740	beta chain	1344	20	0	99.05	9	F:GO:0005525; P:GO:0009409; P:GO:0009651; C:GO:0005737; F:GO:0003924; F:GO:0005200; P:GO:0007018; C:GO:0005886; C:GO:0005874	F:GTP binding; P:response to cold; P:response to salt stress; C:cytoplasm; F:GTPase activity; F:structural constituent of cytoskeleton; P:microtubule-based movement; C:plasma membrane; C:microtubule	EC:3.6.1.15	Nucleoside-triphosphate phosphatase
[BLASTED, MAPPED, ANNOTATED]	NC_012012.3_cds_XP_010650958.1_916	kinase with tetratricopeptide repeat domain	1473	20	0	89.75	7	F:GO:0005524; C:GO:0009506; P:GO:0009742; P:GO:0007166; P:GO:0006468; C:GO:0005886; F:GO:0004675	F:ATP binding; C:plasmodesma; P:brassinosteroid mediated signaling pathway; P:cell surface receptor signaling pathway; P:protein phosphorylation; C:plasma membrane; F:transmembrane receptor protein serine/threonine kinase activity	EC:2.7.11	Transferring phosphorus-containing groups
[BLASTED, MAPPED, ANNOTATED]	NC_012014.3_cds_XP_010654260.1_1193	NAD-dependent epimerase dehydratase	990	20	0	89.35	13	C:GO:0009570; F:GO:0004672; C:GO:0005774; P:GO:0006468; P:GO:0042742; C:GO:0005886; C:GO:0009579; F:GO:0005524; P:GO:0009737; F:GO:0005507; C:GO:0048046; C:GO:0005829; F:GO:0016853	C:chloroplast stroma; F:protein kinase activity; C:vacuolar membrane; P:protein phosphorylation; P:defense response to bacterium; C:plasma membrane; C:thylakoid; F:ATP binding; P:response to abscisic acid; F:copper ion binding; C:apoplast; C:cytosol; F:isomerase activity
[BLASTED, MAPPED, ANNOTATED]	NC_012012.3_cds_XP_010651863.1_2082	AT5g22310 MWD9_9	1959	20	0	68.6	1	C:GO:0005886	C:plasma membrane
[BLASTED, MAPPED, ANNOTATED]	NC_012020.3_cds_XP_002284823.2_447	amidase family	1302	20	0	79.75	7	C:GO:0009507; P:GO:0009684; F:GO:0004040; C:GO:0016021; C:GO:0005829; F:GO:0043864; F:GO:0016884	C:chloroplast; P:indoleacetic acid biosynthetic process; F:amidase activity; C:integral component of membrane; C:cytosol; F:indoleacetamide hydrolase activity; F:carbon-nitrogen ligase activity, with glutamine as amido-N-donor	EC:3.5.1.4	Amidase
[BLASTED, MAPPED, ANNOTATED]	NC_012011.3_cds_XP_002276206.1_535	integral membrane family	588	20	6.20027e-88	74.8	4	C:GO:0009506; C:GO:0016021; F:GO:0043424; C:GO:0005886	C:plasmodesma; C:integral component of membrane; F:protein histidine kinase binding; C:plasma membrane
[BLASTED, MAPPED, ANNOTATED]	NC_012016.3_cds_XP_003633024.1_612	chlorophyll A B binding	795	20	0	95.2	12	F:GO:0046872; F:GO:0031409; C:GO:0009523; C:GO:0009941; C:GO:0016021; C:GO:0009522; P:GO:0018298; F:GO:0016168; C:GO:0010287; P:GO:0009416; P:GO:0009768; C:GO:0009535	F:metal ion binding; F:pigment binding; C:photosystem II; C:chloroplast envelope; C:integral component of membrane; C:photosystem I; P:protein-chromophore linkage; F:chlorophyll binding; C:plastoglobule; P:response to light stimulus; P:photosynthesis, light harvesting in photosystem I; C:chloroplast thylakoid membrane
[BLASTED, MAPPED, ANNOTATED]	NC_012015.3_cds_XP_010655031.2_1179	leucine-rich repeat extensin 1	1934	20	0	82.6	12	F:GO:0009927; C:GO:0005634; P:GO:0009826; C:GO:0009506; P:GO:0010054; P:GO:0000904; F:GO:0032440; P:GO:0055114; F:GO:0005199; P:GO:0071555; C:GO:0005576; C:GO:0009505	F:histidine phosphotransfer kinase activity; C:nucleus; P:unidimensional cell growth; C:plasmodesma; P:trichoblast differentiation; P:cell morphogenesis involved in differentiation; F:2-alkenal reductase [NAD(P)] activity; P:oxidation-reduction process; F:structural constituent of cell wall; P:cell wall organization; C:extracellular region; C:plant-type cell wall	EC:1.3.1.74	2-alkenal reductase (NAD(P)(+))
[BLASTED, MAPPED, ANNOTATED]	NC_012013.3_cds_XP_010652864.1_1797	WRKY transcription	582	20	4.44164e-114	82.1	8	C:GO:0005634; F:GO:0003700; F:GO:0005515; P:GO:0006355; F:GO:0043565; P:GO:0050832; P:GO:0009867; P:GO:0042742	C:nucleus; F:transcription factor activity, sequence-specific DNA binding; F:protein binding; P:regulation of transcription, DNA-templated; F:sequence-specific DNA binding; P:defense response to fungus; P:jasmonic acid mediated signaling pathway; P:defense response to bacterium
[BLASTED, MAPPED, ANNOTATED]	NC_012009.3_cds_XP_002277717.1_208	cyclophilin	672	20	3.83635e-148	84.25	12	C:GO:0005802; F:GO:0003755; F:GO:0005515; C:GO:0016021; C:GO:0005829; C:GO:0005783; F:GO:0042277; C:GO:0005771; P:GO:0000413; C:GO:0005576; P:GO:0006457; C:GO:0005795	C:trans-Golgi network; F:peptidyl-prolyl cis-trans isomerase activity; F:protein binding; C:integral component of membrane; C:cytosol; C:endoplasmic reticulum; F:peptide binding; C:multivesicular body; P:protein peptidyl-prolyl isomerization; C:extracellular region; P:protein folding; C:Golgi stack	EC:5.2.1.8	Peptidylprolyl isomerase
[BLASTED, MAPPED, ANNOTATED]	NC_012010.3_cds_XP_010648948.1_1179	zinc finger	1110	20	0	90	3	P:GO:0016042; C:GO:0005576; F:GO:0052689	P:lipid catabolic process; C:extracellular region; F:carboxylic ester hydrolase activity	EC:3.1.1.1	Carboxylesterase
[BLASTED, MAPPED, ANNOTATED]	NC_012020.3_cds_XP_002269951.1_1904	ribonucleotide reductase R2	990	20	0	90.6	12	C:GO:0005634; P:GO:0006281; F:GO:0004748; F:GO:0046872; P:GO:0007275; P:GO:0006260; P:GO:0009186; P:GO:0009263; P:GO:0055114; P:GO:0051726; C:GO:0005971; P:GO:0012501	C:nucleus; P:DNA repair; F:ribonucleoside-diphosphate reductase activity, thioredoxin disulfide as acceptor; F:metal ion binding; P:multicellular organism development; P:DNA replication; P:deoxyribonucleoside diphosphate metabolic process; P:deoxyribonucleotide biosynthetic process; P:oxidation-reduction process; P:regulation of cell cycle; C:ribonucleoside-diphosphate reductase complex; P:progra…	EC:1.17.4; EC:1.17.4.1	Acting on CH or CH(2) groups; Ribonucleoside-diphosphate reductase
[BLASTED, MAPPED, ANNOTATED]	NC_012011.3_cds_XP_003631973.1_442	ARM repeat	894	20	0	82.3	1	C:GO:0005737	C:cytoplasm
[BLASTED, MAPPED, ANNOTATED]	NC_012010.3_cds_XP_002269841.1_1689	GDP-mannose 4,6-dehydratase	1122	20	0	94.9	8	F:GO:0005525; P:GO:0009826; F:GO:0005515; P:GO:0042351; C:GO:0005829; P:GO:0019673; C:GO:0005794; F:GO:0008446	F:GTP binding; P:unidimensional cell growth; F:protein binding; P:'de novo' GDP-L-fucose biosynthetic process; C:cytosol; P:GDP-mannose metabolic process; C:Golgi apparatus; F:GDP-mannose 4,6-dehydratase activity	EC:4.2.1.47	GDP-mannose 4,6-dehydratase
[BLASTED, MAPPED, ANNOTATED]	NC_012020.3_cds_XP_002283941.1_2570	Pectinesterase	951	20	0	81.15	8	C:GO:0005634; P:GO:0045490; P:GO:0050829; C:GO:0005739; F:GO:0045330; C:GO:0009505; P:GO:0042545; F:GO:0030599	C:nucleus; P:pectin catabolic process; P:defense response to Gram-negative bacterium; C:mitochondrion; F:aspartyl esterase activity; C:plant-type cell wall; P:cell wall modification; F:pectinesterase activity	EC:3.1.1.11; EC:3.1.1.1	Pectinesterase; Carboxylesterase
[BLASTED, MAPPED, ANNOTATED]	NC_012012.3_cds_XP_010650888.1_1057	phosphatase 2C	1146	20	0	83.35	9	F:GO:0004722; C:GO:0005634; C:GO:0009507; P:GO:0009738; P:GO:0010440; F:GO:0046872; P:GO:0006470; P:GO:0009611; P:GO:0050832	F:protein serine/threonine phosphatase activity; C:nucleus; C:chloroplast; P:abscisic acid-activated signaling pathway; P:stomatal lineage progression; F:metal ion binding; P:protein dephosphorylation; P:response to wounding; P:defense response to fungus	EC:3.1.3.16; EC:3.1.3.41	Protein-serine/threonine phosphatase; 4-nitrophenylphosphatase
[BLASTED, MAPPED, ANNOTATED]	NC_012019.3_cds_XP_002270490.2_92	phd F-box containing	726	20	1.62989e-156	89.95	4	F:GO:0008270; F:GO:0042393; C:GO:0016021; P:GO:0006355	F:zinc ion binding; F:histone binding; C:integral component of membrane; P:regulation of transcription, DNA-templated
[BLASTED, MAPPED]	NC_012022.3_cds_XP_002269666.3_1469	response to low sulfur 2	414	16	2.1571e-51	84.19	14	P:GO:0008150; P:GO:0009651; C:GO:0005575; P:GO:0042742; P:GO:0009658; F:GO:0003674; P:GO:0047484; C:GO:0005634; P:GO:0009909; P:GO:0002229; P:GO:0045893; P:GO:0048587; P:GO:0010438; P:GO:0031347	P:biological_process; P:response to salt stress; C:cellular_component; P:defense response to bacterium; P:chloroplast organization; F:molecular_function; P:regulation of response to osmotic stress; C:nucleus; P:regulation of flower development; P:defense response to oomycetes; P:positive regulation of transcription, DNA-templated; P:regulation of short-day photoperiodism, flowering; P:cellular re…
[BLASTED, MAPPED, ANNOTATED]	NC_012014.3_cds_XP_002277234.1_2194	polygalacturonase	1326	20	0	82.85	5	P:GO:0005975; C:GO:0016021; F:GO:0004650; P:GO:0071555; C:GO:0005576	P:carbohydrate metabolic process; C:integral component of membrane; F:polygalacturonase activity; P:cell wall organization; C:extracellular region	EC:3.2.1.15	Polygalacturonase
[BLASTED]	NC_012025.3_cds_XP_010644475.2_822	RNA binding	657	6	1.18826e-63	82.67
[BLASTED, MAPPED]	NC_012013.3_cds_XP_019076507.1_699	RNA binding	4155	20	0	61.55	2	P:GO:0008150; C:GO:0005634	P:biological_process; C:nucleus
[BLASTED, MAPPED, ANNOTATED]	NC_012024.3_cds_XP_010664850.1_1829	zinc finger	2142	20	0	82.45	1	F:GO:0016788	F:hydrolase activity, acting on ester bonds
[BLASTED, MAPPED, ANNOTATED]	NC_012013.3_cds_XP_002270639.1_536	late embryogenesis abundant	294	20	1.35119e-50	65.2	1	P:GO:0006950	P:response to stress
[BLASTED, MAPPED, ANNOTATED]	NC_012024.3_cds_XP_002285759.1_723	EXORDIUM like 2	906	20	0	85	7	C:GO:0005615; C:GO:0009507; C:GO:0009506; C:GO:0048046; C:GO:0005829; C:GO:0005794; C:GO:0009505	C:extracellular space; C:chloroplast; C:plasmodesma; C:apoplast; C:cytosol; C:Golgi apparatus; C:plant-type cell wall
[BLASTED, MAPPED, ANNOTATED]	NC_012019.3_cds_XP_002281756.2_345	arginine serine-rich splicing	915	20	4.42664e-106	94.35	4	F:GO:0000166; F:GO:0003676; F:GO:0008270; C:GO:0005739	F:nucleotide binding; F:nucleic acid binding; F:zinc ion binding; C:mitochondrion
[BLASTED, MAPPED, ANNOTATED]	NC_012014.3_cds_XP_010653818.1_2213	glycoside hydrolase family 28 polygalacturonase (pectinase) family	1446	20	0	81.1	6	P:GO:0005975; F:GO:0016829; F:GO:0004650; P:GO:0071555; C:GO:0005576; C:GO:0005774	P:carbohydrate metabolic process; F:lyase activity; F:polygalacturonase activity; P:cell wall organization; C:extracellular region; C:vacuolar membrane	EC:3.2.1.15	Polygalacturonase
[BLASTED, MAPPED, ANNOTATED]	NC_012012.3_cds_XP_002283239.1_816	zinc transporter	996	20	0	79.8	6	F:GO:0008270; F:GO:0032440; C:GO:0016021; F:GO:0005385; P:GO:0055114; P:GO:0071577	F:zinc ion binding; F:2-alkenal reductase [NAD(P)] activity; C:integral component of membrane; F:zinc ion transmembrane transporter activity; P:oxidation-reduction process; P:zinc II ion transmembrane transport	EC:1.3.1.74	2-alkenal reductase (NAD(P)(+))
[BLASTED, MAPPED, ANNOTATED]	NC_012022.3_cds_XP_002269799.1_752	Embryo-specific (ATS3)	576	20	4.43122e-131	76.4	2	C:GO:0005774; C:GO:0031225	C:vacuolar membrane; C:anchored component of membrane
[BLASTED, MAPPED, ANNOTATED]	NC_012020.3_cds_XP_002283061.1_2480	nucleic acid binding	789	20	1.11208e-166	69.8	3	F:GO:0000166; F:GO:0003676; C:GO:0016020	F:nucleotide binding; F:nucleic acid binding; C:membrane
[BLASTED, MAPPED, ANNOTATED]	NC_012013.3_cds_XP_002266744.1_1080	glutathione s-	672	20	4.00842e-148	80.6	5	P:GO:0009407; C:GO:0005737; P:GO:0006749; F:GO:0004364; F:GO:0004462	P:toxin catabolic process; C:cytoplasm; P:glutathione metabolic process; F:glutathione transferase activity; F:lactoylglutathione lyase activity	EC:2.5.1.18; EC:4.4.1.5	Glutathione transferase; Lactoylglutathione lyase
[BLASTED, MAPPED, ANNOTATED]	NC_012017.3_cds_XP_002281001.1_257	salt responsive 2	1530	20	0	83.3	4	C:GO:0005634; C:GO:0009507; C:GO:0005774; C:GO:0005886	C:nucleus; C:chloroplast; C:vacuolar membrane; C:plasma membrane
[BLASTED, MAPPED, ANNOTATED]	NC_012023.3_cds_XP_002276125.1_1469	BRASSINOSTEROID INSENSITIVE 1-associated receptor kinase 1	1899	20	0	75	10	F:GO:0005524; P:GO:0018108; F:GO:0004713; P:GO:0031349; C:GO:0016021; P:GO:0007169; F:GO:0004683; P:GO:0010942; P:GO:0060862; C:GO:0005886	F:ATP binding; P:peptidyl-tyrosine phosphorylation; F:protein tyrosine kinase activity; P:positive regulation of defense response; C:integral component of membrane; P:transmembrane receptor protein tyrosine kinase signaling pathway; F:calmodulin-dependent protein kinase activity; P:positive regulation of cell death; P:negative regulation of floral organ abscission; C:plasma membrane	EC:2.7.10; EC:2.7.11; EC:2.7.11.17	Transferring phosphorus-containing groups; Transferring phosphorus-containing groups; Calcium/calmodulin-dependent protein kinase
[BLASTED, MAPPED, ANNOTATED]	NC_012007.3_cds_XP_002263762.1_1285	spermidine synthase	942	20	0	93.25	6	F:GO:0004766; C:GO:0009507; P:GO:0008295; C:GO:0005829; F:GO:0030750; P:GO:0032259	F:spermidine synthase activity; C:chloroplast; P:spermidine biosynthetic process; C:cytosol; F:putrescine N-methyltransferase activity; P:methylation	EC:2.5.1.16; EC:2.1.1.53	Spermidine synthase; Putrescine N-methyltransferase
[BLASTED, MAPPED, ANNOTATED]	NC_012011.3_cds_XP_002284231.1_981	basic helix-loop-helix	723	20	2.06083e-180	63.8	3	C:GO:0005634; P:GO:0006355; F:GO:0046983	C:nucleus; P:regulation of transcription, DNA-templated; F:protein dimerization activity
[BLASTED, MAPPED, ANNOTATED]	NC_012017.3_cds_XP_002285052.1_766	early nodulin 93	324	20	8.28608e-58	86.7	2	C:GO:0016021; P:GO:0009877	C:integral component of membrane; P:nodulation
[BLASTED, MAPPED, ANNOTATED]	NC_012022.3_cds_XP_002273092.1_1548	SAUR family	366	20	1.68212e-66	86.25	5	C:GO:0005634; P:GO:0007275; C:GO:0005739; P:GO:0040008; P:GO:0009734	C:nucleus; P:multicellular organism development; C:mitochondrion; P:regulation of growth; P:auxin-activated signaling pathway
[BLASTED, MAPPED, ANNOTATED]	NC_012014.3_cds_XP_003632658.2_2279	polygalacturonase	1335	20	0	80.2	5	P:GO:0005975; C:GO:0016021; F:GO:0004650; P:GO:0071555; C:GO:0005576	P:carbohydrate metabolic process; C:integral component of membrane; F:polygalacturonase activity; P:cell wall organization; C:extracellular region	EC:3.2.1.15	Polygalacturonase
[BLASTED, MAPPED, ANNOTATED]	NC_012025.3_cds_XP_002282942.1_608	GRAS family transcription factor	1752	20	0	77.75	5	C:GO:0005634; F:GO:0003700; P:GO:0006351; P:GO:0006355; F:GO:0043565	C:nucleus; F:transcription factor activity, sequence-specific DNA binding; P:transcription, DNA-templated; P:regulation of transcription, DNA-templated; F:sequence-specific DNA binding
[BLASTED, MAPPED, ANNOTATED]	NC_012014.3_cds_XP_019077227.1_1580	plastid division	1461	20	0	87.25	11	C:GO:0009570; F:GO:0005525; P:GO:0010020; P:GO:0051301; F:GO:0042802; C:GO:0032153; F:GO:0003924; C:GO:0009534; F:GO:0005198; C:GO:0042651; F:GO:0043621	C:chloroplast stroma; F:GTP binding; P:chloroplast fission; P:cell division; F:identical protein binding; C:cell division site; F:GTPase activity; C:chloroplast thylakoid; F:structural molecule activity; C:thylakoid membrane; F:protein self-association	EC:3.6.1.15	Nucleoside-triphosphate phosphatase
[BLASTED, MAPPED, ANNOTATED]	NC_012023.3_cds_XP_002279622.1_1265	f-box family	927	20	0	72.15	5	C:GO:0005634; F:GO:0003677; P:GO:0010087; P:GO:0045893; P:GO:0010067	C:nucleus; F:DNA binding; P:phloem or xylem histogenesis; P:positive regulation of transcription, DNA-templated; P:procambium histogenesis
[BLASTED, MAPPED, ANNOTATED]	NC_012011.3_cds_XP_002270026.1_238	proline-rich family	1263	20	0	58.95	1	C:GO:0009507	C:chloroplast
[BLASTED, MAPPED, ANNOTATED]	NC_012013.3_cds_XP_010652342.1_836	chaperone domain-containing	405	20	2.75168e-53	73.05	3	C:GO:0005737; C:GO:0016021; P:GO:0006457	C:cytoplasm; C:integral component of membrane; P:protein folding
[BLASTED, MAPPED, ANNOTATED]	NC_012016.3_cds_XP_010655376.1_98	aspartic ase	1545	20	0	88.9	11	C:GO:0009506; F:GO:0004190; P:GO:0009651; P:GO:0030163; P:GO:0006508; P:GO:0006629; C:GO:0005829; C:GO:0005783; C:GO:0005576; C:GO:0005773; P:GO:0009735	C:plasmodesma; F:aspartic-type endopeptidase activity; P:response to salt stress; P:protein catabolic process; P:proteolysis; P:lipid metabolic process; C:cytosol; C:endoplasmic reticulum; C:extracellular region; C:vacuole; P:response to cytokinin	EC:3.4.23	Acting on peptide bonds (peptidases)
[BLASTED, MAPPED, ANNOTATED]	NC_012012.3_cds_XP_002281776.1_611	sensory transduction histidine	2358	20	0	67.4	3	P:GO:0000160; P:GO:0044237; C:GO:0005622	P:phosphorelay signal transduction system; P:cellular metabolic process; C:intracellular
[BLASTED, MAPPED, ANNOTATED]	NC_012011.3_cds_XP_002268377.1_378	guanosine-3 ,5 -bis(diphosphate) 3 -	1743	20	0	82.05	10	F:GO:0005525; F:GO:0008728; F:GO:0005524; C:GO:0009507; F:GO:0005509; P:GO:0042594; P:GO:0015969; F:GO:0008893; P:GO:0016310; F:GO:0016301	F:GTP binding; F:GTP diphosphokinase activity; F:ATP binding; C:chloroplast; F:calcium ion binding; P:response to starvation; P:guanosine tetraphosphate metabolic process; F:guanosine-3',5'-bis(diphosphate) 3'-diphosphatase activity; P:phosphorylation; F:kinase activity	EC:2.7.6.5; EC:3.1.7.2	GTP diphosphokinase; Guanosine-3',5'-bis(diphosphate) 3'-diphosphatase
[BLASTED, MAPPED, ANNOTATED]	NC_012007.3_cds_XP_002271877.2_1386	zinc finger (C3HC4-type RING finger) family-like	2193	20	0	66.65	3	C:GO:0005634; F:GO:0003824; C:GO:0005794	C:nucleus; F:catalytic activity; C:Golgi apparatus
[BLASTED, MAPPED, ANNOTATED]	NC_012013.3_cds_XP_002263386.1_453	Glutathione S-transferase	654	20	3.15433e-162	79.4	5	P:GO:0009407; P:GO:0006749; C:GO:0005829; F:GO:0004364; P:GO:0009636	P:toxin catabolic process; P:glutathione metabolic process; C:cytosol; F:glutathione transferase activity; P:response to toxic substance	EC:2.5.1.18	Glutathione transferase
[BLASTED, MAPPED, ANNOTATED]	NC_012024.3_cds_NP_001268070.1_1995	sucrose transporter	1518	20	0	83.85	3	C:GO:0005887; P:GO:0015770; F:GO:0008515	C:integral component of plasma membrane; P:sucrose transport; F:sucrose transmembrane transporter activity
[BLASTED, MAPPED, ANNOTATED]	NC_012019.3_cds_XP_002283532.2_520	heat shock 70	1953	20	0	97.9	3	F:GO:0005524; F:GO:0032440; P:GO:0055114	F:ATP binding; F:2-alkenal reductase [NAD(P)] activity; P:oxidation-reduction process	EC:1.3.1.74	2-alkenal reductase (NAD(P)(+))
[BLASTED, MAPPED, ANNOTATED]	NC_012023.3_cds_XP_002279127.2_248	ATP binding	2019	20	0	76.45	16	F:GO:0032440; P:GO:0007169; P:GO:0009610; C:GO:0005576; C:GO:0005774; C:GO:0009505; F:GO:0004674; P:GO:0006468; C:GO:0046658; F:GO:0050321; F:GO:0005524; C:GO:0009506; P:GO:0009737; C:GO:0016021; C:GO:0005829; P:GO:0055114	F:2-alkenal reductase [NAD(P)] activity; P:transmembrane receptor protein tyrosine kinase signaling pathway; P:response to symbiotic fungus; C:extracellular region; C:vacuolar membrane; C:plant-type cell wall; F:protein serine/threonine kinase activity; P:protein phosphorylation; C:anchored component of plasma membrane; F:tau-protein kinase activity; F:ATP binding; C:plasmodesma; P:response to ab…	EC:2.7.11; EC:2.7.11.26; EC:1.3.1.74	Transferring phosphorus-containing groups; [Tau protein] kinase; 2-alkenal reductase (NAD(P)(+))
[BLASTED, MAPPED, ANNOTATED]	NC_012019.3_cds_XP_002283100.1_565	zinc finger	1086	20	1.44453e-175	74.15	8	F:GO:0008270; F:GO:0061630; P:GO:0043161; P:GO:0000209; C:GO:0005739; C:GO:0016020; P:GO:0006810; P:GO:0042787	F:zinc ion binding; F:ubiquitin protein ligase activity; P:proteasome-mediated ubiquitin-dependent protein catabolic process; P:protein polyubiquitination; C:mitochondrion; C:membrane; P:transport; P:protein ubiquitination involved in ubiquitin-dependent protein catabolic process
[BLASTED, MAPPED, ANNOTATED]	NC_012009.3_cds_XP_002285320.1_939	D3-type cyclin	1161	20	0	80.8	4	C:GO:0005634; P:GO:0009739; C:GO:0016021; P:GO:0044699	C:nucleus; P:response to gibberellin; C:integral component of membrane; P:single-organism process
[BLASTED, MAPPED, ANNOTATED]	NC_012024.3_cds_XP_002275531.2_76	cinnamoyl- reductase	1095	20	0	78.25	9	P:GO:0009408; F:GO:0050662; P:GO:0009737; F:GO:0045552; P:GO:0009809; P:GO:0046686; P:GO:0055114; F:GO:0016621; P:GO:0009414	P:response to heat; F:coenzyme binding; P:response to abscisic acid; F:dihydrokaempferol 4-reductase activity; P:lignin biosynthetic process; P:response to cadmium ion; P:oxidation-reduction process; F:cinnamoyl-CoA reductase activity; P:response to water deprivation	EC:1.1.1.219; EC:1.2.1.44	Dihydrokaempferol 4-reductase; Cinnamoyl-CoA reductase
[BLASTED, MAPPED, ANNOTATED]	NC_012015.3_cds_NP_001268208.1_328	beta-fructofuranosidase	1728	20	0	84.15	7	P:GO:0005975; C:GO:0005618; C:GO:0048046; P:GO:0009611; P:GO:0080167; F:GO:0004575; C:GO:0005886	P:carbohydrate metabolic process; C:cell wall; C:apoplast; P:response to wounding; P:response to karrikin; F:sucrose alpha-glucosidase activity; C:plasma membrane	EC:3.2.1.26; EC:3.2.1.48	Beta-fructofuranosidase; Sucrose alpha-glucosidase
[BLASTED, MAPPED, ANNOTATED]	NC_012017.3_cds_XP_002268213.1_1459	CCT motif family	1179	20	0	71.55	1	C:GO:0009536	C:plastid
[BLASTED, MAPPED, ANNOTATED]	NC_012023.3_cds_NP_001268089.1_553	leucoanthocyanidin reductase	1077	20	0	83.6	2	P:GO:0055114; F:GO:0033788	P:oxidation-reduction process; F:leucoanthocyanidin reductase activity	EC:1.17.1; EC:1.17.1.3	Acting on CH or CH(2) groups; Leucoanthocyanidin reductase
[BLASTED, MAPPED, ANNOTATED]	NC_012011.3_cds_XP_002285153.1_1111	inorganic phosphate	1611	20	0	92.7	5	C:GO:0005887; F:GO:0005315; F:GO:0022891; P:GO:0055085; P:GO:0006817	C:integral component of plasma membrane; F:inorganic phosphate transmembrane transporter activity; F:substrate-specific transmembrane transporter activity; P:transmembrane transport; P:phosphate ion transport
[BLASTED, MAPPED, ANNOTATED]	NC_012014.3_cds_XP_002267833.2_600	Vacuolar sorting receptor 1	1875	20	0	90.5	14	C:GO:0017119; F:GO:0009940; C:GO:0000139; C:GO:0005783; C:GO:0005576; P:GO:0006623; C:GO:0009536; P:GO:0006896; C:GO:0005887; C:GO:0031902; C:GO:0005802; F:GO:0005515; F:GO:0005509; C:GO:0030665	C:Golgi transport complex; F:amino-terminal vacuolar sorting propeptide binding; C:Golgi membrane; C:endoplasmic reticulum; C:extracellular region; P:protein targeting to vacuole; C:plastid; P:Golgi to vacuole transport; C:integral component of plasma membrane; C:late endosome membrane; C:trans-Golgi network; F:protein binding; F:calcium ion binding; C:clathrin-coated vesicle membrane
[BLASTED, MAPPED, ANNOTATED]	NC_012011.3_cds_XP_002282144.1_1256	calcium-dependent lipid-binding domain-containing	1485	20	0	76	1	C:GO:0016020	C:membrane
[BLASTED, MAPPED, ANNOTATED]	NC_012014.3_cds_XP_002273172.1_1094	pentatricopeptide repeat-containing	2250	20	0	71.9	7	C:GO:0009570; F:GO:0000166; F:GO:0004519; P:GO:0009451; C:GO:0005739; F:GO:0003729; P:GO:0006397	C:chloroplast stroma; F:nucleotide binding; F:endonuclease activity; P:RNA modification; C:mitochondrion; F:mRNA binding; P:mRNA processing
[BLASTED, MAPPED, ANNOTATED]	NC_012019.3_cds_XP_010658395.1_891	phenylalanine amonnia lyase	2172	20	0	93.2	4	P:GO:0006559; C:GO:0005737; F:GO:0045548; P:GO:0009800	P:L-phenylalanine catabolic process; C:cytoplasm; F:phenylalanine ammonia-lyase activity; P:cinnamic acid biosynthetic process	EC:4.3.1.24; EC:4.3.1.25	Phenylalanine ammonia-lyase; Phenylalanine/tyrosine ammonia-lyase
[BLASTED, MAPPED, ANNOTATED]	NC_012013.3_cds_XP_002267595.2_505	beta glucosidase 11	1539	20	0	81.25	8	P:GO:0005975; P:GO:0046283; C:GO:0016021; F:GO:0008422; C:GO:0005576; P:GO:1901657; C:GO:0005773; F:GO:0102483	P:carbohydrate metabolic process; P:anthocyanin-containing compound metabolic process; C:integral component of membrane; F:beta-glucosidase activity; C:extracellular region; P:glycosyl compound metabolic process; C:vacuole; F:scopolin beta-glucosidase activity	EC:3.2.1.21	Beta-glucosidase
[BLASTED, MAPPED]	NC_012020.3_cds_XP_002280026.1_1652	hydroxyproline-rich glyco	339	10	1.85623e-75	72	2	C:GO:0005634; F:GO:0003674	C:nucleus; F:molecular_function
[BLASTED, MAPPED, ANNOTATED]	NC_012020.3_cds_XP_002279520.1_867	bZIP transcription factor	1272	20	0	73.2	8	C:GO:0005634; F:GO:0003700; F:GO:0042802; F:GO:0046982; P:GO:0071333; P:GO:0071215; P:GO:0006355; F:GO:0043565	C:nucleus; F:transcription factor activity, sequence-specific DNA binding; F:identical protein binding; F:protein heterodimerization activity; P:cellular response to glucose stimulus; P:cellular response to abscisic acid stimulus; P:regulation of transcription, DNA-templated; F:sequence-specific DNA binding
[BLASTED, MAPPED, ANNOTATED]	NC_012009.3_cds_XP_002285299.1_936	cysteine ase	1410	20	0	85.3	7	C:GO:0005615; F:GO:0032440; C:GO:0016021; F:GO:0004197; P:GO:0055114; P:GO:0051603; C:GO:0005764	C:extracellular space; F:2-alkenal reductase [NAD(P)] activity; C:integral component of membrane; F:cysteine-type endopeptidase activity; P:oxidation-reduction process; P:proteolysis involved in cellular protein catabolic process; C:lysosome	EC:3.4.22; EC:1.3.1.74	Acting on peptide bonds (peptidases); 2-alkenal reductase (NAD(P)(+))
[BLASTED, MAPPED, ANNOTATED]	NC_012020.3_cds_XP_002283875.1_1411	abscisic acid (aba)-deficient 4	741	20	5.8632e-159	86	8	F:GO:0003677; C:GO:0009517; P:GO:0032928; C:GO:0031969; C:GO:0016021; P:GO:0009688; P:GO:0016122; P:GO:0010117	F:DNA binding; C:PSII associated light-harvesting complex II; P:regulation of superoxide anion generation; C:chloroplast membrane; C:integral component of membrane; P:abscisic acid biosynthetic process; P:xanthophyll metabolic process; P:photoprotection
[BLASTED, MAPPED, ANNOTATED]	NC_012014.3_cds_XP_002263986.1_333	syntaxin-related Nt-syr1	975	20	0	87.55	23	P:GO:0010363; F:GO:0005484; P:GO:0009863; F:GO:0000149; P:GO:0043069; C:GO:0009504; P:GO:0006887; P:GO:0009867; C:GO:0005886; P:GO:0072660; C:GO:0005802; C:GO:0009506; P:GO:0009737; P:GO:0051245; P:GO:0006906; P:GO:0010119; F:GO:0043495; P:GO:0048278; P:GO:0072661; C:GO:0016021; C:GO:0031201; P:GO:0010148; P:GO:0050832	P:regulation of plant-type hypersensitive response; F:SNAP receptor activity; P:salicylic acid mediated signaling pathway; F:SNARE binding; P:negative regulation of programmed cell death; C:cell plate; P:exocytosis; P:jasmonic acid mediated signaling pathway; C:plasma membrane; P:maintenance of protein location in plasma membrane; C:trans-Golgi network; C:plasmodesma; P:response to abscisic acid;…
[BLASTED, MAPPED, ANNOTATED]	NC_012016.3_cds_XP_002268031.1_929	inositolphosphorylceramide-B C-26 hydroxylase	714	20	1.26619e-176	85.5	13	F:GO:0080132; P:GO:0043069; C:GO:0005576; F:GO:0045735; P:GO:0000038; P:GO:0006633; C:GO:0005789; F:GO:0005515; F:GO:0005506; C:GO:0005739; C:GO:0016021; F:GO:0030145; P:GO:0055114	F:fatty acid alpha-hydroxylase activity; P:negative regulation of programmed cell death; C:extracellular region; F:nutrient reservoir activity; P:very long-chain fatty acid metabolic process; P:fatty acid biosynthetic process; C:endoplasmic reticulum membrane; F:protein binding; F:iron ion binding; C:mitochondrion; C:integral component of membrane; F:manganese ion binding; P:oxidation-reduction p…
[BLASTED, MAPPED, ANNOTATED]	NC_012025.3_cds_XP_002274782.1_1137	PREDICTED: hypothetical protein	666	20	1.18966e-162	67.85	3	C:GO:0009506; C:GO:0005739; C:GO:0016021	C:plasmodesma; C:mitochondrion; C:integral component of membrane
[BLASTED, MAPPED, ANNOTATED]	NC_012010.3_cds_XP_010648358.1_161	precursor of carboxylase p- glycine decarboxylase complex	3162	20	0	92.9	15	C:GO:0009570; F:GO:0032440; C:GO:0009534; C:GO:0009941; F:GO:0004375; P:GO:0046686; C:GO:0005960; F:GO:0005524; F:GO:0005515; C:GO:0005739; C:GO:0048046; C:GO:0005829; F:GO:0016594; P:GO:0019464; P:GO:0055114	C:chloroplast stroma; F:2-alkenal reductase [NAD(P)] activity; C:chloroplast thylakoid; C:chloroplast envelope; F:glycine dehydrogenase (decarboxylating) activity; P:response to cadmium ion; C:glycine cleavage complex; F:ATP binding; F:protein binding; C:mitochondrion; C:apoplast; C:cytosol; F:glycine binding; P:glycine decarboxylation via glycine cleavage system; P:oxidation-reduction process	EC:1.3.1.74; EC:1.4.4.2	2-alkenal reductase (NAD(P)(+)); Glycine dehydrogenase (aminomethyl-transferring)
[BLASTED, MAPPED, ANNOTATED]	NC_012017.3_cds_XP_002276089.1_78	21 kDa	570	20	8.92065e-139	68.35	4	C:GO:0009507; P:GO:0043086; P:GO:0009641; F:GO:0046910	C:chloroplast; P:negative regulation of catalytic activity; P:shade avoidance; F:pectinesterase inhibitor activity
[BLASTED, MAPPED, ANNOTATED]	NC_012008.3_cds_XP_002270962.1_1281	benzoyl coenzyme A: benzyl alcohol benzoyl transferase	1356	20	0	91.5	1	F:GO:0016747	F:transferase activity, transferring acyl groups other than amino-acyl groups
[BLASTED, MAPPED, ANNOTATED]	NC_012010.3_cds_XP_002285538.1_923	early nodulin-like 1 GPI-anchored	537	20	2.34232e-129	75.45	6	C:GO:0009506; F:GO:0005507; F:GO:0009055; C:GO:0016021; C:GO:0005576; C:GO:0046658	C:plasmodesma; F:copper ion binding; F:electron carrier activity; C:integral component of membrane; C:extracellular region; C:anchored component of plasma membrane
[BLASTED, MAPPED, ANNOTATED]	NC_012020.3_cds_NP_001268220.1_1381	Plastidic glucose transporter 4	1629	20	0	88.1	7	C:GO:0005887; C:GO:0009706; P:GO:0015992; F:GO:0005351; P:GO:0046323; F:GO:0005355; P:GO:1904659	C:integral component of plasma membrane; C:chloroplast inner membrane; P:proton transport; F:sugar:proton symporter activity; P:glucose import; F:glucose transmembrane transporter activity; P:glucose transmembrane transport
[BLASTED, MAPPED, ANNOTATED]	NC_012011.3_cds_XP_003632025.2_1301	beta-amylase	1380	20	0	86.6	3	P:GO:0000272; F:GO:0016161; C:GO:0009536	P:polysaccharide catabolic process; F:beta-amylase activity; C:plastid	EC:3.2.1.2	Beta-amylase
[BLASTED, MAPPED, ANNOTATED]	NC_012012.3_cds_XP_002278283.1_1094	predicted protein	696	20	1.93131e-93	94.5	5	C:GO:0005634; F:GO:0003677; P:GO:0009299; P:GO:0009886; P:GO:0006355	C:nucleus; F:DNA binding; P:mRNA transcription; P:post-embryonic animal morphogenesis; P:regulation of transcription, DNA-templated
[BLASTED, MAPPED]	NC_012021.3_cds_XP_010661745.1_1453	PREDICTED: hypothetical protein	1635	20	0	64.85	2	C:GO:0016020; C:GO:0016021	C:membrane; C:integral component of membrane
[BLASTED, MAPPED, ANNOTATED]	NC_012021.3_cds_XP_002280334.1_611	Axial regulator	633	20	1.24104e-155	87.35	16	P:GO:0010154; P:GO:1902183; P:GO:0010450; P:GO:0010093; P:GO:0009933; P:GO:0009944; C:GO:0005634; F:GO:0003677; F:GO:0003700; F:GO:0005515; P:GO:0009909; F:GO:0046872; P:GO:0010159; P:GO:2000024; P:GO:0090706; P:GO:0010158	P:fruit development; P:regulation of shoot apical meristem development; P:inflorescence meristem growth; P:specification of floral organ identity; P:meristem structural organization; P:polarity specification of adaxial/abaxial axis; C:nucleus; F:DNA binding; F:transcription factor activity, sequence-specific DNA binding; F:protein binding; P:regulation of flower development; F:metal ion binding; …
[BLASTED, MAPPED, ANNOTATED]	NC_012023.3_cds_XP_002269517.1_1655	expansin	741	20	9.71489e-147	93.55	4	C:GO:0005618; C:GO:0016020; P:GO:0009664; C:GO:0005576	C:cell wall; C:membrane; P:plant-type cell wall organization; C:extracellular region
[BLASTED, MAPPED, ANNOTATED]	NC_012008.3_cds_XP_002283030.1_632	AF364864_1pathogenesis-related 5-1	678	20	1.51649e-154	91.7	4	F:GO:0005515; P:GO:0031640; C:GO:0005576; P:GO:0050832	F:protein binding; P:killing of cells of other organism; C:extracellular region; P:defense response to fungus
[BLASTED, MAPPED, ANNOTATED]	NC_012021.3_cds_XP_010661810.1_1308	decoy	699	20	2.50107e-173	81.5	2	F:GO:0003735; C:GO:0005762	F:structural constituent of ribosome; C:mitochondrial large ribosomal subunit
[BLASTED, MAPPED, ANNOTATED]	NC_012014.3_cds_XP_002282735.1_772	Rossmann-fold NAD(P)-binding domain-containing	861	20	0	82.9	3	C:GO:0005777; F:GO:0004316; P:GO:0055114	C:peroxisome; F:3-oxoacyl-[acyl-carrier-protein] reductase (NADPH) activity; P:oxidation-reduction process	EC:2.3.1.85; EC:1.1.1.100	Fatty-acid synthase; 3-oxoacyl-[acyl-carrier-protein] reductase
[BLASTED, MAPPED, ANNOTATED]	NC_012024.3_cds_XP_002266110.1_1880	Shwachman-Bodian-Diamond syndrome	1077	20	0	79.95	10	C:GO:0005634; F:GO:0003700; F:GO:0008270; F:GO:0003723; C:GO:0005737; P:GO:0042273; P:GO:0006355; P:GO:0006364; P:GO:0042256; P:GO:0002573	C:nucleus; F:transcription factor activity, sequence-specific DNA binding; F:zinc ion binding; F:RNA binding; C:cytoplasm; P:ribosomal large subunit biogenesis; P:regulation of transcription, DNA-templated; P:rRNA processing; P:mature ribosome assembly; P:myeloid leukocyte differentiation
[BLASTED, MAPPED, ANNOTATED]	NC_012008.3_cds_XP_002282183.1_684	senescence-inducible chloroplast stay-green	825	20	0	78.1	4	C:GO:0009507; F:GO:0005515; P:GO:0010271; P:GO:0015996	C:chloroplast; F:protein binding; P:regulation of chlorophyll catabolic process; P:chlorophyll catabolic process
[BLASTED, MAPPED, ANNOTATED]	NC_012024.3_cds_XP_010664450.1_958	Zinc finger (C3HC4-type RING finger) family	2274	20	0	68.15	6	F:GO:0004842; F:GO:0008270; C:GO:0009506; P:GO:0010197; C:GO:0005576; C:GO:0005886	F:ubiquitin-protein transferase activity; F:zinc ion binding; C:plasmodesma; P:polar nucleus fusion; C:extracellular region; C:plasma membrane
[BLASTED, MAPPED, ANNOTATED]	NC_012007.3_cds_XP_002269010.2_2338	nucleotide exchange factor SIL1	1188	20	0	77.1	4	C:GO:0009507; C:GO:0005739; C:GO:0016021; C:GO:0005783	C:chloroplast; C:mitochondrion; C:integral component of membrane; C:endoplasmic reticulum
[BLASTED, MAPPED, ANNOTATED]	NC_012008.3_cds_XP_002278824.1_1013	DNA binding	948	20	0	70.5	3	C:GO:0005634; P:GO:0006355; F:GO:0046983	C:nucleus; P:regulation of transcription, DNA-templated; F:protein dimerization activity
[BLASTED, MAPPED, ANNOTATED]	NC_012012.3_cds_XP_002284077.1_733	inner membrane ALBINO3	1368	20	0	88.85	9	F:GO:0005515; F:GO:0015450; P:GO:0090342; C:GO:0016021; P:GO:0045038; P:GO:0010027; C:GO:0005886; C:GO:0009535; P:GO:0051205	F:protein binding; F:P-P-bond-hydrolysis-driven protein transmembrane transporter activity; P:regulation of cell aging; C:integral component of membrane; P:protein import into chloroplast thylakoid membrane; P:thylakoid membrane organization; C:plasma membrane; C:chloroplast thylakoid membrane; P:protein insertion into membrane
[BLASTED, MAPPED, ANNOTATED]	NC_012025.3_cds_XP_002278044.1_865	O-Glycosyl hydrolases family 17	1416	20	0	82.45	4	P:GO:0005975; F:GO:0042973; C:GO:0046658; F:GO:0030247	P:carbohydrate metabolic process; F:glucan endo-1,3-beta-D-glucosidase activity; C:anchored component of plasma membrane; F:polysaccharide binding	EC:3.2.1.21; EC:3.2.1.39	Beta-glucosidase; Glucan endo-1,3-beta-D-glucosidase
[BLASTED, MAPPED, ANNOTATED]	NC_012014.3_cds_XP_002278955.1_1996	PREDICTED: hypothetical protein	1104	20	0	63.1	1	P:GO:1904659	P:glucose transmembrane transport
[BLASTED, MAPPED, ANNOTATED]	NC_012020.3_cds_XP_002278965.1_1538	nsp-interacting kinase 1	1875	20	0	89.4	11	F:GO:0005524; F:GO:0005515; F:GO:0032440; C:GO:0016021; P:GO:0051607; P:GO:0007166; P:GO:0055114; C:GO:0005576; P:GO:0006468; C:GO:0005886; F:GO:0004675	F:ATP binding; F:protein binding; F:2-alkenal reductase [NAD(P)] activity; C:integral component of membrane; P:defense response to virus; P:cell surface receptor signaling pathway; P:oxidation-reduction process; C:extracellular region; P:protein phosphorylation; C:plasma membrane; F:transmembrane receptor protein serine/threonine kinase activity	EC:2.7.11; EC:1.3.1.74	Transferring phosphorus-containing groups; 2-alkenal reductase (NAD(P)(+))
[BLASTED, MAPPED, ANNOTATED]	NC_012011.3_cds_XP_002280616.1_15	galactinol synthase	957	20	0	88.75	4	C:GO:0005737; F:GO:0046872; F:GO:0047216; P:GO:0006012	C:cytoplasm; F:metal ion binding; F:inositol 3-alpha-galactosyltransferase activity; P:galactose metabolic process	EC:2.4.1.123	Inositol 3-alpha-galactosyltransferase
[BLASTED, MAPPED, ANNOTATED]	NC_012007.3_cds_XP_002272215.2_1893	At1g67700 F12A21_30	690	20	2.98049e-166	78.3	6	P:GO:0006518; P:GO:0006508; C:GO:0009941; C:GO:0016021; F:GO:0004222; C:GO:0009535	P:peptide metabolic process; P:proteolysis; C:chloroplast envelope; C:integral component of membrane; F:metalloendopeptidase activity; C:chloroplast thylakoid membrane	EC:3.4.24	Acting on peptide bonds (peptidases)
[BLASTED, MAPPED, ANNOTATED]	NC_012022.3_cds_XP_002265534.1_609	vacuolar invertase	1950	20	0	81.05	3	P:GO:0005975; C:GO:0016021; F:GO:0004575	P:carbohydrate metabolic process; C:integral component of membrane; F:sucrose alpha-glucosidase activity	EC:3.2.1.26; EC:3.2.1.48	Beta-fructofuranosidase; Sucrose alpha-glucosidase
[BLASTED, MAPPED, ANNOTATED]	NC_012024.3_cds_XP_002285711.1_788	esterase lipase domain-containing	681	20	9.9317e-167	84.15	7	F:GO:0004733; C:GO:0005777; P:GO:0042823; C:GO:0009507; P:GO:0008615; F:GO:0010181; P:GO:0055114	F:pyridoxamine-phosphate oxidase activity; C:peroxisome; P:pyridoxal phosphate biosynthetic process; C:chloroplast; P:pyridoxine biosynthetic process; F:FMN binding; P:oxidation-reduction process	EC:1.4.3.5	Pyridoxal 5'-phosphate synthase
[BLASTED, MAPPED, ANNOTATED]	NC_012014.3_cds_XP_002282897.1_2212	transcription factor bHLH60	1095	20	0	68.15	3	P:GO:0006355; F:GO:0046983; C:GO:0009536	P:regulation of transcription, DNA-templated; F:protein dimerization activity; C:plastid
[BLASTED, MAPPED, ANNOTATED]	NC_012014.3_cds_XP_002263825.1_1738	(Hsp40) subfamily member 28	612	20	3.07716e-150	73.45	7	C:GO:0017119; C:GO:0009507; P:GO:0006890; P:GO:0048213; P:GO:0007030; F:GO:0015391; P:GO:0000301	C:Golgi transport complex; C:chloroplast; P:retrograde vesicle-mediated transport, Golgi to ER; P:Golgi vesicle prefusion complex stabilization; P:Golgi organization; F:nucleobase:cation symporter activity; P:retrograde transport, vesicle recycling within Golgi
[BLASTED, MAPPED, ANNOTATED]	NC_012009.3_cds_XP_002273316.1_1451	EXORDIUM like 2	924	20	0	81.55	7	C:GO:0005615; C:GO:0009507; C:GO:0009506; C:GO:0048046; C:GO:0005829; C:GO:0005794; C:GO:0009505	C:extracellular space; C:chloroplast; C:plasmodesma; C:apoplast; C:cytosol; C:Golgi apparatus; C:plant-type cell wall
[BLASTED, MAPPED, ANNOTATED]	NC_012019.3_cds_XP_002263024.1_1147	GDSL esterase lipase	1032	20	0	75.15	3	C:GO:0016020; C:GO:0005576; F:GO:0052689	C:membrane; C:extracellular region; F:carboxylic ester hydrolase activity	EC:3.1.1.1	Carboxylesterase
[BLASTED, MAPPED, ANNOTATED]	NC_012012.3_cds_XP_002265847.1_1258	eukaryotic translation initiation factor 2 beta subunit	810	20	1.08548e-167	89.8	3	F:GO:0003743; F:GO:0046872; P:GO:0006413	F:translation initiation factor activity; F:metal ion binding; P:translational initiation
[BLASTED, MAPPED, ANNOTATED]	NC_012014.3_cds_XP_002266505.1_1823	ABC transporter	4065	20	0	90.85	25	P:GO:0008361; P:GO:0009637; C:GO:0009536; P:GO:0009734; F:GO:0005524; P:GO:0006855; C:GO:0009506; P:GO:0048443; F:GO:0015408; P:GO:0010315; P:GO:0009640; P:GO:0015682; F:GO:0008559; C:GO:0005886; P:GO:0009624; P:GO:0060919; F:GO:0005516; P:GO:0009958; F:GO:0010329; F:GO:0010328; P:GO:0043481; C:GO:0016021; P:GO:0042908; P:GO:0010541; P:GO:0010540	P:regulation of cell size; P:response to blue light; C:plastid; P:auxin-activated signaling pathway; F:ATP binding; P:drug transmembrane transport; C:plasmodesma; P:stamen development; F:ferric-transporting ATPase activity; P:auxin efflux; P:photomorphogenesis; P:ferric iron transport; F:xenobiotic-transporting ATPase activity; C:plasma membrane; P:response to nematode; P:auxin influx; F:calmodul…	EC:3.6.1.3; EC:3.6.3.44; EC:3.6.3.30; EC:3.6.1.15	Adenosinetriphosphatase; Xenobiotic-transporting ATPase; Fe(3+)-transporting ATPase; Nucleoside-triphosphate phosphatase
[BLASTED, MAPPED, ANNOTATED]	NC_012010.3_cds_XP_002282846.1_333	fasciclin-like arabinogalactan family	918	20	1.29129e-100	77.05	3	C:GO:0016021; C:GO:0005886; C:GO:0031225	C:integral component of membrane; C:plasma membrane; C:anchored component of membrane
[BLASTED, MAPPED, ANNOTATED]	NC_012024.3_cds_XP_002285318.1_1091	armadillo beta-catenin-like repeat-containing	1020	20	0	83.65	3	C:GO:0005634; C:GO:0005737; F:GO:0016874	C:nucleus; C:cytoplasm; F:ligase activity
[BLASTED, MAPPED, ANNOTATED]	NC_012022.3_cds_XP_003634090.1_1231	hypothetical protein VITISV_038885	486	11	4.26148e-116	65	1	C:GO:0016021	C:integral component of membrane
[BLASTED, MAPPED, ANNOTATED]	NC_012014.3_cds_XP_002266625.1_1171	Alpha-expansin 4	777	20	7.20551e-178	96.1	4	C:GO:0016020; P:GO:0009664; C:GO:0005576; C:GO:0009505	C:membrane; P:plant-type cell wall organization; C:extracellular region; C:plant-type cell wall
[BLASTED, MAPPED, ANNOTATED]	NC_012015.3_cds_XP_002281376.1_388	40S ribosomal S30	189	20	3.29505e-28	97.25	5	F:GO:0003735; C:GO:0022627; C:GO:0005739; C:GO:0005730; P:GO:0006412	F:structural constituent of ribosome; C:cytosolic small ribosomal subunit; C:mitochondrion; C:nucleolus; P:translation
[BLASTED, MAPPED, ANNOTATED]	NC_012010.3_cds_XP_002267782.1_1714	Chalcone-flavanone isomerase family	1017	20	0	71.35	1	C:GO:0009507	C:chloroplast
[BLASTED, MAPPED, ANNOTATED]	NC_012018.3_cds_XP_002265195.1_1639	RNA splicing	1362	20	0	80.2	5	C:GO:0005739; C:GO:0016021; F:GO:0015095; P:GO:1903830; C:GO:0005886	C:mitochondrion; C:integral component of membrane; F:magnesium ion transmembrane transporter activity; P:magnesium ion transmembrane transport; C:plasma membrane
[BLASTED, MAPPED, ANNOTATED]	NC_012008.3_cds_XP_002271992.1_555	beta tubulin	1344	20	0	99.15	10	F:GO:0005525; F:GO:0005515; C:GO:0045298; P:GO:0009651; F:GO:0003924; C:GO:0016020; C:GO:0005794; F:GO:0005200; C:GO:0005874; P:GO:0007017	F:GTP binding; F:protein binding; C:tubulin complex; P:response to salt stress; F:GTPase activity; C:membrane; C:Golgi apparatus; F:structural constituent of cytoskeleton; C:microtubule; P:microtubule-based process	EC:3.6.1.15	Nucleoside-triphosphate phosphatase
[BLASTED, MAPPED, ANNOTATED]	NC_012009.3_cds_XP_002265886.1_29	RNA-binding containing KH domain	864	20	6.44717e-137	82.55	3	C:GO:0009507; F:GO:0003723; C:GO:0016021	C:chloroplast; F:RNA binding; C:integral component of membrane
[BLASTED, MAPPED, ANNOTATED]	NC_012019.3_cds_XP_002274385.2_228	uroporphyrinogen decarboxylase	1179	20	0	92.25	7	C:GO:0009570; P:GO:0015995; F:GO:0004853; C:GO:0009941; C:GO:0005829; P:GO:0006782; P:GO:0009735	C:chloroplast stroma; P:chlorophyll biosynthetic process; F:uroporphyrinogen decarboxylase activity; C:chloroplast envelope; C:cytosol; P:protoporphyrinogen IX biosynthetic process; P:response to cytokinin	EC:4.1.1.37	Uroporphyrinogen decarboxylase
[BLASTED, MAPPED, ANNOTATED]	NC_012023.3_cds_XP_019082229.1_504	AP2 ERF domain-containing transcription factor	1023	20	0	56.75	6	C:GO:0005634; F:GO:0003677; F:GO:0003700; P:GO:0006351; P:GO:0006355; P:GO:0044699	C:nucleus; F:DNA binding; F:transcription factor activity, sequence-specific DNA binding; P:transcription, DNA-templated; P:regulation of transcription, DNA-templated; P:single-organism process
[BLASTED, MAPPED, ANNOTATED]	NC_012008.3_cds_XP_002271658.2_807	proline-rich cell wall	711	20	5.0988e-49	90.15	2	P:GO:0006869; F:GO:0008289	P:lipid transport; F:lipid binding
[BLASTED, MAPPED, ANNOTATED]	NC_012012.3_cds_XP_002283530.1_794	expansin	777	20	0	94.3	9	P:GO:0009828; P:GO:0009826; C:GO:0009506; P:GO:0006949; C:GO:0016020; P:GO:0009831; C:GO:0005829; C:GO:0005576; C:GO:0009505	P:plant-type cell wall loosening; P:unidimensional cell growth; C:plasmodesma; P:syncytium formation; C:membrane; P:plant-type cell wall modification involved in multidimensional cell growth; C:cytosol; C:extracellular region; C:plant-type cell wall
[BLASTED, MAPPED, ANNOTATED]	NC_012025.3_cds_XP_002271592.1_1083	RNA recognition motif-containing	1047	20	4.13383e-128	92.05	6	F:GO:0000166; C:GO:0005634; C:GO:0030529; C:GO:0016021; C:GO:0019013; F:GO:0003729	F:nucleotide binding; C:nucleus; C:intracellular ribonucleoprotein complex; C:integral component of membrane; C:viral nucleocapsid; F:mRNA binding
[BLASTED, MAPPED, ANNOTATED]	NC_012019.3_cds_XP_010658430.1_802	elongation factor 1-	1344	20	0	98.55	6	F:GO:0005525; F:GO:0016779; F:GO:0003746; C:GO:0005737; F:GO:0003924; P:GO:0006414	F:GTP binding; F:nucleotidyltransferase activity; F:translation elongation factor activity; C:cytoplasm; F:GTPase activity; P:translational elongation	EC:3.6.1.15	Nucleoside-triphosphate phosphatase
[BLASTED, MAPPED, ANNOTATED]	NC_012008.3_cds_XP_002266702.2_1345	leucine-rich repeat kinase	1791	20	0	85.35	11	F:GO:0005524; P:GO:0018108; P:GO:0009826; F:GO:0004714; P:GO:0048354; C:GO:0016021; P:GO:0007169; P:GO:0009664; P:GO:0030244; F:GO:0004674; C:GO:0005886	F:ATP binding; P:peptidyl-tyrosine phosphorylation; P:unidimensional cell growth; F:transmembrane receptor protein tyrosine kinase activity; P:mucilage biosynthetic process involved in seed coat development; C:integral component of membrane; P:transmembrane receptor protein tyrosine kinase signaling pathway; P:plant-type cell wall organization; P:cellulose biosynthetic process; F:protein serine/t…	EC:2.7.10; EC:2.7.10.1; EC:2.7.11	Transferring phosphorus-containing groups; Receptor protein-tyrosine kinase; Transferring phosphorus-containing groups
[BLASTED, MAPPED, ANNOTATED]	NC_012007.3_cds_NP_001304057.1_1595	NAC domain NAC2	849	20	0	79.3	9	C:GO:0005634; F:GO:0003677; F:GO:0003700; P:GO:0009825; P:GO:0006351; P:GO:0009908; P:GO:0010150; P:GO:0006355; P:GO:0009835	C:nucleus; F:DNA binding; F:transcription factor activity, sequence-specific DNA binding; P:multidimensional cell growth; P:transcription, DNA-templated; P:flower development; P:leaf senescence; P:regulation of transcription, DNA-templated; P:fruit ripening
[BLASTED, MAPPED, ANNOTATED]	NC_012018.3_cds_XP_010658025.1_1746	ubiquitin family	984	20	0	88.2	3	C:GO:0005634; F:GO:0004721; P:GO:0006470	C:nucleus; F:phosphoprotein phosphatase activity; P:protein dephosphorylation	EC:3.1.3.16; EC:3.1.3.41	Protein-serine/threonine phosphatase; 4-nitrophenylphosphatase
[BLASTED, MAPPED, ANNOTATED]	NC_012025.3_cds_XP_002274103.1_949	Chitin-inducible gibberellin-responsive	1638	20	0	81.65	9	C:GO:0005634; F:GO:0003700; P:GO:0009640; P:GO:0006351; P:GO:0007165; C:GO:0005829; P:GO:0006355; F:GO:0043565; F:GO:0004871	C:nucleus; F:transcription factor activity, sequence-specific DNA binding; P:photomorphogenesis; P:transcription, DNA-templated; P:signal transduction; C:cytosol; P:regulation of transcription, DNA-templated; F:sequence-specific DNA binding; F:signal transducer activity
[BLASTED, MAPPED, ANNOTATED]	NC_012010.3_cds_XP_002282606.1_1896	histone H3	411	20	7.89632e-79	99.35	6	F:GO:0046982; F:GO:0031492; C:GO:0000786; C:GO:0005730; C:GO:0009536; P:GO:0006334	F:protein heterodimerization activity; F:nucleosomal DNA binding; C:nucleosome; C:nucleolus; C:plastid; P:nucleosome assembly
[BLASTED, MAPPED, ANNOTATED]	NC_012021.3_cds_XP_002279679.1_647	polcalcin	615	20	1.51564e-131	66.05	1	F:GO:0005509	F:calcium ion binding
[BLASTED, MAPPED, ANNOTATED]	NC_012025.3_cds_XP_002275409.1_927	PREDICTED: hypothetical protein	897	20	0	85.25	2	C:GO:0005739; C:GO:0009536	C:mitochondrion; C:plastid
[BLASTED, MAPPED, ANNOTATED]	NC_012014.3_cds_XP_002281530.1_2121	40S ribosomal S28	198	20	1.04517e-28	96.9	4	P:GO:0006407; F:GO:0003735; C:GO:0022627; P:GO:0006412	P:rRNA export from nucleus; F:structural constituent of ribosome; C:cytosolic small ribosomal subunit; P:translation
[BLASTED]	NC_012008.3_cds_XP_010663463.1_1008	zinc-binding family	654	20	4.30445e-153	84.25
[BLASTED, MAPPED, ANNOTATED]	NC_012016.3_cds_XP_002280052.1_201	squamosa promoter binding	423	20	7.17155e-73	87	13	P:GO:0006351; P:GO:0006355; P:GO:0009911; C:GO:0005634; F:GO:0003677; F:GO:0003700; C:GO:0005737; F:GO:0046872; P:GO:0009908; P:GO:0010229; P:GO:0030154; P:GO:0010228; P:GO:0010321	P:transcription, DNA-templated; P:regulation of transcription, DNA-templated; P:positive regulation of flower development; C:nucleus; F:DNA binding; F:transcription factor activity, sequence-specific DNA binding; C:cytoplasm; F:metal ion binding; P:flower development; P:inflorescence development; P:cell differentiation; P:vegetative to reproductive phase transition of meristem; P:regulation of ve…
[BLASTED, MAPPED, ANNOTATED]	NC_012023.3_cds_XP_002275164.1_532	aspartyl protease family	1491	20	0	77.2	8	F:GO:0004190; P:GO:0009627; P:GO:0009737; P:GO:0030163; P:GO:0006508; C:GO:0005783; C:GO:0005576; P:GO:0009414	F:aspartic-type endopeptidase activity; P:systemic acquired resistance; P:response to abscisic acid; P:protein catabolic process; P:proteolysis; C:endoplasmic reticulum; C:extracellular region; P:response to water deprivation	EC:3.4.23	Acting on peptide bonds (peptidases)
[BLASTED, MAPPED, ANNOTATED]	NC_012020.3_cds_XP_002264508.1_886	Photosystem II reaction center W chloroplast	408	20	6.00179e-68	74.25	5	P:GO:0042549; C:GO:0009523; C:GO:0016021; P:GO:0015979; C:GO:0009535	P:photosystem II stabilization; C:photosystem II; C:integral component of membrane; P:photosynthesis; C:chloroplast thylakoid membrane
[BLASTED, MAPPED, ANNOTATED]	NC_012010.3_cds_XP_002284925.2_658	transcriptional corepressor LEUNIG	1092	20	0	88.1	30	P:GO:1902074; P:GO:0009611; P:GO:0046898; P:GO:0048359; P:GO:0009414; P:GO:0009733; P:GO:0006979; P:GO:0001666; P:GO:0009909; P:GO:0045892; F:GO:0046982; P:GO:0009908; P:GO:0071217; P:GO:0010272; P:GO:0010393; P:GO:1902183; P:GO:0006351; P:GO:0010073; P:GO:0080001; P:GO:0045995; P:GO:0009620; P:GO:0006974; P:GO:0009944; P:GO:0009624; C:GO:0005634; P:GO:0009617; C:GO:0005737; P:GO:0030154; P:GO:20…	P:response to salt; P:response to wounding; P:response to cycloheximide; P:mucilage metabolic process involved in seed coat development; P:response to water deprivation; P:response to auxin; P:response to oxidative stress; P:response to hypoxia; P:regulation of flower development; P:negative regulation of transcription, DNA-templated; F:protein heterodimerization activity; P:flower development; P…
[BLASTED, MAPPED, ANNOTATED]	NC_012017.3_cds_XP_002274986.1_56	Eukaryotic translation initiation factor 3	690	20	7.36988e-169	89.5	8	F:GO:0003743; P:GO:0001731; C:GO:0016282; F:GO:0043022; C:GO:0005829; C:GO:0033290; P:GO:0006446; C:GO:0005852	F:translation initiation factor activity; P:formation of translation preinitiation complex; C:eukaryotic 43S preinitiation complex; F:ribosome binding; C:cytosol; C:eukaryotic 48S preinitiation complex; P:regulation of translational initiation; C:eukaryotic translation initiation factor 3 complex
[BLASTED, MAPPED, ANNOTATED]	NC_012022.3_cds_NP_001268048.1_1266	acidic chitinase	894	20	0	92.3	8	F:GO:0004568; F:GO:0008061; P:GO:0000272; P:GO:0006032; C:GO:0005576; P:GO:0050832; C:GO:0005773; F:GO:0003796	F:chitinase activity; F:chitin binding; P:polysaccharide catabolic process; P:chitin catabolic process; C:extracellular region; P:defense response to fungus; C:vacuole; F:lysozyme activity	EC:3.2.1.14; EC:3.2.1.17	Chitinase; Lysozyme
[BLASTED, MAPPED, ANNOTATED]	NC_012010.3_cds_XP_002280682.1_1997	mitogen-activated kinase kinase kinase 3	1872	20	0	76.15	5	F:GO:0005524; F:GO:0004702; F:GO:0005515; C:GO:0005737; P:GO:0023014	F:ATP binding; F:signal transducer, downstream of receptor, with serine/threonine kinase activity; F:protein binding; C:cytoplasm; P:signal transduction by protein phosphorylation	EC:2.7.11	Transferring phosphorus-containing groups
[BLASTED, MAPPED, ANNOTATED]	NC_012016.3_cds_XP_002276262.1_312	magnesium chelatase subunit I	1281	20	0	92.95	9	C:GO:0009570; F:GO:0016887; P:GO:0015995; F:GO:0005524; C:GO:0005618; P:GO:0015979; C:GO:0010007; F:GO:0016851; P:GO:0009735	C:chloroplast stroma; F:ATPase activity; P:chlorophyll biosynthetic process; F:ATP binding; C:cell wall; P:photosynthesis; C:magnesium chelatase complex; F:magnesium chelatase activity; P:response to cytokinin	EC:3.6.1.3; EC:3.6.1.15; EC:6.6.1.1	Adenosinetriphosphatase; Nucleoside-triphosphate phosphatase; Magnesium chelatase
[BLASTED, MAPPED, ANNOTATED]	NC_012011.3_cds_XP_002264154.1_1470	chaperone dnaJ 20	651	20	3.29923e-155	67.05	6	C:GO:0005634; P:GO:1902395; C:GO:0009507; F:GO:0005515; P:GO:0061077; P:GO:0010322	C:nucleus; P:regulation of 1-deoxy-D-xylulose-5-phosphate synthase activity; C:chloroplast; F:protein binding; P:chaperone-mediated protein folding; P:regulation of isopentenyl diphosphate biosynthetic process, methylerythritol 4-phosphate pathway
[BLASTED, MAPPED, ANNOTATED]	NC_012012.3_cds_XP_002285556.1_277	histone H3	411	20	7.89632e-79	99.35	6	F:GO:0046982; F:GO:0031492; C:GO:0000786; C:GO:0005730; C:GO:0009536; P:GO:0006334	F:protein heterodimerization activity; F:nucleosomal DNA binding; C:nucleosome; C:nucleolus; C:plastid; P:nucleosome assembly
[BLASTED, MAPPED, ANNOTATED]	NC_012014.3_cds_XP_010653453.1_1081	unnamed protein product	435	19	1.98159e-88	80.89	3	C:GO:0005739; C:GO:0016021; C:GO:0009535	C:mitochondrion; C:integral component of membrane; C:chloroplast thylakoid membrane
[BLASTED, MAPPED, ANNOTATED]	NC_012014.3_cds_XP_002280685.1_2079	60s ribosomal L21	498	20	1.30685e-118	96.05	4	F:GO:0003735; C:GO:0005739; C:GO:0022625; P:GO:0006412	F:structural constituent of ribosome; C:mitochondrion; C:cytosolic large ribosomal subunit; P:translation
[BLASTED, MAPPED, ANNOTATED]	NC_012018.3_cds_XP_002269419.1_1984	Serine threonine- kinase	2835	20	0	74.6	10	F:GO:0005524; P:GO:0050794; F:GO:0016491; C:GO:0016021; C:GO:0005576; F:GO:0004674; P:GO:0006468; C:GO:0005773; P:GO:0044710; C:GO:0005886	F:ATP binding; P:regulation of cellular process; F:oxidoreductase activity; C:integral component of membrane; C:extracellular region; F:protein serine/threonine kinase activity; P:protein phosphorylation; C:vacuole; P:single-organism metabolic process; C:plasma membrane	EC:2.7.11	Transferring phosphorus-containing groups
[BLASTED, MAPPED, ANNOTATED]	NC_012017.3_cds_XP_002272377.2_1242	metal-dependent phosphohydrolase HD domain-containing	708	20	5.57092e-143	84.85	4	C:GO:0005634; C:GO:0009507; C:GO:0005829; F:GO:0016787	C:nucleus; C:chloroplast; C:cytosol; F:hydrolase activity
[BLASTED, MAPPED, ANNOTATED]	NC_012009.3_cds_XP_002271632.1_1471	40S ribosomal	750	20	4.30421e-147	96.9	5	F:GO:0003735; C:GO:0022627; P:GO:0042274; P:GO:0006364; P:GO:0006412	F:structural constituent of ribosome; C:cytosolic small ribosomal subunit; P:ribosomal small subunit biogenesis; P:rRNA processing; P:translation
[BLASTED, MAPPED, ANNOTATED]	NC_012019.3_cds_XP_002265080.1_1000	NADP-dependent malate dehydrogenase	1314	20	0	91.8	14	C:GO:0009570; F:GO:0030060; C:GO:0009941; F:GO:0046554; P:GO:0006099; F:GO:0008746; C:GO:0009579; P:GO:0005975; P:GO:0051775; P:GO:0006107; P:GO:0006734; P:GO:0006108; C:GO:0005739; C:GO:0048046	C:chloroplast stroma; F:L-malate dehydrogenase activity; C:chloroplast envelope; F:malate dehydrogenase (NADP+) activity; P:tricarboxylic acid cycle; F:NAD(P)+ transhydrogenase activity; C:thylakoid; P:carbohydrate metabolic process; P:response to redox state; P:oxaloacetate metabolic process; P:NADH metabolic process; P:malate metabolic process; C:mitochondrion; C:apoplast	EC:1.1.1.37; EC:1.1.1.82	Malate dehydrogenase; Malate dehydrogenase (NADP(+))
[BLASTED, MAPPED, ANNOTATED]	NC_012020.3_cds_XP_002283918.1_1398	40S ribosomal	576	20	5.65616e-136	94.9	7	C:GO:0032040; F:GO:0003735; C:GO:0022627; P:GO:0042274; P:GO:0006364; C:GO:0030686; P:GO:0006412	C:small-subunit processome; F:structural constituent of ribosome; C:cytosolic small ribosomal subunit; P:ribosomal small subunit biogenesis; P:rRNA processing; C:90S preribosome; P:translation
[BLASTED, MAPPED, ANNOTATED]	NC_012008.3_cds_XP_002273061.1_536	DNA binding	1041	20	0	69.25	2	F:GO:0003677; F:GO:0043621	F:DNA binding; F:protein self-association
[BLASTED, MAPPED, ANNOTATED]	NC_012017.3_cds_XP_010656538.1_1012	60S ribosomal	405	20	2.55576e-92	95.65	4	F:GO:0003735; P:GO:0042273; C:GO:0022625; P:GO:0006412	F:structural constituent of ribosome; P:ribosomal large subunit biogenesis; C:cytosolic large ribosomal subunit; P:translation
[BLASTED, MAPPED, ANNOTATED]	NC_012023.3_cds_XP_010663604.1_485	CRS1 (CRM) domain-containing	2493	20	0	75.8	5	C:GO:0009507; F:GO:0003723; P:GO:0009737; P:GO:0009793; P:GO:0006396	C:chloroplast; F:RNA binding; P:response to abscisic acid; P:embryo development ending in seed dormancy; P:RNA processing
[BLASTED, MAPPED, ANNOTATED]	NC_012023.3_cds_XP_002284706.1_9	crumpled leaf	804	20	0	83.2	13	P:GO:0010020; P:GO:0017009; P:GO:0007275; F:GO:0016829; P:GO:0046741; P:GO:0000302; P:GO:0006952; P:GO:0007049; C:GO:0009707; P:GO:0051301; P:GO:0098586; P:GO:0051302; C:GO:0016021	P:chloroplast fission; P:protein-phycocyanobilin linkage; P:multicellular organism development; F:lyase activity; P:transport of virus in host, tissue to tissue; P:response to reactive oxygen species; P:defense response; P:cell cycle; C:chloroplast outer membrane; P:cell division; P:cellular response to virus; P:regulation of cell division; C:integral component of membrane
[BLASTED, MAPPED, ANNOTATED]	NC_012017.3_cds_XP_002282326.1_335	thioredoxin family	624	20	1.97386e-139	87.2	9	C:GO:0009507; F:GO:0015035; P:GO:0006662; F:GO:0016671; P:GO:0034599; P:GO:0045454; P:GO:0055114; P:GO:0006457; P:GO:0000103	C:chloroplast; F:protein disulfide oxidoreductase activity; P:glycerol ether metabolic process; F:oxidoreductase activity, acting on a sulfur group of donors, disulfide as acceptor; P:cellular response to oxidative stress; P:cell redox homeostasis; P:oxidation-reduction process; P:protein folding; P:sulfate assimilation
[BLASTED, MAPPED, ANNOTATED]	NC_012018.3_cds_XP_002264832.1_1119	PREDICTED: hypothetical protein	1674	20	0	78.15	5	C:GO:0005802; F:GO:0016757; C:GO:0005768; C:GO:0005739; C:GO:0016021	C:trans-Golgi network; F:transferase activity, transferring glycosyl groups; C:endosome; C:mitochondrion; C:integral component of membrane
[BLASTED, MAPPED, ANNOTATED]	NC_012013.3_cds_XP_002271431.2_981	plastid developmental DAG	723	20	1.84445e-131	89.25	3	C:GO:0009507; C:GO:0005739; P:GO:0080156	C:chloroplast; C:mitochondrion; P:mitochondrial mRNA modification
[BLASTED, MAPPED, ANNOTATED]	NC_012008.3_cds_XP_010660547.1_481	Peptidase M1 family	2946	20	0	87.2	17	C:GO:0009570; F:GO:0008270; F:GO:0015297; C:GO:0009941; F:GO:0042277; P:GO:0046686; C:GO:0005773; C:GO:0005886; P:GO:0006855; P:GO:0043171; C:GO:0005739; C:GO:0048046; P:GO:0006508; C:GO:0016021; C:GO:0005829; F:GO:0070006; F:GO:0015238	C:chloroplast stroma; F:zinc ion binding; F:antiporter activity; C:chloroplast envelope; F:peptide binding; P:response to cadmium ion; C:vacuole; C:plasma membrane; P:drug transmembrane transport; P:peptide catabolic process; C:mitochondrion; C:apoplast; P:proteolysis; C:integral component of membrane; C:cytosol; F:metalloaminopeptidase activity; F:drug transmembrane transporter activity	EC:3.4.11	Acting on peptide bonds (peptidases)
[BLASTED, MAPPED, ANNOTATED]	NC_012011.3_cds_XP_003631952.1_206	pectinesterase family	1758	20	0	71.55	8	C:GO:0005634; C:GO:0016020; P:GO:0048359; P:GO:0048358; C:GO:0009505; F:GO:0046910; P:GO:0042545; F:GO:0030599	C:nucleus; C:membrane; P:mucilage metabolic process involved in seed coat development; P:mucilage pectin biosynthetic process; C:plant-type cell wall; F:pectinesterase inhibitor activity; P:cell wall modification; F:pectinesterase activity	EC:3.1.1.11; EC:3.1.1.1	Pectinesterase; Carboxylesterase
[BLASTED, MAPPED, ANNOTATED]	NC_012018.3_cds_XP_002264418.1_1785	Nitrogen fixation	684	20	9.65089e-133	91.15	9	C:GO:0009570; F:GO:0005506; C:GO:0016021; F:GO:0005198; P:GO:0006952; F:GO:0051537; P:GO:0009658; C:GO:0005886; P:GO:0016226	C:chloroplast stroma; F:iron ion binding; C:integral component of membrane; F:structural molecule activity; P:defense response; F:2 iron, 2 sulfur cluster binding; P:chloroplast organization; C:plasma membrane; P:iron-sulfur cluster assembly
[BLASTED, MAPPED, ANNOTATED]	NC_012012.3_cds_XP_002280403.1_962	DNA binding	924	20	0	78.9	6	C:GO:0005634; F:GO:0003677; P:GO:0048262; P:GO:0006351; P:GO:0009908; P:GO:0006355	C:nucleus; F:DNA binding; P:determination of dorsal/ventral asymmetry; P:transcription, DNA-templated; P:flower development; P:regulation of transcription, DNA-templated
[BLASTED, MAPPED, ANNOTATED]	NC_012021.3_cds_NP_001268111.1_720	mads box	735	20	0	88.15	8	C:GO:0005634; F:GO:0003677; F:GO:0003700; F:GO:0032440; P:GO:0006351; P:GO:0006355; F:GO:0046983; P:GO:0055114	C:nucleus; F:DNA binding; F:transcription factor activity, sequence-specific DNA binding; F:2-alkenal reductase [NAD(P)] activity; P:transcription, DNA-templated; P:regulation of transcription, DNA-templated; F:protein dimerization activity; P:oxidation-reduction process	EC:1.3.1.74	2-alkenal reductase (NAD(P)(+))
[BLASTED, MAPPED, ANNOTATED]	NC_012024.3_cds_XP_002285557.1_981	amino acid permease 6	1452	20	0	85.8	13	F:GO:0015186; F:GO:0015194; F:GO:0015293; F:GO:0015193; F:GO:0015180; C:GO:0005886; P:GO:0009624; F:GO:0005313; P:GO:0015808; P:GO:0098712; C:GO:0016021; P:GO:0015827; P:GO:0015810	F:L-glutamine transmembrane transporter activity; F:L-serine transmembrane transporter activity; F:symporter activity; F:L-proline transmembrane transporter activity; F:L-alanine transmembrane transporter activity; C:plasma membrane; P:response to nematode; F:L-glutamate transmembrane transporter activity; P:L-alanine transport; P:L-glutamate import across plasma membrane; C:integral component of…
[BLASTED, MAPPED, ANNOTATED]	NC_012022.3_cds_XP_002264511.1_1412	PREDICTED: hypothetical protein	249	20	3.75868e-53	69.4	2	C:GO:0009507; C:GO:0005739	C:chloroplast; C:mitochondrion
[BLASTED, MAPPED, ANNOTATED]	NC_012012.3_cds_XP_002285363.1_386	PREDICTED: hypothetical protein	1155	20	0	91.65	4	C:GO:0009706; P:GO:0007275; C:GO:0005739; C:GO:0016021	C:chloroplast inner membrane; P:multicellular organism development; C:mitochondrion; C:integral component of membrane
[BLASTED, MAPPED, ANNOTATED]	NC_012014.3_cds_XP_002272504.1_602	WRKY transcription	969	20	0	72.2	4	F:GO:0003700; C:GO:0016021; P:GO:0006355; F:GO:0043565	F:transcription factor activity, sequence-specific DNA binding; C:integral component of membrane; P:regulation of transcription, DNA-templated; F:sequence-specific DNA binding
[BLASTED, MAPPED]	NC_012010.3_cds_XP_003631764.1_853	PREDICTED: hypothetical protein	399	13	4.49803e-18	51.54	3	P:GO:0008150; C:GO:0005739; F:GO:0003674	P:biological_process; C:mitochondrion; F:molecular_function
[BLASTED, MAPPED, ANNOTATED]	NC_012012.3_cds_XP_002272233.2_1390	Ca2+ antiporter cation exchanger	1779	20	0	69.25	9	C:GO:0030659; F:GO:0015079; P:GO:0006812; C:GO:0012505; F:GO:0005384; P:GO:0043157; C:GO:0005774; F:GO:0005432; P:GO:0030003	C:cytoplasmic vesicle membrane; F:potassium ion transmembrane transporter activity; P:cation transport; C:endomembrane system; F:manganese ion transmembrane transporter activity; P:response to cation stress; C:vacuolar membrane; F:calcium:sodium antiporter activity; P:cellular cation homeostasis
[BLASTED, MAPPED, ANNOTATED]	NC_012022.3_cds_XP_010662432.1_576	integral membrane	1026	20	0	86.7	5	P:GO:0015780; C:GO:0016021; P:GO:0008643; C:GO:0000139; C:GO:0005886	P:nucleotide-sugar transport; C:integral component of membrane; P:carbohydrate transport; C:Golgi membrane; C:plasma membrane
[BLASTED]	NC_012008.3_cds_XP_010659120.1_228	hypothetical protein VITISV_007209	795	7	0	57.86
[BLASTED, MAPPED, ANNOTATED]	NC_012007.3_cds_XP_003631162.1_92	hydrolyzing O-glycosyl	582	20	2.52884e-90	84.85	8	F:GO:0001872; P:GO:0009408; C:GO:0009506; P:GO:0052543; C:GO:0016021; C:GO:0009505; F:GO:0004553; C:GO:0046658	F:(1->3)-beta-D-glucan binding; P:response to heat; C:plasmodesma; P:callose deposition in cell wall; C:integral component of membrane; C:plant-type cell wall; F:hydrolase activity, hydrolyzing O-glycosyl compounds; C:anchored component of plasma membrane
[BLASTED, MAPPED, ANNOTATED]	NC_012021.3_cds_XP_002280077.1_622	gaba(A) receptor-associated	375	20	2.32871e-85	95.5	8	P:GO:0006914; P:GO:0015031; C:GO:0016021; C:GO:0031410; C:GO:0000421; C:GO:0005874; F:GO:0008017; P:GO:0006995	P:autophagy; P:protein transport; C:integral component of membrane; C:cytoplasmic vesicle; C:autophagosome membrane; C:microtubule; F:microtubule binding; P:cellular response to nitrogen starvation
[BLASTED, MAPPED, ANNOTATED]	NC_012012.3_cds_XP_002284357.2_696	histone H2B	864	20	8.33302e-59	100	7	C:GO:0009570; F:GO:0003677; F:GO:0046982; C:GO:0009534; C:GO:0000788; C:GO:0005730; P:GO:0006334	C:chloroplast stroma; F:DNA binding; F:protein heterodimerization activity; C:chloroplast thylakoid; C:nuclear nucleosome; C:nucleolus; P:nucleosome assembly
[BLASTED, MAPPED, ANNOTATED]	NC_012019.3_cds_XP_002281789.1_349	histone H4	312	20	1.08314e-51	100	15	C:GO:0000788; C:GO:0005794; P:GO:0006352; C:GO:0005730; C:GO:0005774; C:GO:0005886; P:GO:0006334; C:GO:0009579; P:GO:0009414; F:GO:0003677; C:GO:0009507; C:GO:0009506; F:GO:0042393; F:GO:0046982; C:GO:0005829	C:nuclear nucleosome; C:Golgi apparatus; P:DNA-templated transcription, initiation; C:nucleolus; C:vacuolar membrane; C:plasma membrane; P:nucleosome assembly; C:thylakoid; P:response to water deprivation; F:DNA binding; C:chloroplast; C:plasmodesma; F:histone binding; F:protein heterodimerization activity; C:cytosol
[BLASTED, MAPPED, ANNOTATED]	NC_012012.3_cds_XP_002283212.1_818	zinc finger	1167	20	0	74.7	10	F:GO:0008270; F:GO:0061630; P:GO:0043161; P:GO:0055085; P:GO:0000209; C:GO:0005739; C:GO:0016021; F:GO:0046873; P:GO:0030001; P:GO:0042787	F:zinc ion binding; F:ubiquitin protein ligase activity; P:proteasome-mediated ubiquitin-dependent protein catabolic process; P:transmembrane transport; P:protein polyubiquitination; C:mitochondrion; C:integral component of membrane; F:metal ion transmembrane transporter activity; P:metal ion transport; P:protein ubiquitination involved in ubiquitin-dependent protein catabolic process
[BLASTED, MAPPED, ANNOTATED]	NC_012010.3_cds_XP_002276816.1_1352	plastid transcriptionally active 4	975	20	0	86.45	9	C:GO:0009570; C:GO:0009508; C:GO:0009706; F:GO:0005515; P:GO:0016050; P:GO:0016032; C:GO:0005829; P:GO:0010027; C:GO:0009535	C:chloroplast stroma; C:plastid chromosome; C:chloroplast inner membrane; F:protein binding; P:vesicle organization; P:viral process; C:cytosol; P:thylakoid membrane organization; C:chloroplast thylakoid membrane
[BLASTED, MAPPED, ANNOTATED]	NC_012007.3_cds_XP_002278748.1_469	methionine aminopeptidase 1B	1107	20	0	85.25	7	C:GO:0009507; P:GO:0070084; F:GO:0046872; C:GO:0005739; P:GO:0006508; P:GO:0031365; F:GO:0070006	C:chloroplast; P:protein initiator methionine removal; F:metal ion binding; C:mitochondrion; P:proteolysis; P:N-terminal protein amino acid modification; F:metalloaminopeptidase activity	EC:3.4.11	Acting on peptide bonds (peptidases)
[BLASTED, MAPPED, ANNOTATED]	NC_012023.3_cds_XP_002280677.1_1406	leucine-rich repeat-containing	1554	20	0	71.15	4	C:GO:0005634; F:GO:0004721; P:GO:0006470; P:GO:0055046	C:nucleus; F:phosphoprotein phosphatase activity; P:protein dephosphorylation; P:microgametogenesis	EC:3.1.3.16; EC:3.1.3.41	Protein-serine/threonine phosphatase; 4-nitrophenylphosphatase
[BLASTED, MAPPED]	NC_012013.3_cds_XP_010652413.1_1022	o-linked n-acetylglucosamine	1113	20	0	77.4	2	P:GO:0006396; F:GO:0016740	P:RNA processing; F:transferase activity
[BLASTED, MAPPED, ANNOTATED]	NC_012015.3_cds_XP_010654595.1_434	zinc finger	1071	20	0	86.65	3	C:GO:0048046; P:GO:0016042; F:GO:0052689	C:apoplast; P:lipid catabolic process; F:carboxylic ester hydrolase activity	EC:3.1.1.1	Carboxylesterase
[BLASTED, MAPPED, ANNOTATED]	NC_012009.3_cds_NP_001268194.1_634	nitrite reductase	1788	20	0	92.25	7	C:GO:0009507; F:GO:0046872; P:GO:0055114; F:GO:0051539; F:GO:0020037; F:GO:0048307; P:GO:0042128	C:chloroplast; F:metal ion binding; P:oxidation-reduction process; F:4 iron, 4 sulfur cluster binding; F:heme binding; F:ferredoxin-nitrite reductase activity; P:nitrate assimilation	EC:1.7.7.1	Ferredoxin--nitrite reductase
[BLASTED, MAPPED, ANNOTATED]	NC_012011.3_cds_XP_002283935.1_949	beta-ketoacyl-coa synthase family	1566	20	0	91.4	8	C:GO:0005634; P:GO:0009409; F:GO:0102336; F:GO:0102338; F:GO:0102337; C:GO:0016021; P:GO:0006633; P:GO:0009416	C:nucleus; P:response to cold; F:3-oxo-arachidoyl-CoA synthase activity; F:3-oxo-lignoceronyl-CoA synthase activity; F:3-oxo-cerotoyl-CoA synthase activity; C:integral component of membrane; P:fatty acid biosynthetic process; P:response to light stimulus	EC:2.3.1.199	Very-long-chain 3-oxoacyl-CoA synthase
[BLASTED, MAPPED, ANNOTATED]	NC_012008.3_cds_XP_002272720.1_223	WRKY transcription	1029	20	0	63.85	3	F:GO:0003700; P:GO:0006355; F:GO:0043565	F:transcription factor activity, sequence-specific DNA binding; P:regulation of transcription, DNA-templated; F:sequence-specific DNA binding
[BLASTED, MAPPED]	NC_012011.3_cds_XP_002278692.1_624	PREDICTED: hypothetical protein	567	12	1.43335e-108	60.08	4	P:GO:0008150; C:GO:0005634; C:GO:0005739; F:GO:0003674	P:biological_process; C:nucleus; C:mitochondrion; F:molecular_function
[BLASTED, MAPPED, ANNOTATED]	NC_012019.3_cds_XP_002275465.1_312	aarF domain-containing kinase	1620	20	0	84.25	6	F:GO:0005524; C:GO:0005739; F:GO:0004672; P:GO:0006468; C:GO:0010287; C:GO:0005886	F:ATP binding; C:mitochondrion; F:protein kinase activity; P:protein phosphorylation; C:plastoglobule; C:plasma membrane
[BLASTED, MAPPED, ANNOTATED]	NC_012009.3_cds_XP_002277548.1_205	pathogenesis-related thaumatin	1050	20	0	82.85	5	P:GO:0009682; C:GO:0016021; C:GO:0005576; P:GO:0009723; C:GO:0031225	P:induced systemic resistance; C:integral component of membrane; C:extracellular region; P:response to ethylene; C:anchored component of membrane
[BLASTED, MAPPED, ANNOTATED]	NC_012007.3_cds_XP_002277007.1_1503	NAD(P)-linked oxidoreductase	606	20	6.47349e-100	83.25	7	F:GO:0000166; F:GO:0003723; P:GO:0090501; P:GO:0008033; F:GO:0004519; C:GO:0016021; C:GO:0009535	F:nucleotide binding; F:RNA binding; P:RNA phosphodiester bond hydrolysis; P:tRNA processing; F:endonuclease activity; C:integral component of membrane; C:chloroplast thylakoid membrane
[BLASTED, MAPPED, ANNOTATED]	NC_012021.3_cds_XP_002262754.1_973	AT3g61870 F21F14_40	822	20	1.10887e-154	82.35	4	C:GO:0009706; C:GO:0005739; C:GO:0009534; C:GO:0016021	C:chloroplast inner membrane; C:mitochondrion; C:chloroplast thylakoid; C:integral component of membrane
[BLASTED]	NC_012013.3_cds_XP_002284001.1_1519	PREDICTED: hypothetical protein	708	1	7.42202e-10	100
[BLASTED, MAPPED, ANNOTATED]	NC_012011.3_cds_XP_002270819.1_425	50S ribosomal L18	486	20	4.82263e-90	87.55	7	C:GO:0009570; F:GO:0003735; F:GO:0008097; C:GO:0009941; P:GO:0042254; C:GO:0005840; P:GO:0006412	C:chloroplast stroma; F:structural constituent of ribosome; F:5S rRNA binding; C:chloroplast envelope; P:ribosome biogenesis; C:ribosome; P:translation
[BLASTED, MAPPED, ANNOTATED]	NC_012014.3_cds_XP_002281571.1_2129	copper zinc superoxide dismutase	471	20	2.07068e-107	89.3	13	F:GO:0008270; C:GO:0005576; F:GO:0004784; C:GO:0005773; P:GO:0071493; C:GO:0005777; P:GO:0071472; C:GO:0009507; F:GO:0005507; P:GO:0071486; P:GO:0019430; P:GO:0071457; P:GO:0055114	F:zinc ion binding; C:extracellular region; F:superoxide dismutase activity; C:vacuole; P:cellular response to UV-B; C:peroxisome; P:cellular response to salt stress; C:chloroplast; F:copper ion binding; P:cellular response to high light intensity; P:removal of superoxide radicals; P:cellular response to ozone; P:oxidation-reduction process	EC:1.15.1.1	Superoxide dismutase
[BLASTED, MAPPED, ANNOTATED]	NC_012017.3_cds_XP_010656074.1_37	pectin methylesterase	1737	20	0	82.95	14	P:GO:0050829; P:GO:0009620; C:GO:0005886; F:GO:0046910; P:GO:0009624; P:GO:0042545; P:GO:0045490; P:GO:0043086; C:GO:0005737; C:GO:0005618; C:GO:0048046; F:GO:0045330; C:GO:0016021; F:GO:0030599	P:defense response to Gram-negative bacterium; P:response to fungus; C:plasma membrane; F:pectinesterase inhibitor activity; P:response to nematode; P:cell wall modification; P:pectin catabolic process; P:negative regulation of catalytic activity; C:cytoplasm; C:cell wall; C:apoplast; F:aspartyl esterase activity; C:integral component of membrane; F:pectinesterase activity	EC:3.1.1.11; EC:3.1.1.1	Pectinesterase; Carboxylesterase
[BLASTED, MAPPED, ANNOTATED]	NC_012011.3_cds_XP_003632052.1_1713	O-Glycosyl hydrolases family 17	1404	20	0	79.45	8	P:GO:0005975; C:GO:0009506; P:GO:0009793; C:GO:0009505; F:GO:0042973; P:GO:0010584; C:GO:0046658; F:GO:0030247	P:carbohydrate metabolic process; C:plasmodesma; P:embryo development ending in seed dormancy; C:plant-type cell wall; F:glucan endo-1,3-beta-D-glucosidase activity; P:pollen exine formation; C:anchored component of plasma membrane; F:polysaccharide binding	EC:3.2.1.21; EC:3.2.1.39	Beta-glucosidase; Glucan endo-1,3-beta-D-glucosidase
[BLASTED, MAPPED, ANNOTATED]	NC_012013.3_cds_XP_002263685.2_1336	50S ribosomal	750	20	6.0729e-171	75.65	6	F:GO:0003735; C:GO:0005739; F:GO:0008097; F:GO:0003729; C:GO:0005840; P:GO:0006412	F:structural constituent of ribosome; C:mitochondrion; F:5S rRNA binding; F:mRNA binding; C:ribosome; P:translation
[BLASTED, MAPPED, ANNOTATED]	NC_012011.3_cds_XP_002264654.1_330	ADP-ribosylation factor	546	20	7.52723e-133	99.75	9	F:GO:0005525; P:GO:0016192; P:GO:0006471; P:GO:0007264; C:GO:0005794; P:GO:0006886; C:GO:0009536; F:GO:0005215; F:GO:0016787	F:GTP binding; P:vesicle-mediated transport; P:protein ADP-ribosylation; P:small GTPase mediated signal transduction; C:Golgi apparatus; P:intracellular protein transport; C:plastid; F:transporter activity; F:hydrolase activity
[BLASTED, MAPPED, ANNOTATED]	NC_012014.3_cds_XP_002270571.2_1223	Ribulose bisphosphate carboxylase oxygenase activase chloroplast	1425	20	0	93.5	15	P:GO:0010150; C:GO:0009941; P:GO:0009753; F:GO:0043531; F:GO:0046863; P:GO:0009416; P:GO:0042742; C:GO:0009535; C:GO:0005634; F:GO:0005524; P:GO:0009409; C:GO:0005618; C:GO:0010319; C:GO:0048046; C:GO:0010287	P:leaf senescence; C:chloroplast envelope; P:response to jasmonic acid; F:ADP binding; F:ribulose-1,5-bisphosphate carboxylase/oxygenase activator activity; P:response to light stimulus; P:defense response to bacterium; C:chloroplast thylakoid membrane; C:nucleus; F:ATP binding; P:response to cold; C:cell wall; C:stromule; C:apoplast; C:plastoglobule
[BLASTED, MAPPED, ANNOTATED]	NC_012009.3_cds_XP_003631658.1_917	glycine-rich RNA-binding	489	20	5.22413e-55	96.2	2	F:GO:0000166; F:GO:0003676	F:nucleotide binding; F:nucleic acid binding
[BLASTED, MAPPED, ANNOTATED]	NC_012010.3_cds_XP_002270681.2_1334	armadillo beta-catenin-like repeat-containing	1236	20	0	93.3	7	C:GO:0005634; F:GO:0003743; C:GO:0005739; C:GO:0016020; C:GO:0005829; P:GO:0006413; P:GO:0006446	C:nucleus; F:translation initiation factor activity; C:mitochondrion; C:membrane; C:cytosol; P:translational initiation; P:regulation of translational initiation
[BLASTED, MAPPED, ANNOTATED]	NC_012018.3_cds_XP_002262673.1_375	glutaredoxin	426	20	1.91217e-98	72.9	9	C:GO:0005634; F:GO:0005515; F:GO:0015035; C:GO:0005737; F:GO:0009055; P:GO:0009863; P:GO:0045454; P:GO:0055114; P:GO:0009867	C:nucleus; F:protein binding; F:protein disulfide oxidoreductase activity; C:cytoplasm; F:electron carrier activity; P:salicylic acid mediated signaling pathway; P:cell redox homeostasis; P:oxidation-reduction process; P:jasmonic acid mediated signaling pathway
[BLASTED, MAPPED, ANNOTATED]	NC_012017.3_cds_XP_003633163.1_1094	VAMP YKT62	600	20	5.63511e-149	92	11	C:GO:0005634; P:GO:0006906; P:GO:0015031; C:GO:0016021; F:GO:0005484; C:GO:0005829; C:GO:0031201; C:GO:0005794; F:GO:0000149; P:GO:0006887; C:GO:0005886	C:nucleus; P:vesicle fusion; P:protein transport; C:integral component of membrane; F:SNAP receptor activity; C:cytosol; C:SNARE complex; C:Golgi apparatus; F:SNARE binding; P:exocytosis; C:plasma membrane
[BLASTED, MAPPED, ANNOTATED]	NC_012019.3_cds_XP_010658410.1_852	PATATIN 6	1377	20	0	74.85	9	P:GO:0051707; P:GO:0016042; P:GO:0019374; F:GO:0045735; F:GO:0047617; P:GO:0006644; P:GO:0006952; C:GO:0005886; F:GO:0004620	P:response to other organism; P:lipid catabolic process; P:galactolipid metabolic process; F:nutrient reservoir activity; F:acyl-CoA hydrolase activity; P:phospholipid metabolic process; P:defense response; C:plasma membrane; F:phospholipase activity	EC:3.1.2.20	Acyl-CoA hydrolase
[BLASTED, MAPPED, ANNOTATED]	NC_012010.3_cds_XP_002275308.1_45	6-phosphofructokinase 3	1467	20	0	90.1	7	P:GO:0010053; F:GO:0005524; C:GO:0005945; F:GO:0046872; P:GO:0006002; P:GO:0061615; F:GO:0003872	P:root epidermal cell differentiation; F:ATP binding; C:6-phosphofructokinase complex; F:metal ion binding; P:fructose 6-phosphate metabolic process; P:glycolytic process through fructose-6-phosphate; F:6-phosphofructokinase activity	EC:2.7.1.11	6-phosphofructokinase
[BLASTED, MAPPED, ANNOTATED]	NC_012009.3_cds_XP_002274275.1_1180	pathogenesis-related 1	486	20	2.32906e-105	90.3	1	C:GO:0005576	C:extracellular region
[BLASTED, MAPPED, ANNOTATED]	NC_012014.3_cds_XP_002275745.1_1289	AT3g53990 F5K20_290	495	20	2.76456e-117	84.05	8	P:GO:0006979; P:GO:0009409; P:GO:0009408; C:GO:0009506; C:GO:0005737; P:GO:0061077; C:GO:0005886; F:GO:0016787	P:response to oxidative stress; P:response to cold; P:response to heat; C:plasmodesma; C:cytoplasm; P:chaperone-mediated protein folding; C:plasma membrane; F:hydrolase activity
[BLASTED, MAPPED, ANNOTATED]	NC_012013.3_cds_XP_002273448.1_997	HAD subfamily IIIB acid phosphatase	771	20	8.02739e-179	70	7	C:GO:0009507; C:GO:0009506; C:GO:0005576; C:GO:0005774; C:GO:0009505; P:GO:0016311; F:GO:0003993	C:chloroplast; C:plasmodesma; C:extracellular region; C:vacuolar membrane; C:plant-type cell wall; P:dephosphorylation; F:acid phosphatase activity	EC:3.1.3.41; EC:3.1.3.2	4-nitrophenylphosphatase; Acid phosphatase
[BLASTED, MAPPED, ANNOTATED]	NC_012020.3_cds_XP_002280219.1_2306	AT5g14920 F2G14_40	696	20	3.42009e-42	84.1	7	F:GO:0005515; P:GO:0009737; P:GO:0009651; P:GO:2000377; P:GO:0009740; C:GO:0005576; C:GO:0005886	F:protein binding; P:response to abscisic acid; P:response to salt stress; P:regulation of reactive oxygen species metabolic process; P:gibberellic acid mediated signaling pathway; C:extracellular region; C:plasma membrane
[BLASTED, MAPPED, ANNOTATED]	NC_012013.3_cds_XP_002271666.1_1029	Photosystem II reaction center W	540	20	2.27605e-132	81.65	5	C:GO:0009570; C:GO:0009539; C:GO:0009654; P:GO:0015979; C:GO:0009535	C:chloroplast stroma; C:photosystem II reaction center; C:photosystem II oxygen evolving complex; P:photosynthesis; C:chloroplast thylakoid membrane
[BLASTED, MAPPED, ANNOTATED]	NC_012020.3_cds_XP_002275869.1_1783	light regulated	417	20	2.35267e-96	68.8	1	C:GO:0009507	C:chloroplast
[BLASTED, MAPPED, ANNOTATED]	NC_012021.3_cds_XP_002273507.1_1388	60S ribosomal	333	20	8.19995e-72	95.55	3	F:GO:0003735; P:GO:0002181; C:GO:0022625	F:structural constituent of ribosome; P:cytoplasmic translation; C:cytosolic large ribosomal subunit
[BLASTED, MAPPED, ANNOTATED]	NC_012014.3_cds_XP_002283993.1_2309	insulin degrading enzyme	2898	20	0	84.9	9	C:GO:0005634; C:GO:0005777; F:GO:0008270; P:GO:0043171; C:GO:0005739; P:GO:0016485; F:GO:0004222; P:GO:0051603; C:GO:0009536	C:nucleus; C:peroxisome; F:zinc ion binding; P:peptide catabolic process; C:mitochondrion; P:protein processing; F:metalloendopeptidase activity; P:proteolysis involved in cellular protein catabolic process; C:plastid	EC:3.4.24	Acting on peptide bonds (peptidases)
[BLASTED, MAPPED, ANNOTATED]	NC_012014.3_cds_XP_002282694.1_1577	transducin WD-40 repeat-containing	1035	20	0	82.05	7	F:GO:0000166; C:GO:0005634; F:GO:0016746; C:GO:0005834; P:GO:0009793; C:GO:0097361; P:GO:0016226	F:nucleotide binding; C:nucleus; F:transferase activity, transferring acyl groups; C:heterotrimeric G-protein complex; P:embryo development ending in seed dormancy; C:CIA complex; P:iron-sulfur cluster assembly
[BLASTED, MAPPED, ANNOTATED]	NC_012020.3_cds_XP_002277791.1_828	40S ribosomal	786	20	3.29474e-163	95.5	3	F:GO:0003735; C:GO:0022627; P:GO:0006412	F:structural constituent of ribosome; C:cytosolic small ribosomal subunit; P:translation
[BLASTED]	NC_012013.3_cds_XP_002275699.1_629	PREDICTED: hypothetical protein	492	20	2.80371e-89	57.9
[BLASTED, MAPPED, ANNOTATED]	NC_012010.3_cds_XP_002262838.1_2015	PREDICTED: hypothetical protein	999	20	0	74.4	1	C:GO:0016021	C:integral component of membrane
[BLASTED, MAPPED, ANNOTATED]	NC_012017.3_cds_XP_002278462.1_143	cytochrome P450	1530	20	0	86.85	7	F:GO:0016702; F:GO:0005506; P:GO:0044550; C:GO:0016021; P:GO:0055114; F:GO:0033772; F:GO:0020037	F:oxidoreductase activity, acting on single donors with incorporation of molecular oxygen, incorporation of two atoms of oxygen; F:iron ion binding; P:secondary metabolite biosynthetic process; C:integral component of membrane; P:oxidation-reduction process; F:flavonoid 3',5'-hydroxylase activity; F:heme binding	EC:1.13.11; EC:1.14.13; EC:1.14.13.88	Acting on single donors with incorporation of molecular oxygen (oxygenases). The oxygen incorporated need not be derived from O(2); Acting on paired donors, with incorporation or reduction of molecular oxygen. The oxygen incorporated need not be derived from O(2); Flavonoid 3',5'-hydroxylase
[BLASTED, MAPPED, ANNOTATED]	NC_012007.3_cds_XP_002273675.1_2304	minichromosome maintenance 2	2865	20	0	87.45	16	P:GO:0006270; F:GO:0008094; P:GO:0010082; P:GO:0009793; C:GO:0000347; C:GO:0042555; P:GO:0006268; P:GO:0007049; P:GO:0042127; F:GO:0003677; F:GO:0005524; F:GO:0003678; F:GO:0005515; F:GO:0046872; P:GO:0016032; C:GO:0005829	P:DNA replication initiation; F:DNA-dependent ATPase activity; P:regulation of root meristem growth; P:embryo development ending in seed dormancy; C:THO complex; C:MCM complex; P:DNA unwinding involved in DNA replication; P:cell cycle; P:regulation of cell proliferation; F:DNA binding; F:ATP binding; F:DNA helicase activity; F:protein binding; F:metal ion binding; P:viral process; C:cytosol	EC:3.6.1.3; EC:3.6.1.15	Adenosinetriphosphatase; Nucleoside-triphosphate phosphatase
[BLASTED, MAPPED, ANNOTATED]	NC_012024.3_cds_XP_002275352.1_2054	multicopper oxidase	1710	20	0	81.75	7	F:GO:0016722; P:GO:0046274; F:GO:0005507; P:GO:0009809; C:GO:0048046; P:GO:0055114; F:GO:0052716	F:oxidoreductase activity, oxidizing metal ions; P:lignin catabolic process; F:copper ion binding; P:lignin biosynthetic process; C:apoplast; P:oxidation-reduction process; F:hydroquinone:oxygen oxidoreductase activity	EC:1.10.3; EC:1.10.3.2	Acting on diphenols and related substances as donors; Laccase
[BLASTED, MAPPED, ANNOTATED]	NC_012020.3_cds_XP_019080457.1_1054	polyubiquitin	2529	20	0	98.55	12	C:GO:0005634; C:GO:0005615; C:GO:0043209; C:GO:0070062; C:GO:0005737; P:GO:0002119; P:GO:0009792; P:GO:0030163; P:GO:0006915; F:GO:0002020; P:GO:0010992; P:GO:0000003	C:nucleus; C:extracellular space; C:myelin sheath; C:extracellular exosome; C:cytoplasm; P:nematode larval development; P:embryo development ending in birth or egg hatching; P:protein catabolic process; P:apoptotic process; F:protease binding; P:ubiquitin homeostasis; P:reproduction
[BLASTED, MAPPED, ANNOTATED]	NC_012023.3_cds_XP_010663309.1_1019	Heparanase 2	1620	20	0	80.85	10	F:GO:0030305; P:GO:0005975; P:GO:0009826; F:GO:0043395; P:GO:0030198; P:GO:0030200; C:GO:0005576; C:GO:0009505; C:GO:0005765; F:GO:0004566	F:heparanase activity; P:carbohydrate metabolic process; P:unidimensional cell growth; F:heparan sulfate proteoglycan binding; P:extracellular matrix organization; P:heparan sulfate proteoglycan catabolic process; C:extracellular region; C:plant-type cell wall; C:lysosomal membrane; F:beta-glucuronidase activity	EC:3.2.1.31	Beta-glucuronidase
[BLASTED, MAPPED, ANNOTATED]	NC_012017.3_cds_XP_003633115.1_403	asparaginyl-tRNA cytoplasmic 3	1716	20	0	86.15	9	F:GO:0003677; F:GO:0005524; C:GO:0009507; P:GO:0009793; F:GO:0004816; C:GO:0005739; C:GO:0005829; P:GO:0006421; P:GO:0046686	F:DNA binding; F:ATP binding; C:chloroplast; P:embryo development ending in seed dormancy; F:asparagine-tRNA ligase activity; C:mitochondrion; C:cytosol; P:asparaginyl-tRNA aminoacylation; P:response to cadmium ion	EC:6.1.1.22	Asparagine--tRNA ligase
[BLASTED, MAPPED, ANNOTATED]	NC_012022.3_cds_XP_002281912.1_460	ethylene response factor 4	828	20	3.78156e-170	87.9	5	C:GO:0005634; F:GO:0003677; F:GO:0003700; P:GO:0006351; P:GO:0006355	C:nucleus; F:DNA binding; F:transcription factor activity, sequence-specific DNA binding; P:transcription, DNA-templated; P:regulation of transcription, DNA-templated
[BLASTED, MAPPED, ANNOTATED]	NC_012016.3_cds_XP_002272283.1_1105	DNAJ heat shock N-terminal domain-containing	1449	20	0	69.7	3	C:GO:0009507; C:GO:0016021; P:GO:0006457	C:chloroplast; C:integral component of membrane; P:protein folding
[BLASTED, MAPPED, ANNOTATED]	NC_012013.3_cds_XP_002277984.1_913	Rho termination factor	1134	20	0	64.25	7	C:GO:0009507; P:GO:0009737; P:GO:0010239; P:GO:1901259; P:GO:0006353; F:GO:0019843; F:GO:0043621	C:chloroplast; P:response to abscisic acid; P:chloroplast mRNA processing; P:chloroplast rRNA processing; P:DNA-templated transcription, termination; F:rRNA binding; F:protein self-association
[BLASTED, MAPPED, ANNOTATED]	NC_012010.3_cds_NP_001267937.1_1642	MADS-domain transcription factor	678	20	2.15591e-168	89.75	6	C:GO:0005634; F:GO:0003677; F:GO:0003700; P:GO:0006351; P:GO:0006355; F:GO:0046983	C:nucleus; F:DNA binding; F:transcription factor activity, sequence-specific DNA binding; P:transcription, DNA-templated; P:regulation of transcription, DNA-templated; F:protein dimerization activity
[BLASTED, MAPPED, ANNOTATED]	NC_012007.3_cds_XP_010653335.1_1283	aldehyde dehydrogenase	1617	20	0	92.3	4	F:GO:0004029; C:GO:0005739; F:GO:0001758; P:GO:0055114	F:aldehyde dehydrogenase (NAD) activity; C:mitochondrion; F:retinal dehydrogenase activity; P:oxidation-reduction process	EC:1.2.1.36; EC:1.2.1.3	Retinal dehydrogenase; Aldehyde dehydrogenase (NAD(+))
[BLASTED, MAPPED, ANNOTATED]	NC_012017.3_cds_XP_002263173.1_975	beta-glucuronidase precursor	1680	20	0	79.35	9	F:GO:0030305; P:GO:0005975; C:GO:0016020; F:GO:0043395; P:GO:0030198; P:GO:0030200; C:GO:0005576; C:GO:0009505; F:GO:0004566	F:heparanase activity; P:carbohydrate metabolic process; C:membrane; F:heparan sulfate proteoglycan binding; P:extracellular matrix organization; P:heparan sulfate proteoglycan catabolic process; C:extracellular region; C:plant-type cell wall; F:beta-glucuronidase activity	EC:3.2.1.31	Beta-glucuronidase
[BLASTED, MAPPED, ANNOTATED]	NC_012012.3_cds_XP_002285265.1_432	C3H4 type zinc finger	2190	20	0	78.75	7	F:GO:0004842; F:GO:0005524; F:GO:0008270; F:GO:0004672; C:GO:0005576; P:GO:0006468; C:GO:0005886	F:ubiquitin-protein transferase activity; F:ATP binding; F:zinc ion binding; F:protein kinase activity; C:extracellular region; P:protein phosphorylation; C:plasma membrane
[BLASTED, MAPPED, ANNOTATED]	NC_012010.3_cds_XP_019075148.1_124	calmodulin binding	1623	20	0	76.4	6	C:GO:0005634; F:GO:0005516; P:GO:0010197; P:GO:0010119; P:GO:0010200; C:GO:0009536	C:nucleus; F:calmodulin binding; P:polar nucleus fusion; P:regulation of stomatal movement; P:response to chitin; C:plastid
[BLASTED, MAPPED, ANNOTATED]	NC_012025.3_cds_XP_019073046.1_612	50S ribosomal L24	576	20	8.83761e-123	85.95	7	C:GO:0009570; F:GO:0003735; C:GO:0005739; C:GO:0009941; C:GO:0015934; F:GO:0019843; P:GO:0032544	C:chloroplast stroma; F:structural constituent of ribosome; C:mitochondrion; C:chloroplast envelope; C:large ribosomal subunit; F:rRNA binding; P:plastid translation
[BLASTED, MAPPED, ANNOTATED]	NC_012014.3_cds_XP_002282566.1_2181	NAC domain IPR003441	1008	20	0	71.35	4	C:GO:0005634; P:GO:0006351; P:GO:0006355; F:GO:0043565	C:nucleus; P:transcription, DNA-templated; P:regulation of transcription, DNA-templated; F:sequence-specific DNA binding
[BLASTED, MAPPED, ANNOTATED]	NC_012012.3_cds_NP_001268214.1_1211	CBL-interacting serine threonine-	1311	20	0	81.05	9	F:GO:0005524; F:GO:0005515; P:GO:0009268; F:GO:0004674; P:GO:0018105; C:GO:0005622; C:GO:0005886; P:GO:0018107; P:GO:0035556	F:ATP binding; F:protein binding; P:response to pH; F:protein serine/threonine kinase activity; P:peptidyl-serine phosphorylation; C:intracellular; C:plasma membrane; P:peptidyl-threonine phosphorylation; P:intracellular signal transduction	EC:2.7.11	Transferring phosphorus-containing groups
[BLASTED, MAPPED, ANNOTATED]	NC_012022.3_cds_XP_002274164.1_190	nucleic acid binding	834	20	0	83.45	5	F:GO:0000166; F:GO:0003676; C:GO:0005634; C:GO:0005829; P:GO:0009735	F:nucleotide binding; F:nucleic acid binding; C:nucleus; C:cytosol; P:response to cytokinin
[BLASTED, MAPPED, ANNOTATED]	NC_012011.3_cds_XP_010650257.1_1402	ABC1 family	2397	20	0	84.6	5	F:GO:0005524; C:GO:0009507; F:GO:0004672; P:GO:0006468; C:GO:0005886	F:ATP binding; C:chloroplast; F:protein kinase activity; P:protein phosphorylation; C:plasma membrane
[BLASTED, MAPPED, ANNOTATED]	NC_012017.3_cds_XP_002269013.2_1609	AAA-type ATPase family	1545	20	0	81.55	5	F:GO:0016887; F:GO:0005524; P:GO:0034551; C:GO:0005739; C:GO:0005886	F:ATPase activity; F:ATP binding; P:mitochondrial respiratory chain complex III assembly; C:mitochondrion; C:plasma membrane	EC:3.6.1.3; EC:3.6.1.15	Adenosinetriphosphatase; Nucleoside-triphosphate phosphatase
[BLASTED, MAPPED, ANNOTATED]	NC_012011.3_cds_XP_002281825.1_755	PSI reaction center subunit II	615	20	6.02183e-149	86.8	5	F:GO:0005515; C:GO:0009941; P:GO:0015979; C:GO:0009538; C:GO:0009535	F:protein binding; C:chloroplast envelope; P:photosynthesis; C:photosystem I reaction center; C:chloroplast thylakoid membrane
[BLASTED, MAPPED, ANNOTATED]	NC_012010.3_cds_XP_002265209.1_1552	RER1B_ARATH ame: Full= RER1B Short= 1B	585	20	3.73729e-140	85.75	6	C:GO:0005801; P:GO:0006890; C:GO:0005739; C:GO:0016021; C:GO:0005783; C:GO:0005794	C:cis-Golgi network; P:retrograde vesicle-mediated transport, Golgi to ER; C:mitochondrion; C:integral component of membrane; C:endoplasmic reticulum; C:Golgi apparatus
[BLASTED, MAPPED, ANNOTATED]	NC_012007.3_cds_XP_002283457.1_542	universal stress 23267	519	20	1.05389e-124	73.35	1	P:GO:0006950	P:response to stress
[BLASTED, MAPPED, ANNOTATED]	NC_012008.3_cds_XP_002279641.1_37	beta-adaptin B	2712	20	0	92.1	11	C:GO:0005634; C:GO:0009506; P:GO:0016192; C:GO:0005829; C:GO:0030131; F:GO:0008565; C:GO:0005794; F:GO:0030276; P:GO:0006886; C:GO:0005886; C:GO:0030665	C:nucleus; C:plasmodesma; P:vesicle-mediated transport; C:cytosol; C:clathrin adaptor complex; F:protein transporter activity; C:Golgi apparatus; F:clathrin binding; P:intracellular protein transport; C:plasma membrane; C:clathrin-coated vesicle membrane
[BLASTED, MAPPED, ANNOTATED]	NC_012022.3_cds_XP_002282048.2_467	ethylene response factor 4	833	20	1.41145e-148	83.6	5	C:GO:0005634; F:GO:0003677; F:GO:0003700; P:GO:0006351; P:GO:0006355	C:nucleus; F:DNA binding; F:transcription factor activity, sequence-specific DNA binding; P:transcription, DNA-templated; P:regulation of transcription, DNA-templated
[BLASTED, MAPPED, ANNOTATED]	NC_012024.3_cds_XP_002285823.1_564	serine hydroxymethyltransferase	1755	20	0	84	15	F:GO:0030170; P:GO:0055063; F:GO:0009055; P:GO:0006563; F:GO:0004372; F:GO:0008168; P:GO:0046686; P:GO:0046500; F:GO:0020037; P:GO:0006544; C:GO:0005634; P:GO:0044030; C:GO:0005737; P:GO:0035999; P:GO:0032259	F:pyridoxal phosphate binding; P:sulfate ion homeostasis; F:electron carrier activity; P:L-serine metabolic process; F:glycine hydroxymethyltransferase activity; F:methyltransferase activity; P:response to cadmium ion; P:S-adenosylmethionine metabolic process; F:heme binding; P:glycine metabolic process; C:nucleus; P:regulation of DNA methylation; C:cytoplasm; P:tetrahydrofolate interconversion; …	EC:2.1.2.1	Glycine hydroxymethyltransferase
[BLASTED, MAPPED, ANNOTATED]	NC_012015.3_cds_XP_002272396.2_109	exocyst complex component 7	1836	20	0	80.25	4	C:GO:0005634; P:GO:0006904; C:GO:0005829; C:GO:0000145	C:nucleus; P:vesicle docking involved in exocytosis; C:cytosol; C:exocyst
[BLASTED, MAPPED, ANNOTATED]	NC_012024.3_cds_XP_002269230.1_2183	F16P2_SOLTU ame: Full=Fructose-1,6- cytosolic Short=FBPase ame: Full=CY-F1 ame: Full=D-fructose-1,6-bisphosphate 1-phosphohydrolase	1020	20	0	95.6	7	P:GO:0005975; C:GO:0005737; F:GO:0032440; F:GO:0046872; F:GO:0042132; P:GO:0055114; P:GO:0016311	P:carbohydrate metabolic process; C:cytoplasm; F:2-alkenal reductase [NAD(P)] activity; F:metal ion binding; F:fructose 1,6-bisphosphate 1-phosphatase activity; P:oxidation-reduction process; P:dephosphorylation	EC:1.3.1.74; EC:3.1.3.23; EC:3.1.3.11; EC:3.1.3.41	2-alkenal reductase (NAD(P)(+)); Sugar-phosphatase; Fructose-bisphosphatase; 4-nitrophenylphosphatase
[BLASTED, MAPPED, ANNOTATED]	NC_012015.3_cds_XP_010654526.1_306	kinase family	2607	20	0	77.4	5	F:GO:0005524; C:GO:0016021; F:GO:0004672; P:GO:0006468; C:GO:0005886	F:ATP binding; C:integral component of membrane; F:protein kinase activity; P:protein phosphorylation; C:plasma membrane
[BLASTED, MAPPED, ANNOTATED]	NC_012010.3_cds_XP_002263123.2_1573	Benzoate carboxyl	1092	20	0	87.55	2	F:GO:0030795; P:GO:0032259	F:jasmonate O-methyltransferase activity; P:methylation	EC:2.1.1.141	Jasmonate O-methyltransferase
[BLASTED, MAPPED, ANNOTATED]	NC_012020.3_cds_XP_010661067.1_2524	mini zinc finger	390	20	2.69454e-88	84.1	17	F:GO:0042803; P:GO:0048509; P:GO:0009640; P:GO:0006351; P:GO:0009741; P:GO:0009735; P:GO:0009723; P:GO:0009733; C:GO:0005634; F:GO:0003677; P:GO:0009739; F:GO:0003700; P:GO:0043392; P:GO:0009737; P:GO:0045892; C:GO:0005737; F:GO:0046872	F:protein homodimerization activity; P:regulation of meristem development; P:photomorphogenesis; P:transcription, DNA-templated; P:response to brassinosteroid; P:response to cytokinin; P:response to ethylene; P:response to auxin; C:nucleus; F:DNA binding; P:response to gibberellin; F:transcription factor activity, sequence-specific DNA binding; P:negative regulation of DNA binding; P:response to …
[BLASTED, MAPPED, ANNOTATED]	NC_012018.3_cds_XP_010656928.1_27	MAD-box transcripion factor	912	20	1.51823e-176	89.35	6	C:GO:0005634; F:GO:0003677; F:GO:0003700; P:GO:0006351; P:GO:0006355; F:GO:0046983	C:nucleus; F:DNA binding; F:transcription factor activity, sequence-specific DNA binding; P:transcription, DNA-templated; P:regulation of transcription, DNA-templated; F:protein dimerization activity
[BLASTED, MAPPED, ANNOTATED]	NC_012013.3_cds_XP_010652425.1_1036	tyrosine decarboxylase	1482	20	0	86.1	9	F:GO:0030170; P:GO:0006559; C:GO:0005737; P:GO:1901695; F:GO:0004837; P:GO:0009611; F:GO:0004058; F:GO:1990055; P:GO:0009414	F:pyridoxal phosphate binding; P:L-phenylalanine catabolic process; C:cytoplasm; P:tyramine biosynthetic process; F:tyrosine decarboxylase activity; P:response to wounding; F:aromatic-L-amino-acid decarboxylase activity; F:phenylacetaldehyde synthase activity; P:response to water deprivation	EC:4.1.1.28; EC:4.1.1.25	Aromatic-L-amino-acid decarboxylase; Tyrosine decarboxylase
[BLASTED, MAPPED, ANNOTATED]	NC_012015.3_cds_XP_002271149.1_1316	At1g79660 F20B17_9	303	20	2.11205e-55	78.9	2	C:GO:0005739; C:GO:0016021	C:mitochondrion; C:integral component of membrane
[BLASTED, MAPPED, ANNOTATED]	NC_012024.3_cds_XP_002266947.1_2692	auxin response factor 1	1938	20	0	78.7	8	C:GO:0005634; F:GO:0003677; F:GO:0003700; F:GO:0042802; P:GO:0045892; P:GO:0006351; P:GO:0010150; P:GO:0009734	C:nucleus; F:DNA binding; F:transcription factor activity, sequence-specific DNA binding; F:identical protein binding; P:negative regulation of transcription, DNA-templated; P:transcription, DNA-templated; P:leaf senescence; P:auxin-activated signaling pathway
[BLASTED, MAPPED, ANNOTATED]	NC_012023.3_cds_XP_002273979.2_853	PREDICTED: hypothetical protein	1146	20	0	65.3	2	C:GO:0005886; C:GO:0009536	C:plasma membrane; C:plastid
[BLASTED, MAPPED, ANNOTATED]	NC_012015.3_cds_XP_019077806.1_5	plasma membrane H+-ATPase	2859	20	0	90.7	13	P:GO:0007033; P:GO:1902600; F:GO:0008553; P:GO:0007035; P:GO:0006754; C:GO:0005887; F:GO:0005524; C:GO:0009507; C:GO:0009705; C:GO:0009506; F:GO:0046872; P:GO:0010214; P:GO:0010023	P:vacuole organization; P:hydrogen ion transmembrane transport; F:hydrogen-exporting ATPase activity, phosphorylative mechanism; P:vacuolar acidification; P:ATP biosynthetic process; C:integral component of plasma membrane; F:ATP binding; C:chloroplast; C:plant-type vacuole membrane; C:plasmodesma; F:metal ion binding; P:seed coat development; P:proanthocyanidin biosynthetic process	EC:3.6.1.3; EC:3.6.3.6; EC:3.6.1.15	Adenosinetriphosphatase; Proton-exporting ATPase; Nucleoside-triphosphate phosphatase
[BLASTED, MAPPED, ANNOTATED]	NC_012009.3_cds_XP_002285406.1_961	cinnamyl alcohol dehydrogenase	1074	20	0	93.45	5	F:GO:0008270; F:GO:0045551; P:GO:0009809; P:GO:0055114; F:GO:0052747	F:zinc ion binding; F:cinnamyl-alcohol dehydrogenase activity; P:lignin biosynthetic process; P:oxidation-reduction process; F:sinapyl alcohol dehydrogenase activity	EC:1.1.1.195	Cinnamyl-alcohol dehydrogenase
[BLASTED, MAPPED, ANNOTATED]	NC_012013.3_cds_XP_019076561.1_2003	ribulose-1,5-bisphosphate carboxylase oxygenase large subunit	584	20	8.06439e-120	98.7	6	F:GO:0000287; C:GO:0009507; P:GO:0019253; P:GO:0055114; F:GO:0004497; F:GO:0016984	F:magnesium ion binding; C:chloroplast; P:reductive pentose-phosphate cycle; P:oxidation-reduction process; F:monooxygenase activity; F:ribulose-bisphosphate carboxylase activity	EC:4.1.1.39	Ribulose-bisphosphate carboxylase
[BLASTED]	NC_012009.3_cds_XP_002270540.1_1484	PREDICTED: hypothetical protein	225	1	2.18686e-11	100
[BLASTED, MAPPED, ANNOTATED]	NC_012017.3_cds_XP_002283450.1_434	profilin	396	20	1.56418e-93	93	4	P:GO:0042989; C:GO:0005938; C:GO:0015629; F:GO:0003785	P:sequestering of actin monomers; C:cell cortex; C:actin cytoskeleton; F:actin monomer binding
[BLASTED, MAPPED, ANNOTATED]	NC_012020.3_cds_XP_010660827.1_2031	PQ-loop repeat family	825	20	0	81.35	5	C:GO:0009507; C:GO:0016021; F:GO:0015184; P:GO:0015811; C:GO:0005765	C:chloroplast; C:integral component of membrane; F:L-cystine transmembrane transporter activity; P:L-cystine transport; C:lysosomal membrane
[BLASTED]	NC_012019.3_cds_XP_002280821.1_684	heat shock	483	20	3.55314e-92	92.65
[BLASTED, MAPPED, ANNOTATED]	NC_012018.3_cds_XP_010657837.1_1327	PREDICTED: hypothetical protein isoform 1	1431	20	0	87.05	5	P:GO:0052696; F:GO:0080043; C:GO:0043231; F:GO:0080044; P:GO:0009813	P:flavonoid glucuronidation; F:quercetin 3-O-glucosyltransferase activity; C:intracellular membrane-bounded organelle; F:quercetin 7-O-glucosyltransferase activity; P:flavonoid biosynthetic process
[BLASTED, MAPPED, ANNOTATED]	NC_012013.3_cds_XP_002267372.1_1151	PREDICTED: hypothetical protein	588	20	2.48839e-73	85.4	2	C:GO:0010287; C:GO:0009535	C:plastoglobule; C:chloroplast thylakoid membrane
[BLASTED, MAPPED, ANNOTATED]	NC_012007.3_cds_XP_019075736.1_1189	nucleoredoxin 1	471	20	1.838e-111	83.95	9	P:GO:0009860; F:GO:0047134; P:GO:0010183; F:GO:0004791; C:GO:0005829; P:GO:0045454; P:GO:0046686; P:GO:0055114; P:GO:0080092	P:pollen tube growth; F:protein-disulfide reductase activity; P:pollen tube guidance; F:thioredoxin-disulfide reductase activity; C:cytosol; P:cell redox homeostasis; P:response to cadmium ion; P:oxidation-reduction process; P:regulation of pollen tube growth	EC:1.8.1.9; EC:1.8.1.8	Thioredoxin-disulfide reductase; Protein-disulfide reductase
[BLASTED, MAPPED, ANNOTATED]	NC_012024.3_cds_XP_002285743.1_742	HD domain class transcription factor	864	20	0	69.25	8	P:GO:0048573; C:GO:0005634; F:GO:0003700; P:GO:0030308; P:GO:0045893; P:GO:0048510; F:GO:0043565; P:GO:0009637	P:photoperiodism, flowering; C:nucleus; F:transcription factor activity, sequence-specific DNA binding; P:negative regulation of cell growth; P:positive regulation of transcription, DNA-templated; P:regulation of timing of transition from vegetative to reproductive phase; F:sequence-specific DNA binding; P:response to blue light
[BLASTED, MAPPED, ANNOTATED]	NC_012023.3_cds_XP_002274587.1_538	alpha beta-hydrolase domain-containing	2076	20	0	81.5	4	P:GO:0006629; C:GO:0016021; F:GO:0004806; C:GO:0005576	P:lipid metabolic process; C:integral component of membrane; F:triglyceride lipase activity; C:extracellular region	EC:3.1.1.1; EC:3.1.1.3	Carboxylesterase; Triacylglycerol lipase
[BLASTED, MAPPED, ANNOTATED]	NC_012023.3_cds_XP_002279101.1_436	heat shock 70	2124	20	0	92.2	16	C:GO:0009570; F:GO:0032440; C:GO:0009941; F:GO:0051082; P:GO:0045036; P:GO:0046686; P:GO:0006457; C:GO:0009579; C:GO:0005634; F:GO:0005524; P:GO:0009409; P:GO:0009408; C:GO:0005739; C:GO:0048046; P:GO:0016032; P:GO:0055114	C:chloroplast stroma; F:2-alkenal reductase [NAD(P)] activity; C:chloroplast envelope; F:unfolded protein binding; P:protein targeting to chloroplast; P:response to cadmium ion; P:protein folding; C:thylakoid; C:nucleus; F:ATP binding; P:response to cold; P:response to heat; C:mitochondrion; C:apoplast; P:viral process; P:oxidation-reduction process	EC:1.3.1.74	2-alkenal reductase (NAD(P)(+))
[BLASTED, MAPPED, ANNOTATED]	NC_012016.3_cds_XP_002276285.1_986	gamma-soluble nsf attachment	888	20	0	85.85	11	P:GO:0061025; P:GO:0016192; F:GO:0019905; C:GO:0031201; F:GO:0005483; C:GO:0005783; C:GO:0005794; C:GO:0005774; P:GO:0006886; C:GO:0005886; F:GO:0005215	P:membrane fusion; P:vesicle-mediated transport; F:syntaxin binding; C:SNARE complex; F:soluble NSF attachment protein activity; C:endoplasmic reticulum; C:Golgi apparatus; C:vacuolar membrane; P:intracellular protein transport; C:plasma membrane; F:transporter activity
[BLASTED, MAPPED, ANNOTATED]	NC_012007.3_cds_XP_002265909.1_1177	nifU-like N-terminal domain-containing	468	20	6.69227e-113	89.15	10	P:GO:0006879; C:GO:0009507; F:GO:0036455; P:GO:0044571; C:GO:0005759; F:GO:0008198; F:GO:0005198; F:GO:0051539; P:GO:0097428; F:GO:0051537	P:cellular iron ion homeostasis; C:chloroplast; F:iron-sulfur transferase activity; P:[2Fe-2S] cluster assembly; C:mitochondrial matrix; F:ferrous iron binding; F:structural molecule activity; F:4 iron, 4 sulfur cluster binding; P:protein maturation by iron-sulfur cluster transfer; F:2 iron, 2 sulfur cluster binding
[BLASTED, MAPPED, ANNOTATED]	NC_012022.3_cds_XP_002276546.1_1170	glycosyltransferase UGT88A8	1440	20	0	81.6	5	P:GO:0052696; F:GO:0080043; C:GO:0043231; F:GO:0080044; P:GO:0009813	P:flavonoid glucuronidation; F:quercetin 3-O-glucosyltransferase activity; C:intracellular membrane-bounded organelle; F:quercetin 7-O-glucosyltransferase activity; P:flavonoid biosynthetic process
[BLASTED, MAPPED, ANNOTATED]	NC_012020.3_cds_XP_002283256.1_2486	40S ribosomal	594	20	1.78224e-128	97.45	5	P:GO:0045903; F:GO:0003735; C:GO:0022627; F:GO:0019843; P:GO:0006412	P:positive regulation of translational fidelity; F:structural constituent of ribosome; C:cytosolic small ribosomal subunit; F:rRNA binding; P:translation
[BLASTED, MAPPED, ANNOTATED]	NC_012009.3_cds_XP_002285205.1_664	ARP	1905	20	0	83.55	16	C:GO:0009570; F:GO:0016404; P:GO:0019538; F:GO:0008270; F:GO:0010181; P:GO:0009651; F:GO:0008752; P:GO:0009735; P:GO:0042742; C:GO:0005886; F:GO:0003960; F:GO:0052873; F:GO:0003955; C:GO:0005829; P:GO:0055114; F:GO:0016787	C:chloroplast stroma; F:15-hydroxyprostaglandin dehydrogenase (NAD+) activity; P:protein metabolic process; F:zinc ion binding; F:FMN binding; P:response to salt stress; F:FMN reductase activity; P:response to cytokinin; P:defense response to bacterium; C:plasma membrane; F:NADPH:quinone reductase activity; F:FMN reductase (NADPH) activity; F:NAD(P)H dehydrogenase (quinone) activity; C:cytosol; P…	EC:1.5.1.38; EC:1.5.1.39; EC:1.1.1.141; EC:1.6.5.5; EC:1.6.5.2	FMN reductase (NADPH); FMN reductase (NAD(P)H); 15-hydroxyprostaglandin dehydrogenase (NAD(+)); NADPH:quinone reductase; NAD(P)H dehydrogenase (quinone)
[BLASTED, MAPPED, ANNOTATED]	NC_012017.3_cds_XP_010656196.1_318	polyamine oxidase 5	1689	20	0	65.95	5	F:GO:1990534; P:GO:0048510; F:GO:0008131; C:GO:0005739; P:GO:0055114	F:thermospermine oxidase activity; P:regulation of timing of transition from vegetative to reproductive phase; F:primary amine oxidase activity; C:mitochondrion; P:oxidation-reduction process	EC:1.4.3.21	Primary-amine oxidase
[BLASTED, MAPPED, ANNOTATED]	NC_012019.3_cds_XP_002266969.3_1546	CXE carboxylesterase	1011	20	0	82.2	2	P:GO:0008152; F:GO:0052689	P:metabolic process; F:carboxylic ester hydrolase activity	EC:3.1.1.1	Carboxylesterase
[BLASTED, MAPPED, ANNOTATED]	NC_012025.3_cds_XP_003634689.2_479	cyclic nucleotide-gated ion channel 4	2121	20	0	84.15	9	C:GO:0005887; F:GO:0005249; F:GO:0005516; P:GO:0042391; P:GO:0071805; F:GO:0030552; P:GO:0009626; F:GO:0030553; C:GO:0009536	C:integral component of plasma membrane; F:voltage-gated potassium channel activity; F:calmodulin binding; P:regulation of membrane potential; P:potassium ion transmembrane transport; F:cAMP binding; P:plant-type hypersensitive response; F:cGMP binding; C:plastid
[BLASTED, MAPPED]	NC_012009.3_cds_XP_003631574.1_173	proline-rich 4	1506	20	6.28393e-130	71.25	3	C:GO:0005618; P:GO:0009664; C:GO:0005576	C:cell wall; P:plant-type cell wall organization; C:extracellular region
[BLASTED, MAPPED, ANNOTATED]	NC_012023.3_cds_XP_002282941.1_252	diphosphoinositol polyphosphate	642	20	7.19616e-147	83.85	12	C:GO:0005634; F:GO:0052840; F:GO:0046872; C:GO:0005739; P:GO:0009164; F:GO:0052847; F:GO:0008486; F:GO:0052848; F:GO:0052845; F:GO:0052846; F:GO:0052843; F:GO:0052844	C:nucleus; F:inositol diphosphate tetrakisphosphate diphosphatase activity; F:metal ion binding; C:mitochondrion; P:nucleoside catabolic process; F:inositol-1,5-bisdiphosphate-2,3,4,6-tetrakisphosphate 5-diphosphatase activity; F:diphosphoinositol-polyphosphate diphosphatase activity; F:inositol-3,5-bisdiphosphate-2,3,4,6-tetrakisphosphate 5-diphosphatase activity; F:inositol-5-diphosphate-1,2,3,…	EC:3.6.1.52	Diphosphoinositol-polyphosphate diphosphatase
[BLASTED, MAPPED, ANNOTATED]	NC_012015.3_cds_XP_002271635.1_953	Flavonol synthase flavanone 3-	1059	20	0	72.95	5	C:GO:0005737; F:GO:0046872; F:GO:0016706; P:GO:0055114; P:GO:0009813	C:cytoplasm; F:metal ion binding; F:oxidoreductase activity, acting on paired donors, with incorporation or reduction of molecular oxygen, 2-oxoglutarate as one donor, and incorporation of one atom each of oxygen into both donors; P:oxidation-reduction process; P:flavonoid biosynthetic process	EC:1.14.11	Acting on paired donors, with incorporation or reduction of molecular oxygen. The oxygen incorporated need not be derived from O(2)
[BLASTED, MAPPED, ANNOTATED]	NC_012024.3_cds_XP_002274869.1_1768	cyclophilin	519	20	9.33775e-113	94.1	5	F:GO:0003755; C:GO:0005737; F:GO:0042277; P:GO:0000413; P:GO:0006457	F:peptidyl-prolyl cis-trans isomerase activity; C:cytoplasm; F:peptide binding; P:protein peptidyl-prolyl isomerization; P:protein folding	EC:5.2.1.8	Peptidylprolyl isomerase
[BLASTED, MAPPED, ANNOTATED]	NC_012017.3_cds_XP_002283066.1_406	vacuolar sorting-associated 32-2	657	20	1.67124e-76	94.2	6	F:GO:0005515; C:GO:0000815; P:GO:0015031; P:GO:0070676; P:GO:0007034; C:GO:0005886	F:protein binding; C:ESCRT III complex; P:protein transport; P:intralumenal vesicle formation; P:vacuolar transport; C:plasma membrane
[BLASTED, MAPPED, ANNOTATED]	NC_012020.3_cds_XP_010659880.1_870	DNA binding	996	20	5.00161e-113	88.6	6	F:GO:0001046; C:GO:0005634; P:GO:0006366; F:GO:0001228; F:GO:0046983; P:GO:0045944	F:core promoter sequence-specific DNA binding; C:nucleus; P:transcription from RNA polymerase II promoter; F:transcriptional activator activity, RNA polymerase II transcription regulatory region sequence-specific binding; F:protein dimerization activity; P:positive regulation of transcription from RNA polymerase II promoter
[BLASTED, MAPPED, ANNOTATED]	NC_012020.3_cds_XP_002283688.1_2542	leucine zipper -like	975	20	0	69.8	7	F:GO:0032182; F:GO:0031624; P:GO:0051443; C:GO:0000151; F:GO:0097602; P:GO:0045116; P:GO:0009734	F:ubiquitin-like protein binding; F:ubiquitin conjugating enzyme binding; P:positive regulation of ubiquitin-protein transferase activity; C:ubiquitin ligase complex; F:cullin family protein binding; P:protein neddylation; P:auxin-activated signaling pathway
[BLASTED, MAPPED, ANNOTATED]	NC_012013.3_cds_XP_002271506.1_314	histone	417	20	1.58562e-77	91.45	6	F:GO:0003677; C:GO:0000790; F:GO:0046982; P:GO:0006342; C:GO:0000786; C:GO:0005730	F:DNA binding; C:nuclear chromatin; F:protein heterodimerization activity; P:chromatin silencing; C:nucleosome; C:nucleolus
[BLASTED, MAPPED, ANNOTATED]	NC_012021.3_cds_XP_010661807.1_1320	MYB transcription factor	987	20	0	77.85	4	C:GO:0005634; F:GO:0003677; P:GO:0006351; P:GO:0006355	C:nucleus; F:DNA binding; P:transcription, DNA-templated; P:regulation of transcription, DNA-templated
[BLASTED, MAPPED, ANNOTATED]	NC_012021.3_cds_XP_002271865.1_14	Na+ H+ antiporter	1590	20	0	90	14	P:GO:0010351; P:GO:0071805; F:GO:0015386; F:GO:0015385; C:GO:0032580; P:GO:1902600; P:GO:0006355; F:GO:0043565; C:GO:0005886; F:GO:0003700; P:GO:0051453; C:GO:0016021; C:GO:0010008; P:GO:0098719	P:lithium ion transport; P:potassium ion transmembrane transport; F:potassium:proton antiporter activity; F:sodium:proton antiporter activity; C:Golgi cisterna membrane; P:hydrogen ion transmembrane transport; P:regulation of transcription, DNA-templated; F:sequence-specific DNA binding; C:plasma membrane; F:transcription factor activity, sequence-specific DNA binding; P:regulation of intracellul…
[BLASTED, MAPPED, ANNOTATED]	NC_012023.3_cds_XP_002282787.1_1274	At1g70420 F17O7_4	930	20	0	60.85	1	P:GO:0080167	P:response to karrikin
[BLASTED, MAPPED, ANNOTATED]	NC_012008.3_cds_XP_002271461.1_808	14 kDa proline-rich	399	20	1.03725e-42	89.5	6	P:GO:0006869; P:GO:0006508; F:GO:0008289; F:GO:0008233; C:GO:0005576; C:GO:0009535	P:lipid transport; P:proteolysis; F:lipid binding; F:peptidase activity; C:extracellular region; C:chloroplast thylakoid membrane
[BLASTED, MAPPED, ANNOTATED]	NC_012022.3_cds_XP_002273195.2_1550	subtilisin-like protease	2331	20	0	79.25	7	C:GO:0009507; P:GO:0009682; C:GO:0048046; P:GO:0006508; F:GO:0004252; C:GO:0031012; C:GO:0009505	C:chloroplast; P:induced systemic resistance; C:apoplast; P:proteolysis; F:serine-type endopeptidase activity; C:extracellular matrix; C:plant-type cell wall	EC:3.4.21	Acting on peptide bonds (peptidases)
[BLASTED, MAPPED, ANNOTATED]	NC_012007.3_cds_XP_010648555.1_331	carboxypeptidase D	1431	20	0	79.05	5	F:GO:0004185; C:GO:0005576; C:GO:0009505; C:GO:0005773; P:GO:0051603	F:serine-type carboxypeptidase activity; C:extracellular region; C:plant-type cell wall; C:vacuole; P:proteolysis involved in cellular protein catabolic process	EC:3.4.21; EC:3.4.16	Acting on peptide bonds (peptidases); Acting on peptide bonds (peptidases)
[BLASTED, MAPPED]	NC_012007.3_cds_XP_002284010.1_689	PREDICTED: hypothetical protein	546	20	2.6574e-118	67.55	3	C:GO:0005634; C:GO:0009507; F:GO:0003674	C:nucleus; C:chloroplast; F:molecular_function
[BLASTED, MAPPED, ANNOTATED]	NC_012012.3_cds_XP_002285277.1_431	phenylalanine ammonia-lyase	2154	20	0	91.75	4	P:GO:0006559; C:GO:0005737; F:GO:0045548; P:GO:0009800	P:L-phenylalanine catabolic process; C:cytoplasm; F:phenylalanine ammonia-lyase activity; P:cinnamic acid biosynthetic process	EC:4.3.1.24; EC:4.3.1.25	Phenylalanine ammonia-lyase; Phenylalanine/tyrosine ammonia-lyase
[BLASTED, MAPPED, ANNOTATED]	NC_012011.3_cds_NP_001268173.1_2059	class IV chitinase	804	20	3.09476e-146	89.05	5	F:GO:0004568; P:GO:0005975; P:GO:0016998; F:GO:0008061; P:GO:0006032	F:chitinase activity; P:carbohydrate metabolic process; P:cell wall macromolecule catabolic process; F:chitin binding; P:chitin catabolic process	EC:3.2.1.14	Chitinase
[BLASTED, MAPPED, ANNOTATED]	NC_012011.3_cds_XP_010649893.1_778	with no lysine kinase	2196	20	0	74.8	8	C:GO:0005634; F:GO:0005524; C:GO:0016020; C:GO:0005829; F:GO:0004674; P:GO:0006468; P:GO:0007623; P:GO:0035556	C:nucleus; F:ATP binding; C:membrane; C:cytosol; F:protein serine/threonine kinase activity; P:protein phosphorylation; P:circadian rhythm; P:intracellular signal transduction	EC:2.7.11	Transferring phosphorus-containing groups
[BLASTED, MAPPED, ANNOTATED]	NC_012023.3_cds_XP_002284075.1_123	Heavy-metal-associated domain--containing	936	20	1.00706e-100	87.55	6	P:GO:0046916; C:GO:0005634; F:GO:0046914; C:GO:0005737; P:GO:0030001; C:GO:0005886	P:cellular transition metal ion homeostasis; C:nucleus; F:transition metal ion binding; C:cytoplasm; P:metal ion transport; C:plasma membrane
[BLASTED, MAPPED, ANNOTATED]	NC_012008.3_cds_XP_002279230.2_50	bel1 homeotic	2019	20	0	73.7	7	C:GO:0005634; F:GO:0003677; C:GO:0009506; F:GO:0005515; C:GO:0005829; P:GO:0006355; P:GO:0048481	C:nucleus; F:DNA binding; C:plasmodesma; F:protein binding; C:cytosol; P:regulation of transcription, DNA-templated; P:plant ovule development
[BLASTED, MAPPED, ANNOTATED]	NC_012013.3_cds_XP_002265449.2_1376	VRP1-1 isoform 1	2445	20	0	84.35	3	F:GO:0005524; F:GO:0043531; P:GO:0006952	F:ATP binding; F:ADP binding; P:defense response
[BLASTED, MAPPED, ANNOTATED]	NC_012007.3_cds_XP_002277156.1_2087	Ribosome associated membrane RAMP4	207	20	5.18187e-28	95.9	6	P:GO:0006979; P:GO:0030968; C:GO:0005739; C:GO:0016021; P:GO:0006486; C:GO:0005783	P:response to oxidative stress; P:endoplasmic reticulum unfolded protein response; C:mitochondrion; C:integral component of membrane; P:protein glycosylation; C:endoplasmic reticulum
[BLASTED, MAPPED, ANNOTATED]	NC_012022.3_cds_XP_002282253.1_474	ethylene response factor 4	837	20	1.2977e-100	86.4	5	C:GO:0005634; F:GO:0003677; F:GO:0003700; P:GO:0006351; P:GO:0006355	C:nucleus; F:DNA binding; F:transcription factor activity, sequence-specific DNA binding; P:transcription, DNA-templated; P:regulation of transcription, DNA-templated
[BLASTED, MAPPED, ANNOTATED]	NC_012020.3_cds_XP_010660786.1_1961	PREDICTED: hypothetical protein	3300	20	0	74.05	2	C:GO:0005634; C:GO:0005886	C:nucleus; C:plasma membrane
[BLASTED, MAPPED, ANNOTATED]	NC_012007.3_cds_XP_003631260.1_1204	At1g70420 F17O7_4	1020	20	0	63.25	1	P:GO:0080167	P:response to karrikin
[BLASTED, MAPPED, ANNOTATED]	NC_012009.3_cds_XP_002270127.1_86	predicted protein	162	20	2.35329e-13	87.85	7	C:GO:0000276; P:GO:0009926; C:GO:0009507; F:GO:0015078; C:GO:0016021; P:GO:0015986; P:GO:0009733	C:mitochondrial proton-transporting ATP synthase complex, coupling factor F(o); P:auxin polar transport; C:chloroplast; F:hydrogen ion transmembrane transporter activity; C:integral component of membrane; P:ATP synthesis coupled proton transport; P:response to auxin
[BLASTED, MAPPED, ANNOTATED]	NC_012008.3_cds_XP_002283259.1_612	RHOMBOID 3	987	20	1.62734e-166	87.75	6	C:GO:0005634; C:GO:0009506; C:GO:0016021; F:GO:0004252; C:GO:0000139; P:GO:0016485	C:nucleus; C:plasmodesma; C:integral component of membrane; F:serine-type endopeptidase activity; C:Golgi membrane; P:protein processing	EC:3.4.21	Acting on peptide bonds (peptidases)
[BLASTED, MAPPED, ANNOTATED]	NC_012014.3_cds_XP_010653377.1_501	SEC14 cytosolic factor family	1254	20	0	84.3	8	P:GO:0051301; C:GO:0016021; F:GO:0008289; P:GO:0006810; C:GO:0005886; C:GO:0009536; F:GO:0005215; P:GO:0007049	P:cell division; C:integral component of membrane; F:lipid binding; P:transport; C:plasma membrane; C:plastid; F:transporter activity; P:cell cycle
[BLASTED, MAPPED, ANNOTATED]	NC_012018.3_cds_XP_002270155.1_1570	nutrient	1077	20	0	83	1	F:GO:0045735	F:nutrient reservoir activity
[BLASTED, MAPPED, ANNOTATED]	NC_012014.3_cds_XP_002281591.1_2125	importin beta-	3351	20	0	89.9	14	P:GO:0009793; F:GO:0016829; F:GO:0008565; F:GO:0008536; P:GO:0000059; F:GO:0008139; P:GO:0006610; C:GO:0031965; C:GO:0005618; P:GO:0000060; P:GO:0006607; C:GO:0005829; C:GO:0030089; C:GO:0034399	P:embryo development ending in seed dormancy; F:lyase activity; F:protein transporter activity; F:Ran GTPase binding; P:protein import into nucleus, docking; F:nuclear localization sequence binding; P:ribosomal protein import into nucleus; C:nuclear membrane; C:cell wall; P:protein import into nucleus, translocation; P:NLS-bearing protein import into nucleus; C:cytosol; C:phycobilisome; C:nuclear…
[BLASTED, MAPPED, ANNOTATED]	NC_012014.3_cds_XP_002273550.1_1112	pod-specific dehydrogenase SAC25	975	20	0	86.7	3	P:GO:0009860; P:GO:0055114; F:GO:0016630	P:pollen tube growth; P:oxidation-reduction process; F:protochlorophyllide reductase activity	EC:1.3.1.33	Protochlorophyllide reductase
[BLASTED, MAPPED, ANNOTATED]	NC_012014.3_cds_XP_002277400.2_759	serine	1368	20	0	82.8	4	P:GO:0019748; F:GO:0016747; F:GO:0004185; P:GO:0051603	P:secondary metabolic process; F:transferase activity, transferring acyl groups other than amino-acyl groups; F:serine-type carboxypeptidase activity; P:proteolysis involved in cellular protein catabolic process	EC:3.4.21; EC:3.4.16	Acting on peptide bonds (peptidases); Acting on peptide bonds (peptidases)
[BLASTED, MAPPED, ANNOTATED]	NC_012008.3_cds_XP_002276651.1_611	IQ-domain 22	1485	20	0	68	1	P:GO:0009739	P:response to gibberellin
[BLASTED, MAPPED, ANNOTATED]	NC_012018.3_cds_XP_002264623.1_1851	small GTP-binding	609	20	3.22109e-149	94.1	10	C:GO:0005789; F:GO:0005525; P:GO:0006888; P:GO:0007264; P:GO:0015031; F:GO:0080115; C:GO:0005886; C:GO:0032588; F:GO:0016787; F:GO:0030742	C:endoplasmic reticulum membrane; F:GTP binding; P:ER to Golgi vesicle-mediated transport; P:small GTPase mediated signal transduction; P:protein transport; F:myosin XI tail binding; C:plasma membrane; C:trans-Golgi network membrane; F:hydrolase activity; F:GTP-dependent protein binding
[BLASTED, MAPPED, ANNOTATED]	NC_012010.3_cds_XP_002275926.1_64	CCCH-type zinc finger	1140	20	0	70.85	8	F:GO:0003676; C:GO:0005634; P:GO:0006979; F:GO:0008270; P:GO:0010150; P:GO:0006355; P:GO:0009867; C:GO:0005886	F:nucleic acid binding; C:nucleus; P:response to oxidative stress; F:zinc ion binding; P:leaf senescence; P:regulation of transcription, DNA-templated; P:jasmonic acid mediated signaling pathway; C:plasma membrane
[BLASTED, MAPPED, ANNOTATED]	NC_012017.3_cds_XP_019078669.1_702	acyl acyl-carrier- thioesterase type B	1266	20	0	90.6	5	F:GO:0016295; F:GO:0016296; F:GO:0004320; P:GO:0006633; F:GO:0000036	F:myristoyl-[acyl-carrier-protein] hydrolase activity; F:palmitoyl-[acyl-carrier-protein] hydrolase activity; F:oleoyl-[acyl-carrier-protein] hydrolase activity; P:fatty acid biosynthetic process; F:ACP phosphopantetheine attachment site binding involved in fatty acid biosynthetic process	EC:2.3.1.85; EC:3.1.2.14	Fatty-acid synthase; Oleoyl-[acyl-carrier-protein] hydrolase
[BLASTED, MAPPED, ANNOTATED]	NC_012011.3_cds_XP_002280020.1_956	NAD(P)H dehydrogenase 18	657	20	5.9058e-146	77.95	5	P:GO:0006979; C:GO:0031969; C:GO:0016021; P:GO:0006810; C:GO:0009535	P:response to oxidative stress; C:chloroplast membrane; C:integral component of membrane; P:transport; C:chloroplast thylakoid membrane
[BLASTED, MAPPED, ANNOTATED]	NC_012009.3_cds_XP_010647731.2_602	O-acyltransferase (WSD1-like) family	1488	20	0	64.95	5	C:GO:0016021; P:GO:0045017; F:GO:0004144; P:GO:0048446; C:GO:0005886	C:integral component of membrane; P:glycerolipid biosynthetic process; F:diacylglycerol O-acyltransferase activity; P:petal morphogenesis; C:plasma membrane	EC:2.3.1.20	Diacylglycerol O-acyltransferase
[BLASTED, MAPPED, ANNOTATED]	NC_012017.3_cds_XP_002269262.1_1445	PREDICTED: hypothetical protein	873	20	6.00435e-121	72.05	5	F:GO:0005515; C:GO:0016021; C:GO:0005783; C:GO:0005886; P:GO:0036503	F:protein binding; C:integral component of membrane; C:endoplasmic reticulum; C:plasma membrane; P:ERAD pathway
[BLASTED, MAPPED, ANNOTATED]	NC_012012.3_cds_XP_010651743.1_1884	magnesium transporter	1353	20	0	84.9	4	C:GO:0031969; C:GO:0016021; F:GO:0015095; P:GO:1903830	C:chloroplast membrane; C:integral component of membrane; F:magnesium ion transmembrane transporter activity; P:magnesium ion transmembrane transport
[BLASTED, MAPPED, ANNOTATED]	NC_012017.3_cds_XP_002268176.1_1560	aldose 1-	945	20	0	91.35	7	F:GO:0047938; P:GO:0009737; C:GO:0016020; C:GO:0005829; F:GO:0004034; P:GO:0006012; F:GO:0030246	F:glucose-6-phosphate 1-epimerase activity; P:response to abscisic acid; C:membrane; C:cytosol; F:aldose 1-epimerase activity; P:galactose metabolic process; F:carbohydrate binding	EC:5.1.3.15; EC:5.1.3.3	Glucose-6-phosphate 1-epimerase; Aldose 1-epimerase
[BLASTED, MAPPED, ANNOTATED]	NC_012009.3_cds_NP_001267942.1_1239	L-galactose dehydrogenase	960	20	0	93.35	10	F:GO:0050235; C:GO:0005829; P:GO:0006520; F:GO:0004353; F:GO:0010349; P:GO:0055114; F:GO:0004033; P:GO:0006012; P:GO:0019853; F:GO:0016633	F:pyridoxal 4-dehydrogenase activity; C:cytosol; P:cellular amino acid metabolic process; F:glutamate dehydrogenase [NAD(P)+] activity; F:L-galactose dehydrogenase activity; P:oxidation-reduction process; F:aldo-keto reductase (NADP) activity; P:galactose metabolic process; P:L-ascorbic acid biosynthetic process; F:galactonolactone dehydrogenase activity	EC:1.1.1.107; EC:1.4.1.3; EC:1.3.2.3	Pyridoxal 4-dehydrogenase; Glutamate dehydrogenase (NAD(P)(+)); L-galactonolactone dehydrogenase
[BLASTED, MAPPED, ANNOTATED]	NC_012018.3_cds_XP_002281976.1_238	DNAJ heat shock N-terminal domain-containing	996	20	0	83.6	4	C:GO:0009507; F:GO:0005506; F:GO:0009055; P:GO:0006457	C:chloroplast; F:iron ion binding; F:electron carrier activity; P:protein folding
[BLASTED, MAPPED, ANNOTATED]	NC_012021.3_cds_XP_002273201.1_2	PSI type III chlorophyll a b-binding	825	20	4.02228e-161	92.4	17	C:GO:0009523; C:GO:0009941; P:GO:0009644; C:GO:0009522; P:GO:0009735; P:GO:0009768; C:GO:0009535; P:GO:0009645; P:GO:0009409; F:GO:0005515; F:GO:0046872; F:GO:0031409; C:GO:0016021; C:GO:0030076; P:GO:0018298; F:GO:0016168; C:GO:0010287	C:photosystem II; C:chloroplast envelope; P:response to high light intensity; C:photosystem I; P:response to cytokinin; P:photosynthesis, light harvesting in photosystem I; C:chloroplast thylakoid membrane; P:response to low light intensity stimulus; P:response to cold; F:protein binding; F:metal ion binding; F:pigment binding; C:integral component of membrane; C:light-harvesting complex; P:prote…
[BLASTED, MAPPED, ANNOTATED]	NC_012025.3_cds_XP_010644164.1_271	chloroplast HCF243	2268	20	0	63	2	C:GO:0009507; P:GO:0010207	C:chloroplast; P:photosystem II assembly
[BLASTED, MAPPED, ANNOTATED]	NC_012009.3_cds_XP_002278879.1_238	metal ion binding	468	20	6.85708e-112	84.5	11	P:GO:0046916; C:GO:0031965; P:GO:0010286; C:GO:0009506; F:GO:0005515; F:GO:0005507; F:GO:0032791; C:GO:0005737; F:GO:0046870; P:GO:0030001; C:GO:0005886	P:cellular transition metal ion homeostasis; C:nuclear membrane; P:heat acclimation; C:plasmodesma; F:protein binding; F:copper ion binding; F:lead ion binding; C:cytoplasm; F:cadmium ion binding; P:metal ion transport; C:plasma membrane
[BLASTED, MAPPED, ANNOTATED]	NC_012013.3_cds_XP_002262692.1_1389	G -coupled receptor	1266	20	0	78.7	10	P:GO:0010231; F:GO:0005515; C:GO:0005737; F:GO:0003824; F:GO:0010427; P:GO:0007165; C:GO:0016021; P:GO:0009787; C:GO:0019898; C:GO:0005886	P:maintenance of seed dormancy; F:protein binding; C:cytoplasm; F:catalytic activity; F:abscisic acid binding; P:signal transduction; C:integral component of membrane; P:regulation of abscisic acid-activated signaling pathway; C:extrinsic component of membrane; C:plasma membrane
[BLASTED, MAPPED, ANNOTATED]	NC_012019.3_cds_XP_002281575.1_335	glutathione S-transferase	912	20	0	83.5	4	C:GO:0009570; P:GO:0006749; P:GO:0010731; F:GO:0004364	C:chloroplast stroma; P:glutathione metabolic process; P:protein glutathionylation; F:glutathione transferase activity	EC:2.5.1.18	Glutathione transferase
[BLASTED, MAPPED, ANNOTATED]	NC_012023.3_cds_XP_010663393.1_852	histone ubiquitination s group	459	20	1.09319e-110	99.55	12	C:GO:0005634; F:GO:0005524; P:GO:0006281; F:GO:0061630; P:GO:0043161; F:GO:0031625; P:GO:0009650; P:GO:0000209; C:GO:0005829; P:GO:0010228; F:GO:0016874; P:GO:0033523	C:nucleus; F:ATP binding; P:DNA repair; F:ubiquitin protein ligase activity; P:proteasome-mediated ubiquitin-dependent protein catabolic process; F:ubiquitin protein ligase binding; P:UV protection; P:protein polyubiquitination; C:cytosol; P:vegetative to reproductive phase transition of meristem; F:ligase activity; P:histone H2B ubiquitination
[BLASTED, MAPPED, ANNOTATED]	NC_012024.3_cds_XP_002263897.1_2739	enzyme of the cupin superfamily	420	20	2.80813e-83	77.15	1	C:GO:0009536	C:plastid
[BLASTED, MAPPED, ANNOTATED]	NC_012018.3_cds_XP_002273270.1_991	Auxin-induced in root cultures 12	1185	20	0	76.65	4	P:GO:0007275; C:GO:0016021; P:GO:0055114; C:GO:0005886	P:multicellular organism development; C:integral component of membrane; P:oxidation-reduction process; C:plasma membrane
[BLASTED, MAPPED, ANNOTATED]	NC_012010.3_cds_XP_002264115.1_1564	hydrolyzing O-glycosyl	1302	20	0	85.55	5	P:GO:0046355; C:GO:0005576; P:GO:0009845; C:GO:0071944; F:GO:0016985	P:mannan catabolic process; C:extracellular region; P:seed germination; C:cell periphery; F:mannan endo-1,4-beta-mannosidase activity	EC:3.2.1.25; EC:3.2.1.78	Beta-mannosidase; Mannan endo-1,4-beta-mannosidase
[BLASTED, MAPPED, ANNOTATED]	NC_012024.3_cds_XP_002262702.1_2095	pointed first leaf	459	20	7.83041e-97	98.6	13	C:GO:0022627; P:GO:0042254; C:GO:0005794; C:GO:0005730; C:GO:0005774; P:GO:0006413; C:GO:0005886; C:GO:0009506; F:GO:0005515; F:GO:0003735; C:GO:0005618; F:GO:0003729; F:GO:0019843	C:cytosolic small ribosomal subunit; P:ribosome biogenesis; C:Golgi apparatus; C:nucleolus; C:vacuolar membrane; P:translational initiation; C:plasma membrane; C:plasmodesma; F:protein binding; F:structural constituent of ribosome; C:cell wall; F:mRNA binding; F:rRNA binding
[BLASTED, MAPPED, ANNOTATED]	NC_012018.3_cds_XP_002268128.2_1096	kinase domain-containing	2124	20	0	88	7	C:GO:0009507; C:GO:0016021; P:GO:0034599; P:GO:0016310; P:GO:0046467; F:GO:0016301; C:GO:0005886	C:chloroplast; C:integral component of membrane; P:cellular response to oxidative stress; P:phosphorylation; P:membrane lipid biosynthetic process; F:kinase activity; C:plasma membrane
[BLASTED, MAPPED, ANNOTATED]	NC_012017.3_cds_XP_002285192.1_814	heme oxygenase 1 2	873	20	0	88.4	19	P:GO:0010075; P:GO:0016117; P:GO:0055072; P:GO:0009585; F:GO:0004392; P:GO:0042167; P:GO:0009813; P:GO:0006788; F:GO:0020037; P:GO:0006979; P:GO:0071494; C:GO:0009507; F:GO:0005515; F:GO:0046872; P:GO:0010119; C:GO:0016020; P:GO:0010019; P:GO:0015979; P:GO:0010024	P:regulation of meristem growth; P:carotenoid biosynthetic process; P:iron ion homeostasis; P:red, far-red light phototransduction; F:heme oxygenase (decyclizing) activity; P:heme catabolic process; P:flavonoid biosynthetic process; P:heme oxidation; F:heme binding; P:response to oxidative stress; P:cellular response to UV-C; C:chloroplast; F:protein binding; F:metal ion binding; P:regulation of …	EC:1.14.99.3	Acting on paired donors, with incorporation or reduction of molecular oxygen. The oxygen incorporated need not be derived from O(2)
[BLASTED, MAPPED, ANNOTATED]	NC_012012.3_cds_XP_002266468.1_1954	#NAME?	741	20	1.10832e-171	87.5	3	C:GO:0009570; F:GO:0004725; P:GO:0035335	C:chloroplast stroma; F:protein tyrosine phosphatase activity; P:peptidyl-tyrosine dephosphorylation	EC:3.1.3.16; EC:3.1.3.48; EC:3.1.3.41	Protein-serine/threonine phosphatase; Protein-tyrosine-phosphatase; 4-nitrophenylphosphatase
[BLASTED, MAPPED, ANNOTATED]	NC_012021.3_cds_XP_019081125.1_1482	(+)-neomenthol dehydrogenase	1806	20	0	85.45	16	P:GO:0009750; P:GO:0010182; P:GO:0009688; P:GO:0080167; F:GO:0047501; P:GO:0006561; P:GO:0006952; C:GO:0005886; F:GO:0008106; F:GO:0047504; P:GO:0009414; P:GO:0009408; C:GO:0005829; P:GO:0010115; P:GO:0055114; F:GO:0010301	P:response to fructose; P:sugar mediated signaling pathway; P:abscisic acid biosynthetic process; P:response to karrikin; F:(+)-neomenthol dehydrogenase activity; P:proline biosynthetic process; P:defense response; C:plasma membrane; F:alcohol dehydrogenase (NADP+) activity; F:(-)-menthol dehydrogenase activity; P:response to water deprivation; P:response to heat; C:cytosol; P:regulation of absci…	EC:1.1.1.208; EC:1.1.1.207; EC:1.1.1.288; EC:1.1.1.2; EC:1.1.1.1	(+)-neomenthol dehydrogenase; (-)-menthol dehydrogenase; Xanthoxin dehydrogenase; Alcohol dehydrogenase (NADP(+)); Alcohol dehydrogenase
[BLASTED, MAPPED, ANNOTATED]	NC_012024.3_cds_XP_002285913.1_235	multicopper oxidase	1626	20	0	90.6	10	F:GO:0016722; C:GO:0009506; F:GO:0005507; C:GO:0016020; C:GO:0048046; C:GO:0005829; P:GO:0055114; C:GO:0009505; F:GO:0008447; F:GO:0030599	F:oxidoreductase activity, oxidizing metal ions; C:plasmodesma; F:copper ion binding; C:membrane; C:apoplast; C:cytosol; P:oxidation-reduction process; C:plant-type cell wall; F:L-ascorbate oxidase activity; F:pectinesterase activity	EC:3.1.1.11; EC:1.10.3; EC:3.1.1.1; EC:1.10.3.3	Pectinesterase; Acting on diphenols and related substances as donors; Carboxylesterase; L-ascorbate oxidase
[BLASTED, MAPPED, ANNOTATED]	NC_012014.3_cds_XP_002283793.1_2287	40S ribosomal s2	822	20	1.00388e-168	94.75	4	F:GO:0003723; F:GO:0003735; C:GO:0022627; P:GO:0006412	F:RNA binding; F:structural constituent of ribosome; C:cytosolic small ribosomal subunit; P:translation
[BLASTED, MAPPED, ANNOTATED]	NC_012024.3_cds_XP_002272900.1_124	Glucan endo-1,3-beta-glucosidase	1383	20	0	67.2	4	P:GO:0005975; F:GO:0042973; C:GO:0046658; F:GO:0030247	P:carbohydrate metabolic process; F:glucan endo-1,3-beta-D-glucosidase activity; C:anchored component of plasma membrane; F:polysaccharide binding	EC:3.2.1.21; EC:3.2.1.39	Beta-glucosidase; Glucan endo-1,3-beta-D-glucosidase
[BLASTED, MAPPED, ANNOTATED]	NC_012017.3_cds_XP_002265219.2_1034	zinc finger	2034	20	0	67.85	3	F:GO:0003676; C:GO:0043231; C:GO:0016020	F:nucleic acid binding; C:intracellular membrane-bounded organelle; C:membrane
[BLASTED, MAPPED, ANNOTATED]	NC_012025.3_cds_XP_002284493.1_469	light-harvesting complex II Lhcb3	801	20	0	95.85	19	C:GO:0009523; C:GO:0009941; F:GO:0005198; P:GO:0009644; C:GO:0009522; P:GO:0009769; P:GO:0009768; P:GO:0009635; C:GO:0009535; F:GO:0005515; P:GO:0009737; F:GO:0046872; P:GO:0010119; F:GO:0031409; C:GO:0016021; C:GO:0030076; P:GO:0018298; F:GO:0016168; C:GO:0010287	C:photosystem II; C:chloroplast envelope; F:structural molecule activity; P:response to high light intensity; C:photosystem I; P:photosynthesis, light harvesting in photosystem II; P:photosynthesis, light harvesting in photosystem I; P:response to herbicide; C:chloroplast thylakoid membrane; F:protein binding; P:response to abscisic acid; F:metal ion binding; P:regulation of stomatal movement; F:…
[BLASTED, MAPPED, ANNOTATED]	NC_012024.3_cds_XP_002285693.1_825	mitochondrial dicarboxylate carrier	972	20	0	87.9	9	P:GO:0015992; P:GO:0055085; F:GO:0003735; P:GO:0006839; C:GO:0016021; F:GO:0017077; F:GO:0005310; C:GO:0005743; P:GO:0006412	P:proton transport; P:transmembrane transport; F:structural constituent of ribosome; P:mitochondrial transport; C:integral component of membrane; F:oxidative phosphorylation uncoupler activity; F:dicarboxylic acid transmembrane transporter activity; C:mitochondrial inner membrane; P:translation
[BLASTED, MAPPED, ANNOTATED]	NC_012007.3_cds_XP_019075620.1_1145	ATP-citrate lyase A-1	1350	20	0	94.5	18	P:GO:0015995; P:GO:0016117; P:GO:0006085; F:GO:0016829; P:GO:0045995; C:GO:0009346; P:GO:0006633; P:GO:0007568; P:GO:0009911; F:GO:0004775; F:GO:0005524; F:GO:0003878; P:GO:0019252; P:GO:0045793; P:GO:0043481; P:GO:0048366; C:GO:0005829; P:GO:0010025	P:chlorophyll biosynthetic process; P:carotenoid biosynthetic process; P:acetyl-CoA biosynthetic process; F:lyase activity; P:regulation of embryonic development; C:citrate lyase complex; P:fatty acid biosynthetic process; P:aging; P:positive regulation of flower development; F:succinate-CoA ligase (ADP-forming) activity; F:ATP binding; F:ATP citrate synthase activity; P:starch biosynthetic proce…	EC:6.2.1.5; EC:2.3.3.8	Succinate--CoA ligase (ADP-forming); ATP citrate synthase
[BLASTED, MAPPED, ANNOTATED]	NC_012022.3_cds_XP_002272792.1_1645	ATP-dependent clp protease ATP-binding subunit	1752	20	0	87.1	7	F:GO:0005524; C:GO:0005759; P:GO:0030163; P:GO:0006508; F:GO:0051082; F:GO:0004176; P:GO:0006457	F:ATP binding; C:mitochondrial matrix; P:protein catabolic process; P:proteolysis; F:unfolded protein binding; F:ATP-dependent peptidase activity; P:protein folding	EC:3.6.1.3; EC:3.6.1.15	Adenosinetriphosphatase; Nucleoside-triphosphate phosphatase
[BLASTED, MAPPED, ANNOTATED]	NC_012012.3_cds_XP_019076093.1_848	PREDICTED: hypothetical protein	813	20	0	91.4	3	F:GO:0016491; C:GO:0016021; P:GO:0055114	F:oxidoreductase activity; C:integral component of membrane; P:oxidation-reduction process
[BLASTED, MAPPED, ANNOTATED]	NC_012025.3_cds_XP_010644157.1_263	transcription elongation factor 1	279	20	3.47759e-51	91.25	6	C:GO:0005634; F:GO:0003746; F:GO:0046872; P:GO:0006351; P:GO:0006355; P:GO:0006414	C:nucleus; F:translation elongation factor activity; F:metal ion binding; P:transcription, DNA-templated; P:regulation of transcription, DNA-templated; P:translational elongation
[BLASTED, MAPPED, ANNOTATED]	NC_012013.3_cds_XP_002271665.2_545	pectin methylesterase	1686	20	0	74	8	P:GO:0045490; P:GO:0043086; F:GO:0045330; C:GO:0005576; C:GO:0009505; F:GO:0046910; P:GO:0042545; F:GO:0030599	P:pectin catabolic process; P:negative regulation of catalytic activity; F:aspartyl esterase activity; C:extracellular region; C:plant-type cell wall; F:pectinesterase inhibitor activity; P:cell wall modification; F:pectinesterase activity	EC:3.1.1.11; EC:3.1.1.1	Pectinesterase; Carboxylesterase
[BLASTED, MAPPED, ANNOTATED]	NC_012008.3_cds_XP_010661214.1_628	AF364864_1pathogenesis-related 5-1	678	20	1.03297e-154	91.5	4	F:GO:0005515; P:GO:0031640; C:GO:0005576; P:GO:0050832	F:protein binding; P:killing of cells of other organism; C:extracellular region; P:defense response to fungus
[BLASTED, MAPPED]	NC_012020.3_cds_XP_010660588.1_1631	ralf-like 33	336	20	1.82481e-78	58	8	C:GO:0009506; C:GO:0048046; P:GO:0007267; C:GO:0005576; P:GO:0019722; C:GO:0009505; F:GO:0004871; C:GO:0005622	C:plasmodesma; C:apoplast; P:cell-cell signaling; C:extracellular region; P:calcium-mediated signaling; C:plant-type cell wall; F:signal transducer activity; C:intracellular
[BLASTED, MAPPED, ANNOTATED]	NC_012014.3_cds_NP_001268120.1_583	lipid transfer	360	20	5.3942e-61	84.65	2	P:GO:0006869; F:GO:0008289	P:lipid transport; F:lipid binding
[BLASTED, MAPPED, ANNOTATED]	NC_012010.3_cds_XP_002279960.1_243	cytokinin oxidase	1548	20	0	74.5	8	F:GO:0016614; F:GO:0050660; P:GO:0055114; C:GO:0005576; F:GO:0019139; C:GO:0005773; P:GO:0009823; P:GO:0048507	F:oxidoreductase activity, acting on CH-OH group of donors; F:flavin adenine dinucleotide binding; P:oxidation-reduction process; C:extracellular region; F:cytokinin dehydrogenase activity; C:vacuole; P:cytokinin catabolic process; P:meristem development	EC:1.5.99.12	Cytokinin dehydrogenase
[BLASTED, MAPPED, ANNOTATED]	NC_012024.3_cds_XP_002285752.1_732	40S ribosomal	750	20	5.91504e-147	96.55	5	F:GO:0003735; C:GO:0022627; P:GO:0042274; P:GO:0006364; P:GO:0006412	F:structural constituent of ribosome; C:cytosolic small ribosomal subunit; P:ribosomal small subunit biogenesis; P:rRNA processing; P:translation
[BLASTED, MAPPED, ANNOTATED]	NC_012023.3_cds_XP_002284699.1_10	electron transporter	657	20	1.56442e-147	80.4	3	C:GO:0009507; F:GO:0005506; C:GO:0016021	C:chloroplast; F:iron ion binding; C:integral component of membrane
[BLASTED, MAPPED]	NC_012019.3_cds_XP_002279619.1_727	PREDICTED: hypothetical protein	2127	20	0	69.3	4	P:GO:0009790; P:GO:0008150; C:GO:0005634; F:GO:0003674	P:embryo development; P:biological_process; C:nucleus; F:molecular_function
[BLASTED, MAPPED, ANNOTATED]	NC_012013.3_cds_XP_002266424.1_1083	PSI reaction center subunit III	432	20	1.12514e-47	86.1	3	P:GO:0015979; C:GO:0009538; C:GO:0009535	P:photosynthesis; C:photosystem I reaction center; C:chloroplast thylakoid membrane
[BLASTED, MAPPED, ANNOTATED]	NC_012014.3_cds_XP_002282532.1_780	Dual specificity	1101	20	0	73.25	3	F:GO:0004725; P:GO:0035335; F:GO:0008138	F:protein tyrosine phosphatase activity; P:peptidyl-tyrosine dephosphorylation; F:protein tyrosine/serine/threonine phosphatase activity	EC:3.1.3.16; EC:3.1.3.48; EC:3.1.3.41	Protein-serine/threonine phosphatase; Protein-tyrosine-phosphatase; 4-nitrophenylphosphatase
[BLASTED]	NC_012015.3_cds_XP_002283537.2_455	hypothetical protein VITISV_011279	606	20	6.60899e-88	80.1
[BLASTED, MAPPED, ANNOTATED]	NC_012025.3_cds_XP_019072713.1_247	homogentisate 1,2-dioxygenase	1458	20	0	84.55	7	P:GO:0006559; F:GO:0046872; P:GO:1902000; C:GO:0005829; P:GO:0006572; P:GO:0055114; F:GO:0004411	P:L-phenylalanine catabolic process; F:metal ion binding; P:homogentisate catabolic process; C:cytosol; P:tyrosine catabolic process; P:oxidation-reduction process; F:homogentisate 1,2-dioxygenase activity	EC:1.13.11; EC:1.13.11.5	Acting on single donors with incorporation of molecular oxygen (oxygenases). The oxygen incorporated need not be derived from O(2); Homogentisate 1,2-dioxygenase
[BLASTED, MAPPED, ANNOTATED]	NC_012014.3_cds_XP_002274179.1_1004	lung seven transmembrane receptor	1332	20	0	85.7	4	C:GO:0009507; P:GO:0002237; C:GO:0016021; P:GO:0010015	C:chloroplast; P:response to molecule of bacterial origin; C:integral component of membrane; P:root morphogenesis
[BLASTED, MAPPED, ANNOTATED]	NC_012014.3_cds_XP_002276439.2_1543	signal recognition particle	1704	20	0	90.7	11	C:GO:0009570; F:GO:0005525; C:GO:0080085; F:GO:0005515; F:GO:0003924; P:GO:0006617; P:GO:0045038; F:GO:0003729; F:GO:0008312; F:GO:0005048; C:GO:0005786	C:chloroplast stroma; F:GTP binding; C:signal recognition particle, chloroplast targeting; F:protein binding; F:GTPase activity; P:SRP-dependent cotranslational protein targeting to membrane, signal sequence recognition; P:protein import into chloroplast thylakoid membrane; F:mRNA binding; F:7S RNA binding; F:signal sequence binding; C:signal recognition particle, endoplasmic reticulum targeting	EC:3.6.1.15	Nucleoside-triphosphate phosphatase
[BLASTED, MAPPED, ANNOTATED]	NC_012016.3_cds_XP_002273080.2_178	tyrosine specific phosphatase family	633	20	4.10163e-141	90.9	4	C:GO:0005737; F:GO:0004725; P:GO:0035335; P:GO:1900424	C:cytoplasm; F:protein tyrosine phosphatase activity; P:peptidyl-tyrosine dephosphorylation; P:regulation of defense response to bacterium	EC:3.1.3.16; EC:3.1.3.48; EC:3.1.3.41	Protein-serine/threonine phosphatase; Protein-tyrosine-phosphatase; 4-nitrophenylphosphatase
[BLASTED, MAPPED, ANNOTATED]	NC_012012.3_cds_XP_002282638.2_842	tropinone reductase	1008	20	0	86.95	4	F:GO:0004090; C:GO:0009507; F:GO:0050356; P:GO:0055114	F:carbonyl reductase (NADPH) activity; C:chloroplast; F:tropine dehydrogenase activity; P:oxidation-reduction process	EC:1.1.1.206; EC:1.1.1.184	Tropinone reductase I; Carbonyl reductase (NADPH)
[BLASTED, MAPPED, ANNOTATED]	NC_012016.3_cds_NP_001268097.1_501	agamous	681	20	5.57083e-165	92.1	7	C:GO:0005634; F:GO:0003677; F:GO:0003700; P:GO:0006351; P:GO:0048438; P:GO:0006355; F:GO:0046983	C:nucleus; F:DNA binding; F:transcription factor activity, sequence-specific DNA binding; P:transcription, DNA-templated; P:floral whorl development; P:regulation of transcription, DNA-templated; F:protein dimerization activity
[BLASTED, MAPPED, ANNOTATED]	NC_012011.3_cds_XP_010650686.1_2057	class IV chitinase	1071	20	0	86.35	5	F:GO:0004568; P:GO:0005975; P:GO:0016998; F:GO:0008061; P:GO:0006032	F:chitinase activity; P:carbohydrate metabolic process; P:cell wall macromolecule catabolic process; F:chitin binding; P:chitin catabolic process	EC:3.2.1.14	Chitinase
[BLASTED, MAPPED, ANNOTATED]	NC_012009.3_cds_XP_002283667.1_547	Ocs element-binding	474	20	2.2179e-98	80.5	3	F:GO:0003700; P:GO:0006355; F:GO:0043565	F:transcription factor activity, sequence-specific DNA binding; P:regulation of transcription, DNA-templated; F:sequence-specific DNA binding
[BLASTED, MAPPED, ANNOTATED]	NC_012024.3_cds_XP_002270061.1_1833	SKP1 component-like 1	471	20	2.71523e-103	94	2	F:GO:0016874; P:GO:0006511	F:ligase activity; P:ubiquitin-dependent protein catabolic process
[BLASTED, MAPPED, ANNOTATED]	NC_012018.3_cds_XP_002281878.1_888	Avr9 Cf-9 rapidly elicited 20	351	20	3.74449e-75	87.65	1	F:GO:0005509	F:calcium ion binding
[BLASTED, MAPPED, ANNOTATED]	NC_012014.3_cds_XP_002281799.1_838	phenylalanine ammonia lyase	2133	20	0	94.7	4	P:GO:0006559; C:GO:0005737; F:GO:0045548; P:GO:0009800	P:L-phenylalanine catabolic process; C:cytoplasm; F:phenylalanine ammonia-lyase activity; P:cinnamic acid biosynthetic process	EC:4.3.1.24; EC:4.3.1.25	Phenylalanine ammonia-lyase; Phenylalanine/tyrosine ammonia-lyase
[BLASTED, MAPPED, ANNOTATED]	NC_012023.3_cds_XP_010663693.1_279	AT3g17930 MEB5_15	633	20	8.62812e-99	89.15	3	C:GO:0016021; P:GO:0010190; C:GO:0009535	C:integral component of membrane; P:cytochrome b6f complex assembly; C:chloroplast thylakoid membrane
[BLASTED, MAPPED, ANNOTATED]	NC_012010.3_cds_XP_010648413.1_308	RING U-box domain-containing	1653	20	0	68.65	2	F:GO:0008270; F:GO:0043531	F:zinc ion binding; F:ADP binding
[BLASTED, MAPPED, ANNOTATED]	NC_012017.3_cds_XP_002283274.1_419	6-phosphofructokinase 3	1620	20	0	90.4	7	P:GO:0010053; F:GO:0005524; C:GO:0005945; F:GO:0046872; P:GO:0006002; P:GO:0061615; F:GO:0003872	P:root epidermal cell differentiation; F:ATP binding; C:6-phosphofructokinase complex; F:metal ion binding; P:fructose 6-phosphate metabolic process; P:glycolytic process through fructose-6-phosphate; F:6-phosphofructokinase activity	EC:2.7.1.11	6-phosphofructokinase
[BLASTED, MAPPED, ANNOTATED]	NC_012014.3_cds_XP_002270073.1_1147	centromere microtubule binding	1761	20	0	91.9	10	C:GO:0031429; P:GO:0000495; P:GO:0031118; C:GO:0009506; F:GO:0003723; P:GO:0031120; C:GO:0005829; C:GO:0019013; F:GO:0009982; P:GO:1990481	C:box H/ACA snoRNP complex; P:box H/ACA snoRNA 3'-end processing; P:rRNA pseudouridine synthesis; C:plasmodesma; F:RNA binding; P:snRNA pseudouridine synthesis; C:cytosol; C:viral nucleocapsid; F:pseudouridine synthase activity; P:mRNA pseudouridine synthesis	EC:5.4.99.12	tRNA pseudouridine(38-40) synthase
[BLASTED, MAPPED, ANNOTATED]	NC_012021.3_cds_NP_001268176.1_586	5-enolpyruvylshikimate-3-phosphate synthase	1566	20	0	88.65	7	C:GO:0009570; P:GO:0009073; F:GO:0003866; C:GO:0005829; P:GO:0009423; P:GO:0009635; P:GO:0018920	C:chloroplast stroma; P:aromatic amino acid family biosynthetic process; F:3-phosphoshikimate 1-carboxyvinyltransferase activity; C:cytosol; P:chorismate biosynthetic process; P:response to herbicide; P:glyphosate metabolic process	EC:2.5.1.19	3-phosphoshikimate 1-carboxyvinyltransferase
[BLASTED, MAPPED, ANNOTATED]	NC_012010.3_cds_XP_010649447.1_1833	high mobility group B3	465	20	9.05694e-74	82.75	8	C:GO:0005634; F:GO:0003677; F:GO:0003700; F:GO:0030527; C:GO:0005829; P:GO:0006333; F:GO:0003682; C:GO:0000785	C:nucleus; F:DNA binding; F:transcription factor activity, sequence-specific DNA binding; F:structural constituent of chromatin; C:cytosol; P:chromatin assembly or disassembly; F:chromatin binding; C:chromatin
[BLASTED, MAPPED, ANNOTATED]	NC_012024.3_cds_XP_002280062.1_1639	walls are thin 1	1152	20	0	86.7	16	P:GO:0055085; P:GO:0090358; F:GO:0022857; P:GO:0090355; P:GO:0009851; P:GO:0006952; P:GO:0009834; C:GO:0005886; P:GO:0009734; C:GO:0009705; P:GO:0009826; P:GO:0000162; C:GO:0005739; C:GO:0016021; P:GO:0010315; P:GO:0071555	P:transmembrane transport; P:positive regulation of tryptophan metabolic process; F:transmembrane transporter activity; P:positive regulation of auxin metabolic process; P:auxin biosynthetic process; P:defense response; P:plant-type secondary cell wall biogenesis; C:plasma membrane; P:auxin-activated signaling pathway; C:plant-type vacuole membrane; P:unidimensional cell growth; P:tryptophan bios…
[BLASTED, MAPPED, ANNOTATED]	NC_012007.3_cds_XP_002270112.1_1472	Pectate lyase	1332	20	0	79.95	3	P:GO:0045490; F:GO:0046872; F:GO:0030570	P:pectin catabolic process; F:metal ion binding; F:pectate lyase activity	EC:4.2.2.2	Pectate lyase
[BLASTED, MAPPED, ANNOTATED]	NC_012020.3_cds_XP_003633771.2_1642	FERONIA receptor-like kinase	2691	20	0	69.2	17	P:GO:0010483; P:GO:0009791; P:GO:0046777; F:GO:0004672; P:GO:0009741; C:GO:0005886; P:GO:0009723; P:GO:0009755; P:GO:0009788; P:GO:0048364; F:GO:0005524; C:GO:0009506; F:GO:0005515; C:GO:0043680; P:GO:0030308; C:GO:0016021; P:GO:0050832	P:pollen tube reception; P:post-embryonic development; P:protein autophosphorylation; F:protein kinase activity; P:response to brassinosteroid; C:plasma membrane; P:response to ethylene; P:hormone-mediated signaling pathway; P:negative regulation of abscisic acid-activated signaling pathway; P:root development; F:ATP binding; C:plasmodesma; F:protein binding; C:filiform apparatus; P:negative regu…
[BLASTED, MAPPED, ANNOTATED]	NC_012019.3_cds_XP_002264142.1_1012	histone H2	438	20	2.78303e-61	100	4	F:GO:0003677; F:GO:0046982; C:GO:0000788; P:GO:0006334	F:DNA binding; F:protein heterodimerization activity; C:nuclear nucleosome; P:nucleosome assembly
[BLASTED, MAPPED, ANNOTATED]	NC_012020.3_cds_NP_001268054.1_1124	glutamine synthetase	1071	20	0	96.75	5	F:GO:0005524; C:GO:0005737; P:GO:0006542; P:GO:0009399; F:GO:0004356	F:ATP binding; C:cytoplasm; P:glutamine biosynthetic process; P:nitrogen fixation; F:glutamate-ammonia ligase activity	EC:6.3.1.2	Glutamate--ammonia ligase
[BLASTED, MAPPED, ANNOTATED]	NC_012013.3_cds_XP_019076567.1_1879	auxin efflux carrier	1074	20	0	76.15	11	C:GO:0005789; P:GO:0009926; C:GO:0009507; P:GO:0010252; P:GO:0055085; F:GO:0010329; F:GO:0009672; C:GO:0016021; P:GO:0040009; P:GO:0009733; P:GO:0010311	C:endoplasmic reticulum membrane; P:auxin polar transport; C:chloroplast; P:auxin homeostasis; P:transmembrane transport; F:auxin efflux transmembrane transporter activity; F:auxin:proton symporter activity; C:integral component of membrane; P:regulation of growth rate; P:response to auxin; P:lateral root formation
[BLASTED, MAPPED, ANNOTATED]	NC_012011.3_cds_XP_010650047.1_1031	cellulose synthase	2199	20	0	71.5	4	C:GO:0016021; F:GO:0016760; P:GO:0030244; P:GO:0071555	C:integral component of membrane; F:cellulose synthase (UDP-forming) activity; P:cellulose biosynthetic process; P:cell wall organization	EC:2.4.1.12	Cellulose synthase (UDP-forming)
[BLASTED, MAPPED, ANNOTATED]	NC_012013.3_cds_XP_010652950.1_1964	CBS octicosapeptide Phox Bemp1 domain-containing	1620	20	0	82.8	2	C:GO:0016021; C:GO:0009536	C:integral component of membrane; C:plastid
[BLASTED, MAPPED, ANNOTATED]	NC_012020.3_cds_XP_002274098.1_2123	60S ribosomal L27A	441	20	4.00009e-103	95.25	5	C:GO:0009506; F:GO:0003735; C:GO:0016020; C:GO:0022625; P:GO:0006412	C:plasmodesma; F:structural constituent of ribosome; C:membrane; C:cytosolic large ribosomal subunit; P:translation
[BLASTED, MAPPED, ANNOTATED]	NC_012023.3_cds_XP_002276810.1_499	NADH dehydrogenase (ubiquinone) 1 beta subcomplex 10	318	20	2.48255e-73	83.15	3	C:GO:0005747; P:GO:0009853; P:GO:0055114	C:mitochondrial respiratory chain complex I; P:photorespiration; P:oxidation-reduction process
[BLASTED, MAPPED, ANNOTATED]	NC_012017.3_cds_XP_002282044.2_316	WD-40 repeat MSI4	1527	20	0	86	15	P:GO:0006281; P:GO:0006351; P:GO:0006355; P:GO:0010090; C:GO:0005730; C:GO:0080008; P:GO:0009965; F:GO:0004402; P:GO:0009826; F:GO:0005515; F:GO:0046872; P:GO:0009908; C:GO:0005829; P:GO:0016573; P:GO:0010224	P:DNA repair; P:transcription, DNA-templated; P:regulation of transcription, DNA-templated; P:trichome morphogenesis; C:nucleolus; C:Cul4-RING E3 ubiquitin ligase complex; P:leaf morphogenesis; F:histone acetyltransferase activity; P:unidimensional cell growth; F:protein binding; F:metal ion binding; P:flower development; C:cytosol; P:histone acetylation; P:response to UV-B	EC:2.3.1.48	Histone acetyltransferase
[BLASTED, MAPPED, ANNOTATED]	NC_012016.3_cds_XP_019078220.1_212	dormancy-associated -like 1	327	20	2.96971e-54	82.2	5	C:GO:0005634; P:GO:0009749; P:GO:0009750; P:GO:0007275; P:GO:0009744	C:nucleus; P:response to glucose; P:response to fructose; P:multicellular organism development; P:response to sucrose
[BLASTED, MAPPED, ANNOTATED]	NC_012011.3_cds_XP_002280719.1_2220	kelch repeat-containing F-box family	1308	20	0	59.3	4	F:GO:0005515; C:GO:0005829; P:GO:0080037; P:GO:2000762	F:protein binding; C:cytosol; P:negative regulation of cytokinin-activated signaling pathway; P:regulation of phenylpropanoid metabolic process
[BLASTED, MAPPED, ANNOTATED]	NC_012024.3_cds_XP_002285805.1_642	Periplasmic beta-glucosidase	2325	20	0	76.6	11	P:GO:0045493; C:GO:0009507; C:GO:0009506; F:GO:0009044; C:GO:0048046; F:GO:0046556; P:GO:0031222; F:GO:0008422; C:GO:0009505; C:GO:0005578; F:GO:0102483	P:xylan catabolic process; C:chloroplast; C:plasmodesma; F:xylan 1,4-beta-xylosidase activity; C:apoplast; F:alpha-L-arabinofuranosidase activity; P:arabinan catabolic process; F:beta-glucosidase activity; C:plant-type cell wall; C:proteinaceous extracellular matrix; F:scopolin beta-glucosidase activity	EC:3.2.1.21; EC:3.2.1.55; EC:3.2.1.37	Beta-glucosidase; Non-reducing end alpha-L-arabinofuranosidase; Xylan 1,4-beta-xylosidase
[BLASTED, MAPPED, ANNOTATED]	NC_012025.3_cds_XP_002273244.1_1114	heat shock 90	2115	20	0	95.75	6	F:GO:0005524; C:GO:0005737; P:GO:0009870; F:GO:0051082; P:GO:0006457; P:GO:0006950	F:ATP binding; C:cytoplasm; P:defense response signaling pathway, resistance gene-dependent; F:unfolded protein binding; P:protein folding; P:response to stress
[BLASTED, MAPPED, ANNOTATED]	NC_012022.3_cds_XP_002281813.1_458	ethylene response factor 4	834	20	2.40743e-167	88.8	5	C:GO:0005634; F:GO:0003677; F:GO:0003700; P:GO:0006351; P:GO:0006355	C:nucleus; F:DNA binding; F:transcription factor activity, sequence-specific DNA binding; P:transcription, DNA-templated; P:regulation of transcription, DNA-templated
[BLASTED, MAPPED, ANNOTATED]	NC_012020.3_cds_XP_019080235.1_660	copper-zinc superoxide dismutase	504	20	4.07179e-105	92.75	6	F:GO:0008270; F:GO:0005507; C:GO:0005737; P:GO:0019430; P:GO:0055114; F:GO:0004784	F:zinc ion binding; F:copper ion binding; C:cytoplasm; P:removal of superoxide radicals; P:oxidation-reduction process; F:superoxide dismutase activity	EC:1.15.1.1	Superoxide dismutase
[BLASTED, MAPPED, ANNOTATED]	NC_012019.3_cds_XP_002268178.1_2264	Homeobox-leucine zipper	1077	20	2.44968e-165	82.45	5	C:GO:0005634; F:GO:0003700; P:GO:0006351; P:GO:0006355; F:GO:0043565	C:nucleus; F:transcription factor activity, sequence-specific DNA binding; P:transcription, DNA-templated; P:regulation of transcription, DNA-templated; F:sequence-specific DNA binding
[BLASTED, MAPPED, ANNOTATED]	NC_012023.3_cds_XP_002282634.1_296	aldose 1-epimerase	1017	20	0	87.25	6	C:GO:0048046; C:GO:0016021; C:GO:0005829; F:GO:0004034; P:GO:0006012; F:GO:0030246	C:apoplast; C:integral component of membrane; C:cytosol; F:aldose 1-epimerase activity; P:galactose metabolic process; F:carbohydrate binding	EC:5.1.3.3	Aldose 1-epimerase
[BLASTED, MAPPED, ANNOTATED]	NC_012007.3_cds_XP_002267025.1_1683	phosphatidylinositol 3-and 4-kinase family	1923	20	0	82.25	6	F:GO:0005524; P:GO:0046777; P:GO:0046854; F:GO:0004430; F:GO:0043424; C:GO:0009536	F:ATP binding; P:protein autophosphorylation; P:phosphatidylinositol phosphorylation; F:1-phosphatidylinositol 4-kinase activity; F:protein histidine kinase binding; C:plastid	EC:2.7.1.67	1-phosphatidylinositol 4-kinase
[BLASTED, MAPPED, ANNOTATED]	NC_012019.3_cds_XP_002276894.1_1987	PREDICTED: hypothetical protein	1107	20	0	84.6	6	C:GO:0009507; C:GO:0005618; F:GO:0008168; P:GO:0006694; C:GO:0005886; P:GO:0032259	C:chloroplast; C:cell wall; F:methyltransferase activity; P:steroid biosynthetic process; C:plasma membrane; P:methylation
[BLASTED, MAPPED, ANNOTATED]	NC_012012.3_cds_XP_002285528.1_290	multiple stress-responsive zinc-finger	519	20	3.12114e-101	84.25	2	F:GO:0003677; F:GO:0008270	F:DNA binding; F:zinc ion binding
[BLASTED, MAPPED, ANNOTATED]	NC_012014.3_cds_XP_010653385.1_486	AT3g08780 F17O14_25	921	20	2.35554e-164	61.45	1	C:GO:0005634	C:nucleus
[BLASTED, MAPPED, ANNOTATED]	NC_012024.3_cds_XP_002278756.2_2566	elongation factor 1-gamma	1275	20	0	88.15	6	C:GO:0005634; F:GO:0003746; P:GO:0006749; F:GO:0004364; P:GO:0006414; C:GO:0005853	C:nucleus; F:translation elongation factor activity; P:glutathione metabolic process; F:glutathione transferase activity; P:translational elongation; C:eukaryotic translation elongation factor 1 complex	EC:2.5.1.18	Glutathione transferase
[BLASTED, MAPPED, ANNOTATED]	NC_012007.3_cds_XP_002282089.1_1032	oxysterol-binding family	2391	20	0	81.45	6	C:GO:0005634; P:GO:0006869; P:GO:0007165; F:GO:0008142; F:GO:0035091; P:GO:0008202	C:nucleus; P:lipid transport; P:signal transduction; F:oxysterol binding; F:phosphatidylinositol binding; P:steroid metabolic process
[BLASTED, MAPPED, ANNOTATED]	NC_012023.3_cds_XP_003634203.2_338	high mobility group family	1263	20	0	77.9	7	F:GO:0003677; P:GO:0009294; C:GO:0009507; P:GO:0006355; C:GO:0000786; C:GO:0005730; P:GO:0006334	F:DNA binding; P:DNA mediated transformation; C:chloroplast; P:regulation of transcription, DNA-templated; C:nucleosome; C:nucleolus; P:nucleosome assembly
[BLASTED, MAPPED, ANNOTATED]	NC_012008.3_cds_XP_002280162.1_391	O-succinylhomoserine sulfhydrylase	1317	20	0	85.1	12	F:GO:0003962; F:GO:0018826; F:GO:0030170; P:GO:0051289; P:GO:0009970; P:GO:0071266; C:GO:0005829; P:GO:0019343; P:GO:0019346; P:GO:0019458; P:GO:0042631; F:GO:0004123	F:cystathionine gamma-synthase activity; F:methionine gamma-lyase activity; F:pyridoxal phosphate binding; P:protein homotetramerization; P:cellular response to sulfate starvation; P:'de novo' L-methionine biosynthetic process; C:cytosol; P:cysteine biosynthetic process via cystathionine; P:transsulfuration; P:methionine catabolic process via 2-oxobutanoate; P:cellular response to water deprivati…	EC:2.5.1.48; EC:4.4.1.11; EC:4.4.1.1	Cystathionine gamma-synthase; Methionine gamma-lyase; Cystathionine gamma-lyase
[BLASTED, MAPPED, ANNOTATED]	NC_012019.3_cds_XP_002262773.1_1603	peptidyl-prolyl cis-trans isomerase	570	20	3.70772e-139	93.45	8	F:GO:0003755; C:GO:0016021; C:GO:0005829; F:GO:0042277; P:GO:0000413; P:GO:0006457; C:GO:0005773; C:GO:0005886	F:peptidyl-prolyl cis-trans isomerase activity; C:integral component of membrane; C:cytosol; F:peptide binding; P:protein peptidyl-prolyl isomerization; P:protein folding; C:vacuole; C:plasma membrane	EC:5.2.1.8	Peptidylprolyl isomerase
[BLASTED, MAPPED, ANNOTATED]	NC_012014.3_cds_XP_002275882.1_1051	glutathione S-transferase	711	20	1.77798e-175	85.55	7	C:GO:0009570; P:GO:0006749; C:GO:0005829; P:GO:0010731; F:GO:0004364; P:GO:0046686; P:GO:0009636	C:chloroplast stroma; P:glutathione metabolic process; C:cytosol; P:protein glutathionylation; F:glutathione transferase activity; P:response to cadmium ion; P:response to toxic substance	EC:2.5.1.18	Glutathione transferase
[BLASTED, MAPPED, ANNOTATED]	NC_012024.3_cds_XP_002285770.1_717	UDP-glucose iridoid glucosyltransferase	1422	20	0	86.05	6	P:GO:0052696; F:GO:0080043; C:GO:0043231; F:GO:0080044; P:GO:1900994; P:GO:0009813	P:flavonoid glucuronidation; F:quercetin 3-O-glucosyltransferase activity; C:intracellular membrane-bounded organelle; F:quercetin 7-O-glucosyltransferase activity; P:(-)-secologanin biosynthetic process; P:flavonoid biosynthetic process
[BLASTED, MAPPED, ANNOTATED]	NC_012020.3_cds_XP_010659724.1_132	ADP-ribosylation factor	552	20	4.28241e-132	99.1	11	F:GO:0005525; P:GO:0016192; P:GO:0006471; P:GO:0007264; C:GO:0005829; C:GO:0005794; P:GO:0006886; F:GO:0016004; C:GO:0009536; F:GO:0005215; F:GO:0016787	F:GTP binding; P:vesicle-mediated transport; P:protein ADP-ribosylation; P:small GTPase mediated signal transduction; C:cytosol; C:Golgi apparatus; P:intracellular protein transport; F:phospholipase activator activity; C:plastid; F:transporter activity; F:hydrolase activity
[BLASTED, MAPPED, ANNOTATED]	NC_012023.3_cds_XP_002284464.1_60	bHLH transcription factor Upa20	1050	20	0	70.05	1	F:GO:0046983	F:protein dimerization activity
[BLASTED, MAPPED, ANNOTATED]	NC_012018.3_cds_XP_002283566.1_100	chlorophyll A B binding	813	20	0	95.1	12	F:GO:0046872; F:GO:0031409; C:GO:0009523; C:GO:0009941; C:GO:0016021; C:GO:0009522; P:GO:0018298; F:GO:0016168; C:GO:0010287; P:GO:0009416; P:GO:0009768; C:GO:0009535	F:metal ion binding; F:pigment binding; C:photosystem II; C:chloroplast envelope; C:integral component of membrane; C:photosystem I; P:protein-chromophore linkage; F:chlorophyll binding; C:plastoglobule; P:response to light stimulus; P:photosynthesis, light harvesting in photosystem I; C:chloroplast thylakoid membrane
[BLASTED, MAPPED, ANNOTATED]	NC_012016.3_cds_XP_019078290.1_119	peroxisomal membrane PMP22	525	20	5.12699e-101	84.65	2	C:GO:0005739; C:GO:0016021	C:mitochondrion; C:integral component of membrane
[BLASTED, MAPPED, ANNOTATED]	NC_012020.3_cds_XP_002283492.1_1445	14-3-3	789	20	5.42334e-178	95.25	1	F:GO:0019904	F:protein domain specific binding
[BLASTED, MAPPED, ANNOTATED]	NC_012010.3_cds_XP_002266736.1_1171	40S ribosomal S5	615	20	3.11152e-150	94.75	12	C:GO:0009507; C:GO:0009506; F:GO:0003735; C:GO:0022627; C:GO:0005618; F:GO:0003729; P:GO:0000028; C:GO:0005774; F:GO:0019843; P:GO:0009735; C:GO:0005886; P:GO:0006412	C:chloroplast; C:plasmodesma; F:structural constituent of ribosome; C:cytosolic small ribosomal subunit; C:cell wall; F:mRNA binding; P:ribosomal small subunit assembly; C:vacuolar membrane; F:rRNA binding; P:response to cytokinin; C:plasma membrane; P:translation
[BLASTED, MAPPED, ANNOTATED]	NC_012009.3_cds_XP_002262757.1_1024	ring-H2 finger RHY1a	837	20	0	60.85	6	F:GO:0004722; F:GO:0008270; F:GO:0061630; P:GO:0043161; P:GO:0006470; P:GO:0016567	F:protein serine/threonine phosphatase activity; F:zinc ion binding; F:ubiquitin protein ligase activity; P:proteasome-mediated ubiquitin-dependent protein catabolic process; P:protein dephosphorylation; P:protein ubiquitination	EC:3.1.3.16; EC:3.1.3.41	Protein-serine/threonine phosphatase; 4-nitrophenylphosphatase
[BLASTED, MAPPED, ANNOTATED]	NC_012012.3_cds_XP_002276855.1_1059	heavy chain	5118	20	0	96.5	10	C:GO:0009507; C:GO:0009506; F:GO:0005515; C:GO:0030130; C:GO:0030132; F:GO:0005198; C:GO:0005829; C:GO:0005774; P:GO:0006886; P:GO:0006897	C:chloroplast; C:plasmodesma; F:protein binding; C:clathrin coat of trans-Golgi network vesicle; C:clathrin coat of coated pit; F:structural molecule activity; C:cytosol; C:vacuolar membrane; P:intracellular protein transport; P:endocytosis
[BLASTED, MAPPED, ANNOTATED]	NC_012009.3_cds_XP_002283109.1_489	pantothenate kinase-like	1104	20	0	92.25	3	C:GO:0005737; F:GO:0004594; P:GO:0016310	C:cytoplasm; F:pantothenate kinase activity; P:phosphorylation	EC:2.7.1.33	Pantothenate kinase
[BLASTED]	NC_012008.3_cds_XP_002271036.1_1419	glycine and proline rich 3	564	2	7.66341e-08	94
[BLASTED, MAPPED, ANNOTATED]	NC_012024.3_cds_XP_002274366.2_1776	ferredoxin--NADP+ reductase	1092	20	0	91.6	14	C:GO:0009570; F:GO:0008266; P:GO:0009735; P:GO:0042742; F:GO:0004324; C:GO:0009535; F:GO:0000166; P:GO:0009817; F:GO:0005515; C:GO:0048046; F:GO:0003959; C:GO:0005829; P:GO:0015979; P:GO:0055114	C:chloroplast stroma; F:poly(U) RNA binding; P:response to cytokinin; P:defense response to bacterium; F:ferredoxin-NADP+ reductase activity; C:chloroplast thylakoid membrane; F:nucleotide binding; P:defense response to fungus, incompatible interaction; F:protein binding; C:apoplast; F:NADPH dehydrogenase activity; C:cytosol; P:photosynthesis; P:oxidation-reduction process	EC:1.18.1; EC:1.18.1.2; EC:1.6.99.1	Acting on iron-sulfur proteins as donors; Ferredoxin--NADP(+) reductase; NADPH dehydrogenase
[BLASTED, MAPPED]	NC_012007.3_cds_XP_002283553.1_540	At1g68440 T2E12_1	954	9	0	61.33	5	P:GO:0008150; C:GO:0005634; C:GO:0016020; C:GO:0016021; F:GO:0003674	P:biological_process; C:nucleus; C:membrane; C:integral component of membrane; F:molecular_function
[BLASTED, MAPPED, ANNOTATED]	NC_012015.3_cds_NP_001268086.1_680	indole-3-acetic acid inducible 19	579	20	9.04191e-143	76.2	8	C:GO:0005634; P:GO:0009606; P:GO:0009628; F:GO:0005515; P:GO:0080086; P:GO:0006351; P:GO:0006355; P:GO:0009734	C:nucleus; P:tropism; P:response to abiotic stimulus; F:protein binding; P:stamen filament development; P:transcription, DNA-templated; P:regulation of transcription, DNA-templated; P:auxin-activated signaling pathway
[BLASTED, MAPPED, ANNOTATED]	NC_012014.3_cds_XP_002264566.1_1746	O-diphenol-O-methyl transferase	1077	20	0	79.85	6	F:GO:0047763; C:GO:0005829; F:GO:0046983; F:GO:0008757; P:GO:0019438; P:GO:0032259	F:caffeate O-methyltransferase activity; C:cytosol; F:protein dimerization activity; F:S-adenosylmethionine-dependent methyltransferase activity; P:aromatic compound biosynthetic process; P:methylation	EC:2.1.1.68	Caffeate O-methyltransferase
[BLASTED, MAPPED, ANNOTATED]	NC_012012.3_cds_XP_002283224.1_220	BRASSINOSTEROID INSENSITIVE 1-associated receptor kinase 1	2451	20	0	74.75	5	F:GO:0005524; C:GO:0016021; F:GO:0004674; P:GO:0006468; C:GO:0005886	F:ATP binding; C:integral component of membrane; F:protein serine/threonine kinase activity; P:protein phosphorylation; C:plasma membrane	EC:2.7.11	Transferring phosphorus-containing groups
[BLASTED, MAPPED, ANNOTATED]	NC_012024.3_cds_XP_002283430.2_1424	unnamed protein product	672	20	2.32521e-143	87.65	1	C:GO:0005634	C:nucleus
[BLASTED, MAPPED, ANNOTATED]	NC_012015.3_cds_XP_002264159.1_885	signal recognition particle 54 kDa 3	1488	20	0	95.5	7	F:GO:0005525; F:GO:0003924; P:GO:0006617; C:GO:0005829; F:GO:0003729; F:GO:0008312; C:GO:0005786	F:GTP binding; F:GTPase activity; P:SRP-dependent cotranslational protein targeting to membrane, signal sequence recognition; C:cytosol; F:mRNA binding; F:7S RNA binding; C:signal recognition particle, endoplasmic reticulum targeting	EC:3.6.1.15	Nucleoside-triphosphate phosphatase
[BLASTED, MAPPED, ANNOTATED]	NC_012021.3_cds_XP_002268650.1_330	60S ribosomal L37a	279	20	2.93468e-60	97.95	4	F:GO:0003735; F:GO:0046872; C:GO:0005840; P:GO:0006412	F:structural constituent of ribosome; F:metal ion binding; C:ribosome; P:translation
[BLASTED, MAPPED, ANNOTATED]	NC_012013.3_cds_XP_002271927.2_2043	ferrochelatase II	1575	20	0	88.8	3	F:GO:0004325; C:GO:0009507; P:GO:0006783	F:ferrochelatase activity; C:chloroplast; P:heme biosynthetic process	EC:4.99.1.1	Protoporphyrin ferrochelatase
[BLASTED, MAPPED, ANNOTATED]	NC_012009.3_cds_XP_002285064.2_683	Gibberellin receptor	1176	20	0	77.15	2	P:GO:0008152; F:GO:0016787	P:metabolic process; F:hydrolase activity
[BLASTED, MAPPED, ANNOTATED]	NC_012009.3_cds_XP_002274872.1_39	GATA transcription factor 5	954	20	1.23049e-158	62.25	10	C:GO:0005634; C:GO:0005667; F:GO:0008270; F:GO:0001085; F:GO:0000977; P:GO:0030154; P:GO:0006366; F:GO:0001228; F:GO:0003682; P:GO:0045944	C:nucleus; C:transcription factor complex; F:zinc ion binding; F:RNA polymerase II transcription factor binding; F:RNA polymerase II regulatory region sequence-specific DNA binding; P:cell differentiation; P:transcription from RNA polymerase II promoter; F:transcriptional activator activity, RNA polymerase II transcription regulatory region sequence-specific binding; F:chromatin binding; P:positi…
[BLASTED, MAPPED, ANNOTATED]	NC_012024.3_cds_XP_019071736.1_257	glutathione S-transferase	672	20	6.07487e-165	79.9	3	C:GO:0005737; P:GO:0006749; F:GO:0004364	C:cytoplasm; P:glutathione metabolic process; F:glutathione transferase activity	EC:2.5.1.18	Glutathione transferase
[BLASTED, MAPPED, ANNOTATED]	NC_012008.3_cds_XP_002266352.1_780	Monocopper oxidase SKU5	1776	20	0	87.45	12	F:GO:0016722; C:GO:0009506; F:GO:0005507; C:GO:0048046; C:GO:0016021; C:GO:0005829; P:GO:0055114; C:GO:0005774; C:GO:0009505; F:GO:0008447; P:GO:0009932; C:GO:0046658	F:oxidoreductase activity, oxidizing metal ions; C:plasmodesma; F:copper ion binding; C:apoplast; C:integral component of membrane; C:cytosol; P:oxidation-reduction process; C:vacuolar membrane; C:plant-type cell wall; F:L-ascorbate oxidase activity; P:cell tip growth; C:anchored component of plasma membrane	EC:1.10.3; EC:1.10.3.3	Acting on diphenols and related substances as donors; L-ascorbate oxidase
[BLASTED, MAPPED, ANNOTATED]	NC_012016.3_cds_XP_002267261.1_324	GDSL esterase lipase	1128	20	0	74.4	5	C:GO:0005618; F:GO:0016298; C:GO:0005576; C:GO:0005773; F:GO:0052689	C:cell wall; F:lipase activity; C:extracellular region; C:vacuole; F:carboxylic ester hydrolase activity	EC:3.1.1.1	Carboxylesterase
[BLASTED]	NC_012024.3_cds_XP_010664275.1_577	PREDICTED: hypothetical protein	573	2	3.77917e-39	100
[BLASTED, MAPPED, ANNOTATED]	NC_012009.3_cds_NP_001267849.1_965	limonoid UDP-glucosyltransferase	1440	20	0	90.8	8	P:GO:0052696; F:GO:0080043; C:GO:0043231; F:GO:0080044; F:GO:0050645; P:GO:0009813; F:GO:0050412; P:GO:0009636	P:flavonoid glucuronidation; F:quercetin 3-O-glucosyltransferase activity; C:intracellular membrane-bounded organelle; F:quercetin 7-O-glucosyltransferase activity; F:limonoid glucosyltransferase activity; P:flavonoid biosynthetic process; F:cinnamate beta-D-glucosyltransferase activity; P:response to toxic substance	EC:2.4.1.210; EC:2.4.1.177	Limonoid glucosyltransferase; Cinnamate beta-D-glucosyltransferase
[BLASTED, MAPPED, ANNOTATED]	NC_012008.3_cds_XP_002273198.1_212	HMG (high mobility group) box	1518	20	0	79.05	4	C:GO:0005634; F:GO:0003677; F:GO:0003700; P:GO:0006355	C:nucleus; F:DNA binding; F:transcription factor activity, sequence-specific DNA binding; P:regulation of transcription, DNA-templated
[BLASTED]	NC_012024.3_cds_XP_002285761.1_722	PREDICTED: hypothetical protein	957	20	0	85.95
[BLASTED, MAPPED, ANNOTATED]	NC_012010.3_cds_NP_001267948.1_799	WRKY transcription factor 5	954	20	0	75.75	3	F:GO:0003700; P:GO:0006355; F:GO:0043565	F:transcription factor activity, sequence-specific DNA binding; P:regulation of transcription, DNA-templated; F:sequence-specific DNA binding
[BLASTED, MAPPED, ANNOTATED]	NC_012024.3_cds_XP_002285840.1_499	PREDICTED: hypothetical protein	309	20	7.06265e-49	77.05	2	C:GO:0005739; C:GO:0016021	C:mitochondrion; C:integral component of membrane
[BLASTED, MAPPED, ANNOTATED]	NC_012020.3_cds_XP_002283342.1_292	PREDICTED: hypothetical protein	477	20	1.5886e-100	77.25	1	C:GO:0016021	C:integral component of membrane
[BLASTED, MAPPED, ANNOTATED]	NC_012009.3_cds_XP_002277695.1_207	nodulin family	1650	20	0	79.55	4	C:GO:0009507; C:GO:0005739; C:GO:0016021; P:GO:0080167	C:chloroplast; C:mitochondrion; C:integral component of membrane; P:response to karrikin
[BLASTED, MAPPED, ANNOTATED]	NC_012019.3_cds_XP_002266585.2_1552	proline-rich family	882	20	6.28613e-180	75.8	5	F:GO:0005515; C:GO:0016021; P:GO:0009735; C:GO:0009535; P:GO:0061635	F:protein binding; C:integral component of membrane; P:response to cytokinin; C:chloroplast thylakoid membrane; P:regulation of protein complex stability
[BLASTED, MAPPED, ANNOTATED]	NC_012020.3_cds_XP_002284899.1_419	ring finger	1263	20	0	65.1	7	F:GO:0004842; P:GO:0009816; F:GO:0008270; C:GO:0016021; P:GO:0010200; C:GO:0005886; P:GO:0016567	F:ubiquitin-protein transferase activity; P:defense response to bacterium, incompatible interaction; F:zinc ion binding; C:integral component of membrane; P:response to chitin; C:plasma membrane; P:protein ubiquitination
[BLASTED, MAPPED, ANNOTATED]	NC_012012.3_cds_XP_002280104.1_1650	RING U-box domain-containing	726	20	2.25826e-118	74.9	4	C:GO:0005634; F:GO:0003677; F:GO:0008270; C:GO:0009536	C:nucleus; F:DNA binding; F:zinc ion binding; C:plastid
[BLASTED, MAPPED, ANNOTATED]	NC_012009.3_cds_XP_002279281.1_250	hydroxypyruvate reductase	1161	20	0	96	13	F:GO:0016618; F:GO:0008465; F:GO:0008266; P:GO:0042631; P:GO:0009854; P:GO:0071482; C:GO:0005777; C:GO:0009507; F:GO:0051287; C:GO:0048046; C:GO:0005829; P:GO:0055114; F:GO:0030267	F:hydroxypyruvate reductase activity; F:glycerate dehydrogenase activity; F:poly(U) RNA binding; P:cellular response to water deprivation; P:oxidative photosynthetic carbon pathway; P:cellular response to light stimulus; C:peroxisome; C:chloroplast; F:NAD binding; C:apoplast; C:cytosol; P:oxidation-reduction process; F:glyoxylate reductase (NADP) activity	EC:1.1.1.79; EC:1.1.1.29; EC:1.1.1.81	Glyoxylate reductase (NADP(+)); Glycerate dehydrogenase; Hydroxypyruvate reductase
[BLASTED, MAPPED, ANNOTATED]	NC_012014.3_cds_XP_002266957.1_534	LURP-one-related 15	651	20	7.27904e-146	83.2	2	C:GO:0009507; P:GO:0006952	C:chloroplast; P:defense response
[BLASTED, MAPPED, ANNOTATED]	NC_012008.3_cds_XP_002274370.1_1365	major facilitator	1713	20	0	82.15	11	C:GO:0005634; F:GO:0003677; F:GO:0003700; F:GO:0030527; P:GO:0010197; P:GO:0009651; C:GO:0005739; C:GO:0016021; P:GO:0006333; F:GO:0003682; C:GO:0000785	C:nucleus; F:DNA binding; F:transcription factor activity, sequence-specific DNA binding; F:structural constituent of chromatin; P:polar nucleus fusion; P:response to salt stress; C:mitochondrion; C:integral component of membrane; P:chromatin assembly or disassembly; F:chromatin binding; C:chromatin
[BLASTED, MAPPED, ANNOTATED]	NC_012010.3_cds_XP_002265165.1_1766	tetratricopeptide repeat domain-containing	1425	20	0	81.15	1	P:GO:0044763	P:single-organism cellular process
[BLASTED, MAPPED, ANNOTATED]	NC_012011.3_cds_XP_010650261.1_1406	ankyrin repeat-containing	1959	20	0	84.65	2	C:GO:0005634; C:GO:0005886	C:nucleus; C:plasma membrane
[BLASTED, MAPPED, ANNOTATED]	NC_012014.3_cds_XP_002266242.1_531	alpha-soluble NSF attachment	870	20	0	90	10	C:GO:0009507; P:GO:0061025; C:GO:0009506; F:GO:0019905; P:GO:0035494; C:GO:0031201; F:GO:0005483; C:GO:0005774; P:GO:0006886; C:GO:0005886	C:chloroplast; P:membrane fusion; C:plasmodesma; F:syntaxin binding; P:SNARE complex disassembly; C:SNARE complex; F:soluble NSF attachment protein activity; C:vacuolar membrane; P:intracellular protein transport; C:plasma membrane
[BLASTED, MAPPED, ANNOTATED]	NC_012017.3_cds_NP_001268165.1_1093	temperature-induced lipocalin	369	20	8.36476e-85	90.25	2	P:GO:0006810; F:GO:0005215	P:transport; F:transporter activity
[BLASTED, MAPPED, ANNOTATED]	NC_012024.3_cds_XP_002283570.1_1402	calcium-binding CML41	576	20	5.59417e-102	78.55	3	F:GO:0032440; F:GO:0005509; P:GO:0055114	F:2-alkenal reductase [NAD(P)] activity; F:calcium ion binding; P:oxidation-reduction process	EC:1.3.1.74	2-alkenal reductase (NAD(P)(+))
[BLASTED, MAPPED, ANNOTATED]	NC_012011.3_cds_XP_002267004.1_1450	selenium-binding	1422	20	0	90.8	8	C:GO:0005634; F:GO:0004842; C:GO:0009507; F:GO:0008270; P:GO:0010197; F:GO:0008430; P:GO:0031347; P:GO:0016567	C:nucleus; F:ubiquitin-protein transferase activity; C:chloroplast; F:zinc ion binding; P:polar nucleus fusion; F:selenium binding; P:regulation of defense response; P:protein ubiquitination
[BLASTED, MAPPED, ANNOTATED]	NC_012013.3_cds_XP_002282060.1_1691	methionyl aminopeptidase	1053	20	0	83.3	8	C:GO:0009507; P:GO:0009737; P:GO:0070084; F:GO:0046872; C:GO:0005739; P:GO:0006508; P:GO:0031365; F:GO:0070006	C:chloroplast; P:response to abscisic acid; P:protein initiator methionine removal; F:metal ion binding; C:mitochondrion; P:proteolysis; P:N-terminal protein amino acid modification; F:metalloaminopeptidase activity	EC:3.4.11	Acting on peptide bonds (peptidases)
[BLASTED]	NC_012020.3_cds_XP_002283241.1_281	PREDICTED: hypothetical protein	513	20	2.72884e-121	79.95
[BLASTED, MAPPED, ANNOTATED]	NC_012007.3_cds_XP_002264875.1_2186	nodulin 3 family	870	20	0	72.8	12	C:GO:0005887; F:GO:0005515; P:GO:0071470; P:GO:0009793; P:GO:0015770; P:GO:0010150; P:GO:0071215; P:GO:0071446; C:GO:0000139; F:GO:0008515; P:GO:0010431; P:GO:0034219	C:integral component of plasma membrane; F:protein binding; P:cellular response to osmotic stress; P:embryo development ending in seed dormancy; P:sucrose transport; P:leaf senescence; P:cellular response to abscisic acid stimulus; P:cellular response to salicylic acid stimulus; C:Golgi membrane; F:sucrose transmembrane transporter activity; P:seed maturation; P:carbohydrate transmembrane transpo…
[BLASTED, MAPPED, ANNOTATED]	NC_012015.3_cds_XP_002265778.1_861	Topless-related 4	3417	20	0	85.95	9	C:GO:0005634; F:GO:0042803; P:GO:0045892; P:GO:0006351; P:GO:0010051; P:GO:0010072; C:GO:0005829; P:GO:0009867; P:GO:0009733	C:nucleus; F:protein homodimerization activity; P:negative regulation of transcription, DNA-templated; P:transcription, DNA-templated; P:xylem and phloem pattern formation; P:primary shoot apical meristem specification; C:cytosol; P:jasmonic acid mediated signaling pathway; P:response to auxin
[BLASTED, MAPPED, ANNOTATED]	NC_012011.3_cds_XP_010649587.1_247	NADH dehydrogenase (ubiquinone) Fe-S 5	264	20	1.12765e-47	92.45	5	C:GO:0005634; C:GO:0005747; C:GO:0005758; P:GO:0009853; P:GO:0055114	C:nucleus; C:mitochondrial respiratory chain complex I; C:mitochondrial intermembrane space; P:photorespiration; P:oxidation-reduction process
[BLASTED, MAPPED, ANNOTATED]	NC_012019.3_cds_XP_002268365.1_1100	AF367313_1AT5g04550 T32M21_140	1809	20	0	67.45	1	C:GO:0005634	C:nucleus
[BLASTED, MAPPED, ANNOTATED]	NC_012013.3_cds_XP_019076420.1_2048	r2r3-myb transcription	873	20	4.2676e-173	68.6	1	F:GO:0003677	F:DNA binding
[BLASTED, MAPPED, ANNOTATED]	NC_012011.3_cds_XP_002271253.1_208	RING zinc finger -like	954	20	0	65.9	18	P:GO:0008283; F:GO:0008270; F:GO:0008097; P:GO:0044267; P:GO:0042254; C:GO:0022625; C:GO:0005730; P:GO:0006952; C:GO:0005773; P:GO:0009735; P:GO:0009955; C:GO:0005886; P:GO:0009965; P:GO:0006913; C:GO:0009507; C:GO:0016021; P:GO:0010200; P:GO:0010015	P:cell proliferation; F:zinc ion binding; F:5S rRNA binding; P:cellular protein metabolic process; P:ribosome biogenesis; C:cytosolic large ribosomal subunit; C:nucleolus; P:defense response; C:vacuole; P:response to cytokinin; P:adaxial/abaxial pattern specification; C:plasma membrane; P:leaf morphogenesis; P:nucleocytoplasmic transport; C:chloroplast; C:integral component of membrane; P:respons…
[BLASTED, MAPPED, ANNOTATED]	NC_012007.3_cds_XP_002263653.1_1284	U4 U6 small nuclear ribonucleo	1470	20	0	89.15	13	P:GO:0009793; C:GO:0005690; C:GO:0015030; P:GO:0009845; C:GO:0005687; P:GO:0000244; P:GO:0006346; F:GO:0003723; F:GO:0005515; C:GO:0071011; C:GO:0046540; C:GO:0019013; P:GO:0070417	P:embryo development ending in seed dormancy; C:U4atac snRNP; C:Cajal body; P:seed germination; C:U4 snRNP; P:spliceosomal tri-snRNP complex assembly; P:methylation-dependent chromatin silencing; F:RNA binding; F:protein binding; C:precatalytic spliceosome; C:U4/U6 x U5 tri-snRNP complex; C:viral nucleocapsid; P:cellular response to cold
[BLASTED, MAPPED, ANNOTATED]	NC_012019.3_cds_XP_002270736.1_1061	cytochrome P450	1548	20	0	85.35	15	F:GO:0016711; F:GO:0019825; P:GO:0010143; P:GO:0009567; C:GO:0005576; F:GO:0020037; P:GO:0048868; C:GO:0009507; P:GO:0019395; F:GO:0005506; P:GO:0009908; C:GO:0005739; P:GO:0044550; C:GO:0016021; F:GO:0052722	F:flavonoid 3'-monooxygenase activity; F:oxygen binding; P:cutin biosynthetic process; P:double fertilization forming a zygote and endosperm; C:extracellular region; F:heme binding; P:pollen tube development; C:chloroplast; P:fatty acid oxidation; F:iron ion binding; P:flower development; C:mitochondrion; P:secondary metabolite biosynthetic process; C:integral component of membrane; F:fatty acid …	EC:1.14.13; EC:1.14.13.21	Acting on paired donors, with incorporation or reduction of molecular oxygen. The oxygen incorporated need not be derived from O(2); Flavonoid 3'-monooxygenase
[BLASTED, MAPPED, ANNOTATED]	NC_012009.3_cds_XP_002273788.2_1186	pathogenesis-related 1	594	20	5.30678e-116	91.25	1	C:GO:0005576	C:extracellular region
[BLASTED, MAPPED, ANNOTATED]	NC_012010.3_cds_XP_002274615.1_1626	PREDICTED: hypothetical protein	549	15	4.56266e-82	77.33	2	C:GO:0009507; C:GO:0005739	C:chloroplast; C:mitochondrion
[BLASTED, MAPPED, ANNOTATED]	NC_012017.3_cds_XP_002280245.2_430	leucine-rich repeat family	1251	20	0	79.65	8	C:GO:0009506; F:GO:0032440; P:GO:0007165; P:GO:0055114; P:GO:0016310; C:GO:0005576; C:GO:0009505; F:GO:0016301	C:plasmodesma; F:2-alkenal reductase [NAD(P)] activity; P:signal transduction; P:oxidation-reduction process; P:phosphorylation; C:extracellular region; C:plant-type cell wall; F:kinase activity	EC:1.3.1.74	2-alkenal reductase (NAD(P)(+))
[BLASTED, MAPPED, ANNOTATED]	NC_012020.3_cds_XP_002279350.1_863	calcium ion binding	966	20	0	63.9	2	C:GO:0009507; F:GO:0005509	C:chloroplast; F:calcium ion binding
[BLASTED, MAPPED, ANNOTATED]	NC_012024.3_cds_XP_002285161.2_1128	cytochrome B5	681	20	1.26354e-98	69.4	6	F:GO:0046872; C:GO:0016021; C:GO:0005783; C:GO:0044422; P:GO:0042742; F:GO:0020037	F:metal ion binding; C:integral component of membrane; C:endoplasmic reticulum; C:organelle part; P:defense response to bacterium; F:heme binding
[BLASTED, MAPPED, ANNOTATED]	NC_012009.3_cds_XP_002283154.1_499	glutamyl-tRNA synthetase	1701	20	0	85.75	12	C:GO:0009570; F:GO:0005524; F:GO:0008270; F:GO:0005515; C:GO:0005739; F:GO:0004818; P:GO:0070127; F:GO:0000049; P:GO:0006424; P:GO:0048481; P:GO:0009658; P:GO:0007005	C:chloroplast stroma; F:ATP binding; F:zinc ion binding; F:protein binding; C:mitochondrion; F:glutamate-tRNA ligase activity; P:tRNA aminoacylation for mitochondrial protein translation; F:tRNA binding; P:glutamyl-tRNA aminoacylation; P:plant ovule development; P:chloroplast organization; P:mitochondrion organization	EC:6.1.1.17	Glutamate--tRNA ligase
[BLASTED, MAPPED, ANNOTATED]	NC_012023.3_cds_XP_002274839.1_534	ATP-dependent Clp protease adaptor containing	474	20	1.01758e-115	84.15	7	C:GO:0009570; F:GO:0005515; P:GO:0030163; C:GO:0005739; P:GO:0006508; F:GO:0008233; C:GO:0005840	C:chloroplast stroma; F:protein binding; P:protein catabolic process; C:mitochondrion; P:proteolysis; F:peptidase activity; C:ribosome
[BLASTED, MAPPED, ANNOTATED]	NC_012007.3_cds_XP_002272012.1_133	PREDICTED: hypothetical protein	534	20	3.99271e-126	77.6	1	C:GO:0009507	C:chloroplast
[BLASTED, MAPPED, ANNOTATED]	NC_012007.3_cds_XP_002284089.1_719	by genscan and genefinder	447	20	5.40529e-109	72.55	4	C:GO:0009507; C:GO:0005739; C:GO:0016021; P:GO:0050832	C:chloroplast; C:mitochondrion; C:integral component of membrane; P:defense response to fungus
[BLASTED, MAPPED, ANNOTATED]	NC_012016.3_cds_XP_003633023.1_245	DNAJ heat shock family	1029	20	0	85.4	3	C:GO:0005737; F:GO:0051082; P:GO:0006457	C:cytoplasm; F:unfolded protein binding; P:protein folding
[BLASTED, MAPPED, ANNOTATED]	NC_012015.3_cds_XP_010654695.1_642	CASC3 Barentsz eIF4AIII binding	2133	20	0	64.5	4	P:GO:0046916; F:GO:0046914; C:GO:0005737; P:GO:0030001	P:cellular transition metal ion homeostasis; F:transition metal ion binding; C:cytoplasm; P:metal ion transport
[BLASTED, MAPPED, ANNOTATED]	NC_012018.3_cds_XP_002265275.1_1109	indole-3-glycerol phosphate synthase	1191	20	0	88.25	8	C:GO:0009570; F:GO:0004425; F:GO:0005507; P:GO:0000162; C:GO:0005739; C:GO:0009534; C:GO:0005829; F:GO:0004640	C:chloroplast stroma; F:indole-3-glycerol-phosphate synthase activity; F:copper ion binding; P:tryptophan biosynthetic process; C:mitochondrion; C:chloroplast thylakoid; C:cytosol; F:phosphoribosylanthranilate isomerase activity	EC:4.1.1.48; EC:5.3.1.24	Indole-3-glycerol-phosphate synthase; Phosphoribosylanthranilate isomerase
[BLASTED, MAPPED, ANNOTATED]	NC_012012.3_cds_XP_002273249.1_1446	FHA domain containing expressed	627	20	1.07177e-151	79.55	2	C:GO:0009570; C:GO:0009535	C:chloroplast stroma; C:chloroplast thylakoid membrane
[BLASTED, MAPPED, ANNOTATED]	NC_012024.3_cds_XP_002280064.2_2506	cytokinin-regulated kinase	2322	20	0	65.25	6	F:GO:0005524; F:GO:0042803; C:GO:0016021; C:GO:0044464; F:GO:0004674; P:GO:0006468	F:ATP binding; F:protein homodimerization activity; C:integral component of membrane; C:cell part; F:protein serine/threonine kinase activity; P:protein phosphorylation	EC:2.7.11	Transferring phosphorus-containing groups
[BLASTED, MAPPED, ANNOTATED]	NC_012014.3_cds_XP_010653621.1_771	Rossmann-fold NAD(P)-binding domain-containing	861	20	0	84.2	3	C:GO:0005777; F:GO:0004316; P:GO:0055114	C:peroxisome; F:3-oxoacyl-[acyl-carrier-protein] reductase (NADPH) activity; P:oxidation-reduction process	EC:2.3.1.85; EC:1.1.1.100	Fatty-acid synthase; 3-oxoacyl-[acyl-carrier-protein] reductase
[BLASTED, MAPPED]	NC_012015.3_cds_XP_002283976.1_489	AF211533_1Avr9 Cf-9 rapidly elicited 146	627	20	2.98821e-126	67.75	4	P:GO:0008150; C:GO:0005575; C:GO:0005773; F:GO:0003674	P:biological_process; C:cellular_component; C:vacuole; F:molecular_function
[BLASTED, MAPPED, ANNOTATED]	NC_012008.3_cds_XP_002282917.2_639	osmotin precursor	789	20	9.58234e-157	86.5	4	P:GO:0009817; P:GO:0009816; P:GO:0009651; C:GO:0005576	P:defense response to fungus, incompatible interaction; P:defense response to bacterium, incompatible interaction; P:response to salt stress; C:extracellular region
[BLASTED, MAPPED, ANNOTATED]	NC_012010.3_cds_NP_001268034.1_1715	flavanone 3-hydroxylase	1092	20	0	93.05	6	F:GO:0031418; F:GO:0045486; F:GO:0046872; P:GO:0055114; P:GO:0009813; P:GO:0009416	F:L-ascorbic acid binding; F:naringenin 3-dioxygenase activity; F:metal ion binding; P:oxidation-reduction process; P:flavonoid biosynthetic process; P:response to light stimulus	EC:1.14.11; EC:1.14.11.9	Acting on paired donors, with incorporation or reduction of molecular oxygen. The oxygen incorporated need not be derived from O(2); Flavanone 3-dioxygenase
[BLASTED, MAPPED, ANNOTATED]	NC_012020.3_cds_XP_002279762.1_2286	nodulin 21 -like transporter family	1083	20	0	75.4	4	P:GO:0055085; F:GO:0022857; C:GO:0016021; C:GO:0005886	P:transmembrane transport; F:transmembrane transporter activity; C:integral component of membrane; C:plasma membrane
[BLASTED, MAPPED, ANNOTATED]	NC_012013.3_cds_XP_002281599.1_13	tryptophan synthase alpha chain	951	20	0	91.45	10	C:GO:0009570; P:GO:0052544; F:GO:0004834; F:GO:0030170; P:GO:0000162; F:GO:0033984; P:GO:0009851; P:GO:0009630; P:GO:0009735; P:GO:0042742	C:chloroplast stroma; P:defense response by callose deposition in cell wall; F:tryptophan synthase activity; F:pyridoxal phosphate binding; P:tryptophan biosynthetic process; F:indole-3-glycerol-phosphate lyase activity; P:auxin biosynthetic process; P:gravitropism; P:response to cytokinin; P:defense response to bacterium	EC:4.2.1.20; EC:4.1.2.8	Tryptophan synthase; Indole-3-glycerol-phosphate lyase
[BLASTED, MAPPED, ANNOTATED]	NC_012018.3_cds_XP_002263255.1_1147	ADP-glucose pyrophosphorylase small subunit	1530	20	0	94.1	8	C:GO:0009570; P:GO:0048573; C:GO:0030931; F:GO:0005524; P:GO:0005978; P:GO:0019252; C:GO:0048046; F:GO:0008878	C:chloroplast stroma; P:photoperiodism, flowering; C:heterotetrameric ADPG pyrophosphorylase complex; F:ATP binding; P:glycogen biosynthetic process; P:starch biosynthetic process; C:apoplast; F:glucose-1-phosphate adenylyltransferase activity	EC:2.7.7.27	Glucose-1-phosphate adenylyltransferase
[BLASTED, MAPPED, ANNOTATED]	NC_012020.3_cds_XP_002264214.1_594	Ubiquitin- ligase	1842	9	0	65.89	1	C:GO:0005783	C:endoplasmic reticulum
[BLASTED, MAPPED, ANNOTATED]	NC_012007.3_cds_XP_002265983.1_1174	ADP-ribosylation factor	546	20	7.18556e-133	99.75	9	F:GO:0005525; P:GO:0016192; P:GO:0006471; P:GO:0007264; C:GO:0005794; P:GO:0006886; C:GO:0009536; F:GO:0005215; F:GO:0016787	F:GTP binding; P:vesicle-mediated transport; P:protein ADP-ribosylation; P:small GTPase mediated signal transduction; C:Golgi apparatus; P:intracellular protein transport; C:plastid; F:transporter activity; F:hydrolase activity
[BLASTED, MAPPED, ANNOTATED]	NC_012008.3_cds_XP_002262982.1_1331	alternative oxidase	969	20	0	83.35	8	F:GO:0009916; P:GO:0009409; F:GO:0046872; C:GO:0016021; P:GO:0045333; P:GO:0031930; C:GO:0005743; C:GO:0070469	F:alternative oxidase activity; P:response to cold; F:metal ion binding; C:integral component of membrane; P:cellular respiration; P:mitochondria-nucleus signaling pathway; C:mitochondrial inner membrane; C:respiratory chain	EC:1.10.3	Acting on diphenols and related substances as donors
[BLASTED, MAPPED]	NC_012016.3_cds_XP_002279294.1_238	5 start site is	762	13	7.76116e-73	69.23	4	C:GO:0005618; P:GO:0016310; C:GO:0005576; F:GO:0016301	C:cell wall; P:phosphorylation; C:extracellular region; F:kinase activity
[BLASTED, MAPPED, ANNOTATED]	NC_012015.3_cds_XP_002285244.1_724	vacuolar ATP synthase 21 kDa proteolipid subunit	534	20	1.08901e-94	95.8	8	C:GO:0005789; C:GO:0000220; C:GO:0009507; P:GO:0015991; C:GO:0016021; C:GO:0000139; F:GO:0046961; P:GO:0007035	C:endoplasmic reticulum membrane; C:vacuolar proton-transporting V-type ATPase, V0 domain; C:chloroplast; P:ATP hydrolysis coupled proton transport; C:integral component of membrane; C:Golgi membrane; F:proton-transporting ATPase activity, rotational mechanism; P:vacuolar acidification	EC:3.6.1.3; EC:3.6.1.15	Adenosinetriphosphatase; Nucleoside-triphosphate phosphatase
[BLASTED, MAPPED, ANNOTATED]	NC_012025.3_cds_XP_002279049.1_831	Aspartic ase	1545	20	0	85.25	11	C:GO:0009506; F:GO:0004190; P:GO:0009651; P:GO:0030163; P:GO:0006508; P:GO:0006629; C:GO:0005829; C:GO:0005783; C:GO:0005576; C:GO:0005773; P:GO:0009735	C:plasmodesma; F:aspartic-type endopeptidase activity; P:response to salt stress; P:protein catabolic process; P:proteolysis; P:lipid metabolic process; C:cytosol; C:endoplasmic reticulum; C:extracellular region; C:vacuole; P:response to cytokinin	EC:3.4.23	Acting on peptide bonds (peptidases)
[BLASTED, MAPPED, ANNOTATED]	NC_012009.3_cds_XP_002284665.1_834	E3 ubiquitin- ligase ARI1	1770	20	0	81.6	9	F:GO:0008270; F:GO:0031624; F:GO:0061630; C:GO:0000151; C:GO:0005737; P:GO:0000209; P:GO:0032436; F:GO:0016874; P:GO:0042787	F:zinc ion binding; F:ubiquitin conjugating enzyme binding; F:ubiquitin protein ligase activity; C:ubiquitin ligase complex; C:cytoplasm; P:protein polyubiquitination; P:positive regulation of proteasomal ubiquitin-dependent protein catabolic process; F:ligase activity; P:protein ubiquitination involved in ubiquitin-dependent protein catabolic process
[BLASTED, MAPPED, ANNOTATED]	NC_012024.3_cds_XP_003634371.1_1575	bifunctional nuclease in basal defense response 1	984	20	0	84.95	8	C:GO:0005634; P:GO:0090305; P:GO:0045892; F:GO:0004518; P:GO:0031063; P:GO:0009611; F:GO:0043565; P:GO:0050832	C:nucleus; P:nucleic acid phosphodiester bond hydrolysis; P:negative regulation of transcription, DNA-templated; F:nuclease activity; P:regulation of histone deacetylation; P:response to wounding; F:sequence-specific DNA binding; P:defense response to fungus
[BLASTED, MAPPED]	NC_012007.3_cds_XP_002284639.1_790	At1g70780 F5A18_4	420	20	2.72549e-98	79.7	2	P:GO:0008150; F:GO:0003674	P:biological_process; F:molecular_function
[BLASTED, MAPPED, ANNOTATED]	NC_012013.3_cds_XP_010652336.1_817	pre translocase subunit secA	3054	20	0	88.6	12	C:GO:0009570; F:GO:0005524; P:GO:0006605; P:GO:0010109; F:GO:0015462; C:GO:0009941; P:GO:0010090; P:GO:0009658; P:GO:0017038; C:GO:0005886; P:GO:0009646; C:GO:0009535	C:chloroplast stroma; F:ATP binding; P:protein targeting; P:regulation of photosynthesis; F:ATPase-coupled protein transmembrane transporter activity; C:chloroplast envelope; P:trichome morphogenesis; P:chloroplast organization; P:protein import; C:plasma membrane; P:response to absence of light; C:chloroplast thylakoid membrane	EC:3.6.1.3; EC:3.6.1.15	Adenosinetriphosphatase; Nucleoside-triphosphate phosphatase
[BLASTED, MAPPED, ANNOTATED]	NC_012014.3_cds_XP_010654216.1_1319	tubulin beta-2 beta-3 chain	1344	20	0	99.05	14	P:GO:0009651; C:GO:0005794; F:GO:0005200; P:GO:0046686; C:GO:0005730; C:GO:0005886; C:GO:0005874; P:GO:0007017; F:GO:0005525; C:GO:0009506; F:GO:0005515; C:GO:0045298; F:GO:0003924; C:GO:0005618	P:response to salt stress; C:Golgi apparatus; F:structural constituent of cytoskeleton; P:response to cadmium ion; C:nucleolus; C:plasma membrane; C:microtubule; P:microtubule-based process; F:GTP binding; C:plasmodesma; F:protein binding; C:tubulin complex; F:GTPase activity; C:cell wall	EC:3.6.1.15	Nucleoside-triphosphate phosphatase
[BLASTED, MAPPED, ANNOTATED]	NC_012019.3_cds_XP_002283693.1_487	triosephosphate isomerase	765	20	2.59461e-163	93.15	20	C:GO:0009570; P:GO:0006094; P:GO:0010043; P:GO:0009651; P:GO:0006098; P:GO:0006096; C:GO:0005794; P:GO:0046686; C:GO:0005774; P:GO:0009735; C:GO:0005886; C:GO:0009506; F:GO:0005507; C:GO:0005618; C:GO:0005739; C:GO:0048046; P:GO:0046166; F:GO:0004807; C:GO:0005829; P:GO:0019563	C:chloroplast stroma; P:gluconeogenesis; P:response to zinc ion; P:response to salt stress; P:pentose-phosphate shunt; P:glycolytic process; C:Golgi apparatus; P:response to cadmium ion; C:vacuolar membrane; P:response to cytokinin; C:plasma membrane; C:plasmodesma; F:copper ion binding; C:cell wall; C:mitochondrion; C:apoplast; P:glyceraldehyde-3-phosphate biosynthetic process; F:triose-phosphat…	EC:5.3.1.1	Triose-phosphate isomerase
[BLASTED, MAPPED, ANNOTATED]	NC_012016.3_cds_XP_002270266.1_417	60S ribosomal L11	552	20	1.65633e-117	97	12	C:GO:0009507; C:GO:0009506; F:GO:0003735; C:GO:0016020; F:GO:0003729; C:GO:0005794; C:GO:0022625; C:GO:0005730; F:GO:0019843; P:GO:0000027; C:GO:0005773; P:GO:0006412	C:chloroplast; C:plasmodesma; F:structural constituent of ribosome; C:membrane; F:mRNA binding; C:Golgi apparatus; C:cytosolic large ribosomal subunit; C:nucleolus; F:rRNA binding; P:ribosomal large subunit assembly; C:vacuole; P:translation
[BLASTED, MAPPED, ANNOTATED]	NC_012011.3_cds_XP_002277653.1_100	USP family	498	20	2.95029e-117	86	4	P:GO:0009409; C:GO:0005737; C:GO:0005886; F:GO:0016787	P:response to cold; C:cytoplasm; C:plasma membrane; F:hydrolase activity
[BLASTED, MAPPED, ANNOTATED]	NC_012013.3_cds_XP_002276744.2_1878	auxin efflux carrier	1266	20	0	77.45	11	C:GO:0005789; P:GO:0009926; C:GO:0009507; P:GO:0010252; P:GO:0055085; F:GO:0010329; F:GO:0009672; C:GO:0016021; P:GO:0040009; P:GO:0009733; P:GO:0010311	C:endoplasmic reticulum membrane; P:auxin polar transport; C:chloroplast; P:auxin homeostasis; P:transmembrane transport; F:auxin efflux transmembrane transporter activity; F:auxin:proton symporter activity; C:integral component of membrane; P:regulation of growth rate; P:response to auxin; P:lateral root formation
[BLASTED, MAPPED, ANNOTATED]	NC_012018.3_cds_XP_002276681.1_704	zinc finger	1050	20	0	84.05	3	P:GO:0016042; C:GO:0005576; F:GO:0052689	P:lipid catabolic process; C:extracellular region; F:carboxylic ester hydrolase activity	EC:3.1.1.1	Carboxylesterase
[BLASTED, MAPPED, ANNOTATED]	NC_012021.3_cds_XP_002275348.1_1337	glycerol-3-phosphate acyltransferase	1506	20	0	87.95	10	F:GO:0090447; C:GO:0009507; P:GO:0010143; P:GO:0009908; C:GO:0016021; F:GO:0016791; C:GO:0005783; P:GO:0016024; F:GO:0004366; P:GO:0016311	F:glycerol-3-phosphate 2-O-acyltransferase activity; C:chloroplast; P:cutin biosynthetic process; P:flower development; C:integral component of membrane; F:phosphatase activity; C:endoplasmic reticulum; P:CDP-diacylglycerol biosynthetic process; F:glycerol-3-phosphate O-acyltransferase activity; P:dephosphorylation	EC:2.3.1.15; EC:3.1.3.41	Glycerol-3-phosphate 1-O-acyltransferase; 4-nitrophenylphosphatase
[BLASTED, MAPPED, ANNOTATED]	NC_012023.3_cds_XP_002284825.1_938	NAC domain IPR003441	1083	20	0	78.65	6	C:GO:0005634; F:GO:0003677; F:GO:0003700; P:GO:0006351; P:GO:0007275; P:GO:0006355	C:nucleus; F:DNA binding; F:transcription factor activity, sequence-specific DNA binding; P:transcription, DNA-templated; P:multicellular organism development; P:regulation of transcription, DNA-templated
[BLASTED, MAPPED, ANNOTATED]	NC_012010.3_cds_XP_002279783.1_163	PREDICTED: hypothetical protein	807	20	0	72.4	2	C:GO:0009507; C:GO:0016021	C:chloroplast; C:integral component of membrane
[BLASTED, MAPPED, ANNOTATED]	NC_012007.3_cds_XP_002265947.1_1178	galactinol synthase 1	1011	20	0	92.05	9	C:GO:0005634; P:GO:0006979; P:GO:0052576; C:GO:0005737; F:GO:0046872; P:GO:0010325; F:GO:0047216; P:GO:0006012; P:GO:0070417	C:nucleus; P:response to oxidative stress; P:carbohydrate storage; C:cytoplasm; F:metal ion binding; P:raffinose family oligosaccharide biosynthetic process; F:inositol 3-alpha-galactosyltransferase activity; P:galactose metabolic process; P:cellular response to cold	EC:2.4.1.123	Inositol 3-alpha-galactosyltransferase
[BLASTED, MAPPED, ANNOTATED]	NC_012024.3_cds_XP_002285802.1_654	AP2 ERF domain-containing transcription factor	1104	20	0	68.95	5	C:GO:0005634; F:GO:0003677; F:GO:0003700; P:GO:0006351; P:GO:0006355	C:nucleus; F:DNA binding; F:transcription factor activity, sequence-specific DNA binding; P:transcription, DNA-templated; P:regulation of transcription, DNA-templated
[BLASTED, MAPPED, ANNOTATED]	NC_012024.3_cds_XP_002285718.1_772	purine permease	1056	20	0	81.45	3	C:GO:0016021; F:GO:0005345; P:GO:0006863	C:integral component of membrane; F:purine nucleobase transmembrane transporter activity; P:purine nucleobase transport
[BLASTED, MAPPED, ANNOTATED]	NC_012019.3_cds_XP_002266451.1_983	AT3g10410 F13M14_32	1515	20	0	84	5	C:GO:0005829; F:GO:0004185; C:GO:0005576; C:GO:0005773; P:GO:0051603	C:cytosol; F:serine-type carboxypeptidase activity; C:extracellular region; C:vacuole; P:proteolysis involved in cellular protein catabolic process	EC:3.4.21; EC:3.4.16	Acting on peptide bonds (peptidases); Acting on peptide bonds (peptidases)
[BLASTED, MAPPED, ANNOTATED]	NC_012010.3_cds_XP_002273007.1_1434	homeobox-leucine zipper ATHB-40	636	20	1.77772e-122	79.25	7	P:GO:0048364; C:GO:0005634; F:GO:0003700; P:GO:0006351; P:GO:0006355; F:GO:0043565; P:GO:0009733	P:root development; C:nucleus; F:transcription factor activity, sequence-specific DNA binding; P:transcription, DNA-templated; P:regulation of transcription, DNA-templated; F:sequence-specific DNA binding; P:response to auxin
[BLASTED, MAPPED, ANNOTATED]	NC_012014.3_cds_XP_002273012.1_607	serine threonine kinase 2	1470	20	0	82.75	10	C:GO:0005634; F:GO:0005524; P:GO:0009409; P:GO:0009408; P:GO:0045727; P:GO:0009651; C:GO:0005840; P:GO:0006468; P:GO:0035556; F:GO:0004697	C:nucleus; F:ATP binding; P:response to cold; P:response to heat; P:positive regulation of translation; P:response to salt stress; C:ribosome; P:protein phosphorylation; P:intracellular signal transduction; F:protein kinase C activity	EC:2.7.11; EC:2.7.11.13	Transferring phosphorus-containing groups; Protein kinase C
[BLASTED, MAPPED, ANNOTATED]	NC_012017.3_cds_XP_002277050.1_1165	heat shock	1971	20	0	93.65	6	F:GO:0005524; C:GO:0009507; F:GO:0032440; C:GO:0005618; P:GO:0055114; C:GO:0005886	F:ATP binding; C:chloroplast; F:2-alkenal reductase [NAD(P)] activity; C:cell wall; P:oxidation-reduction process; C:plasma membrane	EC:1.3.1.74	2-alkenal reductase (NAD(P)(+))
[BLASTED, MAPPED, ANNOTATED]	NC_012020.3_cds_XP_002278830.1_1697	Grx_S14 - glutaredoxin subgroup II	528	20	2.40168e-127	89.1	12	C:GO:0009570; F:GO:0015038; F:GO:0015035; P:GO:0006812; P:GO:0055085; F:GO:0015297; F:GO:0046872; F:GO:0009055; C:GO:0009941; P:GO:0045454; P:GO:0055114; F:GO:0051537	C:chloroplast stroma; F:glutathione disulfide oxidoreductase activity; F:protein disulfide oxidoreductase activity; P:cation transport; P:transmembrane transport; F:antiporter activity; F:metal ion binding; F:electron carrier activity; C:chloroplast envelope; P:cell redox homeostasis; P:oxidation-reduction process; F:2 iron, 2 sulfur cluster binding
[BLASTED, MAPPED, ANNOTATED]	NC_012009.3_cds_XP_002264303.2_1290	phosphoglycerate mutase	999	20	0	87.25	3	F:GO:0050278; C:GO:0005829; P:GO:0016311	F:sedoheptulose-bisphosphatase activity; C:cytosol; P:dephosphorylation	EC:3.1.3.37; EC:3.1.3.41	Sedoheptulose-bisphosphatase; 4-nitrophenylphosphatase
[BLASTED, MAPPED, ANNOTATED]	NC_012016.3_cds_XP_002279836.1_211	dormancy-associated -like 1	366	20	2.78971e-65	80.9	5	C:GO:0005634; P:GO:0009749; P:GO:0009750; P:GO:0007275; P:GO:0009744	C:nucleus; P:response to glucose; P:response to fructose; P:multicellular organism development; P:response to sucrose
[BLASTED, MAPPED]	NC_012010.3_cds_XP_002279929.1_240	GT-2 factor	1983	20	0	66.4	5	F:GO:0003677; C:GO:0005634; F:GO:0003700; P:GO:0006351; P:GO:0006355	F:DNA binding; C:nucleus; F:transcription factor activity, sequence-specific DNA binding; P:transcription, DNA-templated; P:regulation of transcription, DNA-templated
[BLASTED, MAPPED, ANNOTATED]	NC_012024.3_cds_XP_002278833.1_1671	histone H3	411	20	3.7243e-94	99.4	5	C:GO:0005634; F:GO:0046982; F:GO:0031492; C:GO:0000786; P:GO:0006334	C:nucleus; F:protein heterodimerization activity; F:nucleosomal DNA binding; C:nucleosome; P:nucleosome assembly
[BLASTED, MAPPED, ANNOTATED]	NC_012020.3_cds_XP_010660234.1_1002	Serine threonine phosphatase expressed	1026	20	0	91.85	4	F:GO:0004722; C:GO:0008287; F:GO:0046872; P:GO:0006470	F:protein serine/threonine phosphatase activity; C:protein serine/threonine phosphatase complex; F:metal ion binding; P:protein dephosphorylation	EC:3.1.3.16; EC:3.1.3.41	Protein-serine/threonine phosphatase; 4-nitrophenylphosphatase
[BLASTED, MAPPED, ANNOTATED]	NC_012025.3_cds_XP_002281872.1_692	translation factor sui1	342	20	8.69735e-79	97.3	3	P:GO:0006417; F:GO:0003743; P:GO:0006413	P:regulation of translation; F:translation initiation factor activity; P:translational initiation
[BLASTED, MAPPED, ANNOTATED]	NC_012010.3_cds_XP_002285526.1_921	endomembrane family 70	1917	20	0	91.75	10	C:GO:0005802; C:GO:0009506; C:GO:0005739; C:GO:0016021; C:GO:0000139; C:GO:0010008; C:GO:0005576; C:GO:0005774; C:GO:0009505; C:GO:0005886	C:trans-Golgi network; C:plasmodesma; C:mitochondrion; C:integral component of membrane; C:Golgi membrane; C:endosome membrane; C:extracellular region; C:vacuolar membrane; C:plant-type cell wall; C:plasma membrane
[BLASTED, MAPPED, ANNOTATED]	NC_012012.3_cds_XP_002285746.1_40	TCP-1 cpn60 chaperonin family	1827	20	0	92.5	18	C:GO:0009570; C:GO:0022626; C:GO:0009941; P:GO:0051085; C:GO:0005794; F:GO:0051082; C:GO:0005730; P:GO:0042026; C:GO:0005886; P:GO:0007005; F:GO:0005524; P:GO:0009409; F:GO:0044183; P:GO:0008219; P:GO:0009627; C:GO:0005739; C:GO:0010319; C:GO:0048046	C:chloroplast stroma; C:cytosolic ribosome; C:chloroplast envelope; P:chaperone mediated protein folding requiring cofactor; C:Golgi apparatus; F:unfolded protein binding; C:nucleolus; P:protein refolding; C:plasma membrane; P:mitochondrion organization; F:ATP binding; P:response to cold; F:protein binding involved in protein folding; P:cell death; P:systemic acquired resistance; C:mitochondrion;…
[BLASTED, MAPPED, ANNOTATED]	NC_012023.3_cds_XP_002283569.1_1194	thiol-disulfide oxidoreductase DCC	648	20	6.5153e-161	80.9	2	C:GO:0005739; C:GO:0016021	C:mitochondrion; C:integral component of membrane
[BLASTED, MAPPED, ANNOTATED]	NC_012015.3_cds_XP_010655133.1_1311	serinc-domain containing	1242	20	0	86.35	4	C:GO:0009507; C:GO:0016021; F:GO:0015194; P:GO:0015825	C:chloroplast; C:integral component of membrane; F:L-serine transmembrane transporter activity; P:L-serine transport
[BLASTED, MAPPED, ANNOTATED]	NC_012011.3_cds_XP_003632058.1_1670	pectinesterase family	1662	20	0	65.55	5	P:GO:0071555; C:GO:0005576; C:GO:0009505; F:GO:0046910; F:GO:0030599	P:cell wall organization; C:extracellular region; C:plant-type cell wall; F:pectinesterase inhibitor activity; F:pectinesterase activity	EC:3.1.1.11; EC:3.1.1.1	Pectinesterase; Carboxylesterase
[BLASTED, MAPPED, ANNOTATED]	NC_012017.3_cds_XP_002285304.1_866	Early nodulin 16	897	20	7.87957e-160	72.2	2	F:GO:0009055; C:GO:0046658	F:electron carrier activity; C:anchored component of plasma membrane
[BLASTED, MAPPED, ANNOTATED]	NC_012007.3_cds_XP_002270049.1_1470	plastid alpha-amylase	2706	20	0	77.9	6	C:GO:0009570; F:GO:0004556; F:GO:0005509; C:GO:0005576; P:GO:0005983; F:GO:0033910	C:chloroplast stroma; F:alpha-amylase activity; F:calcium ion binding; C:extracellular region; P:starch catabolic process; F:glucan 1,4-alpha-maltotetraohydrolase activity	EC:3.2.1.60; EC:3.2.1.1	Glucan 1,4-alpha-maltotetraohydrolase; Alpha-amylase
[BLASTED, MAPPED, ANNOTATED]	NC_012011.3_cds_XP_010649526.1_110	bZIP transcription factor	465	20	5.80923e-96	58.45	3	F:GO:0003700; P:GO:0006355; F:GO:0043565	F:transcription factor activity, sequence-specific DNA binding; P:regulation of transcription, DNA-templated; F:sequence-specific DNA binding
[BLASTED, MAPPED, ANNOTATED]	NC_012010.3_cds_XP_002262775.1_1055	WRKY transcription factor 11	1017	20	0	74.1	7	C:GO:0005634; F:GO:0003700; F:GO:0005516; P:GO:0006355; F:GO:0043565; P:GO:0010200; P:GO:0042742	C:nucleus; F:transcription factor activity, sequence-specific DNA binding; F:calmodulin binding; P:regulation of transcription, DNA-templated; F:sequence-specific DNA binding; P:response to chitin; P:defense response to bacterium
[BLASTED, MAPPED, ANNOTATED]	NC_012020.3_cds_XP_002268221.1_2028	PREDICTED: hypothetical protein	657	20	5.87482e-139	64.55	2	C:GO:0005634; C:GO:0005737	C:nucleus; C:cytoplasm
[BLASTED, MAPPED, ANNOTATED]	NC_012018.3_cds_XP_002276769.1_272	Ribosomal S5 family	1500	20	0	82.5	8	C:GO:0005802; C:GO:0005768; F:GO:0003723; F:GO:0003735; C:GO:0022627; C:GO:0005763; C:GO:0009536; P:GO:0006412	C:trans-Golgi network; C:endosome; F:RNA binding; F:structural constituent of ribosome; C:cytosolic small ribosomal subunit; C:mitochondrial small ribosomal subunit; C:plastid; P:translation
[BLASTED, MAPPED, ANNOTATED]	NC_012014.3_cds_XP_002266623.1_33	cyclin-dependent kinase B1-2	912	20	0	94.25	24	P:GO:0010033; F:GO:0008353; P:GO:0007165; C:GO:0000307; P:GO:0008284; P:GO:0042023; P:GO:0007067; F:GO:0004693; P:GO:0006468; P:GO:0048825; P:GO:0051301; P:GO:1902806; C:GO:0005634; F:GO:0005524; P:GO:0009826; C:GO:0005737; P:GO:0000082; P:GO:0010468; F:GO:0030332; P:GO:0010376; P:GO:0010389; P:GO:0010444; P:GO:0032875; P:GO:2000037	P:response to organic substance; F:RNA polymerase II carboxy-terminal domain kinase activity; P:signal transduction; C:cyclin-dependent protein kinase holoenzyme complex; P:positive regulation of cell proliferation; P:DNA endoreduplication; P:mitotic nuclear division; F:cyclin-dependent protein serine/threonine kinase activity; P:protein phosphorylation; P:cotyledon development; P:cell division; …	EC:2.7.11; EC:2.7.11.23; EC:2.7.11.22	Transferring phosphorus-containing groups; [RNA-polymerase]-subunit kinase; Cyclin-dependent kinase
[BLASTED, MAPPED, ANNOTATED]	NC_012008.3_cds_XP_010660138.1_400	endo-1,4-beta glucanase	1494	20	0	90.15	6	P:GO:0071555; C:GO:0005576; P:GO:0009835; P:GO:0030245; C:GO:0009536; F:GO:0008810	P:cell wall organization; C:extracellular region; P:fruit ripening; P:cellulose catabolic process; C:plastid; F:cellulase activity	EC:3.2.1.4	Cellulase
[BLASTED, MAPPED, ANNOTATED]	NC_012022.3_cds_XP_002274166.1_1560	metal-nicotianamine transporter YSL3	1998	20	0	88.1	13	P:GO:0055072; P:GO:0010043; P:GO:0055085; F:GO:0015198; P:GO:0048316; C:GO:0005886; P:GO:0009624; P:GO:0006857; C:GO:0005737; F:GO:0051980; P:GO:0006826; C:GO:0016021; P:GO:0010039	P:iron ion homeostasis; P:response to zinc ion; P:transmembrane transport; F:oligopeptide transporter activity; P:seed development; C:plasma membrane; P:response to nematode; P:oligopeptide transport; C:cytoplasm; F:iron-nicotianamine transmembrane transporter activity; P:iron ion transport; C:integral component of membrane; P:response to iron ion
[BLASTED, MAPPED, ANNOTATED]	NC_012014.3_cds_NP_001268146.1_1194	haloacid dehalogenase-like hydrolase domain-containing	906	20	0	82.05	2	P:GO:0008152; F:GO:0016787	P:metabolic process; F:hydrolase activity
[BLASTED, MAPPED, ANNOTATED]	NC_012007.3_cds_XP_002263926.1_26	Alpha-1,4-glucan- synthase [UDP-forming]	1086	20	0	94.05	12	C:GO:0009506; F:GO:0005515; C:GO:0005618; C:GO:0005829; F:GO:0008466; F:GO:0052691; P:GO:0033356; C:GO:0005794; P:GO:0030244; P:GO:0071555; C:GO:0005576; P:GO:0009832	C:plasmodesma; F:protein binding; C:cell wall; C:cytosol; F:glycogenin glucosyltransferase activity; F:UDP-arabinopyranose mutase activity; P:UDP-L-arabinose metabolic process; C:Golgi apparatus; P:cellulose biosynthetic process; P:cell wall organization; C:extracellular region; P:plant-type cell wall biogenesis	EC:5.4.99.30; EC:2.4.1.186	UDP-arabinopyranose mutase; Glycogenin glucosyltransferase
[BLASTED, MAPPED, ANNOTATED]	NC_012015.3_cds_XP_002281282.1_384	SNF7 family	609	20	2.11496e-128	94.1	11	C:GO:0009507; F:GO:0005515; P:GO:0016192; P:GO:0009793; P:GO:0006914; P:GO:0015031; P:GO:0032509; C:GO:0010008; P:GO:0007034; P:GO:0000578; P:GO:0040007	C:chloroplast; F:protein binding; P:vesicle-mediated transport; P:embryo development ending in seed dormancy; P:autophagy; P:protein transport; P:endosome transport via multivesicular body sorting pathway; C:endosome membrane; P:vacuolar transport; P:embryonic axis specification; P:growth
[BLASTED, MAPPED, ANNOTATED]	NC_012009.3_cds_XP_002264621.1_1559	ZIP transporter	1056	20	1.0122e-174	85.5	6	F:GO:0032440; C:GO:0016021; F:GO:0005385; P:GO:0055114; P:GO:0071577; C:GO:0005886	F:2-alkenal reductase [NAD(P)] activity; C:integral component of membrane; F:zinc ion transmembrane transporter activity; P:oxidation-reduction process; P:zinc II ion transmembrane transport; C:plasma membrane	EC:1.3.1.74	2-alkenal reductase (NAD(P)(+))
[BLASTED, MAPPED, ANNOTATED]	NC_012017.3_cds_NP_001268115.1_1304	cytochrome P450	1443	20	0	90.2	9	F:GO:0050598; F:GO:0005506; P:GO:0007275; C:GO:0016021; P:GO:0016132; P:GO:0055114; P:GO:0016125; P:GO:0010268; F:GO:0020037	F:taxane 13-alpha-hydroxylase activity; F:iron ion binding; P:multicellular organism development; C:integral component of membrane; P:brassinosteroid biosynthetic process; P:oxidation-reduction process; P:sterol metabolic process; P:brassinosteroid homeostasis; F:heme binding	EC:1.14.13; EC:1.14.13.77	Acting on paired donors, with incorporation or reduction of molecular oxygen. The oxygen incorporated need not be derived from O(2); Taxane 13-alpha-hydroxylase
[BLASTED, MAPPED, ANNOTATED]	NC_012018.3_cds_XP_002275686.2_956	THYLAKOID chloroplast	900	20	1.41906e-176	88.95	17	C:GO:0009570; P:GO:2000070; P:GO:0007186; P:GO:0010182; P:GO:0045038; P:GO:1902458; P:GO:1903426; P:GO:0045037; C:GO:0009535; C:GO:0009707; C:GO:0009528; F:GO:0005515; P:GO:0010207; C:GO:0010319; C:GO:0016021; P:GO:0010027; P:GO:0015996	C:chloroplast stroma; P:regulation of response to water deprivation; P:G-protein coupled receptor signaling pathway; P:sugar mediated signaling pathway; P:protein import into chloroplast thylakoid membrane; P:positive regulation of stomatal opening; P:regulation of reactive oxygen species biosynthetic process; P:protein import into chloroplast stroma; C:chloroplast thylakoid membrane; C:chloropla…
[BLASTED, MAPPED, ANNOTATED]	NC_012017.3_cds_XP_002272782.1_1621	4-Coumarate: ligase	1647	20	0	91.2	5	F:GO:0047077; F:GO:0005524; F:GO:0016207; P:GO:0009698; P:GO:0055114	F:Photinus-luciferin 4-monooxygenase (ATP-hydrolyzing) activity; F:ATP binding; F:4-coumarate-CoA ligase activity; P:phenylpropanoid metabolic process; P:oxidation-reduction process	EC:6.2.1.12; EC:1.13.12; EC:1.13.12.7	4-coumarate--CoA ligase; Acting on single donors with incorporation of molecular oxygen (oxygenases). The oxygen incorporated need not be derived from O(2); Photinus-luciferin 4-monooxygenase (ATP-hydrolyzing)
[BLASTED, MAPPED, ANNOTATED]	NC_012008.3_cds_XP_002280081.1_393	Mediator subunit Med10	585	20	7.03083e-129	87.35	5	C:GO:0070847; P:GO:0006351; C:GO:0016592; F:GO:0001104; P:GO:0006357	C:core mediator complex; P:transcription, DNA-templated; C:mediator complex; F:RNA polymerase II transcription cofactor activity; P:regulation of transcription from RNA polymerase II promoter
[BLASTED, MAPPED, ANNOTATED]	NC_012007.3_cds_XP_002271160.1_1376	CAZy family GT8	1161	20	0	79.85	6	P:GO:0006979; F:GO:0047262; C:GO:0016021; P:GO:0045489; C:GO:0000139; P:GO:0071555	P:response to oxidative stress; F:polygalacturonate 4-alpha-galacturonosyltransferase activity; C:integral component of membrane; P:pectin biosynthetic process; C:Golgi membrane; P:cell wall organization	EC:2.4.1.43	Polygalacturonate 4-alpha-galacturonosyltransferase
[BLASTED, MAPPED, ANNOTATED]	NC_012011.3_cds_XP_002270067.1_228	Tetrafunctional of glyoxysomal fatty acid beta-oxidation	2175	20	0	88.5	12	F:GO:0018812; P:GO:0006635; C:GO:0009506; F:GO:0003857; F:GO:0008692; F:GO:0016508; C:GO:0005618; C:GO:0005829; F:GO:0004165; C:GO:0005730; F:GO:0004300; C:GO:0009514	F:3-hydroxyacyl-CoA dehydratase activity; P:fatty acid beta-oxidation; C:plasmodesma; F:3-hydroxyacyl-CoA dehydrogenase activity; F:3-hydroxybutyryl-CoA epimerase activity; F:long-chain-enoyl-CoA hydratase activity; C:cell wall; C:cytosol; F:dodecenoyl-CoA delta-isomerase activity; C:nucleolus; F:enoyl-CoA hydratase activity; C:glyoxysome	EC:1.1.1.35; EC:4.2.1.74; EC:5.3.3.8; EC:4.2.1.17; EC:5.1.2.3	3-hydroxyacyl-CoA dehydrogenase; Long-chain-enoyl-CoA hydratase; Dodecenoyl-CoA isomerase; Enoyl-CoA hydratase; 3-hydroxybutyryl-CoA epimerase
[BLASTED, MAPPED, ANNOTATED]	NC_012018.3_cds_XP_002275707.1_1420	structural molecule	738	20	1.79749e-170	84.45	7	F:GO:0005524; F:GO:0008270; F:GO:0004813; P:GO:0006419; F:GO:0005198; C:GO:0010287; C:GO:0009535	F:ATP binding; F:zinc ion binding; F:alanine-tRNA ligase activity; P:alanyl-tRNA aminoacylation; F:structural molecule activity; C:plastoglobule; C:chloroplast thylakoid membrane	EC:6.1.1.7	Alanine--tRNA ligase
[BLASTED, MAPPED, ANNOTATED]	NC_012018.3_cds_XP_002284064.1_41	citrate synthase	1539	20	0	93	8	F:GO:0004108; P:GO:0006635; C:GO:0009506; P:GO:0006097; C:GO:0005829; P:GO:0006099; C:GO:0009514; C:GO:0009536	F:citrate (Si)-synthase activity; P:fatty acid beta-oxidation; C:plasmodesma; P:glyoxylate cycle; C:cytosol; P:tricarboxylic acid cycle; C:glyoxysome; C:plastid	EC:2.3.3.1	Citrate (Si)-synthase
[BLASTED, MAPPED, ANNOTATED]	NC_012013.3_cds_XP_002280106.1_759	S-adenosylmethionine synthetase	1176	20	0	98.1	6	F:GO:0005524; F:GO:0046872; C:GO:0005829; P:GO:0006556; F:GO:0004478; P:GO:0006730	F:ATP binding; F:metal ion binding; C:cytosol; P:S-adenosylmethionine biosynthetic process; F:methionine adenosyltransferase activity; P:one-carbon metabolic process	EC:2.5.1.6	Methionine adenosyltransferase
[BLASTED, MAPPED, ANNOTATED]	NC_012014.3_cds_XP_002281809.1_2134	PREDICTED: hypothetical protein	645	20	1.49857e-147	74.75	2	C:GO:0005634; C:GO:0005739	C:nucleus; C:mitochondrion
[BLASTED, MAPPED, ANNOTATED]	NC_012019.3_cds_XP_002279730.1_245	alpha-galactosidase	1284	20	0	85.6	9	P:GO:0016139; F:GO:0052692; C:GO:0048046; C:GO:0016021; P:GO:0046477; P:GO:0009311; P:GO:0071555; C:GO:0009505; C:GO:0005773	P:glycoside catabolic process; F:raffinose alpha-galactosidase activity; C:apoplast; C:integral component of membrane; P:glycosylceramide catabolic process; P:oligosaccharide metabolic process; P:cell wall organization; C:plant-type cell wall; C:vacuole	EC:3.2.1.22	Alpha-galactosidase
[BLASTED, MAPPED, ANNOTATED]	NC_012018.3_cds_XP_002277475.1_382	leucine-rich repeat receptor kinase	2967	20	0	76.35	13	F:GO:0032440; P:GO:0046777; C:GO:0005622; F:GO:0005524; P:GO:0000165; P:GO:0000186; P:GO:0045490; C:GO:0016021; P:GO:0010468; P:GO:0055114; F:GO:0004709; P:GO:0010227; P:GO:0010102	F:2-alkenal reductase [NAD(P)] activity; P:protein autophosphorylation; C:intracellular; F:ATP binding; P:MAPK cascade; P:activation of MAPKK activity; P:pectin catabolic process; C:integral component of membrane; P:regulation of gene expression; P:oxidation-reduction process; F:MAP kinase kinase kinase activity; P:floral organ abscission; P:lateral root morphogenesis	EC:2.7.11.25; EC:2.7.11; EC:1.3.1.74	Mitogen-activated protein kinase kinase kinase; Transferring phosphorus-containing groups; 2-alkenal reductase (NAD(P)(+))
[BLASTED, MAPPED, ANNOTATED]	NC_012020.3_cds_XP_019080715.1_183	heme binding	1089	20	0	79.1	4	C:GO:0005802; C:GO:0005768; C:GO:0016021; F:GO:0020037	C:trans-Golgi network; C:endosome; C:integral component of membrane; F:heme binding
[BLASTED, MAPPED, ANNOTATED]	NC_012013.3_cds_XP_002284306.1_1476	formamidase	1356	20	0	92.95	2	F:GO:0004328; C:GO:0005773	F:formamidase activity; C:vacuole	EC:3.5.1.49	Formamidase
[BLASTED, MAPPED, ANNOTATED]	NC_012020.3_cds_XP_002277094.1_1161	60S ribosomal	624	20	1.08878e-141	94	4	F:GO:0003723; F:GO:0003735; C:GO:0022625; P:GO:0006412	F:RNA binding; F:structural constituent of ribosome; C:cytosolic large ribosomal subunit; P:translation
[BLASTED, MAPPED, ANNOTATED]	NC_012020.3_cds_XP_002282318.1_2413	thioredoxin H2	411	20	1.38913e-82	86.45	13	F:GO:0015035; F:GO:0004791; P:GO:0006662; P:GO:0045454; P:GO:0006457; P:GO:0000103; C:GO:0005886; F:GO:0047134; C:GO:0005739; C:GO:0005829; F:GO:0016671; P:GO:0034599; P:GO:0055114	F:protein disulfide oxidoreductase activity; F:thioredoxin-disulfide reductase activity; P:glycerol ether metabolic process; P:cell redox homeostasis; P:protein folding; P:sulfate assimilation; C:plasma membrane; F:protein-disulfide reductase activity; C:mitochondrion; C:cytosol; F:oxidoreductase activity, acting on a sulfur group of donors, disulfide as acceptor; P:cellular response to oxidative…	EC:1.8.1.9; EC:1.8.1.8	Thioredoxin-disulfide reductase; Protein-disulfide reductase
[BLASTED, MAPPED]	NC_012018.3_cds_XP_010657269.1_737	cell wall	369	19	1.79931e-59	59.05	5	P:GO:0008150; C:GO:0005618; C:GO:0005576; F:GO:0003674; C:GO:0005886	P:biological_process; C:cell wall; C:extracellular region; F:molecular_function; C:plasma membrane
[BLASTED, MAPPED, ANNOTATED]	NC_012014.3_cds_XP_002283892.1_661	Magnesium-protoporphyrin IX monomethyl ester [oxidative] chloroplast	1212	20	0	92.3	11	C:GO:0009706; F:GO:0003677; P:GO:0036068; F:GO:0005515; F:GO:0005506; P:GO:0015979; P:GO:0055114; P:GO:1901401; F:GO:0048529; P:GO:0009658; C:GO:0009535	C:chloroplast inner membrane; F:DNA binding; P:light-independent chlorophyll biosynthetic process; F:protein binding; F:iron ion binding; P:photosynthesis; P:oxidation-reduction process; P:regulation of tetrapyrrole metabolic process; F:magnesium-protoporphyrin IX monomethyl ester (oxidative) cyclase activity; P:chloroplast organization; C:chloroplast thylakoid membrane	EC:1.14.13.81; EC:1.14.13	Magnesium-protoporphyrin IX monomethyl ester (oxidative) cyclase; Acting on paired donors, with incorporation or reduction of molecular oxygen. The oxygen incorporated need not be derived from O(2)
[BLASTED, MAPPED, ANNOTATED]	NC_012013.3_cds_XP_002272464.1_556	AP2 ERF domain-containing transcription factor	951	20	0	58.95	5	C:GO:0005634; F:GO:0003677; F:GO:0003700; P:GO:0006351; P:GO:0006355	C:nucleus; F:DNA binding; F:transcription factor activity, sequence-specific DNA binding; P:transcription, DNA-templated; P:regulation of transcription, DNA-templated
[BLASTED, MAPPED, ANNOTATED]	NC_012009.3_cds_XP_002283561.1_535	COP9 signalosome complex subunit 5b	1083	20	0	92.2	18	P:GO:2000082; P:GO:0009585; P:GO:0009640; P:GO:0010093; P:GO:0000338; P:GO:0045732; F:GO:0008237; P:GO:0009733; F:GO:0005515; C:GO:0005737; F:GO:0046872; P:GO:0016310; C:GO:0008180; P:GO:0010387; P:GO:0031347; F:GO:0016301; P:GO:0010100; P:GO:0010971	P:regulation of L-ascorbic acid biosynthetic process; P:red, far-red light phototransduction; P:photomorphogenesis; P:specification of floral organ identity; P:protein deneddylation; P:positive regulation of protein catabolic process; F:metallopeptidase activity; P:response to auxin; F:protein binding; C:cytoplasm; F:metal ion binding; P:phosphorylation; C:COP9 signalosome; P:COP9 signalosome ass…
[BLASTED, MAPPED, ANNOTATED]	NC_012017.3_cds_XP_002274404.1_1643	Xyloglucan endotransglucosylase hydrolase 22	870	20	0	88.4	7	C:GO:0005618; C:GO:0048046; P:GO:0071555; F:GO:0004553; F:GO:0016762; P:GO:0010411; P:GO:0042546	C:cell wall; C:apoplast; P:cell wall organization; F:hydrolase activity, hydrolyzing O-glycosyl compounds; F:xyloglucan:xyloglucosyl transferase activity; P:xyloglucan metabolic process; P:cell wall biogenesis	EC:2.4.1.207	Xyloglucan:xyloglucosyl transferase
[BLASTED, MAPPED, ANNOTATED]	NC_012008.3_cds_XP_002270161.1_1430	carotenoid cleavage dioxygenase 4	1770	20	0	82.15	5	F:GO:0016702; F:GO:0005515; F:GO:0046872; P:GO:0055114; C:GO:0010287	F:oxidoreductase activity, acting on single donors with incorporation of molecular oxygen, incorporation of two atoms of oxygen; F:protein binding; F:metal ion binding; P:oxidation-reduction process; C:plastoglobule	EC:1.13.11	Acting on single donors with incorporation of molecular oxygen (oxygenases). The oxygen incorporated need not be derived from O(2)
[BLASTED, MAPPED, ANNOTATED]	NC_012024.3_cds_XP_002284646.1_1261	BRI1-KD interacting 119	948	17	4.38213e-144	71.53	5	F:GO:0046982; C:GO:0005829; P:GO:0010423; F:GO:0004860; C:GO:0005886	F:protein heterodimerization activity; C:cytosol; P:negative regulation of brassinosteroid biosynthetic process; F:protein kinase inhibitor activity; C:plasma membrane
[truncated: 1,054 more rows]
