# Supplementary material for: Long Non-coding RNAs Coordinate Developmental Transitions and Other Key Biological Processes in Grapevine
Source: Sci Rep. 2019 Mar 5;9:3552. doi: 10.1038/s41598-019-38989-7 (PMC6401051; doi:10.1038/s41598-019-38989-7)
Supplement: Supplementary file 8 — LaTeX Supplementary File [file 41598_2019_38989_MOESM8_ESM.xlsx]

## Sheet: Sheet1
Supplementary Table 6: List of Primers used for qRT-PCR
		Fwd	Reverse
LncRNA
TR355876		GCGCTGCTCTCATGGTATAC	CCCTCTGATCACCCACCAAA
TR12108		ACCGTCACTGCAGGATTCAT	CGTCCCCGTTACATAGTGCA
TR339885		CCGCGTGGTGTCCTTAATTT	GATGTACCCGGATACTCGCA
TR24526		ATGATGATGATGATGGGGTGGA	TCTCACTGTCTCACAAACCTCA
TR24527		AGAGGCTTGCCAAGATGATTTC	AGAAGGTGGGCTTAGAATTCCA
TR328441		GTTGTAAGGAGATTTGAGTGGCA	AAGTTGATCTCCACTTCCCGT
TR328411		AACTCGAGAGGTAGCATCCAAT	GTGCACCCGAATTGTAAAGAGA
TR40939		AGAGGTGTGGAGGCATTATGAT	GAAGAACATGCTCAACCAGGAA
XM_002282480.4 Actin 7		GGTGATGATGCTCCCAGGGC	ACTGGGTGTTCTTCAGGGGC
XM_002284888.3 EF-1alpha		TGGTGTCCTGAAGCCCGGTA	TGGGAGGTGAAGTTGGCTGC
