# Supplementary material for: Long Non-coding RNAs Coordinate Developmental Transitions and Other Key Biological Processes in Grapevine
Source: Sci Rep. 2019 Mar 5;9:3552. doi: 10.1038/s41598-019-38989-7 (PMC6401051; doi:10.1038/s41598-019-38989-7)
Supplement: Supplementary file 9 — LaTeX Supplementary File [file 41598_2019_38989_MOESM9_ESM.xlsx]

## Sheet: CDS
Supplementary Table 3: Pathway enrichment analysis for lncRNAs co-expressing with- Sheet1: CDS; Sheet 2: Chloroplast CDS; Sheet 3: Mitochondrial CDS
Pathway	Pathway ID	#Enzs in Pathway	Enzyme	#Seqs of Enzyme	Seqs
Glyoxylate and dicarboxylate metabolism	map00630	15	ec:2.1.2.1 - hydroxymethyltransferase, ec:4.1.1.39 - carboxylase, ec:6.3.1.2 - synthetase, ec:1.11.1.6 - equilase, ec:4.1.1.2 - decarboxylase, ec:6.2.1.8 - ligase, ec:1.4.7.1 - synthase (ferredoxin), ec:3.5.1.49 - ec:3.5.1.49 formamidase, ec:1.1.1.79 - reductase (NADP+), ec:1.1.1.81 - reductase, ec:1.2.1.2 - dehydrogenase, ec:1.1.1.60 - reductase, ec:1.1.1.37 - dehydrogenase, ec:2.3.3.1 - (Si)-sy…	1, 1, 1, 1, 1, 1, 1, 2, 2, 1, 1, 2, 1, 1, 1	NC_012024.3_cds_XP_002285823.1_564, NC_012013.3_cds_XP_019076561.1_2003, NC_012020.3_cds_NP_001268054.1_1124, NC_012024.3_cds_XP_010663966.1_170, NC_012023.3_cds_XP_002267507.1_774, NC_012022.3_cds_XP_002267459.1_1008, NC_012014.3_cds_XP_002267056.1_1853, NC_012013.3_cds_XP_002284306.1_1476, NC_012013.3_cds_XP_002284310.1_1477, NC_012015.3_cds_XP_002280297.1_330, NC_012009.3_cds_XP_002279281.1_25…
Glycolysis / Gluconeogenesis	map00010	19	ec:2.7.1.90 - 1-phosphotransferase, ec:4.1.2.13 - aldolase, ec:2.7.1.1 - hexokinase type IV glucokinase, ec:1.2.1.59 - dehydrogenase (NAD(P)+) (phosphorylating), ec:2.7.1.11 - phosphohexokinase, ec:6.2.1.1 - ligase, ec:5.1.3.3 - 1-epimerase, ec:3.1.3.11 - hexose diphosphatase, ec:1.2.1.12 - dehydrogenase (phosphorylating), ec:1.8.1.4 - dehydrogenase, ec:5.3.1.1 - isomerase, ec:1.1.1.2 - dehydroge…	1, 3, 2, 1, 3, 1, 3, 1, 1, 1, 2, 3, 4, 1, 2, 4, 1, 2, 1	NC_012024.3_cds_XP_002276269.1_61, NC_012009.3_cds_XP_002267726.1_57, NC_012007.3_cds_XP_010662289.1_654, NC_012010.3_cds_XP_003631873.1_1663, NC_012011.3_cds_XP_002268097.1_1928, NC_012020.3_cds_XP_002274388.1_1205, NC_012023.3_cds_XP_002263145.2_1545, NC_012017.3_cds_XP_002283274.1_419, NC_012010.3_cds_XP_002275308.1_45, NC_012024.3_cds_XP_002276269.1_61, NC_012020.3_cds_XP_002278518.2_1702, NC…
Benzoxazinoid biosynthesis	map00402	1	ec:4.1.2.8 - lyase	1	NC_012013.3_cds_XP_002281599.1_13
Glutathione metabolism	map00480	11	ec:1.11.1.9 - peroxidase, ec:1.17.4.1 - reductase, ec:6.3.2.2 - ligase, ec:2.5.1.16 - synthase, ec:2.5.1.18 - transferase, ec:1.8.1.7 - reductase, ec:1.1.1.44 - dehydrogenase (NADP+-dependent, decarboxylating), ec:1.1.1.42 - dehydrogenase (NADP+), ec:2.3.2.4 - gamma-glutamyl-amino acid cyclotransferase, ec:1.11.1.11 - peroxidase, ec:1.11.1.15 - thioredoxin peroxidase	2, 2, 1, 1, 16, 2, 2, 1, 1, 1, 1	NC_012018.3_cds_XP_002283209.1_137, NC_012013.3_cds_XP_002276256.1_229, NC_012013.3_cds_XP_002278202.1_1849, NC_012020.3_cds_XP_002269951.1_1904, NC_012008.3_cds_XP_002273626.1_519, NC_012007.3_cds_XP_002263762.1_1285, NC_012014.3_cds_XP_002275882.1_1051, NC_012024.3_cds_XP_002278756.2_2566, NC_012019.3_cds_XP_002281575.1_335, NC_012025.3_cds_XP_002269705.1_1474, NC_012018.3_cds_XP_002283209.1_13…
Tryptophan metabolism	map00380	8	ec:4.1.1.28 - decarboxylase, ec:1.11.1.6 - equilase, ec:1.14.14.1 - monooxygenase, ec:4.2.1.17 - hydratase, ec:1.2.1.3 - dehydrogenase (NAD+), ec:1.1.1.35 - dehydrogenase, ec:1.2.3.1 - oxidase, ec:3.5.1.4 - acylamidase	1, 1, 5, 2, 4, 1, 1, 1	NC_012013.3_cds_XP_010652425.1_1036, NC_012024.3_cds_XP_010663966.1_170, NC_012021.3_cds_XP_002275114.1_758, NC_012008.3_cds_XP_002275806.1_487, NC_012013.3_cds_XP_002282477.2_69, NC_012022.3_cds_XP_010662058.1_81, NC_012010.3_cds_XP_002279984.3_1241, NC_012018.3_cds_XP_002279162.2_123, NC_012011.3_cds_XP_002270067.1_228, NC_012013.3_cds_XP_002273730.2_1933, NC_012011.3_cds_XP_002277743.1_98, NC_…
Pyruvate metabolism	map00620	12	ec:4.1.1.31 - carboxylase, ec:4.1.1.3 - decarboxylase, ec:6.2.1.1 - ligase, ec:1.8.1.4 - dehydrogenase, ec:1.1.1.79 - reductase (NADP+), ec:1.2.1.3 - dehydrogenase (NAD+), ec:1.1.1.82 - dehydrogenase (NADP+), ec:1.1.1.37 - dehydrogenase, ec:4.4.1.5 - lyase, ec:1.1.1.39 - dehydrogenase (decarboxylating), ec:1.1.1.38 - dehydrogenase (oxaloacetate-decarboxylating), ec:1.1.1.40 - dehydrogenase (oxalo…	1, 2, 1, 1, 2, 4, 1, 1, 3, 2, 2, 2	NC_012015.3_cds_XP_002280867.1_353, NC_012021.3_cds_XP_002265765.1_286, NC_012015.3_cds_NP_001268030.1_483, NC_012020.3_cds_XP_002278518.2_1702, NC_012011.3_cds_XP_002263180.1_303, NC_012015.3_cds_XP_002280297.1_330, NC_012009.3_cds_XP_002279281.1_250, NC_012013.3_cds_XP_002273730.2_1933, NC_012011.3_cds_XP_002277743.1_98, NC_012017.3_cds_XP_002279374.1_1114, NC_012007.3_cds_XP_010653335.1_1283, …
Cyanoamino acid metabolism	map00460	6	ec:2.1.2.1 - hydroxymethyltransferase, ec:4.1.2.10 - lyase, ec:3.5.1.49 - ec:3.5.1.49 formamidase, ec:3.2.1.117 - beta-glucosidase, ec:4.4.1.9 - synthase, ec:3.2.1.21 - gentiobiase	1, 1, 2, 1, 1, 13	NC_012024.3_cds_XP_002285823.1_564, NC_012008.3_cds_XP_002282510.2_668, NC_012013.3_cds_XP_002284306.1_1476, NC_012013.3_cds_XP_002284310.1_1477, NC_012020.3_cds_XP_002272413.2_1251, NC_012021.3_cds_XP_002276013.1_1328, NC_012013.3_cds_XP_002267595.2_505, NC_012024.3_cds_XP_002285805.1_642, NC_012014.3_cds_NP_001268153.1_1962, NC_012024.3_cds_XP_002272900.1_124, NC_012017.3_cds_XP_002283473.1_435…
Betalain biosynthesis	map00965	1	ec:4.1.1.28 - decarboxylase	1	NC_012013.3_cds_XP_010652425.1_1036
Photosynthesis	map00195	2	ec:1.10.9.1 - reductase, ec:1.18.1.2 - reductase	2, 1	NC_012009.3_cds_XP_010647885.1_789, NC_012009.3_cds_XP_010648158.1_1432, NC_012024.3_cds_XP_002274366.2_1776
Caffeine metabolism	map00232	1	ec:1.14.14.1 - monooxygenase	5	NC_012021.3_cds_XP_002275114.1_758, NC_012008.3_cds_XP_002275806.1_487, NC_012013.3_cds_XP_002282477.2_69, NC_012022.3_cds_XP_010662058.1_81, NC_012010.3_cds_XP_002279984.3_1241
Biosynthesis of antibiotics	map01130	72	ec:2.6.1.11 - transaminase, ec:2.1.2.1 - hydroxymethyltransferase, ec:2.7.1.90 - 1-phosphotransferase, ec:4.1.2.13 - aldolase, ec:2.7.4.6 - kinase, ec:2.7.4.3 - kinase, ec:4.1.1.48 - synthase, ec:4.1.1.39 - carboxylase, ec:2.6.1.57 - transaminase, ec:2.2.1.1 - glycolaldehydetransferase, ec:1.11.1.6 - equilase, ec:6.3.2.6 - synthase, ec:2.7.1.36 - kinase, ec:2.7.1.1 - hexokinase type IV glucokinas…	1, 1, 1, 3, 2, 1, 1, 1, 3, 2, 1, 1, 1, 2, 1, 3, 1, 2, 2, 1, 1, 3, 1, 2, 2, 1, 1, 1, 1, 1, 1, 1, 1, 1, 1, 2, 1, 1, 1, 1, 3, 4, 1, 3, 3, 2, 1, 3, 3, 1, 1, 1, 2, 1, 1, 1, 4, 1, 1, 1, 3, 1, 2, 1, 2, 1, 2, 1, 1, 1, 1, 1	NC_012009.3_cds_XP_002268803.1_1509, NC_012024.3_cds_XP_002285823.1_564, NC_012024.3_cds_XP_002276269.1_61, NC_012009.3_cds_XP_002267726.1_57, NC_012007.3_cds_XP_010662289.1_654, NC_012010.3_cds_XP_003631873.1_1663, NC_012023.3_cds_XP_002263177.1_1541, NC_012008.3_cds_XP_010659305.1_250, NC_012023.3_cds_XP_002283508.1_203, NC_012018.3_cds_XP_002265275.1_1109, NC_012013.3_cds_XP_019076561.1_2003, …
Neomycin, kanamycin and gentamicin biosynthesis	map00524	1	ec:2.7.1.1 - hexokinase type IV glucokinase	2	NC_012011.3_cds_XP_002268097.1_1928, NC_012020.3_cds_XP_002274388.1_1205
Selenocompound metabolism	map00450	8	ec:4.4.1.16 - lyase, ec:4.4.1.11 - gamma-lyase, ec:2.7.7.4 - adenylyltransferase, ec:1.8.1.9 - reductase, ec:2.1.1.13 - synthase, ec:2.1.1.14 - S-methyltransferase, ec:2.5.1.48 - gamma-synthase, ec:4.4.1.1 - gamma-lyase	1, 1, 2, 7, 1, 1, 1, 1	NC_012012.3_cds_XP_002267920.1_1531, NC_012008.3_cds_XP_002280162.1_391, NC_012023.3_cds_XP_002280982.1_363, NC_012024.3_cds_XP_002276993.1_1716, NC_012025.3_cds_XP_002282265.2_380, NC_012013.3_cds_XP_003632299.1_24, NC_012019.3_cds_XP_002264063.1_1640, NC_012007.3_cds_XP_019075736.1_1189, NC_012010.3_cds_XP_002263864.2_2067, NC_012007.3_cds_XP_002274663.1_1437, NC_012020.3_cds_XP_002282318.1_241…
Monobactam biosynthesis	map00261	2	ec:2.7.7.4 - adenylyltransferase, ec:1.17.1.8 - reductase	2, 1	NC_012023.3_cds_XP_002280982.1_363, NC_012024.3_cds_XP_002276993.1_1716, NC_012022.3_cds_XP_002270367.1_825
alpha-Linolenic acid metabolism	map00592	5	ec:1.13.11.12 - 13S-lipoxygenase, ec:3.1.1.4 - A2, ec:1.1.1.1 - dehydrogenase, ec:4.2.1.17 - hydratase, ec:2.1.1.141 - O-methyltransferase	1, 1, 4, 2, 1	NC_012015.3_cds_NP_001290017.1_142, NC_012024.3_cds_XP_002280655.1_1664, NC_012012.3_cds_XP_002285368.1_384, NC_012024.3_cds_NP_001268071.1_1896, NC_012021.3_cds_XP_019081125.1_1482, NC_012024.3_cds_NP_001268079.1_1894, NC_012018.3_cds_XP_002279162.2_123, NC_012011.3_cds_XP_002270067.1_228, NC_012010.3_cds_XP_002263123.2_1573
Steroid degradation	map00984	1	ec:1.1.1.145 - dehydrogenase	2	NC_012022.3_cds_XP_019081709.1_160, NC_012009.3_cds_XP_002272271.1_1017
Carotenoid biosynthesis	map00906	4	ec:1.3.5.6 - desaturase, ec:1.13.11.51 - dioxygenase, ec:2.5.1.32 - synthase, ec:1.1.1.288 - dehydrogenase	1, 2, 1, 1	NC_012020.3_cds_XP_002277348.2_802, NC_012019.3_cds_NP_001267844.1_2092, NC_012019.3_cds_XP_002278628.1_2083, NC_012010.3_cds_XP_002271575.1_1123, NC_012021.3_cds_XP_019081125.1_1482
Stilbenoid, diarylheptanoid and gingerol biosynthesis	map00945	4	ec:2.3.1.99 - O-hydroxycinnamoyltransferase, ec:1.14.13.11 - 4-monooxygenase, ec:2.3.1.133 - O-hydroxycinnamoyltransferase, ec:2.1.1.104 - O-methyltransferase	1, 1, 1, 1	NC_012015.3_cds_XP_002268988.1_1293, NC_012012.3_cds_XP_002266238.1_1253, NC_012015.3_cds_XP_002268988.1_1293, NC_012013.3_cds_XP_002282867.1_1631
Fluorobenzoate degradation	map00364	1	ec:3.1.1.45 - maleylacetate enol-lactonase	2	NC_012013.3_cds_XP_002275697.1_245, NC_012011.3_cds_XP_010649854.1_668
Valine, leucine and isoleucine biosynthesis	map00290	1	ec:1.1.1.86 - reductoisomerase (NADP+)	1	NC_012018.3_cds_XP_002280094.1_304
Fatty acid elongation	map00062	5	ec:3.1.2.22 - hydrolase, ec:4.2.1.74 - hydratase, ec:2.3.1.199 - 3-oxoacyl-CoA synthase, ec:4.2.1.17 - hydratase, ec:1.1.1.35 - dehydrogenase	2, 1, 4, 2, 1	NC_012008.3_cds_XP_002269785.3_840, NC_012021.3_cds_XP_002274560.1_416, NC_012011.3_cds_XP_002270067.1_228, NC_012011.3_cds_XP_002283935.1_949, NC_012017.3_cds_XP_002284986.1_731, NC_012021.3_cds_XP_002264721.1_939, NC_012010.3_cds_XP_002282234.1_290, NC_012018.3_cds_XP_002279162.2_123, NC_012011.3_cds_XP_002270067.1_228, NC_012011.3_cds_XP_002270067.1_228
Styrene degradation	map00643	2	ec:1.13.11.5 - 1,2-dioxygenase, ec:3.5.1.4 - acylamidase	1, 1	NC_012025.3_cds_XP_019072713.1_247, NC_012020.3_cds_XP_002284823.2_447
Glycosphingolipid biosynthesis - ganglio series	map00604	1	ec:3.2.1.23 - lactase (ambiguous)	4	NC_012024.3_cds_NP_001268162.1_1610, NC_012010.3_cds_XP_010649088.1_1629, NC_012012.3_cds_XP_002285084.2_506, NC_012017.3_cds_XP_002282132.1_321
Valine, leucine and isoleucine degradation	map00280	6	ec:1.8.1.4 - dehydrogenase, ec:3.1.2.4 - hydrolase, ec:4.2.1.17 - hydratase, ec:1.2.1.3 - dehydrogenase (NAD+), ec:1.1.1.35 - dehydrogenase, ec:1.2.3.1 - oxidase	1, 1, 2, 4, 1, 1	NC_012011.3_cds_XP_002263180.1_303, NC_012018.3_cds_XP_002279162.2_123, NC_012018.3_cds_XP_002279162.2_123, NC_012011.3_cds_XP_002270067.1_228, NC_012013.3_cds_XP_002273730.2_1933, NC_012011.3_cds_XP_002277743.1_98, NC_012017.3_cds_XP_002279374.1_1114, NC_012007.3_cds_XP_010653335.1_1283, NC_012011.3_cds_XP_002270067.1_228, NC_012014.3_cds_XP_002274763.1_1275
Galactose metabolism	map00052	15	ec:2.7.1.1 - hexokinase type IV glucokinase, ec:2.7.1.6 - galactokinase (phosphorylating), ec:2.7.1.11 - phosphohexokinase, ec:2.4.1.123 - 3-alpha-galactosyltransferase, ec:5.1.3.3 - 1-epimerase, ec:2.7.7.9 - uridylyltransferase, ec:2.7.7.64 - uridylyltransferase, ec:2.4.1.82 - galactosyltransferase, ec:2.4.1.67 - galactosyltransferase, ec:5.4.2.2 - (alpha-D-glucose-1,6-bisphosphate-dependent), e…	2, 1, 3, 2, 3, 1, 1, 1, 1, 2, 2, 5, 4, 4, 2	NC_012011.3_cds_XP_002268097.1_1928, NC_012020.3_cds_XP_002274388.1_1205, NC_012011.3_cds_XP_002279647.1_47, NC_012017.3_cds_XP_002283274.1_419, NC_012010.3_cds_XP_002275308.1_45, NC_012024.3_cds_XP_002276269.1_61, NC_012011.3_cds_XP_002280616.1_15, NC_012007.3_cds_XP_002265947.1_1178, NC_012020.3_cds_XP_002282868.1_2464, NC_012017.3_cds_XP_002268176.1_1560, NC_012023.3_cds_XP_002282634.1_296, NC…
Amino sugar and nucleotide sugar metabolism	map00520	19	ec:4.1.1.35 - decarboxylase, ec:2.7.1.1 - hexokinase type IV glucokinase, ec:2.7.1.6 - galactokinase (phosphorylating), ec:2.7.1.4 - fructokinase (phosphorylating), ec:2.7.7.9 - uridylyltransferase, ec:5.3.1.8 - isomerase, ec:2.7.7.64 - uridylyltransferase, ec:5.4.99.30 - mutase, ec:3.2.1.55 - end alpha-L-arabinofuranosidase, ec:2.7.7.27 - adenylyltransferase, ec:2.7.7.22 - guanylyltransferase (G…	2, 2, 1, 2, 1, 1, 1, 1, 2, 1, 1, 1, 1, 2, 1, 3, 2, 1, 10	NC_012013.3_cds_XP_002268787.1_517, NC_012019.3_cds_XP_019079959.1_464, NC_012011.3_cds_XP_002268097.1_1928, NC_012020.3_cds_XP_002274388.1_1205, NC_012011.3_cds_XP_002279647.1_47, NC_012011.3_cds_XP_002268097.1_1928, NC_012020.3_cds_XP_002274388.1_1205, NC_012007.3_cds_XP_002276048.1_219, NC_012020.3_cds_XP_002283926.1_1396, NC_012007.3_cds_XP_002276048.1_219, NC_012007.3_cds_XP_002263926.1_26, …
Toluene degradation	map00623	2	ec:3.1.1.45 - maleylacetate enol-lactonase, ec:1.1.1.35 - dehydrogenase	2, 1	NC_012013.3_cds_XP_002275697.1_245, NC_012011.3_cds_XP_010649854.1_668, NC_012011.3_cds_XP_002270067.1_228
Biosynthesis of unsaturated fatty acids	map01040	4	ec:1.1.1.100 - reductase, ec:2.3.1.199 - 3-oxoacyl-CoA synthase, ec:4.2.1.17 - hydratase, ec:1.14.19.2 - 9-desaturase	2, 4, 2, 1	NC_012014.3_cds_XP_002282735.1_772, NC_012014.3_cds_XP_010653621.1_771, NC_012011.3_cds_XP_002283935.1_949, NC_012017.3_cds_XP_002284986.1_731, NC_012021.3_cds_XP_002264721.1_939, NC_012010.3_cds_XP_002282234.1_290, NC_012018.3_cds_XP_002279162.2_123, NC_012011.3_cds_XP_002270067.1_228, NC_012011.3_cds_XP_002274708.2_2111
N-Glycan biosynthesis	map00510	1	ec:3.2.1.84 - 1,3-alpha-glucosidase	1	NC_012011.3_cds_XP_002270200.1_1537
Monoterpenoid biosynthesis	map00902	3	ec:1.1.1.207 - dehydrogenase, ec:1.1.1.208 - dehydrogenase, ec:1.3.3.9 - synthase	1, 1, 1	NC_012021.3_cds_XP_019081125.1_1482, NC_012021.3_cds_XP_019081125.1_1482, NC_012019.3_cds_XP_002266768.1_9
Metabolism of xenobiotics by cytochrome P450	map00980	5	ec:1.1.1.184 - reductase (NADPH), ec:2.5.1.18 - transferase, ec:1.1.1.1 - dehydrogenase, ec:1.14.14.1 - monooxygenase, ec:1.2.1.5 - dehydrogenase [NAD(P)+]	1, 16, 4, 5, 2	NC_012012.3_cds_XP_002282638.2_842, NC_012014.3_cds_XP_002275882.1_1051, NC_012024.3_cds_XP_002278756.2_2566, NC_012019.3_cds_XP_002281575.1_335, NC_012025.3_cds_XP_002269705.1_1474, NC_012018.3_cds_XP_002283209.1_137, NC_012013.3_cds_XP_002263462.2_456, NC_012025.3_cds_XP_002265110.1_1296, NC_012013.3_cds_XP_002263386.1_453, NC_012014.3_cds_XP_002276301.1_1036, NC_012012.3_cds_XP_003632205.1_618…
Phenylalanine metabolism	map00360	15	ec:4.1.1.28 - decarboxylase, ec:2.6.1.57 - transaminase, ec:1.14.13.11 - 4-monooxygenase, ec:6.2.1.12 - ligase, ec:2.1.1.104 - O-methyltransferase, ec:2.6.1.5 - transaminase, ec:2.6.1.9 - transaminase, ec:2.6.1.1 - transaminase, ec:3.5.1.32 - hydrolase, ec:4.3.1.24 - ammonia-lyase, ec:4.3.1.25 - ammonia-lyase, ec:4.2.1.17 - hydratase, ec:1.2.1.5 - dehydrogenase [NAD(P)+], ec:3.5.1.4 - acylamidase…	1, 3, 1, 2, 1, 3, 3, 3, 1, 3, 3, 2, 2, 1, 1	NC_012013.3_cds_XP_010652425.1_1036, NC_012010.3_cds_XP_002285385.1_836, NC_012017.3_cds_XP_002284313.1_557, NC_012015.3_cds_XP_019077864.1_690, NC_012012.3_cds_XP_002266238.1_1253, NC_012022.3_cds_XP_002274994.1_216, NC_012017.3_cds_XP_002272782.1_1621, NC_012013.3_cds_XP_002282867.1_1631, NC_012010.3_cds_XP_002285385.1_836, NC_012017.3_cds_XP_002284313.1_557, NC_012015.3_cds_XP_019077864.1_690,…
Flavonoid biosynthesis	map00941	14	ec:2.3.1.74 - synthase, ec:1.14.13.21 - 3'-monooxygenase, ec:1.14.13.11 - 4-monooxygenase, ec:1.14.11.23 - synthase, ec:1.14.11.22 - synthase, ec:1.14.11.19 - synthase, ec:1.1.1.219 - 4-reductase, ec:1.14.11.9 - 3-dioxygenase, ec:2.3.1.133 - O-hydroxycinnamoyltransferase, ec:2.3.1.170 - synthase, ec:1.17.1.3 - reductase, ec:2.1.1.104 - O-methyltransferase, ec:5.5.1.6 - isomerase, ec:1.14.13.88 - …	2, 1, 1, 2, 1, 2, 4, 4, 1, 1, 2, 1, 1, 2	NC_012020.3_cds_NP_001268064.1_1744, NC_012020.3_cds_NP_001267879.1_1746, NC_012019.3_cds_XP_002270736.1_1061, NC_012012.3_cds_XP_002266238.1_1253, NC_012024.3_cds_XP_002285839.1_500, NC_012009.3_cds_XP_002265816.1_1427, NC_012022.3_cds_NP_001267994.1_1509, NC_012014.3_cds_XP_002264807.1_379, NC_012008.3_cds_NP_001268147.1_691, NC_012012.3_cds_XP_002285368.1_384, NC_012022.3_cds_XP_019081709.1_16…
mTOR signaling pathway	map04150	1	ec:2.7.11.24 - protein kinase	1	NC_012012.3_cds_XP_002284807.1_595
Sphingolipid metabolism	map00600	5	ec:2.3.1.50 - C-palmitoyltransferase, ec:3.1.3.4 - phosphatase, ec:2.4.1.80 - glucosyltransferase, ec:3.2.1.22 - melibiase, ec:3.2.1.23 - lactase (ambiguous)	1, 1, 1, 4, 4	NC_012023.3_cds_XP_002284409.1_66, NC_012010.3_cds_XP_002263902.1_1566, NC_012017.3_cds_XP_002280419.1_463, NC_012019.3_cds_XP_002279730.1_245, NC_012017.3_cds_XP_002285418.2_909, NC_012018.3_cds_XP_002279857.1_314, NC_012016.3_cds_XP_002270791.1_1278, NC_012024.3_cds_NP_001268162.1_1610, NC_012010.3_cds_XP_010649088.1_1629, NC_012012.3_cds_XP_002285084.2_506, NC_012017.3_cds_XP_002282132.1_321
Tyrosine metabolism	map00350	12	ec:4.1.1.25 - decarboxylase, ec:4.1.1.28 - decarboxylase, ec:2.6.1.57 - transaminase, ec:1.13.11.5 - 1,2-dioxygenase, ec:1.2.1.16 - dehydrogenase [NAD(P)+], ec:1.1.1.1 - dehydrogenase, ec:2.6.1.5 - transaminase, ec:2.6.1.9 - transaminase, ec:2.6.1.1 - transaminase, ec:1.2.1.5 - dehydrogenase [NAD(P)+], ec:1.2.3.1 - oxidase, ec:1.4.3.21 - oxidase	1, 1, 3, 1, 1, 4, 3, 3, 3, 2, 1, 1	NC_012013.3_cds_XP_010652425.1_1036, NC_012013.3_cds_XP_010652425.1_1036, NC_012010.3_cds_XP_002285385.1_836, NC_012017.3_cds_XP_002284313.1_557, NC_012015.3_cds_XP_019077864.1_690, NC_012025.3_cds_XP_019072713.1_247, NC_012017.3_cds_XP_002279374.1_1114, NC_012012.3_cds_XP_002285368.1_384, NC_012024.3_cds_NP_001268071.1_1896, NC_012021.3_cds_XP_019081125.1_1482, NC_012024.3_cds_NP_001268079.1_189…
Aminoacyl-tRNA biosynthesis	map00970	7	ec:6.1.1.7 - ligase, ec:6.1.1.9 - ligase, ec:6.1.1.3 - ligase, ec:6.1.1.1 - ligase, ec:6.1.1.17 - ligase, ec:6.1.1.14 - ligase, ec:6.1.1.22 - ligase	1, 1, 1, 1, 1, 1, 1	NC_012018.3_cds_XP_002275707.1_1420, NC_012008.3_cds_XP_002274369.1_507, NC_012007.3_cds_XP_002265302.1_1306, NC_012008.3_cds_XP_002274369.1_507, NC_012009.3_cds_XP_002283154.1_499, NC_012023.3_cds_XP_010663810.1_25, NC_012017.3_cds_XP_003633115.1_403
Aminobenzoate degradation	map00627	6	ec:3.1.3.41 - nitrophenyl phosphatase, ec:1.6.5.7 - reductase, ec:1.14.14.1 - monooxygenase, ec:4.2.1.17 - hydratase, ec:1.14.13.82 - monooxygenase, ec:3.5.1.4 - acylamidase	33, 1, 5, 2, 1, 1	NC_012020.3_cds_XP_010660234.1_1002, NC_012021.3_cds_XP_002275348.1_1337, NC_012024.3_cds_XP_002269230.1_2183, NC_012013.3_cds_XP_002278935.2_1821, NC_012018.3_cds_XP_010658025.1_1746, NC_012009.3_cds_XP_002264303.2_1290, NC_012010.3_cds_XP_002280069.2_253, NC_012009.3_cds_XP_002262757.1_1024, NC_012016.3_cds_XP_002273080.2_178, NC_012014.3_cds_XP_002282532.1_780, NC_012009.3_cds_XP_002262649.1_1…
Novobiocin biosynthesis	map00401	4	ec:2.6.1.57 - transaminase, ec:2.6.1.5 - transaminase, ec:2.6.1.9 - transaminase, ec:2.6.1.1 - transaminase	3, 3, 3, 3	NC_012010.3_cds_XP_002285385.1_836, NC_012017.3_cds_XP_002284313.1_557, NC_012015.3_cds_XP_019077864.1_690, NC_012010.3_cds_XP_002285385.1_836, NC_012017.3_cds_XP_002284313.1_557, NC_012015.3_cds_XP_019077864.1_690, NC_012010.3_cds_XP_002285385.1_836, NC_012017.3_cds_XP_002284313.1_557, NC_012015.3_cds_XP_019077864.1_690, NC_012010.3_cds_XP_002285385.1_836, NC_012017.3_cds_XP_002284313.1_557, NC_…
Histidine metabolism	map00340	5	ec:4.1.1.22 - decarboxylase, ec:4.1.1.28 - decarboxylase, ec:2.6.1.9 - transaminase, ec:1.2.1.5 - dehydrogenase [NAD(P)+], ec:1.2.1.3 - dehydrogenase (NAD+)	1, 1, 3, 2, 4	NC_012024.3_cds_XP_002266398.1_2014, NC_012013.3_cds_XP_010652425.1_1036, NC_012010.3_cds_XP_002285385.1_836, NC_012017.3_cds_XP_002284313.1_557, NC_012015.3_cds_XP_019077864.1_690, NC_012013.3_cds_XP_002273730.2_1933, NC_012011.3_cds_XP_002277743.1_98, NC_012013.3_cds_XP_002273730.2_1933, NC_012011.3_cds_XP_002277743.1_98, NC_012017.3_cds_XP_002279374.1_1114, NC_012007.3_cds_XP_010653335.1_1283
Tropane, piperidine and pyridine alkaloid biosynthesis	map00960	7	ec:2.6.1.57 - transaminase, ec:2.1.1.53 - N-methyltransferase, ec:2.6.1.5 - transaminase, ec:2.6.1.9 - transaminase, ec:2.6.1.1 - transaminase, ec:1.1.1.206 - reductase I, ec:1.4.3.21 - oxidase	3, 1, 3, 3, 3, 2, 1	NC_012010.3_cds_XP_002285385.1_836, NC_012017.3_cds_XP_002284313.1_557, NC_012015.3_cds_XP_019077864.1_690, NC_012007.3_cds_XP_002263762.1_1285, NC_012010.3_cds_XP_002285385.1_836, NC_012017.3_cds_XP_002284313.1_557, NC_012015.3_cds_XP_019077864.1_690, NC_012010.3_cds_XP_002285385.1_836, NC_012017.3_cds_XP_002284313.1_557, NC_012015.3_cds_XP_019077864.1_690, NC_012010.3_cds_XP_002285385.1_836, NC…
Oxidative phosphorylation	map00190	5	ec:3.6.1.1 - diphosphatase, ec:3.6.3.6 - ATPase, ec:1.6.5.3 - reductase (H+-translocating), ec:1.10.2.2 - reductase, ec:1.6.99.3 - dehydrogenase	2, 1, 1, 2, 2	NC_012021.3_cds_XP_002268289.1_878, NC_012020.3_cds_NP_001268072.1_207, NC_012015.3_cds_XP_019077806.1_5, NC_012022.3_cds_XP_002276966.1_229, NC_012024.3_cds_XP_010665122.1_2189, NC_012015.3_cds_XP_002283426.1_442, NC_012011.3_cds_XP_002269582.1_399, NC_012022.3_cds_XP_002276966.1_229
Phosphatidylinositol signaling system	map04070	2	ec:2.7.1.67 - 4-kinase, ec:2.7.11.13 - kinase C	2, 2	NC_012007.3_cds_XP_002267025.1_1683, NC_012008.3_cds_XP_010659397.1_269, NC_012014.3_cds_XP_002273012.1_607, NC_012014.3_cds_XP_002283549.2_2273
Cysteine and methionine metabolism	map00270	21	ec:4.1.1.50 - decarboxylase, ec:4.4.1.15 - desulfhydrase, ec:4.4.1.11 - gamma-lyase, ec:2.6.1.57 - transaminase, ec:6.3.2.2 - ligase, ec:1.13.11.54 - dioxygenase [iron(II)-requiring], ec:2.5.1.16 - synthase, ec:2.3.1.30 - O-acetyltransferase, ec:2.5.1.6 - adenosyltransferase, ec:3.5.99.7 - deaminase, ec:3.2.2.16 - nucleosidase, ec:2.1.1.13 - synthase, ec:2.1.1.14 - S-methyltransferase, ec:2.6.1.5…	1, 1, 1, 3, 1, 1, 1, 1, 1, 1, 1, 1, 1, 3, 1, 1, 3, 3, 1, 1, 1	NC_012017.3_cds_XP_010656642.2_1223, NC_012012.3_cds_XP_002274210.1_1844, NC_012008.3_cds_XP_002280162.1_391, NC_012010.3_cds_XP_002285385.1_836, NC_012017.3_cds_XP_002284313.1_557, NC_012015.3_cds_XP_019077864.1_690, NC_012008.3_cds_XP_002273626.1_519, NC_012011.3_cds_XP_010649962.1_899, NC_012007.3_cds_XP_002263762.1_1285, NC_012025.3_cds_XP_010644549.1_982, NC_012013.3_cds_XP_002280106.1_759, …
Folate biosynthesis	map00790	5	ec:1.1.1.184 - reductase (NADPH), ec:6.3.2.12 - synthase, ec:6.3.2.17 - synthase, ec:3.5.4.25 - cyclohydrolase II, ec:1.1.1.21 - reductase	1, 1, 1, 1, 2	NC_012012.3_cds_XP_002282638.2_842, NC_012019.3_cds_XP_010658520.1_613, NC_012019.3_cds_XP_010658520.1_613, NC_012009.3_cds_XP_002267374.1_1411, NC_012015.3_cds_XP_002280297.1_330, NC_012014.3_cds_XP_002273035.1_1246
Polyketide sugar unit biosynthesis	map00523	1	ec:4.2.1.46 - 4,6-dehydratase	1	NC_012013.3_cds_XP_002268787.1_517
Inositol phosphate metabolism	map00562	5	ec:2.7.1.67 - 4-kinase, ec:2.7.1.64 - 3-kinase, ec:5.3.1.1 - isomerase, ec:5.5.1.4 - synthase, ec:1.13.99.1 - oxygenase	2, 1, 2, 1, 1	NC_012007.3_cds_XP_002267025.1_1683, NC_012008.3_cds_XP_010659397.1_269, NC_012012.3_cds_XP_002278579.1_1020, NC_012009.3_cds_XP_002274871.1_168, NC_012019.3_cds_XP_002283693.1_487, NC_012013.3_cds_XP_010652823.1_1703, NC_012015.3_cds_XP_002282395.1_419
beta-Alanine metabolism	map00410	7	ec:2.6.1.19 - transaminase, ec:2.5.1.16 - synthase, ec:3.1.2.4 - hydrolase, ec:4.2.1.17 - hydratase, ec:1.2.1.5 - dehydrogenase [NAD(P)+], ec:1.2.1.3 - dehydrogenase (NAD+), ec:1.4.3.21 - oxidase	1, 1, 1, 2, 2, 4, 1	NC_012009.3_cds_XP_002268803.1_1509, NC_012007.3_cds_XP_002263762.1_1285, NC_012018.3_cds_XP_002279162.2_123, NC_012018.3_cds_XP_002279162.2_123, NC_012011.3_cds_XP_002270067.1_228, NC_012013.3_cds_XP_002273730.2_1933, NC_012011.3_cds_XP_002277743.1_98, NC_012013.3_cds_XP_002273730.2_1933, NC_012011.3_cds_XP_002277743.1_98, NC_012017.3_cds_XP_002279374.1_1114, NC_012007.3_cds_XP_010653335.1_1283,…
Glycine, serine and threonine metabolism	map00260	11	ec:2.1.2.1 - hydroxymethyltransferase, ec:1.4.4.2 - dehydrogenase (aminomethyl-transferring), ec:1.8.1.4 - dehydrogenase, ec:2.1.2.10 - S-aminomethyldihydrolipoylprotein:(6S)-tetrahydrofolate aminomethyltransferase (ammonia-forming), ec:1.1.1.1 - dehydrogenase, ec:4.2.1.20 - synthase, ec:1.1.1.95 - dehydrogenase, ec:1.1.1.81 - reductase, ec:4.4.1.1 - gamma-lyase, ec:1.1.1.29 - dehydrogenase, ec:1…	1, 1, 1, 1, 4, 1, 2, 1, 1, 1, 1	NC_012024.3_cds_XP_002285823.1_564, NC_012010.3_cds_XP_010648358.1_161, NC_012011.3_cds_XP_002263180.1_303, NC_012016.3_cds_XP_002272701.1_128, NC_012012.3_cds_XP_002285368.1_384, NC_012024.3_cds_NP_001268071.1_1896, NC_012021.3_cds_XP_019081125.1_1482, NC_012024.3_cds_NP_001268079.1_1894, NC_012013.3_cds_XP_002281599.1_13, NC_012020.3_cds_XP_002278444.1_2249, NC_012015.3_cds_XP_002273552.1_1350,…
Fatty acid degradation	map00071	10	ec:5.1.2.3 - epimerase, ec:6.2.1.3 - ligase, ec:4.2.1.74 - hydratase, ec:1.14.15.3 - 1-monooxygenase, ec:1.1.1.1 - dehydrogenase, ec:1.14.14.1 - monooxygenase, ec:5.3.3.8 - isomerase, ec:4.2.1.17 - hydratase, ec:1.2.1.3 - dehydrogenase (NAD+), ec:1.1.1.35 - dehydrogenase	1, 3, 1, 1, 4, 5, 1, 2, 4, 1	NC_012011.3_cds_XP_002270067.1_228, NC_012018.3_cds_XP_010657490.1_1113, NC_012009.3_cds_XP_002281151.1_820, NC_012011.3_cds_XP_002277936.1_744, NC_012011.3_cds_XP_002270067.1_228, NC_012008.3_cds_XP_002275806.1_487, NC_012012.3_cds_XP_002285368.1_384, NC_012024.3_cds_NP_001268071.1_1896, NC_012021.3_cds_XP_019081125.1_1482, NC_012024.3_cds_NP_001268079.1_1894, NC_012021.3_cds_XP_002275114.1_758,…
Starch and sucrose metabolism	map00500	23	ec:3.6.1.9 - diphosphatase, ec:2.7.1.1 - hexokinase type IV glucokinase, ec:2.7.1.4 - fructokinase (phosphorylating), ec:2.4.1.242 - glucosyltransferase, ec:3.1.3.24 - phosphatase, ec:2.7.7.9 - uridylyltransferase, ec:3.2.1.4 - endo-1,4-beta-D-glucanase, ec:3.2.1.2 - saccharogen amylase, ec:3.2.1.1 - glycogenase, ec:3.2.1.48 - alpha-glucosidase, ec:2.7.7.27 - adenylyltransferase, ec:5.4.2.2 - (al…	3, 2, 2, 1, 1, 1, 6, 3, 1, 5, 1, 2, 2, 13, 5, 8, 2, 1, 2, 6, 2, 1, 2	NC_012020.3_cds_XP_002277367.3_1739, NC_012012.3_cds_XP_010650789.1_1290, NC_012007.3_cds_XP_002284395.2_759, NC_012011.3_cds_XP_002268097.1_1928, NC_012020.3_cds_XP_002274388.1_1205, NC_012011.3_cds_XP_002268097.1_1928, NC_012020.3_cds_XP_002274388.1_1205, NC_012008.3_cds_XP_010660260.1_419, NC_012014.3_cds_XP_002269810.1_294, NC_012007.3_cds_XP_002276048.1_219, NC_012013.3_cds_XP_002271736.1_54…
Linoleic acid metabolism	map00591	3	ec:1.13.11.12 - 13S-lipoxygenase, ec:3.1.1.4 - A2, ec:1.14.14.1 - monooxygenase	1, 1, 5	NC_012015.3_cds_NP_001290017.1_142, NC_012024.3_cds_XP_002280655.1_1664, NC_012021.3_cds_XP_002275114.1_758, NC_012008.3_cds_XP_002275806.1_487, NC_012013.3_cds_XP_002282477.2_69, NC_012022.3_cds_XP_010662058.1_81, NC_012010.3_cds_XP_002279984.3_1241
Drug metabolism - other enzymes	map00983	2	ec:3.1.1.1 - ali-esterase, ec:3.2.1.31 - beta-glucuronide glucuronohydrolase glucuronidase	27, 2	NC_012018.3_cds_XP_010657253.1_705, NC_012013.3_cds_XP_002275697.1_245, NC_012010.3_cds_XP_002266355.2_1548, NC_012023.3_cds_XP_002274587.1_538, NC_012016.3_cds_XP_002277279.1_287, NC_012013.3_cds_XP_002271665.2_545, NC_012020.3_cds_XP_002271320.2_2074, NC_012016.3_cds_XP_002267261.1_324, NC_012023.3_cds_XP_002274810.1_1511, NC_012021.3_cds_XP_002280446.2_606, NC_012018.3_cds_XP_002276681.1_704, …
Flavone and flavonol biosynthesis	map00944	3	ec:1.14.13.21 - 3'-monooxygenase, ec:1.14.13.88 - 3',5'-hydroxylase, ec:3.2.1.31 - beta-glucuronide glucuronohydrolase glucuronidase	1, 2, 2	NC_012019.3_cds_XP_002270736.1_1061, NC_012015.3_cds_XP_002273390.1_143, NC_012017.3_cds_XP_002278462.1_143, NC_012023.3_cds_XP_010663309.1_1019, NC_012017.3_cds_XP_002263173.1_975
Th1 and Th2 cell differentiation	map04658	1	ec:3.1.3.16 - phosphatase	20	NC_012020.3_cds_XP_010660234.1_1002, NC_012024.3_cds_XP_003634350.1_1127, NC_012012.3_cds_XP_002285694.1_111, NC_012010.3_cds_XP_010648786.1_993, NC_012023.3_cds_XP_002280677.1_1406, NC_012013.3_cds_XP_002278935.2_1821, NC_012018.3_cds_XP_010658025.1_1746, NC_012010.3_cds_XP_002280069.2_253, NC_012009.3_cds_XP_002269091.1_1390, NC_012012.3_cds_XP_002266468.1_1954, NC_012021.3_cds_XP_010661537.1_8…
Alanine, aspartate and glutamate metabolism	map00250	9	ec:2.6.1.12 - transaminase, ec:2.6.1.19 - transaminase, ec:6.3.1.2 - synthetase, ec:1.2.1.24 - dehydrogenase (NAD+), ec:1.2.1.16 - dehydrogenase [NAD(P)+], ec:2.6.1.2 - transaminase, ec:2.6.1.1 - transaminase, ec:6.3.5.4 - synthase (glutamine-hydrolysing), ec:1.4.1.3 - dehydrogenase [NAD(P)+]	1, 1, 1, 1, 1, 1, 3, 2, 1	NC_012015.3_cds_XP_002265294.2_30, NC_012009.3_cds_XP_002268803.1_1509, NC_012020.3_cds_NP_001268054.1_1124, NC_012017.3_cds_XP_002279374.1_1114, NC_012017.3_cds_XP_002279374.1_1114, NC_012015.3_cds_XP_002265294.2_30, NC_012010.3_cds_XP_002285385.1_836, NC_012017.3_cds_XP_002284313.1_557, NC_012015.3_cds_XP_019077864.1_690, NC_012025.3_cds_XP_002284777.1_402, NC_012012.3_cds_NP_001268166.1_1056, …
Fatty acid biosynthesis	map00061	5	ec:2.3.1.85 - synthase, ec:1.1.1.100 - reductase, ec:6.2.1.3 - ligase, ec:3.1.2.14 - hydrolase, ec:1.14.19.2 - 9-desaturase	4, 2, 3, 1, 1	NC_012014.3_cds_XP_002282735.1_772, NC_012021.3_cds_XP_002264721.1_939, NC_012017.3_cds_XP_019078669.1_702, NC_012014.3_cds_XP_010653621.1_771, NC_012014.3_cds_XP_002282735.1_772, NC_012014.3_cds_XP_010653621.1_771, NC_012018.3_cds_XP_010657490.1_1113, NC_012009.3_cds_XP_002281151.1_820, NC_012011.3_cds_XP_002277936.1_744, NC_012017.3_cds_XP_019078669.1_702, NC_012011.3_cds_XP_002274708.2_2111
T cell receptor signaling pathway	map04660	2	ec:3.1.3.16 - phosphatase, ec:2.7.10.2 - protein-tyrosine kinase	20, 10	NC_012020.3_cds_XP_010660234.1_1002, NC_012024.3_cds_XP_003634350.1_1127, NC_012012.3_cds_XP_002285694.1_111, NC_012010.3_cds_XP_010648786.1_993, NC_012023.3_cds_XP_002280677.1_1406, NC_012013.3_cds_XP_002278935.2_1821, NC_012018.3_cds_XP_010658025.1_1746, NC_012010.3_cds_XP_002280069.2_253, NC_012009.3_cds_XP_002269091.1_1390, NC_012012.3_cds_XP_002266468.1_1954, NC_012021.3_cds_XP_010661537.1_8…
Glycosphingolipid biosynthesis - globo and isoglobo series	map00603	1	ec:3.2.1.22 - melibiase	4	NC_012019.3_cds_XP_002279730.1_245, NC_012017.3_cds_XP_002285418.2_909, NC_012018.3_cds_XP_002279857.1_314, NC_012016.3_cds_XP_002270791.1_1278
Porphyrin and chlorophyll metabolism	map00860	17	ec:1.2.1.70 - reductase, ec:4.1.1.37 - decarboxylase, ec:4.99.1.1 - ferrochelatase, ec:1.16.3.1 - ceruloplasmin, ec:1.1.1.294 - b reductase, ec:2.1.1.11 - protoporphyrin IX methyltransferase, ec:1.3.1.33 - reductase, ec:4.2.1.24 - synthase, ec:2.5.1.62 - synthase, ec:1.14.13.122 - oxygenase, ec:1.14.13.81 - IX monomethyl ester (oxidative) cyclase, ec:6.1.1.17 - ligase, ec:3.2.1.31 - beta-glucuron…	1, 1, 2, 1, 1, 1, 5, 1, 1, 2, 1, 1, 2, 1, 1, 2, 1	NC_012024.3_cds_XP_002285583.1_959, NC_012019.3_cds_XP_002274385.2_228, NC_012010.3_cds_XP_002277290.1_96, NC_012013.3_cds_XP_002271927.2_2043, NC_012019.3_cds_XP_002277114.1_170, NC_012017.3_cds_XP_002280953.1_584, NC_012023.3_cds_XP_002280872.1_46, NC_012024.3_cds_XP_002265826.1_2078, NC_012025.3_cds_XP_002284769.2_404, NC_012014.3_cds_XP_002273550.1_1112, NC_012018.3_cds_XP_002264042.1_531, NC…
Pyrimidine metabolism	map00240	10	ec:2.7.4.6 - kinase, ec:3.6.1.9 - diphosphatase, ec:2.7.1.74 - kinase, ec:1.17.4.1 - reductase, ec:3.6.1.17 - (asymmetrical), ec:3.6.1.23 - diphosphatase, ec:2.7.7.6 - RNA polymerase, ec:3.1.3.5 - uridine 5'-nucleotidase, ec:3.2.2.3 - nucleosidase, ec:3.2.2.8 - nucleosidase	2, 3, 1, 2, 1, 1, 7, 4, 1, 1	NC_012023.3_cds_XP_002263177.1_1541, NC_012008.3_cds_XP_010659305.1_250, NC_012020.3_cds_XP_002277367.3_1739, NC_012012.3_cds_XP_010650789.1_1290, NC_012007.3_cds_XP_002284395.2_759, NC_012024.3_cds_XP_002272639.2_2354, NC_012013.3_cds_XP_002278202.1_1849, NC_012020.3_cds_XP_002269951.1_1904, NC_012007.3_cds_XP_002284395.2_759, NC_012024.3_cds_XP_002282840.1_1473, NC_012010.3_cds_XP_002285578.1_9…
Fructose and mannose metabolism	map00051	14	ec:2.7.1.90 - 1-phosphotransferase, ec:4.1.2.13 - aldolase, ec:2.7.1.1 - hexokinase type IV glucokinase, ec:2.7.1.4 - fructokinase (phosphorylating), ec:2.7.1.11 - phosphohexokinase, ec:3.1.3.11 - hexose diphosphatase, ec:5.3.1.1 - isomerase, ec:5.3.1.8 - isomerase, ec:5.3.1.6 - isomerase, ec:3.2.1.78 - endo-1,4-beta-mannosidase, ec:2.7.7.22 - guanylyltransferase (GDP), ec:4.2.1.47 - 4,6-dehydrat…	1, 3, 2, 2, 3, 1, 2, 1, 1, 1, 1, 1, 1, 2	NC_012024.3_cds_XP_002276269.1_61, NC_012009.3_cds_XP_002267726.1_57, NC_012007.3_cds_XP_010662289.1_654, NC_012010.3_cds_XP_003631873.1_1663, NC_012011.3_cds_XP_002268097.1_1928, NC_012020.3_cds_XP_002274388.1_1205, NC_012011.3_cds_XP_002268097.1_1928, NC_012020.3_cds_XP_002274388.1_1205, NC_012017.3_cds_XP_002283274.1_419, NC_012010.3_cds_XP_002275308.1_45, NC_012024.3_cds_XP_002276269.1_61, NC…
Isoquinoline alkaloid biosynthesis	map00950	8	ec:4.1.1.25 - decarboxylase, ec:4.1.1.28 - decarboxylase, ec:2.6.1.57 - transaminase, ec:1.1.1.247 - reductase (NADPH), ec:1.21.3.3 - oxidase, ec:2.6.1.5 - transaminase, ec:2.6.1.1 - transaminase, ec:1.4.3.21 - oxidase	1, 1, 3, 1, 1, 3, 3, 1	NC_012013.3_cds_XP_010652425.1_1036, NC_012013.3_cds_XP_010652425.1_1036, NC_012010.3_cds_XP_002285385.1_836, NC_012017.3_cds_XP_002284313.1_557, NC_012015.3_cds_XP_019077864.1_690, NC_012007.3_cds_XP_002285211.1_979, NC_012016.3_cds_XP_002268606.1_933, NC_012010.3_cds_XP_002285385.1_836, NC_012017.3_cds_XP_002284313.1_557, NC_012015.3_cds_XP_019077864.1_690, NC_012010.3_cds_XP_002285385.1_836, N…
Arginine and proline metabolism	map00330	6	ec:4.1.1.50 - decarboxylase, ec:2.5.1.16 - synthase, ec:4.1.1.19 - decarboxylase, ec:2.6.1.1 - transaminase, ec:1.2.1.3 - dehydrogenase (NAD+), ec:3.5.1.4 - acylamidase	1, 1, 1, 3, 4, 1	NC_012017.3_cds_XP_010656642.2_1223, NC_012007.3_cds_XP_002263762.1_1285, NC_012009.3_cds_XP_002269030.1_70, NC_012010.3_cds_XP_002285385.1_836, NC_012017.3_cds_XP_002284313.1_557, NC_012015.3_cds_XP_019077864.1_690, NC_012013.3_cds_XP_002273730.2_1933, NC_012011.3_cds_XP_002277743.1_98, NC_012017.3_cds_XP_002279374.1_1114, NC_012007.3_cds_XP_010653335.1_1283, NC_012020.3_cds_XP_002284823.2_447
Indole alkaloid biosynthesis	map00901	2	ec:4.1.1.28 - decarboxylase, ec:4.3.3.2 - synthase	1, 2	NC_012013.3_cds_XP_010652425.1_1036, NC_012010.3_cds_XP_002268467.1_1789, NC_012012.3_cds_XP_002278088.1_1347
Phenylpropanoid biosynthesis	map00940	12	ec:1.1.1.195 - dehydrogenase, ec:2.3.1.99 - O-hydroxycinnamoyltransferase, ec:1.11.1.7 - lactoperoxidase, ec:1.2.1.44 - reductase, ec:1.14.13.11 - 4-monooxygenase, ec:2.3.1.133 - O-hydroxycinnamoyltransferase, ec:6.2.1.12 - ligase, ec:2.1.1.68 - O-methyltransferase, ec:2.1.1.104 - O-methyltransferase, ec:4.3.1.24 - ammonia-lyase, ec:4.3.1.25 - ammonia-lyase, ec:3.2.1.21 - gentiobiase	2, 1, 10, 2, 1, 1, 2, 3, 1, 3, 3, 13	NC_012024.3_cds_XP_002269356.2_1839, NC_012009.3_cds_XP_002285406.1_961, NC_012015.3_cds_XP_002268988.1_1293, NC_012011.3_cds_NP_001268077.1_709, NC_012016.3_cds_XP_002274769.1_164, NC_012012.3_cds_XP_002269918.1_1188, NC_012018.3_cds_XP_002283209.1_137, NC_012021.3_cds_XP_002271590.1_1425, NC_012013.3_cds_XP_002276256.1_229, NC_012020.3_cds_XP_002280547.1_2320, NC_012009.3_cds_XP_002278281.1_219…
Lysine degradation	map00310	3	ec:4.2.1.17 - hydratase, ec:1.2.1.3 - dehydrogenase (NAD+), ec:1.1.1.35 - dehydrogenase	2, 4, 1	NC_012018.3_cds_XP_002279162.2_123, NC_012011.3_cds_XP_002270067.1_228, NC_012013.3_cds_XP_002273730.2_1933, NC_012011.3_cds_XP_002277743.1_98, NC_012017.3_cds_XP_002279374.1_1114, NC_012007.3_cds_XP_010653335.1_1283, NC_012011.3_cds_XP_002270067.1_228
Caprolactam degradation	map00930	5	ec:1.14.15.3 - 1-monooxygenase, ec:1.1.1.2 - dehydrogenase (NADP+), ec:4.2.1.17 - hydratase, ec:1.2.1.4 - dehydrogenase (NADP+), ec:1.1.1.35 - dehydrogenase	1, 3, 2, 1, 1	NC_012008.3_cds_XP_002275806.1_487, NC_012015.3_cds_XP_002280297.1_330, NC_012014.3_cds_XP_002273035.1_1246, NC_012021.3_cds_XP_019081125.1_1482, NC_012018.3_cds_XP_002279162.2_123, NC_012011.3_cds_XP_002270067.1_228, NC_012013.3_cds_XP_002273730.2_1933, NC_012011.3_cds_XP_002270067.1_228
Naphthalene degradation	map00626	1	ec:1.1.1.1 - dehydrogenase	4	NC_012012.3_cds_XP_002285368.1_384, NC_012024.3_cds_NP_001268071.1_1896, NC_012021.3_cds_XP_019081125.1_1482, NC_012024.3_cds_NP_001268079.1_1894
Biotin metabolism	map00780	1	ec:1.1.1.100 - reductase	2	NC_012014.3_cds_XP_002282735.1_772, NC_012014.3_cds_XP_010653621.1_771
Phenylalanine, tyrosine and tryptophan biosynthesis	map00400	16	ec:4.1.1.48 - synthase, ec:2.6.1.57 - transaminase, ec:4.2.1.51 - dehydratase, ec:2.5.1.19 - 1-carboxyvinyltransferase, ec:2.6.1.78 - aminotransferase, ec:2.6.1.79 - aminotransferase, ec:4.2.1.91 - dehydratase, ec:1.1.1.282 - dehydrogenase, ec:5.4.99.5 - mutase, ec:4.2.1.20 - synthase, ec:2.6.1.5 - transaminase, ec:2.6.1.9 - transaminase, ec:2.6.1.1 - transaminase, ec:4.2.1.10 - dehydratase, ec:1…	1, 3, 1, 1, 1, 1, 1, 1, 1, 1, 3, 3, 3, 1, 1, 1	NC_012018.3_cds_XP_002265275.1_1109, NC_012010.3_cds_XP_002285385.1_836, NC_012017.3_cds_XP_002284313.1_557, NC_012015.3_cds_XP_019077864.1_690, NC_012012.3_cds_XP_002268701.1_1921, NC_012021.3_cds_NP_001268176.1_586, NC_012010.3_cds_XP_002285385.1_836, NC_012010.3_cds_XP_002285385.1_836, NC_012012.3_cds_XP_002268701.1_1921, NC_012020.3_cds_XP_002270232.1_640, NC_012010.3_cds_XP_002283293.2_913, …
Sulfur metabolism	map00920	9	ec:3.6.2.1 - adenosine 5-phosphosulfate sulfohydrolase, ec:2.7.1.25 - kinase, ec:1.8.4.8 - reductase (thioredoxin), ec:1.8.4.9 - reductase (glutathione), ec:2.7.7.4 - adenylyltransferase, ec:2.3.1.30 - O-acetyltransferase, ec:2.5.1.48 - gamma-synthase, ec:2.5.1.47 - synthase, ec:1.8.99.2 - reductase	1, 1, 1, 1, 2, 1, 1, 3, 1	NC_012012.3_cds_XP_010650789.1_1290, NC_012024.3_cds_XP_002276993.1_1716, NC_012016.3_cds_XP_003632943.1_139, NC_012016.3_cds_XP_003632943.1_139, NC_012023.3_cds_XP_002280982.1_363, NC_012024.3_cds_XP_002276993.1_1716, NC_012025.3_cds_XP_010644549.1_982, NC_012008.3_cds_XP_002280162.1_391, NC_012021.3_cds_XP_002276013.1_1328, NC_012011.3_cds_XP_002277485.1_2114, NC_012020.3_cds_XP_002275940.1_777…
Lysine biosynthesis	map00300	2	ec:2.6.1.57 - transaminase, ec:1.17.1.8 - reductase	3, 1	NC_012010.3_cds_XP_002285385.1_836, NC_012017.3_cds_XP_002284313.1_557, NC_012015.3_cds_XP_019077864.1_690, NC_012022.3_cds_XP_002270367.1_825
Pantothenate and CoA biosynthesis	map00770	3	ec:3.6.1.9 - diphosphatase, ec:2.7.1.33 - kinase, ec:1.1.1.86 - reductoisomerase (NADP+)	3, 1, 1	NC_012020.3_cds_XP_002277367.3_1739, NC_012012.3_cds_XP_010650789.1_1290, NC_012007.3_cds_XP_002284395.2_759, NC_012009.3_cds_XP_002283109.1_489, NC_012018.3_cds_XP_002280094.1_304
Steroid hormone biosynthesis	map00140	3	ec:1.1.1.145 - dehydrogenase, ec:1.14.14.1 - monooxygenase, ec:1.3.1.3 - 5beta-reductase	2, 5, 1	NC_012022.3_cds_XP_019081709.1_160, NC_012009.3_cds_XP_002272271.1_1017, NC_012021.3_cds_XP_002275114.1_758, NC_012008.3_cds_XP_002275806.1_487, NC_012013.3_cds_XP_002282477.2_69, NC_012022.3_cds_XP_010662058.1_81, NC_012010.3_cds_XP_002279984.3_1241, NC_012009.3_cds_XP_002272271.1_1017
Biosynthesis of terpenoids and steroids	map01062	1	ec:2.5.1.32 - synthase	1	NC_012010.3_cds_XP_002271575.1_1123
Nicotinate and nicotinamide metabolism	map00760	7	ec:3.6.1.9 - diphosphatase, ec:1.2.1.24 - dehydrogenase (NAD+), ec:1.2.1.16 - dehydrogenase [NAD(P)+], ec:3.1.3.5 - uridine 5'-nucleotidase, ec:3.2.2.3 - nucleosidase, ec:3.2.2.1 - nucleosidase, ec:1.2.3.1 - oxidase	3, 1, 1, 4, 1, 2, 1	NC_012020.3_cds_XP_002277367.3_1739, NC_012012.3_cds_XP_010650789.1_1290, NC_012007.3_cds_XP_002284395.2_759, NC_012017.3_cds_XP_002279374.1_1114, NC_012017.3_cds_XP_002279374.1_1114, NC_012024.3_cds_XP_002281422.2_1495, NC_012015.3_cds_XP_002276942.1_241, NC_012011.3_cds_XP_003631966.1_391, NC_012011.3_cds_XP_002282293.1_777, NC_012014.3_cds_XP_002283153.2_1631, NC_012014.3_cds_XP_002283153.2_16…
Purine metabolism	map00230	26	ec:2.7.4.6 - kinase, ec:2.7.4.3 - kinase, ec:3.6.1.3 - adenylpyrophosphatase, ec:3.6.1.9 - diphosphatase, ec:2.7.1.74 - kinase, ec:4.1.1.21 - carboxylase, ec:3.5.4.4 - deaminase, ec:1.17.4.1 - reductase, ec:6.3.2.6 - synthase, ec:2.7.1.25 - kinase, ec:2.7.1.20 - kinase, ec:3.6.1.15 - phosphatase, ec:3.6.1.17 - (asymmetrical), ec:2.7.7.4 - adenylyltransferase, ec:3.6.1.29 - dinucleosidetriphosphat…	2, 1, 34, 3, 1, 1, 1, 2, 1, 1, 1, 68, 1, 2, 1, 7, 3, 4, 1, 2, 1, 1, 4, 2, 2, 1	NC_012023.3_cds_XP_002263177.1_1541, NC_012008.3_cds_XP_010659305.1_250, NC_012023.3_cds_XP_002283508.1_203, NC_012015.3_cds_NP_001288053.1_710, NC_012007.3_cds_XP_010659096.1_721, NC_012017.3_cds_XP_002266816.1_1539, NC_012024.3_cds_XP_002285925.1_213, NC_012015.3_cds_XP_002284593.2_592, NC_012017.3_cds_XP_002269013.2_1609, NC_012015.3_cds_XP_002285244.1_724, NC_012009.3_cds_XP_002283754.2_562, …
Vitamin B6 metabolism	map00750	4	ec:1.4.3.5 - 5'-phosphate synthase, ec:1.1.1.107 - 4-dehydrogenase, ec:1.1.1.65 - 4-dehydrogenase, ec:1.2.3.1 - oxidase	1, 1, 1, 1	NC_012024.3_cds_XP_002285711.1_788, NC_012009.3_cds_NP_001267942.1_1239, NC_012020.3_cds_XP_002278643.1_850, NC_012014.3_cds_XP_002274763.1_1275
Glycerolipid metabolism	map00561	12	ec:2.3.1.15 - 1-O-acyltransferase, ec:2.3.1.158 - acyltransferase, ec:3.1.1.23 - lipase, ec:2.3.1.20 - O-acyltransferase, ec:2.3.1.22 - O-acyltransferase, ec:3.1.1.3 - lipase, ec:2.3.1.51 - O-acyltransferase, ec:3.1.3.4 - phosphatase, ec:1.1.1.2 - dehydrogenase (NADP+), ec:1.2.1.3 - dehydrogenase (NAD+), ec:3.2.1.22 - melibiase, ec:1.1.1.21 - reductase	1, 1, 1, 3, 1, 1, 1, 1, 3, 4, 4, 2	NC_012021.3_cds_XP_002275348.1_1337, NC_012015.3_cds_XP_002275795.1_218, NC_012019.3_cds_XP_002274887.1_863, NC_012011.3_cds_XP_002269582.1_399, NC_012021.3_cds_XP_002263409.1_1053, NC_012009.3_cds_XP_010647731.2_602, NC_012015.3_cds_XP_002285258.1_725, NC_012023.3_cds_XP_002274587.1_538, NC_012024.3_cds_XP_002280655.1_1664, NC_012010.3_cds_XP_002263902.1_1566, NC_012015.3_cds_XP_002280297.1_330,…
Arginine biosynthesis	map00220	5	ec:2.6.1.11 - transaminase, ec:6.3.1.2 - synthetase, ec:2.6.1.2 - transaminase, ec:2.6.1.1 - transaminase, ec:1.4.1.3 - dehydrogenase [NAD(P)+]	1, 1, 1, 3, 1	NC_012009.3_cds_XP_002268803.1_1509, NC_012020.3_cds_NP_001268054.1_1124, NC_012015.3_cds_XP_002265294.2_30, NC_012010.3_cds_XP_002285385.1_836, NC_012017.3_cds_XP_002284313.1_557, NC_012015.3_cds_XP_019077864.1_690, NC_012009.3_cds_NP_001267942.1_1239
Arachidonic acid metabolism	map00590	6	ec:1.1.1.184 - reductase (NADPH), ec:1.11.1.9 - peroxidase, ec:3.3.2.10 - epoxide hydrolase, ec:3.1.1.4 - A2, ec:1.14.15.3 - 1-monooxygenase, ec:1.14.14.1 - monooxygenase	1, 2, 1, 1, 1, 5	NC_012012.3_cds_XP_002282638.2_842, NC_012018.3_cds_XP_002283209.1_137, NC_012013.3_cds_XP_002276256.1_229, NC_012011.3_cds_XP_002271210.1_211, NC_012024.3_cds_XP_002280655.1_1664, NC_012008.3_cds_XP_002275806.1_487, NC_012021.3_cds_XP_002275114.1_758, NC_012008.3_cds_XP_002275806.1_487, NC_012013.3_cds_XP_002282477.2_69, NC_012022.3_cds_XP_010662058.1_81, NC_012010.3_cds_XP_002279984.3_1241
Drug metabolism - cytochrome P450	map00982	5	ec:2.5.1.18 - transferase, ec:1.1.1.1 - dehydrogenase, ec:1.14.14.1 - monooxygenase, ec:1.2.1.5 - dehydrogenase [NAD(P)+], ec:1.2.3.1 - oxidase	16, 4, 5, 2, 1	NC_012014.3_cds_XP_002275882.1_1051, NC_012024.3_cds_XP_002278756.2_2566, NC_012019.3_cds_XP_002281575.1_335, NC_012025.3_cds_XP_002269705.1_1474, NC_012018.3_cds_XP_002283209.1_137, NC_012013.3_cds_XP_002263462.2_456, NC_012025.3_cds_XP_002265110.1_1296, NC_012013.3_cds_XP_002263386.1_453, NC_012014.3_cds_XP_002276301.1_1036, NC_012012.3_cds_XP_003632205.1_618, NC_012022.3_cds_XP_002266994.1_90,…
Diterpenoid biosynthesis	map00904	2	ec:1.14.11.13 - 2beta-dioxygenase, ec:1.14.13.77 - 13alpha-hydroxylase	1, 1	NC_012025.3_cds_XP_002263961.1_1347, NC_012017.3_cds_NP_001268115.1_1304
Isoflavonoid biosynthesis	map00943	1	ec:1.14.11.22 - synthase	1	NC_012022.3_cds_NP_001267994.1_1509
Benzoate degradation	map00362	2	ec:4.2.1.17 - hydratase, ec:1.1.1.35 - dehydrogenase	2, 1	NC_012018.3_cds_XP_002279162.2_123, NC_012011.3_cds_XP_002270067.1_228, NC_012011.3_cds_XP_002270067.1_228
Retinol metabolism	map00830	5	ec:1.2.1.36 - dehydrogenase, ec:1.14.15.3 - 1-monooxygenase, ec:1.1.1.1 - dehydrogenase, ec:1.14.14.1 - monooxygenase, ec:1.2.3.1 - oxidase	1, 1, 4, 5, 1	NC_012007.3_cds_XP_010653335.1_1283, NC_012008.3_cds_XP_002275806.1_487, NC_012012.3_cds_XP_002285368.1_384, NC_012024.3_cds_NP_001268071.1_1896, NC_012021.3_cds_XP_019081125.1_1482, NC_012024.3_cds_NP_001268079.1_1894, NC_012021.3_cds_XP_002275114.1_758, NC_012008.3_cds_XP_002275806.1_487, NC_012013.3_cds_XP_002282477.2_69, NC_012022.3_cds_XP_010662058.1_81, NC_012010.3_cds_XP_002279984.3_1241, …
Ether lipid metabolism	map00565	2	ec:3.1.1.4 - A2, ec:3.1.3.4 - phosphatase	1, 1	NC_012024.3_cds_XP_002280655.1_1664, NC_012010.3_cds_XP_002263902.1_1566
Methane metabolism	map00680	13	ec:2.1.2.1 - hydroxymethyltransferase, ec:4.1.2.13 - aldolase, ec:4.1.1.31 - carboxylase, ec:4.1.1.25 - decarboxylase, ec:2.7.1.11 - phosphohexokinase, ec:6.2.1.1 - ligase, ec:3.1.3.11 - hexose diphosphatase, ec:1.1.1.284 - dehydrogenase, ec:1.1.1.95 - dehydrogenase, ec:4.2.1.11 - hydratase, ec:1.2.1.2 - dehydrogenase, ec:1.1.1.37 - dehydrogenase, ec:1.1.1.29 - dehydrogenase	1, 3, 1, 1, 3, 1, 1, 2, 2, 1, 1, 1, 1	NC_012024.3_cds_XP_002285823.1_564, NC_012009.3_cds_XP_002267726.1_57, NC_012007.3_cds_XP_010662289.1_654, NC_012010.3_cds_XP_003631873.1_1663, NC_012015.3_cds_XP_002280867.1_353, NC_012013.3_cds_XP_010652425.1_1036, NC_012017.3_cds_XP_002283274.1_419, NC_012010.3_cds_XP_002275308.1_45, NC_012024.3_cds_XP_002276269.1_61, NC_012020.3_cds_XP_002278518.2_1702, NC_012024.3_cds_XP_002269230.1_2183, NC…
One carbon pool by folate	map00670	6	ec:2.1.2.1 - hydroxymethyltransferase, ec:6.3.4.3 - ligase, ec:3.5.4.9 - cyclohydrolase, ec:2.1.2.10 - S-aminomethyldihydrolipoylprotein:(6S)-tetrahydrofolate aminomethyltransferase (ammonia-forming), ec:2.1.1.13 - synthase, ec:1.5.1.5 - dehydrogenase (NADP+)	1, 1, 2, 1, 1, 2	NC_012024.3_cds_XP_002285823.1_564, NC_012012.3_cds_XP_002285654.1_168, NC_012012.3_cds_XP_002285654.1_168, NC_012013.3_cds_XP_010652165.1_462, NC_012016.3_cds_XP_002272701.1_128, NC_012014.3_cds_XP_002276438.2_191, NC_012012.3_cds_XP_002285654.1_168, NC_012013.3_cds_XP_010652165.1_462
Zeatin biosynthesis	map00908	1	ec:1.5.99.12 - dehydrogenase	2	NC_012024.3_cds_XP_002280797.1_1607, NC_012010.3_cds_XP_002279960.1_243
Nitrogen metabolism	map00910	9	ec:4.2.1.1 - anhydrase, ec:6.3.1.2 - synthetase, ec:1.7.7.1 - reductase, ec:1.4.7.1 - synthase (ferredoxin), ec:1.7.1.2 - reductase [NAD(P)H], ec:1.7.1.1 - reductase (NADH), ec:1.7.1.3 - reductase (NADPH), ec:3.5.1.49 - ec:3.5.1.49 formamidase, ec:1.4.1.3 - dehydrogenase [NAD(P)+]	2, 1, 1, 1, 1, 1, 1, 2, 1	NC_012020.3_cds_XP_002277957.1_2232, NC_012014.3_cds_XP_002282507.1_1559, NC_012020.3_cds_NP_001268054.1_1124, NC_012009.3_cds_NP_001268194.1_634, NC_012014.3_cds_XP_002267056.1_1853, NC_012024.3_cds_NP_001268049.1_541, NC_012024.3_cds_NP_001268049.1_541, NC_012024.3_cds_NP_001268049.1_541, NC_012013.3_cds_XP_002284306.1_1476, NC_012013.3_cds_XP_002284310.1_1477, NC_012009.3_cds_NP_001267942.1_12…
Pentose and glucuronate interconversions	map00040	11	ec:4.2.2.2 - lyase, ec:2.7.7.9 - uridylyltransferase, ec:3.1.1.11 - pectin demethoxylase, ec:3.2.1.67 - 1,4-alpha-galacturonidase, ec:2.7.7.64 - uridylyltransferase, ec:1.1.1.2 - dehydrogenase (NADP+), ec:1.1.1.14 - 2-dehydrogenase, ec:3.2.1.31 - beta-glucuronide glucuronohydrolase glucuronidase, ec:1.1.1.22 - 6-dehydrogenase, ec:1.1.1.21 - reductase, ec:3.2.1.15 - pectin depolymerase	6, 1, 9, 1, 1, 3, 1, 2, 1, 2, 6	NC_012007.3_cds_XP_002270112.1_1472, NC_012019.3_cds_NP_001268017.1_958, NC_012011.3_cds_XP_002285639.2_1358, NC_012007.3_cds_XP_002285340.1_1023, NC_012014.3_cds_NP_001290001.1_1788, NC_012023.3_cds_XP_010663062.1_1483, NC_012007.3_cds_XP_002276048.1_219, NC_012011.3_cds_XP_003631952.1_206, NC_012024.3_cds_XP_002285913.1_235, NC_012018.3_cds_NP_001268091.1_1964, NC_012013.3_cds_XP_002271665.2_54…
C5-Branched dibasic acid metabolism	map00660	1	ec:6.2.1.5 - ligase (ADP-forming)	2	NC_012007.3_cds_XP_019075620.1_1145, NC_012020.3_cds_XP_002280514.1_97
D-Glutamine and D-glutamate metabolism	map00471	1	ec:1.4.1.3 - dehydrogenase [NAD(P)+]	1	NC_012009.3_cds_NP_001267942.1_1239
Terpenoid backbone biosynthesis	map00900	8	ec:2.7.1.36 - kinase, ec:2.5.1.10 - diphosphate synthase, ec:4.2.3.27 - synthase, ec:2.5.1.29 - diphosphate synthase, ec:1.8.3.5 - oxidase, ec:2.5.1.1 - geranyl-diphosphate synthase, ec:5.3.3.2 - Delta-isomerase, ec:1.1.1.34 - reductase (NADPH)	1, 2, 1, 2, 1, 1, 1, 3	NC_012020.3_cds_XP_002284813.1_448, NC_012024.3_cds_XP_002283364.1_1428, NC_012010.3_cds_XP_002271575.1_1123, NC_012018.3_cds_NP_001267945.1_869, NC_012024.3_cds_XP_002283364.1_1428, NC_012009.3_cds_XP_003631563.1_339, NC_012013.3_cds_XP_002275222.2_1913, NC_012024.3_cds_XP_002283364.1_1428, NC_012010.3_cds_NP_001304059.1_1328, NC_012010.3_cds_XP_002265638.1_2066, NC_012024.3_cds_XP_002275827.1_7…
Ubiquinone and other terpenoid-quinone biosynthesis	map00130	6	ec:1.14.13.11 - 4-monooxygenase, ec:6.2.1.26 - ligase, ec:2.1.1.95 - O-methyltransferase, ec:6.2.1.12 - ligase, ec:1.6.5.2 - dehydrogenase (quinone), ec:2.6.1.5 - transaminase	1, 2, 1, 2, 2, 3	NC_012012.3_cds_XP_002266238.1_1253, NC_012010.3_cds_XP_010648868.2_1080, NC_012022.3_cds_XP_002267459.1_1008, NC_012022.3_cds_XP_002269749.1_123, NC_012022.3_cds_XP_002274994.1_216, NC_012017.3_cds_XP_002272782.1_1621, NC_012009.3_cds_XP_002285205.1_664, NC_012025.3_cds_XP_002283286.1_580, NC_012010.3_cds_XP_002285385.1_836, NC_012017.3_cds_XP_002284313.1_557, NC_012015.3_cds_XP_019077864.1_690
Butanoate metabolism	map00650	6	ec:2.6.1.19 - transaminase, ec:1.2.1.24 - dehydrogenase (NAD+), ec:5.1.2.3 - epimerase, ec:1.2.1.16 - dehydrogenase [NAD(P)+], ec:4.2.1.17 - hydratase, ec:1.1.1.35 - dehydrogenase	1, 1, 1, 1, 2, 1	NC_012009.3_cds_XP_002268803.1_1509, NC_012017.3_cds_XP_002279374.1_1114, NC_012011.3_cds_XP_002270067.1_228, NC_012017.3_cds_XP_002279374.1_1114, NC_012018.3_cds_XP_002279162.2_123, NC_012011.3_cds_XP_002270067.1_228, NC_012011.3_cds_XP_002270067.1_228
Chloroalkane and chloroalkene degradation	map00625	3	ec:3.3.2.10 - epoxide hydrolase, ec:1.1.1.1 - dehydrogenase, ec:1.2.1.3 - dehydrogenase (NAD+)	1, 4, 4	NC_012011.3_cds_XP_002271210.1_211, NC_012012.3_cds_XP_002285368.1_384, NC_012024.3_cds_NP_001268071.1_1896, NC_012021.3_cds_XP_019081125.1_1482, NC_012024.3_cds_NP_001268079.1_1894, NC_012013.3_cds_XP_002273730.2_1933, NC_012011.3_cds_XP_002277743.1_98, NC_012017.3_cds_XP_002279374.1_1114, NC_012007.3_cds_XP_010653335.1_1283
Riboflavin metabolism	map00740	6	ec:4.1.99.12 - synthase, ec:3.6.1.9 - diphosphatase, ec:1.5.1.38 - reductase (NADPH), ec:1.5.1.39 - reductase [NAD(P)H], ec:3.1.3.2 - phosphatase, ec:3.5.4.25 - cyclohydrolase II	1, 3, 1, 1, 7, 1	NC_012009.3_cds_XP_002267374.1_1411, NC_012020.3_cds_XP_002277367.3_1739, NC_012012.3_cds_XP_010650789.1_1290, NC_012007.3_cds_XP_002284395.2_759, NC_012009.3_cds_XP_002285205.1_664, NC_012009.3_cds_XP_002285205.1_664, NC_012013.3_cds_XP_002273448.1_997, NC_012015.3_cds_XP_003632911.1_1344, NC_012023.3_cds_XP_002268894.1_636, NC_012015.3_cds_XP_002276942.1_241, NC_012017.3_cds_XP_019078544.1_953,…
Primary bile acid biosynthesis	map00120	3	ec:4.2.1.107 - hydratase, ec:1.1.1.35 - dehydrogenase, ec:1.3.1.3 - 5beta-reductase	1, 1, 1	NC_012024.3_cds_XP_002285911.1_237, NC_012011.3_cds_XP_002270067.1_228, NC_012009.3_cds_XP_002272271.1_1017
Biosynthesis of vancomycin group antibiotics	map01055	1	ec:4.2.1.46 - 4,6-dehydratase	1	NC_012013.3_cds_XP_002268787.1_517
Glycerophospholipid metabolism	map00564	8	ec:3.1.3.75 - phosphatase, ec:2.3.1.15 - 1-O-acyltransferase, ec:3.1.1.4 - A2, ec:3.1.1.5 - lecithinase B, ec:2.3.1.51 - O-acyltransferase, ec:2.3.1.43 - O-acyltransferase, ec:3.1.3.4 - phosphatase, ec:2.1.1.103 - N-methyltransferase	1, 1, 1, 1, 1, 1, 1, 1	NC_012015.3_cds_XP_002280867.1_353, NC_012021.3_cds_XP_002275348.1_1337, NC_012024.3_cds_XP_002280655.1_1664, NC_012015.3_cds_XP_002285258.1_725, NC_012024.3_cds_XP_002280655.1_1664, NC_012015.3_cds_XP_002275795.1_218, NC_012010.3_cds_XP_002263902.1_1566, NC_012023.3_cds_XP_002282182.1_313
Cutin, suberine and wax biosynthesis	map00073	3	ec:2.3.1.75 - O-fatty-acyltransferase, ec:1.11.2.3 - seed peroxygenase, ec:2.3.1.20 - O-acyltransferase	1, 1, 3	NC_012021.3_cds_XP_002263409.1_1053, NC_012007.3_cds_XP_019075041.1_850, NC_012011.3_cds_XP_002269582.1_399, NC_012021.3_cds_XP_002263409.1_1053, NC_012009.3_cds_XP_010647731.2_602
Thiamine metabolism	map00730	4	ec:2.7.4.3 - kinase, ec:2.8.1.7 - desulfurase, ec:3.6.1.15 - phosphatase, ec:2.7.6.2 - diphosphokinase	1, 1, 68, 1	NC_012023.3_cds_XP_002283508.1_203, NC_012012.3_cds_XP_002267920.1_1531, NC_012014.3_cds_XP_002279598.1_920, NC_012025.3_cds_XP_002276623.1_903, NC_012020.3_cds_XP_002283198.1_2484, NC_012017.3_cds_XP_002266816.1_1539, NC_012024.3_cds_XP_002285925.1_213, NC_012014.3_cds_XP_002283552.1_2270, NC_012015.3_cds_XP_002284593.2_592, NC_012021.3_cds_XP_002265511.1_285, NC_012015.3_cds_XP_002284463.1_566,…
Steroid biosynthesis	map00100	4	ec:1.3.1.72 - reductase, ec:2.1.1.41 - 24-C-methyltransferase, ec:2.1.1.143 - C-methyltransferase, ec:1.3.1.21 - reductase	1, 1, 1, 1	NC_012007.3_cds_XP_002271846.2_1749, NC_012024.3_cds_XP_002285903.1_282, NC_012024.3_cds_XP_002285903.1_282, NC_012015.3_cds_XP_002268455.2_1482
Carbon fixation pathways in prokaryotes	map00720	11	ec:6.3.4.3 - ligase, ec:4.1.1.31 - carboxylase, ec:3.5.4.9 - cyclohydrolase, ec:6.2.1.5 - ligase (ADP-forming), ec:6.2.1.1 - ligase, ec:4.2.1.17 - hydratase, ec:1.1.1.37 - dehydrogenase, ec:1.1.1.35 - dehydrogenase, ec:1.1.1.42 - dehydrogenase (NADP+), ec:1.5.1.5 - dehydrogenase (NADP+), ec:2.3.3.8 - citrate synthase	1, 1, 2, 2, 1, 2, 1, 1, 1, 2, 2	NC_012012.3_cds_XP_002285654.1_168, NC_012015.3_cds_XP_002280867.1_353, NC_012012.3_cds_XP_002285654.1_168, NC_012013.3_cds_XP_010652165.1_462, NC_012007.3_cds_XP_019075620.1_1145, NC_012020.3_cds_XP_002280514.1_97, NC_012020.3_cds_XP_002278518.2_1702, NC_012018.3_cds_XP_002279162.2_123, NC_012011.3_cds_XP_002270067.1_228, NC_012019.3_cds_XP_002265080.1_1000, NC_012011.3_cds_XP_002270067.1_228, N…
Glycosaminoglycan degradation	map00531	2	ec:3.2.1.23 - lactase (ambiguous), ec:3.2.1.31 - beta-glucuronide glucuronohydrolase glucuronidase	4, 2	NC_012024.3_cds_NP_001268162.1_1610, NC_012010.3_cds_XP_010649088.1_1629, NC_012012.3_cds_XP_002285084.2_506, NC_012017.3_cds_XP_002282132.1_321, NC_012023.3_cds_XP_010663309.1_1019, NC_012017.3_cds_XP_002263173.1_975
Geraniol degradation	map00281	2	ec:4.2.1.17 - hydratase, ec:1.1.1.35 - dehydrogenase	2, 1	NC_012018.3_cds_XP_002279162.2_123, NC_012011.3_cds_XP_002270067.1_228, NC_012011.3_cds_XP_002270067.1_228
Biosynthesis of ansamycins	map01051	1	ec:2.2.1.1 - glycolaldehydetransferase	2	NC_012021.3_cds_XP_002280760.1_587, NC_012022.3_cds_XP_002266494.2_670
Carbon fixation in photosynthetic organisms	map00710	16	ec:4.1.2.13 - aldolase, ec:4.1.1.39 - carboxylase, ec:4.1.1.31 - carboxylase, ec:3.1.3.37 - SBPase, ec:2.2.1.1 - glycolaldehydetransferase, ec:1.2.1.59 - dehydrogenase (NAD(P)+) (phosphorylating), ec:3.1.3.11 - hexose diphosphatase, ec:1.2.1.12 - dehydrogenase (phosphorylating), ec:5.3.1.1 - isomerase, ec:5.3.1.6 - isomerase, ec:2.6.1.2 - transaminase, ec:2.6.1.1 - transaminase, ec:1.1.1.82 - deh…	3, 1, 1, 1, 2, 1, 1, 1, 2, 1, 1, 3, 1, 1, 2, 2	NC_012009.3_cds_XP_002267726.1_57, NC_012007.3_cds_XP_010662289.1_654, NC_012010.3_cds_XP_003631873.1_1663, NC_012013.3_cds_XP_019076561.1_2003, NC_012015.3_cds_XP_002280867.1_353, NC_012009.3_cds_XP_002264303.2_1290, NC_012021.3_cds_XP_002280760.1_587, NC_012022.3_cds_XP_002266494.2_670, NC_012023.3_cds_XP_002263145.2_1545, NC_012024.3_cds_XP_002269230.1_2183, NC_012023.3_cds_XP_002263145.2_1545…
Ascorbate and aldarate metabolism	map00053	10	ec:2.7.7.69 - phosphorylase, ec:1.6.5.4 - reductase (NADH), ec:2.7.7.64 - uridylyltransferase, ec:1.2.1.3 - dehydrogenase (NAD+), ec:1.10.3.3 - oxidase, ec:1.11.1.11 - peroxidase, ec:1.3.2.3 - dehydrogenase, ec:1.1.1.22 - 6-dehydrogenase, ec:5.1.3.18 - 3,5-epimerase, ec:1.13.99.1 - oxygenase	1, 2, 1, 4, 2, 1, 1, 1, 1, 1	NC_012025.3_cds_XP_002278339.1_859, NC_012008.3_cds_XP_002278648.2_73, NC_012014.3_cds_NP_001267971.1_1616, NC_012007.3_cds_XP_002276048.1_219, NC_012013.3_cds_XP_002273730.2_1933, NC_012011.3_cds_XP_002277743.1_98, NC_012017.3_cds_XP_002279374.1_1114, NC_012007.3_cds_XP_010653335.1_1283, NC_012024.3_cds_XP_002285913.1_235, NC_012008.3_cds_XP_002266352.1_780, NC_012009.3_cds_XP_002278281.1_219, N…
Streptomycin biosynthesis	map00521	4	ec:2.7.1.1 - hexokinase type IV glucokinase, ec:4.2.1.46 - 4,6-dehydratase, ec:5.5.1.4 - synthase, ec:5.4.2.2 - (alpha-D-glucose-1,6-bisphosphate-dependent)	2, 1, 1, 2	NC_012011.3_cds_XP_002268097.1_1928, NC_012020.3_cds_XP_002274388.1_1205, NC_012013.3_cds_XP_002268787.1_517, NC_012013.3_cds_XP_010652823.1_1703, NC_012022.3_cds_XP_002263813.1_780, NC_012007.3_cds_XP_002284729.1_817
Pentose phosphate pathway	map00030	11	ec:2.7.1.90 - 1-phosphotransferase, ec:4.1.2.13 - aldolase, ec:2.2.1.1 - glycolaldehydetransferase, ec:2.7.1.15 - deoxyribokinase, ec:2.7.1.11 - phosphohexokinase, ec:3.1.3.11 - hexose diphosphatase, ec:5.3.1.6 - isomerase, ec:1.2.1.9 - dehydrogenase (NADP+), ec:1.1.1.47 - 1-dehydrogenase [NAD(P)+], ec:1.1.1.44 - dehydrogenase (NADP+-dependent, decarboxylating), ec:5.4.2.2 - (alpha-D-glucose-1,6-…	1, 3, 2, 3, 3, 1, 1, 1, 1, 2, 2	NC_012024.3_cds_XP_002276269.1_61, NC_012009.3_cds_XP_002267726.1_57, NC_012007.3_cds_XP_010662289.1_654, NC_012010.3_cds_XP_003631873.1_1663, NC_012021.3_cds_XP_002280760.1_587, NC_012022.3_cds_XP_002266494.2_670, NC_012011.3_cds_XP_002268097.1_1928, NC_012022.3_cds_XP_002271653.1_150, NC_012020.3_cds_XP_002274388.1_1205, NC_012017.3_cds_XP_002283274.1_419, NC_012010.3_cds_XP_002275308.1_45, NC_…
Other glycan degradation	map00511	2	ec:3.2.1.25 - mannanase, ec:3.2.1.23 - lactase (ambiguous)	2, 4	NC_012010.3_cds_XP_002264115.1_1564, NC_012020.3_cds_XP_002272413.2_1251, NC_012024.3_cds_NP_001268162.1_1610, NC_012010.3_cds_XP_010649088.1_1629, NC_012012.3_cds_XP_002285084.2_506, NC_012017.3_cds_XP_002282132.1_321
Insect hormone biosynthesis	map00981	1	ec:1.2.1.3 - dehydrogenase (NAD+)	4	NC_012013.3_cds_XP_002273730.2_1933, NC_012011.3_cds_XP_002277743.1_98, NC_012017.3_cds_XP_002279374.1_1114, NC_012007.3_cds_XP_010653335.1_1283
Limonene and pinene degradation	map00903	2	ec:4.2.1.17 - hydratase, ec:1.2.1.3 - dehydrogenase (NAD+)	2, 4	NC_012018.3_cds_XP_002279162.2_123, NC_012011.3_cds_XP_002270067.1_228, NC_012013.3_cds_XP_002273730.2_1933, NC_012011.3_cds_XP_002277743.1_98, NC_012017.3_cds_XP_002279374.1_1114, NC_012007.3_cds_XP_010653335.1_1283
Chlorocyclohexane and chlorobenzene degradation	map00361	2	ec:3.1.1.45 - maleylacetate enol-lactonase, ec:1.6.5.7 - reductase	2, 1	NC_012013.3_cds_XP_002275697.1_245, NC_012011.3_cds_XP_010649854.1_668, NC_012025.3_cds_XP_002283286.1_580
Acarbose and validamycin biosynthesis	map00525	1	ec:4.2.1.46 - 4,6-dehydratase	1	NC_012013.3_cds_XP_002268787.1_517
Citrate cycle (TCA cycle)	map00020	6	ec:6.2.1.5 - ligase (ADP-forming), ec:1.8.1.4 - dehydrogenase, ec:1.1.1.37 - dehydrogenase, ec:1.1.1.42 - dehydrogenase (NADP+), ec:2.3.3.8 - citrate synthase, ec:2.3.3.1 - (Si)-synthase	2, 1, 1, 1, 2, 1	NC_012007.3_cds_XP_019075620.1_1145, NC_012020.3_cds_XP_002280514.1_97, NC_012011.3_cds_XP_002263180.1_303, NC_012019.3_cds_XP_002265080.1_1000, NC_012010.3_cds_XP_002270617.1_1109, NC_012007.3_cds_XP_019075620.1_1145, NC_012020.3_cds_XP_002280514.1_97, NC_012018.3_cds_XP_002284064.1_41
Propanoate metabolism	map00640	6	ec:2.6.1.19 - transaminase, ec:6.2.1.5 - ligase (ADP-forming), ec:6.2.1.1 - ligase, ec:1.8.1.4 - dehydrogenase, ec:3.1.2.4 - hydrolase, ec:4.2.1.17 - hydratase	1, 2, 1, 1, 1, 2	NC_012009.3_cds_XP_002268803.1_1509, NC_012007.3_cds_XP_019075620.1_1145, NC_012020.3_cds_XP_002280514.1_97, NC_012020.3_cds_XP_002278518.2_1702, NC_012011.3_cds_XP_002263180.1_303, NC_012018.3_cds_XP_002279162.2_123, NC_012018.3_cds_XP_002279162.2_123, NC_012011.3_cds_XP_002270067.1_228

## Sheet: Chloroplast
Pathway	Pathway ID	#Enzs in Pathway	Enzyme	#Seqs of Enzyme	Seqs
Purine metabolism	map00230	3	ec:3.6.1.15 - phosphatase, ec:3.6.1.3 - adenylpyrophosphatase, ec:2.7.7.6 - RNA polymerase	2, 2, 2	lcl|NC_007957.1_cds_YP_567061.1_6, lcl|NC_007957.1_cds_YP_567063.1_8, lcl|NC_007957.1_cds_YP_567061.1_6, lcl|NC_007957.1_cds_YP_567063.1_8, lcl|NC_007957.1_cds_YP_567068.1_13, lcl|NC_007957.1_cds_YP_567067.1_12
Glyoxylate and dicarboxylate metabolism	map00630	1	ec:4.1.1.39 - carboxylase	1	lcl|NC_007957.1_cds_YP_567084.1_29
Carbon fixation in photosynthetic organisms	map00710	1	ec:4.1.1.39 - carboxylase	1	lcl|NC_007957.1_cds_YP_567084.1_29
Oxidative phosphorylation	map00190	2	ec:1.6.99.3 - dehydrogenase, ec:1.6.5.3 - reductase (H+-translocating)	5, 5	lcl|NC_007957.1_cds_YP_567128.1_72, lcl|NC_007957.1_cds_YP_567080.2_25, lcl|NC_007957.1_cds_YP_567125.1_69, lcl|NC_007957.1_cds_YP_567123.1_67, lcl|NC_007957.1_cds_YP_567079.1_24, lcl|NC_007957.1_cds_YP_567128.1_72, lcl|NC_007957.1_cds_YP_567080.2_25, lcl|NC_007957.1_cds_YP_567125.1_69, lcl|NC_007957.1_cds_YP_567123.1_67, lcl|NC_007957.1_cds_YP_567079.1_24
Pyrimidine metabolism	map00240	1	ec:2.7.7.6 - RNA polymerase	2	lcl|NC_007957.1_cds_YP_567068.1_13, lcl|NC_007957.1_cds_YP_567067.1_12
Biosynthesis of antibiotics	map01130	1	ec:4.1.1.39 - carboxylase	1	lcl|NC_007957.1_cds_YP_567084.1_29
Thiamine metabolism	map00730	1	ec:3.6.1.15 - phosphatase	2	lcl|NC_007957.1_cds_YP_567061.1_6, lcl|NC_007957.1_cds_YP_567063.1_8

## Sheet: Mitochondrion
Pathway	Pathway ID	#Enzs in Pathway	Enzyme	#Seqs of Enzyme	Seqs
Purine metabolism	map00230	2	ec:3.6.1.15 - phosphatase, ec:3.6.1.3 - adenylpyrophosphatase	2, 2	lcl|NC_012119.1_cds_YP_002608407.1_71, lcl|NC_012119.1_cds_YP_002608394.1_58, lcl|NC_012119.1_cds_YP_002608407.1_71, lcl|NC_012119.1_cds_YP_002608394.1_58
Oxidative phosphorylation	map00190	3	ec:1.9.3.1 - oxidase, ec:1.6.99.3 - dehydrogenase, ec:1.6.5.3 - reductase (H+-translocating)	2, 1, 1	lcl|NC_012119.1_cds_YP_002608358.1_22, lcl|NC_012119.1_cds_YP_002608406.1_70, lcl|NC_012119.1_cds_YP_002608377.1_41, lcl|NC_012119.1_cds_YP_002608377.1_41
Thiamine metabolism	map00730	1	ec:3.6.1.15 - phosphatase	2	lcl|NC_012119.1_cds_YP_002608407.1_71, lcl|NC_012119.1_cds_YP_002608394.1_58
