# Supplementary material for: Long Non-coding RNAs Coordinate Developmental Transitions and Other Key Biological Processes in Grapevine
Source: Sci Rep. 2019 Mar 5;9:3552. doi: 10.1038/s41598-019-38989-7 (PMC6401051; doi:10.1038/s41598-019-38989-7)
Supplement: Supplementary file 10 — LaTeX Supplementary File [file 41598_2019_38989_MOESM10_ESM.xlsx]

## Sheet: Precursors
Supplementary Table 4: Interacting lncRNA, miRNAs, and mRNAs. Sheet 1: lncRNAs that act as putative precursors of miRNAs; Sheet 2: lncRNAs that act as putative miRNA targets; Sheet 3: lncRNAs that act as putative endogenous target mimics (eTMs) for miRNAs. Sheet 4: miRNAs and their predicted targets- mRNAs
miRNA	lncRNAs as Precursor
vvi-MIR156g	TR354934
vvi-MIR156i	TR354934
vvi-MIR159c	TR277780
vvi-MIR159c	TR277779
vvi-MIR159c	TR277774
vvi-MIR159c	TR277772
vvi-MIR159c	TR277771
vvi-MIR159c	TR277768
vvi-MIR159c	TR277766
vvi-MIR159c	TR277765
vvi-MIR159c	TR277764
vvi-MIR159c	TR277763
vvi-MIR159c	TR277762
vvi-MIR159c	TR277761
vvi-MIR159c	TR277759
vvi-MIR159c	TR277758
vvi-MIR159c	TR277756
vvi-MIR160c	TR351406
vvi-MIR164c	TR6748
vvi-MIR164c	TR6749
vvi-MIR166a	TR129909
vvi-MIR166a	TR129907
vvi-MIR166c	TR114060
vvi-MIR166c	TR114056
vvi-MIR166c	TR114050
vvi-MIR166c	TR114049
vvi-MIR166c	TR114048
vvi-MIR166c	TR114046
vvi-MIR166c	TR114058
vvi-MIR166c	TR114058
vvi-MIR166c	TR114057
vvi-MIR166c	TR114047
vvi-MIR166c	TR114047
vvi-MIR166c	TR114052
vvi-MIR166d	TR6759
vvi-MIR166e	TR114052
vvi-MIR166e	TR114057
vvi-MIR166e	TR114058
vvi-MIR166e	TR114047
vvi-MIR166e	TR114060
vvi-MIR166e	TR114056
vvi-MIR166e	TR114050
vvi-MIR166e	TR114049
vvi-MIR166e	TR114048
vvi-MIR166e	TR114046
vvi-MIR166e	TR114046
vvi-MIR166f	TR7301
vvi-MIR166h	TR14025
vvi-MIR166h	TR14024
vvi-MIR167e	TR23168
vvi-MIR167e	TR23167
vvi-MIR168	TR141464
vvi-MIR168	TR141443
vvi-MIR168	TR75689
vvi-MIR171b	TR4436
vvi-MIR171c	TR37667
vvi-MIR172b	TR349679
vvi-MIR172c	TR136734
vvi-MIR172c	TR136731
vvi-MIR172c	TR136728
vvi-MIR172c	TR136726
vvi-MIR172c	TR136724
vvi-MIR172c	TR136723
vvi-MIR172c	TR136722
vvi-MIR172c	TR136720
vvi-MIR319e	TR302954
vvi-MIR319e	TR302952
vvi-MIR319e	TR302947
vvi-MIR319e	TR302926
vvi-MIR319e	TR302918
vvi-MIR319e	TR302917
vvi-MIR319e	TR302913
vvi-MIR319e	TR302912
vvi-MIR3623	TR134590
vvi-MIR3623	TR134589
vvi-MIR3623	TR134588
vvi-MIR3623	TR134587
vvi-MIR3623	TR134585
vvi-MIR3623	TR134583
vvi-MIR3623	TR134582
vvi-MIR3623	TR134581
vvi-MIR3623	TR134580
vvi-MIR3623	TR134579
vvi-MIR3623	TR134578
vvi-MIR3623	TR134575
vvi-MIR3629a	TR197453
vvi-MIR3629b	TR26880
vvi-MIR3629c	TR341067
vvi-MIR3630	TR64903
vvi-MIR3630	TR64902
vvi-MIR3630	TR64901
vvi-MIR3630	TR64900
vvi-MIR3630	TR64899
vvi-MIR3630	TR64897
vvi-MIR3630	TR64896
vvi-MIR3630	TR64895
vvi-MIR3630	TR64894
vvi-MIR3630	TR64893
vvi-MIR3630	TR64892
vvi-MIR3630	TR64891
vvi-MIR3631a	TR220792
vvi-MIR3631a	TR220791
vvi-MIR3631a	TR220841
vvi-MIR3631a	TR269342
vvi-MIR3631a	TR269341
vvi-MIR3631a	TR269339
vvi-MIR3631a	TR220817
vvi-MIR3631a	TR1860
vvi-MIR3631b	TR220792
vvi-MIR3631b	TR220791
vvi-MIR3631b	TR1860
vvi-MIR3631b	TR1860
vvi-MIR3631c	TR220792
vvi-MIR3631c	TR220791
vvi-MIR3631d	TR220792
vvi-MIR3631d	TR220791
vvi-MIR3636	TR36635
vvi-MIR3637	TR221194
vvi-MIR3637	TR221193
vvi-MIR3640	TR279470
vvi-MIR3640	TR279444
vvi-MIR3640	TR279439
vvi-MIR390	TR18532
vvi-MIR394c	TR349917
vvi-MIR395a	TR21857
vvi-MIR395b	TR21857
vvi-MIR395c	TR21857
vvi-MIR395d	TR21857
vvi-MIR395e	TR21857
vvi-MIR395f	TR21857
vvi-MIR395g	TR21857
vvi-MIR395h	TR21857
vvi-MIR395i	TR21857
vvi-MIR395j	TR21857
vvi-MIR395k	TR21857
vvi-MIR395l	TR21857
vvi-MIR395m	TR21857
vvi-MIR395n	TR355665
vvi-MIR398a	TR235377
vvi-MIR398b	TR1777
vvi-MIR398c	TR1777
vvi-MIR399g	TR348592
vvi-MIR403a	TR310488
vvi-MIR403c	TR310488
vvi-MIR403e	TR310488
vvi-MIR408	TR70269
vvi-MIR828a	TR27773
vvi-MIR828a	TR27772
vvi-MIR828a	TR27770
vvi-MIR828a	TR27769
vvi-MIR828a	TR27774
vvi-MIR828a	TR27768

## Sheet: Targets
miRNA	LncRNAs as Targets
vvi-miR156a	TR11250
vvi-miR156a	TR11251
vvi-miR156a	TR177931
vvi-miR156b	TR61820
vvi-miR156b	TR11250
vvi-miR156b	TR11251
vvi-miR156b	TR36048
vvi-miR156c	TR61820
vvi-miR156c	TR11250
vvi-miR156c	TR11251
vvi-miR156c	TR36048
vvi-miR156d	TR61820
vvi-miR156d	TR11250
vvi-miR156d	TR11251
vvi-miR156d	TR36048
vvi-miR156e	TR2878
vvi-miR156e	TR2877
vvi-miR156f	TR167148
vvi-miR156f	TR26478
vvi-miR156f	TR5813
vvi-miR156f	TR26476
vvi-miR156f	TR11250
vvi-miR156f	TR11251
vvi-miR156f	TR177931
vvi-miR156g	TR167148
vvi-miR156g	TR26478
vvi-miR156g	TR5813
vvi-miR156g	TR26476
vvi-miR156g	TR11250
vvi-miR156g	TR11251
vvi-miR156g	TR177931
vvi-miR156i	TR167148
vvi-miR156i	TR26478
vvi-miR156i	TR5813
vvi-miR156i	TR26476
vvi-miR156i	TR11250
vvi-miR156i	TR11251
vvi-miR156i	TR177931
vvi-miR159a	TR302917
vvi-miR159a	TR302912
vvi-miR159a	TR302926
vvi-miR159a	TR302952
vvi-miR159a	TR302947
vvi-miR159a	TR302918
vvi-miR159a	TR302913
vvi-miR159a	TR302954
vvi-miR159a	TR114352
vvi-miR159b	TR302917
vvi-miR159b	TR302912
vvi-miR159b	TR302926
vvi-miR159b	TR302952
vvi-miR159b	TR302947
vvi-miR159b	TR302918
vvi-miR159b	TR302913
vvi-miR159b	TR302954
vvi-miR159b	TR114352
vvi-miR159c	TR302917
vvi-miR159c	TR302912
vvi-miR159c	TR302926
vvi-miR159c	TR302952
vvi-miR159c	TR302947
vvi-miR159c	TR302918
vvi-miR159c	TR302913
vvi-miR159c	TR302954
vvi-miR159c	TR51327
vvi-miR159c	TR357117
vvi-miR162	TR149092
vvi-miR164b	TR144257
vvi-miR164b	TR165012
vvi-miR164b	TR165010
vvi-miR164b	TR165014
vvi-miR166c	TR14024
vvi-miR166c	TR14025
vvi-miR166c	TR129907
vvi-miR166d	TR14024
vvi-miR166d	TR14025
vvi-miR166d	TR129907
vvi-miR166e	TR14024
vvi-miR166e	TR14025
vvi-miR166e	TR129907
vvi-miR166f	TR14024
vvi-miR166f	TR14025
vvi-miR166f	TR129907
vvi-miR166g	TR14024
vvi-miR166g	TR14025
vvi-miR166g	TR129907
vvi-miR166h	TR14024
vvi-miR166h	TR14025
vvi-miR166h	TR129907
vvi-miR167a	TR74845
vvi-miR167a	TR74843
vvi-miR167a	TR74839
vvi-miR167a	TR74841
vvi-miR167a	TR339593
vvi-miR167b	TR74845
vvi-miR167b	TR74843
vvi-miR167b	TR74839
vvi-miR167b	TR74841
vvi-miR167b	TR339593
vvi-miR167c	TR74845
vvi-miR167c	TR74843
vvi-miR167c	TR74839
vvi-miR167c	TR339593
vvi-miR167c	TR74841
vvi-miR167d	TR74845
vvi-miR167d	TR74843
vvi-miR167d	TR74839
vvi-miR167d	TR74841
vvi-miR167d	TR339593
vvi-miR167e	TR74845
vvi-miR167e	TR74843
vvi-miR167e	TR74839
vvi-miR167e	TR74841
vvi-miR167e	TR339593
vvi-miR169a	TR18330
vvi-miR169a	TR1866
vvi-miR169c	TR18330
vvi-miR169c	TR1866
vvi-miR169d	TR18330
vvi-miR169e	TR18330
vvi-miR169f	TR18330
vvi-miR169f	TR1866
vvi-miR169g	TR18330
vvi-miR169g	TR1866
vvi-miR169j	TR18330
vvi-miR169j	TR1866
vvi-miR169k	TR18330
vvi-miR169k	TR1866
vvi-miR169m	TR18330
vvi-miR169p	TR18330
vvi-miR169s	TR18330
vvi-miR169s	TR1866
vvi-miR171a	TR37667
vvi-miR171a	TR338429
vvi-miR171b	TR37667
vvi-miR171c	TR37667
vvi-miR171c	TR338429
vvi-miR171d	TR37667
vvi-miR171d	TR338429
vvi-miR171e	TR37667
vvi-miR171f	TR37667
vvi-miR171h	TR37667
vvi-miR171i	TR37667
vvi-miR171i	TR338429
vvi-miR172a	TR136734
vvi-miR172a	TR136722
vvi-miR172a	TR136728
vvi-miR172a	TR136731
vvi-miR172a	TR136726
vvi-miR172a	TR136720
vvi-miR172a	TR136724
vvi-miR172a	TR136723
vvi-miR172a	TR134011
vvi-miR172a	TR153920
vvi-miR172a	TR153919
vvi-miR172a	TR153921
vvi-miR172b	TR136734
vvi-miR172b	TR136722
vvi-miR172b	TR136728
vvi-miR172b	TR136731
vvi-miR172b	TR136726
vvi-miR172b	TR136720
vvi-miR172b	TR136724
vvi-miR172b	TR136723
vvi-miR172b	TR134011
vvi-miR172b	TR153920
vvi-miR172b	TR153919
vvi-miR172b	TR153921
vvi-miR172c	TR136734
vvi-miR172c	TR136722
vvi-miR172c	TR136728
vvi-miR172c	TR136731
vvi-miR172c	TR136726
vvi-miR172c	TR136720
vvi-miR172c	TR136724
vvi-miR172c	TR136723
vvi-miR172c	TR221357
vvi-miR172d	TR136734
vvi-miR172d	TR136722
vvi-miR172d	TR136728
vvi-miR172d	TR136731
vvi-miR172d	TR136726
vvi-miR172d	TR136720
vvi-miR172d	TR136724
vvi-miR172d	TR136723
vvi-miR172d	TR341604
vvi-miR172d	TR15487
vvi-miR172d	TR15489
vvi-miR172d	TR15485
vvi-miR172d	TR15486
vvi-miR172d	TR15494
vvi-miR172d	TR15496
vvi-miR172d	TR15492
vvi-miR172d	TR15493
vvi-miR172d	TR331912
vvi-miR172d	TR15491
vvi-miR172d	TR15488
vvi-miR319b	TR302917
vvi-miR319b	TR302912
vvi-miR319b	TR302926
vvi-miR319b	TR302952
vvi-miR319b	TR302947
vvi-miR319b	TR302918
vvi-miR319b	TR302913
vvi-miR319b	TR302954
vvi-miR319b	TR153493
vvi-miR319b	TR354877
vvi-miR319b	TR24128
vvi-miR319b	TR24126
vvi-miR319b	TR24130
vvi-miR319b	TR24127
vvi-miR319b	TR24131
vvi-miR319b	TR24129
vvi-miR319c	TR302917
vvi-miR319c	TR302912
vvi-miR319c	TR302926
vvi-miR319c	TR302952
vvi-miR319c	TR302947
vvi-miR319c	TR302918
vvi-miR319c	TR302913
vvi-miR319c	TR302954
vvi-miR319c	TR153493
vvi-miR319c	TR354877
vvi-miR319c	TR24128
vvi-miR319c	TR24126
vvi-miR319c	TR24130
vvi-miR319c	TR24127
vvi-miR319c	TR24131
vvi-miR319c	TR24129
vvi-miR319f	TR302917
vvi-miR319f	TR302912
vvi-miR319f	TR302926
vvi-miR319f	TR302952
vvi-miR319f	TR302947
vvi-miR319f	TR302918
vvi-miR319f	TR302913
vvi-miR319f	TR302954
vvi-miR319f	TR153493
vvi-miR319f	TR354877
vvi-miR319f	TR24128
vvi-miR319f	TR24126
vvi-miR319f	TR24130
vvi-miR319f	TR24127
vvi-miR319f	TR24131
vvi-miR319f	TR24129
vvi-miR319g	TR302917
vvi-miR319g	TR302912
vvi-miR319g	TR302926
vvi-miR319g	TR302952
vvi-miR319g	TR302947
vvi-miR319g	TR302918
vvi-miR319g	TR302913
vvi-miR319g	TR302954
vvi-miR319g	TR153493
vvi-miR319g	TR24128
vvi-miR319g	TR24126
vvi-miR319g	TR24130
vvi-miR319g	TR24127
vvi-miR319g	TR24131
vvi-miR319g	TR24129
vvi-miR319g	TR354877
vvi-miR390	TR18531
vvi-miR390	TR299462
vvi-miR395a	TR355665
vvi-miR395a	TR249319
vvi-miR395a	TR249297
vvi-miR395a	TR132952
vvi-miR395a	TR132949
vvi-miR395a	TR132953
vvi-miR395b	TR355665
vvi-miR395b	TR249319
vvi-miR395b	TR249297
vvi-miR395b	TR132952
vvi-miR395b	TR132949
vvi-miR395b	TR132953
vvi-miR395c	TR355665
vvi-miR395c	TR249319
vvi-miR395c	TR249297
vvi-miR395c	TR132952
vvi-miR395c	TR132949
vvi-miR395c	TR132953
vvi-miR395d	TR355665
vvi-miR395d	TR249319
vvi-miR395d	TR249297
vvi-miR395d	TR132952
vvi-miR395d	TR132949
vvi-miR395d	TR132953
vvi-miR395e	TR355665
vvi-miR395e	TR249319
vvi-miR395e	TR249297
vvi-miR395e	TR132952
vvi-miR395e	TR132949
vvi-miR395e	TR132953
vvi-miR395f	TR355665
vvi-miR395f	TR249319
vvi-miR395f	TR249297
vvi-miR395f	TR132952
vvi-miR395f	TR132949
vvi-miR395f	TR132953
vvi-miR395g	TR355665
vvi-miR395g	TR249319
vvi-miR395g	TR249297
vvi-miR395g	TR132952
vvi-miR395g	TR132949
vvi-miR395g	TR132953
vvi-miR395h	TR355665
vvi-miR395h	TR249319
vvi-miR395h	TR249297
vvi-miR395h	TR132952
vvi-miR395h	TR132949
vvi-miR395h	TR132953
vvi-miR395i	TR355665
vvi-miR395i	TR249319
vvi-miR395i	TR249297
vvi-miR395i	TR132952
vvi-miR395i	TR132949
vvi-miR395i	TR132953
vvi-miR395j	TR355665
vvi-miR395j	TR249319
vvi-miR395j	TR249297
vvi-miR395j	TR132952
vvi-miR395j	TR132949
vvi-miR395j	TR132953
vvi-miR395k	TR355665
vvi-miR395k	TR249319
vvi-miR395k	TR249297
vvi-miR395k	TR132952
vvi-miR395k	TR132949
vvi-miR395k	TR132953
vvi-miR395l	TR355665
vvi-miR395l	TR249319
vvi-miR395l	TR249297
vvi-miR395l	TR132952
vvi-miR395l	TR132949
vvi-miR395l	TR132953
vvi-miR395m	TR355665
vvi-miR395m	TR249319
vvi-miR395m	TR249297
vvi-miR395m	TR132952
vvi-miR395m	TR132949
vvi-miR395m	TR132953
vvi-miR396a	TR79141
vvi-miR396a	TR341796
vvi-miR396a	TR34865
vvi-miR396a	TR34863
vvi-miR396a	TR34862
vvi-miR396a	TR34864
vvi-miR396b	TR341796
vvi-miR396b	TR34865
vvi-miR396b	TR79141
vvi-miR396b	TR34863
vvi-miR396b	TR34862
vvi-miR396b	TR34864
vvi-miR396d	TR341796
vvi-miR396d	TR79141
vvi-miR396d	TR34865
vvi-miR396d	TR34863
vvi-miR396d	TR34862
vvi-miR396d	TR34864
vvi-miR398a	TR346422
vvi-miR399a	TR298706
vvi-miR399a	TR298707
vvi-miR399a	TR298712
vvi-miR399a	TR298740
vvi-miR399a	TR298721
vvi-miR399a	TR298711
vvi-miR399a	TR264466
vvi-miR399a	TR264483
vvi-miR399a	TR264473
vvi-miR399a	TR264485
vvi-miR399a	TR264482
vvi-miR399a	TR264448
vvi-miR399a	TR264467
vvi-miR399a	TR264454
vvi-miR399a	TR264470
vvi-miR399a	TR264446
vvi-miR399b	TR298740
vvi-miR399b	TR298712
vvi-miR399b	TR298707
vvi-miR399b	TR298706
vvi-miR399b	TR298721
vvi-miR399b	TR298711
vvi-miR399b	TR228989
vvi-miR399b	TR228985
vvi-miR399b	TR228983
vvi-miR399b	TR228988
vvi-miR399e	TR298712
vvi-miR399e	TR298712
vvi-miR399e	TR298712
vvi-miR399e	TR298712
vvi-miR399e	TR298712
vvi-miR399e	TR298707
vvi-miR399e	TR298707
vvi-miR399e	TR298707
vvi-miR399e	TR298707
vvi-miR399e	TR298706
vvi-miR399e	TR298706
vvi-miR399e	TR298706
vvi-miR399e	TR298706
vvi-miR399e	TR298706
vvi-miR399e	TR298721
vvi-miR399e	TR298721
vvi-miR399e	TR298740
vvi-miR399e	TR298740
vvi-miR399e	TR298740
vvi-miR399e	TR298711
vvi-miR399g	TR298712
vvi-miR399g	TR298712
vvi-miR399g	TR298712
vvi-miR399g	TR298712
vvi-miR399g	TR298712
vvi-miR399g	TR298707
vvi-miR399g	TR298707
vvi-miR399g	TR298707
vvi-miR399g	TR298707
vvi-miR399g	TR298706
vvi-miR399g	TR298706
vvi-miR399g	TR298706
vvi-miR399g	TR298706
vvi-miR399g	TR298706
vvi-miR399g	TR298721
vvi-miR399g	TR298721
vvi-miR399g	TR298740
vvi-miR399g	TR298740
vvi-miR399g	TR298740
vvi-miR399g	TR298711
vvi-miR399g	TR338031
vvi-miR399h	TR298706
vvi-miR399h	TR298707
vvi-miR399h	TR298712
vvi-miR399h	TR298740
vvi-miR399h	TR298721
vvi-miR399h	TR298711
vvi-miR399h	TR264466
vvi-miR399h	TR264483
vvi-miR399h	TR264473
vvi-miR399h	TR264485
vvi-miR399h	TR264482
vvi-miR399h	TR264448
vvi-miR399h	TR264467
vvi-miR399h	TR264454
vvi-miR399h	TR264470
vvi-miR399h	TR264446
vvi-miR408	TR10046
vvi-miR408	TR10045
vvi-miR479	TR4257
vvi-miR479	TR4258
vvi-miR535a	TR87890
vvi-miR535b	TR87890
vvi-miR535c	TR87890
vvi-miR156h	TR11250
vvi-miR156h	TR11251
vvi-miR156h	TR167148
vvi-miR156h	TR72583
vvi-miR156h	TR19473
vvi-miR156h	TR19473
vvi-miR156h	TR19473
vvi-miR156h	TR177931
vvi-miR156h	TR19470
vvi-miR156h	TR19408
vvi-miR156h	TR61820
vvi-miR156h	TR139823
vvi-miR156h	TR19409
vvi-miR156h	TR232972
vvi-miR156h	TR232976
vvi-miR156h	TR139826
vvi-miR156h	TR232983
vvi-miR156h	TR232985
vvi-miR156h	TR353599
vvi-miR169i	TR258472
vvi-miR169i	TR346517
vvi-miR169l	TR18330
vvi-miR169n	TR18330
vvi-miR169o	TR18330
vvi-miR169q	TR18330
vvi-miR169v	TR7486
vvi-miR169w	TR18330
vvi-miR169w	TR1866
vvi-miR169x	TR18330
vvi-miR171g	TR37667
vvi-miR319e	TR302917
vvi-miR319e	TR302912
vvi-miR319e	TR302926
vvi-miR319e	TR302952
vvi-miR319e	TR302947
vvi-miR319e	TR302918
vvi-miR319e	TR302913
vvi-miR319e	TR302954
vvi-miR319e	TR9645
vvi-miR319e	TR153493
vvi-miR319e	TR354877
vvi-miR395n	TR355665
vvi-miR395n	TR3912
vvi-miR395n	TR3910
vvi-miR396c	TR341796
vvi-miR396c	TR79141
vvi-miR396c	TR34865
vvi-miR396c	TR34863
vvi-miR396c	TR34862
vvi-miR396c	TR34864
vvi-miR397a	TR274615
vvi-miR397a	TR274618
vvi-miR397a	TR318874
vvi-miR397a	TR318829
vvi-miR397a	TR3128
vvi-miR397a	TR3127
vvi-miR398b	TR349167
vvi-miR398c	TR349167
vvi-miR399c	TR298740
vvi-miR399c	TR298712
vvi-miR399c	TR298707
vvi-miR399c	TR298706
vvi-miR399c	TR298721
vvi-miR399c	TR298711
vvi-miR399c	TR228989
vvi-miR399c	TR228985
vvi-miR399c	TR228983
vvi-miR399c	TR228988
vvi-miR399d	TR298721
vvi-miR399d	TR298740
vvi-miR399d	TR298712
vvi-miR399d	TR298711
vvi-miR399d	TR298707
vvi-miR399d	TR298706
vvi-miR399d	TR346081
vvi-miR399d	TR346080
vvi-miR399f	TR298740
vvi-miR399f	TR298712
vvi-miR399f	TR298707
vvi-miR399f	TR298706
vvi-miR399f	TR298721
vvi-miR399f	TR298711
vvi-miR399f	TR209585
vvi-miR399i	TR298740
vvi-miR399i	TR298712
vvi-miR399i	TR298707
vvi-miR399i	TR298706
vvi-miR399i	TR298721
vvi-miR399i	TR298711
vvi-miR403a	TR352514
vvi-miR403b	TR352514
vvi-miR403c	TR352514
vvi-miR403d	TR352514
vvi-miR403e	TR352514
vvi-miR403f	TR352514
vvi-miR482	TR281279
vvi-miR482	TR31025
vvi-miR482	TR223110
vvi-miR482	TR128726
vvi-miR482	TR128728
vvi-miR482	TR343559
vvi-miR828a	TR192688
vvi-miR828a	TR192675
vvi-miR828a	TR10045
vvi-miR828a	TR10046
vvi-miR828a	TR12137
vvi-miR845a	TR81981
vvi-miR845a	TR74188
vvi-miR845a	TR74178
vvi-miR845a	TR74182
vvi-miR845a	TR74180
vvi-miR845a	TR346339
vvi-miR845b	TR81981
vvi-miR845b	TR74188
vvi-miR845b	TR74178
vvi-miR845b	TR74182
vvi-miR845b	TR74180
vvi-miR845b	TR346339
vvi-miR845c	TR81981
vvi-miR845c	TR342751
vvi-miR845c	TR339989
vvi-miR845c	TR341753
vvi-miR845d	TR81981
vvi-miR845d	TR74188
vvi-miR845d	TR74178
vvi-miR845d	TR74182
vvi-miR845d	TR74180
vvi-miR845d	TR342751
vvi-miR845d	TR341753
vvi-miR845d	TR9181
vvi-miR845d	TR164321
vvi-miR845e	TR81981
vvi-miR845e	TR74188
vvi-miR845e	TR74178
vvi-miR845e	TR74182
vvi-miR845e	TR74180
vvi-miR845e	TR342751
vvi-miR845e	TR341753
vvi-miR845e	TR9181
vvi-miR845e	TR164321
vvi-miR2111-5p	TR189847
vvi-miR2111-5p	TR189882
vvi-miR2111-5p	TR189883
vvi-miR2111-5p	TR189874
vvi-miR2111-5p	TR189853
vvi-miR2111-5p	TR189875
vvi-miR2111-5p	TR189890
vvi-miR2111-5p	TR189889
vvi-miR2111-5p	TR189891
vvi-miR2111-5p	TR73611
vvi-miR2111-3p	TR112205
vvi-miR2111-3p	TR337724
vvi-miR2111-3p	TR343198
vvi-miR3623-5p	TR233378
vvi-miR3623-5p	TR211830
vvi-miR3624-5p	TR150933
vvi-miR3624-5p	TR150938
vvi-miR3624-5p	TR276989
vvi-miR3624-5p	TR276984
vvi-miR3624-5p	TR276978
vvi-miR3624-5p	TR276981
vvi-miR3624-5p	TR68548
vvi-miR3624-5p	TR68547
vvi-miR3624-5p	TR68540
vvi-miR3624-5p	TR68550
vvi-miR3624-5p	TR68542
vvi-miR3624-5p	TR68552
vvi-miR3624-3p	TR125819
vvi-miR3624-3p	TR125837
vvi-miR3624-3p	TR85110
vvi-miR3624-3p	TR85107
vvi-miR3624-3p	TR85108
vvi-miR3625-3p	TR113052
vvi-miR3626-3p	TR2892
vvi-miR3626-3p	TR138016
vvi-miR3626-3p	TR138023
vvi-miR3626-3p	TR138025
vvi-miR3626-3p	TR138018
vvi-miR3626-3p	TR138011
vvi-miR3626-3p	TR9922
vvi-miR3626-3p	TR21545
vvi-miR3626-3p	TR21546
vvi-miR3626-3p	TR138012
vvi-miR3626-3p	TR168086
vvi-miR3626-3p	TR168086
vvi-miR3626-3p	TR168086
vvi-miR3626-3p	TR352423
vvi-miR3626-3p	TR352423
vvi-miR3626-3p	TR53648
vvi-miR3627-5p	TR201274
vvi-miR3629a-5p	TR18000
vvi-miR3629a-5p	TR18000
vvi-miR3629a-5p	TR222778
vvi-miR3629a-5p	TR28904
vvi-miR3629a-5p	TR28903
vvi-miR3629a-5p	TR355594
vvi-miR3629a-5p	TR129558
vvi-miR3629a-5p	TR318983
vvi-miR3629a-5p	TR99144
vvi-miR3629a-5p	TR99143
vvi-miR3629a-5p	TR347442
vvi-miR3629a-5p	TR357206
vvi-miR3629a-5p	TR133858
vvi-miR3629a-5p	TR133864
vvi-miR3629a-5p	TR133864
vvi-miR3629a-5p	TR61827
vvi-miR3629a-5p	TR26880
vvi-miR3629a-5p	TR338770
vvi-miR3629a-5p	TR166309
vvi-miR3629a-5p	TR358821
vvi-miR3629a-5p	TR287644
vvi-miR3629a-5p	TR310057
vvi-miR3629a-5p	TR350418
vvi-miR3629a-5p	TR310060
vvi-miR3629a-5p	TR358590
vvi-miR3629a-5p	TR310055
vvi-miR3629a-5p	TR340946
vvi-miR3629a-5p	TR94690
vvi-miR3629a-5p	TR94689
vvi-miR3629a-5p	TR340947
vvi-miR3629a-5p	TR74392
vvi-miR3629a-5p	TR74398
vvi-miR3629a-5p	TR45496
vvi-miR3629a-5p	TR347441
vvi-miR3629a-5p	TR42391
vvi-miR3629a-5p	TR14007
vvi-miR3629a-5p	TR209326
vvi-miR3629a-5p	TR42390
vvi-miR3629a-5p	TR42388
vvi-miR3629a-5p	TR227821
vvi-miR3629a-5p	TR135193
vvi-miR3629a-5p	TR355416
vvi-miR3629a-5p	TR73081
vvi-miR3629a-5p	TR73081
vvi-miR3629a-5p	TR73081
vvi-miR3629a-5p	TR348985
vvi-miR3629a-5p	TR5079
vvi-miR3629a-5p	TR5078
vvi-miR3629a-5p	TR235033
vvi-miR3629a-5p	TR351914
vvi-miR3629a-5p	TR354882
vvi-miR3629a-5p	TR342239
vvi-miR3629a-5p	TR160117
vvi-miR3629a-5p	TR12399
vvi-miR3629a-5p	TR338353
vvi-miR3629a-5p	TR354693
vvi-miR3629a-5p	TR357095
vvi-miR3629a-5p	TR347027
vvi-miR3629a-5p	TR4638
vvi-miR3629a-5p	TR349860
vvi-miR3629a-5p	TR353653
vvi-miR3629a-5p	TR11356
vvi-miR3629a-5p	TR349058
vvi-miR3629a-5p	TR350600
vvi-miR3629a-5p	TR210025
vvi-miR3629a-5p	TR298727
vvi-miR3629a-5p	TR3254
vvi-miR3629a-5p	TR3255
vvi-miR3629a-5p	TR349474
vvi-miR3629a-5p	TR345705
vvi-miR3629a-5p	TR358770
vvi-miR3629a-5p	TR341670
vvi-miR3629a-5p	TR341671
vvi-miR3629a-5p	TR349603
vvi-miR3629a-5p	TR133836
vvi-miR3629a-5p	TR5077
vvi-miR3629a-5p	TR358126
vvi-miR3629a-5p	TR346254
vvi-miR3629a-5p	TR55483
vvi-miR3629a-5p	TR37653
vvi-miR3629a-5p	TR254635
vvi-miR3629a-5p	TR254624
vvi-miR3629a-5p	TR341903
vvi-miR3629a-5p	TR17558
vvi-miR3629a-5p	TR17559
vvi-miR3629a-5p	TR17560
vvi-miR3629a-5p	TR17557
vvi-miR3629a-5p	TR17555
vvi-miR3629a-5p	TR17556
vvi-miR3629a-5p	TR354864
vvi-miR3629a-5p	TR1651
vvi-miR3629a-5p	TR93617
vvi-miR3629a-3p	TR341067
vvi-miR3629a-3p	TR350253
vvi-miR3629a-3p	TR197453
vvi-miR3629a-3p	TR339769
vvi-miR3629a-3p	TR254635
vvi-miR3629a-3p	TR254624
vvi-miR3629a-3p	TR153310
vvi-miR3629a-3p	TR254620
vvi-miR3629a-3p	TR153316
vvi-miR3629a-3p	TR74968
vvi-miR3629a-3p	TR74971
vvi-miR3629a-3p	TR74970
vvi-miR3629a-3p	TR349937
vvi-miR3629a-3p	TR282501
vvi-miR3629a-3p	TR359534
vvi-miR3629a-3p	TR348102
vvi-miR3629a-3p	TR359525
vvi-miR3629a-3p	TR14642
vvi-miR3629a-3p	TR340946
vvi-miR3629a-3p	TR340947
vvi-miR3629a-3p	TR58876
vvi-miR3629a-3p	TR8784
vvi-miR3629a-3p	TR8782
vvi-miR3629a-3p	TR8785
vvi-miR3629a-3p	TR8783
vvi-miR3629a-3p	TR1770
vvi-miR3629a-3p	TR68381
vvi-miR3629a-3p	TR263974
vvi-miR3629a-3p	TR263950
vvi-miR3629a-3p	TR263990
vvi-miR3629a-3p	TR263970
vvi-miR3629a-3p	TR1771
vvi-miR3629a-3p	TR53126
vvi-miR3629a-3p	TR53127
vvi-miR3629a-3p	TR26201
vvi-miR3629a-3p	TR26203
vvi-miR3629a-3p	TR26204
vvi-miR3629a-3p	TR57576
vvi-miR3629a-3p	TR57581
vvi-miR3629a-3p	TR341289
vvi-miR3629a-3p	TR16655
vvi-miR3629a-3p	TR16971
vvi-miR3629a-3p	TR16972
vvi-miR3629a-3p	TR4701
vvi-miR3629a-3p	TR43229
vvi-miR3629a-3p	TR16653
vvi-miR3629a-3p	TR86841
vvi-miR3629a-3p	TR86844
vvi-miR3629a-3p	TR86850
vvi-miR3629a-3p	TR131793
vvi-miR3629a-3p	TR86847
vvi-miR3629a-3p	TR4700
vvi-miR3629a-3p	TR110771
vvi-miR3629a-3p	TR125772
vvi-miR3629a-3p	TR16654
vvi-miR3629a-3p	TR57580
vvi-miR3629a-3p	TR352098
vvi-miR3629a-3p	TR225880
vvi-miR3629a-3p	TR57582
vvi-miR3629a-3p	TR57578
vvi-miR3629a-3p	TR43343
vvi-miR3629a-3p	TR26202
vvi-miR3629a-3p	TR43346
vvi-miR3629a-3p	TR355145
vvi-miR3629a-3p	TR347705
vvi-miR3629a-3p	TR64073
vvi-miR3629a-3p	TR347608
vvi-miR3629a-3p	TR43344
vvi-miR3629a-3p	TR343502
vvi-miR3629a-3p	TR43345
vvi-miR3629a-3p	TR346207
vvi-miR3629a-3p	TR339717
vvi-miR3629a-3p	TR352549
vvi-miR3629a-3p	TR295719
vvi-miR3629a-3p	TR76777
vvi-miR3629a-3p	TR24164
vvi-miR3629a-3p	TR160069
vvi-miR3629a-3p	TR76779
vvi-miR3629a-3p	TR340620
vvi-miR3629a-3p	TR181744
vvi-miR3629a-3p	TR254577
vvi-miR3629a-3p	TR1500
vvi-miR3629a-3p	TR1501
vvi-miR3629a-3p	TR357535
vvi-miR3629a-3p	TR32184
vvi-miR3629a-3p	TR358934
vvi-miR3629a-3p	TR56386
vvi-miR3629a-3p	TR347083
vvi-miR3629a-3p	TR13289
vvi-miR3629a-3p	TR13291
vvi-miR3629a-3p	TR13290
vvi-miR3629a-3p	TR6439
vvi-miR3629a-3p	TR32183
vvi-miR3629a-3p	TR297688
vvi-miR3629a-3p	TR338040
vvi-miR3629a-3p	TR27065
vvi-miR3629a-3p	TR27066
vvi-miR3629a-3p	TR224054
vvi-miR3629a-3p	TR43231
vvi-miR3629a-3p	TR65609
vvi-miR3629a-3p	TR348125
vvi-miR3629a-3p	TR43235
vvi-miR3629a-3p	TR43233
vvi-miR3629a-3p	TR43234
vvi-miR3629a-3p	TR349429
vvi-miR3629a-3p	TR348927
vvi-miR3629a-3p	TR43232
vvi-miR3629a-3p	TR43230
vvi-miR3629a-3p	TR29317
vvi-miR3629a-3p	TR12726
vvi-miR3629a-3p	TR12727
vvi-miR3629a-3p	TR340096
vvi-miR3629a-3p	TR91658
vvi-miR3629a-3p	TR343152
vvi-miR3629a-3p	TR8519
vvi-miR3629a-3p	TR91664
vvi-miR3629a-3p	TR91656
vvi-miR3629a-3p	TR353539
vvi-miR3629a-3p	TR344371
vvi-miR3629a-3p	TR240716
vvi-miR3629b	TR341067
vvi-miR3629b	TR350253
vvi-miR3629b	TR197453
vvi-miR3629b	TR339769
vvi-miR3629b	TR254635
vvi-miR3629b	TR254624
vvi-miR3629b	TR153310
vvi-miR3629b	TR254620
vvi-miR3629b	TR153316
vvi-miR3629b	TR74968
vvi-miR3629b	TR74971
vvi-miR3629b	TR74970
vvi-miR3629b	TR349937
vvi-miR3629b	TR282501
vvi-miR3629b	TR359534
vvi-miR3629b	TR348102
vvi-miR3629b	TR359525
vvi-miR3629b	TR14642
vvi-miR3629b	TR340946
vvi-miR3629b	TR340947
vvi-miR3629b	TR58876
vvi-miR3629b	TR8784
vvi-miR3629b	TR8782
vvi-miR3629b	TR8785
vvi-miR3629b	TR8783
vvi-miR3629b	TR1770
vvi-miR3629b	TR68381
vvi-miR3629b	TR263974
vvi-miR3629b	TR263950
vvi-miR3629b	TR263990
vvi-miR3629b	TR263970
vvi-miR3629b	TR1771
vvi-miR3629b	TR53126
vvi-miR3629b	TR53127
vvi-miR3629b	TR26201
vvi-miR3629b	TR26203
vvi-miR3629b	TR26204
vvi-miR3629b	TR57576
vvi-miR3629b	TR57581
vvi-miR3629b	TR341289
vvi-miR3629b	TR16655
vvi-miR3629b	TR16971
vvi-miR3629b	TR16972
vvi-miR3629b	TR4701
vvi-miR3629b	TR43229
vvi-miR3629b	TR16653
vvi-miR3629b	TR86841
vvi-miR3629b	TR86844
vvi-miR3629b	TR86850
vvi-miR3629b	TR131793
vvi-miR3629b	TR86847
vvi-miR3629b	TR4700
vvi-miR3629b	TR110771
vvi-miR3629b	TR125772
vvi-miR3629b	TR16654
vvi-miR3629b	TR57580
vvi-miR3629b	TR352098
vvi-miR3629b	TR225880
vvi-miR3629b	TR57582
vvi-miR3629b	TR57578
vvi-miR3629b	TR43343
vvi-miR3629b	TR26202
vvi-miR3629b	TR43346
vvi-miR3629b	TR355145
vvi-miR3629b	TR347705
vvi-miR3629b	TR64073
vvi-miR3629b	TR347608
vvi-miR3629b	TR43344
vvi-miR3629b	TR343502
vvi-miR3629b	TR43345
vvi-miR3629b	TR346207
vvi-miR3629b	TR339717
vvi-miR3629b	TR352549
vvi-miR3629b	TR295719
vvi-miR3629b	TR76777
vvi-miR3629b	TR24164
vvi-miR3629b	TR160069
vvi-miR3629b	TR76779
vvi-miR3629b	TR340620
vvi-miR3629b	TR181744
vvi-miR3629b	TR254577
vvi-miR3629b	TR1500
vvi-miR3629b	TR1501
vvi-miR3629b	TR357535
vvi-miR3629b	TR32184
vvi-miR3629b	TR358934
vvi-miR3629b	TR56386
vvi-miR3629b	TR347083
vvi-miR3629b	TR13289
vvi-miR3629b	TR13291
vvi-miR3629b	TR13290
vvi-miR3629b	TR6439
vvi-miR3629b	TR32183
vvi-miR3629b	TR297688
vvi-miR3629b	TR338040
vvi-miR3629b	TR27065
vvi-miR3629b	TR27066
vvi-miR3629b	TR224054
vvi-miR3629b	TR43231
vvi-miR3629b	TR65609
vvi-miR3629b	TR348125
vvi-miR3629b	TR43235
vvi-miR3629b	TR43233
vvi-miR3629b	TR43234
vvi-miR3629b	TR349429
vvi-miR3629b	TR348927
vvi-miR3629b	TR43232
vvi-miR3629b	TR43230
vvi-miR3629b	TR29317
vvi-miR3629b	TR12726
vvi-miR3629b	TR12727
vvi-miR3629b	TR340096
vvi-miR3629b	TR91658
vvi-miR3629b	TR343152
vvi-miR3629b	TR8519
vvi-miR3629b	TR91664
vvi-miR3629b	TR91656
vvi-miR3629b	TR353539
vvi-miR3629b	TR344371
vvi-miR3629b	TR240716
vvi-miR3629c	TR341067
vvi-miR3629c	TR350253
vvi-miR3629c	TR197453
vvi-miR3629c	TR339769
vvi-miR3629c	TR254635
vvi-miR3629c	TR254624
vvi-miR3629c	TR153310
vvi-miR3629c	TR254620
vvi-miR3629c	TR153316
vvi-miR3629c	TR74968
vvi-miR3629c	TR74971
vvi-miR3629c	TR74970
vvi-miR3629c	TR349937
vvi-miR3629c	TR282501
vvi-miR3629c	TR359534
vvi-miR3629c	TR348102
vvi-miR3629c	TR359525
vvi-miR3629c	TR14642
vvi-miR3629c	TR340946
vvi-miR3629c	TR340947
vvi-miR3629c	TR58876
vvi-miR3629c	TR8784
vvi-miR3629c	TR8782
vvi-miR3629c	TR8785
vvi-miR3629c	TR8783
vvi-miR3629c	TR1770
vvi-miR3629c	TR68381
vvi-miR3629c	TR263974
vvi-miR3629c	TR263950
vvi-miR3629c	TR263990
vvi-miR3629c	TR263970
vvi-miR3629c	TR1771
vvi-miR3629c	TR53126
vvi-miR3629c	TR53127
vvi-miR3629c	TR26201
vvi-miR3629c	TR26203
vvi-miR3629c	TR26204
vvi-miR3629c	TR57576
vvi-miR3629c	TR57581
vvi-miR3629c	TR341289
vvi-miR3629c	TR16655
vvi-miR3629c	TR16971
vvi-miR3629c	TR16972
vvi-miR3629c	TR4701
vvi-miR3629c	TR43229
vvi-miR3629c	TR16653
vvi-miR3629c	TR86841
vvi-miR3629c	TR86844
vvi-miR3629c	TR86850
vvi-miR3629c	TR131793
vvi-miR3629c	TR86847
vvi-miR3629c	TR4700
vvi-miR3629c	TR110771
vvi-miR3629c	TR125772
vvi-miR3629c	TR16654
vvi-miR3629c	TR57580
vvi-miR3629c	TR352098
vvi-miR3629c	TR225880
vvi-miR3629c	TR57582
vvi-miR3629c	TR57578
vvi-miR3629c	TR43343
vvi-miR3629c	TR26202
vvi-miR3629c	TR43346
vvi-miR3629c	TR355145
vvi-miR3629c	TR347705
vvi-miR3629c	TR64073
vvi-miR3629c	TR347608
vvi-miR3629c	TR43344
vvi-miR3629c	TR343502
vvi-miR3629c	TR43345
vvi-miR3629c	TR346207
vvi-miR3629c	TR339717
vvi-miR3629c	TR352549
vvi-miR3629c	TR295719
vvi-miR3629c	TR76777
vvi-miR3629c	TR24164
vvi-miR3629c	TR160069
vvi-miR3629c	TR76779
vvi-miR3629c	TR340620
vvi-miR3629c	TR181744
vvi-miR3629c	TR254577
vvi-miR3629c	TR1500
vvi-miR3629c	TR1501
vvi-miR3629c	TR357535
vvi-miR3629c	TR32184
vvi-miR3629c	TR358934
vvi-miR3629c	TR56386
vvi-miR3629c	TR347083
vvi-miR3629c	TR13289
vvi-miR3629c	TR13291
vvi-miR3629c	TR13290
vvi-miR3629c	TR6439
vvi-miR3629c	TR32183
vvi-miR3629c	TR297688
vvi-miR3629c	TR338040
vvi-miR3629c	TR27065
vvi-miR3629c	TR27066
vvi-miR3629c	TR224054
vvi-miR3629c	TR43231
vvi-miR3629c	TR65609
vvi-miR3629c	TR348125
vvi-miR3629c	TR43235
vvi-miR3629c	TR43233
vvi-miR3629c	TR43234
vvi-miR3629c	TR349429
vvi-miR3629c	TR348927
vvi-miR3629c	TR43232
vvi-miR3629c	TR43230
vvi-miR3629c	TR29317
vvi-miR3629c	TR12726
vvi-miR3629c	TR12727
vvi-miR3629c	TR340096
vvi-miR3629c	TR91658
vvi-miR3629c	TR343152
vvi-miR3629c	TR8519
vvi-miR3629c	TR91664
vvi-miR3629c	TR91656
vvi-miR3629c	TR353539
vvi-miR3629c	TR344371
vvi-miR3629c	TR240716
vvi-miR477b-5p	TR8041
vvi-miR477b-5p	TR8037
vvi-miR477b-5p	TR8042
vvi-miR477b-5p	TR8038
vvi-miR477b-5p	TR8039
vvi-miR477b-5p	TR8040
vvi-miR3630-5p	TR64899
vvi-miR3630-5p	TR64893
vvi-miR3630-5p	TR64892
vvi-miR3630-5p	TR64891
vvi-miR3630-5p	TR64901
vvi-miR3630-5p	TR64896
vvi-miR3630-5p	TR64902
vvi-miR3630-5p	TR64894
vvi-miR3630-5p	TR64903
vvi-miR3630-5p	TR64897
vvi-miR3630-5p	TR64900
vvi-miR3630-5p	TR64895
vvi-miR3630-3p	TR64899
vvi-miR3630-3p	TR64893
vvi-miR3630-3p	TR64893
vvi-miR3630-3p	TR64892
vvi-miR3630-3p	TR64891
vvi-miR3630-3p	TR64901
vvi-miR3630-3p	TR64896
vvi-miR3630-3p	TR64902
vvi-miR3630-3p	TR64894
vvi-miR3630-3p	TR64903
vvi-miR3630-3p	TR64897
vvi-miR3630-3p	TR64900
vvi-miR3630-3p	TR64895
vvi-miR3630-3p	TR89923
vvi-miR3631a-5p	TR1860
vvi-miR3631a-5p	TR355907
vvi-miR3631a-5p	TR354367
vvi-miR3631a-3p	TR83057
vvi-miR3631a-3p	TR257896
vvi-miR3631a-3p	TR257953
vvi-miR3631a-3p	TR273864
vvi-miR3631a-3p	TR257938
vvi-miR3631a-3p	TR212184
vvi-miR3631b-5p	TR1860
vvi-miR3631b-5p	TR355907
vvi-miR3631b-5p	TR354367
vvi-miR3631b-3p	TR349405
vvi-miR3631b-3p	TR351899
vvi-miR3631b-3p	TR18677
vvi-miR3631b-3p	TR13694
vvi-miR3631b-3p	TR13695
vvi-miR3631c	TR1860
vvi-miR3631c	TR355907
vvi-miR3631c	TR354367
vvi-miR3631d	TR1860
vvi-miR3631d	TR355907
vvi-miR3631d	TR354367
vvi-miR3632-5p	TR351743
vvi-miR3632-5p	TR352512
vvi-miR3632-3p	TR5342
vvi-miR3632-3p	TR5341
vvi-miR3633a-5p	TR352884
vvi-miR3633a-5p	TR85339
vvi-miR3633a-5p	TR85342
vvi-miR3633a-5p	TR99387
vvi-miR3633a-5p	TR99388
vvi-miR3634-3p	TR51401
vvi-miR3634-3p	TR51414
vvi-miR3634-3p	TR51408
vvi-miR3634-3p	TR11110
vvi-miR3634-3p	TR51403
vvi-miR3634-3p	TR51392
vvi-miR3634-3p	TR51407
vvi-miR3634-3p	TR16919
vvi-miR3634-3p	TR355508
vvi-miR3633b-5p	TR350373
vvi-miR3633b-5p	TR346779
vvi-miR3636-5p	TR20560
vvi-miR3636-5p	TR20649
vvi-miR3636-5p	TR348437
vvi-miR3636-5p	TR318822
vvi-miR3636-5p	TR318805
vvi-miR3636-5p	TR318836
vvi-miR3636-5p	TR358832
vvi-miR3636-5p	TR358833
vvi-miR3636-5p	TR24917
vvi-miR3636-5p	TR24917
vvi-miR3636-5p	TR24915
vvi-miR3636-5p	TR24916
vvi-miR3636-5p	TR24914
vvi-miR3637-5p	TR221193
vvi-miR3637-5p	TR241
vvi-miR3637-5p	TR353857
vvi-miR3637-5p	TR45674
vvi-miR3637-5p	TR15859
vvi-miR3637-5p	TR15858
vvi-miR3637-5p	TR8012
vvi-miR3637-5p	TR8013
vvi-miR3637-5p	TR189140
vvi-miR3637-5p	TR12428
vvi-miR3637-5p	TR12429
vvi-miR3637-5p	TR12413
vvi-miR3637-5p	TR12432
vvi-miR3637-5p	TR12418
vvi-miR3637-5p	TR12415
vvi-miR3637-5p	TR12417
vvi-miR3637-5p	TR12420
vvi-miR3637-5p	TR12422
vvi-miR3637-5p	TR75006
vvi-miR3637-5p	TR75002
vvi-miR3637-5p	TR3530
vvi-miR3637-5p	TR3531
vvi-miR3637-5p	TR318987
vvi-miR3637-5p	TR318985
vvi-miR3637-5p	TR348528
vvi-miR3637-5p	TR354069
vvi-miR3637-5p	TR345397
vvi-miR3637-5p	TR311457
vvi-miR3637-5p	TR253616
vvi-miR3637-5p	TR253617
vvi-miR3637-5p	TR154612
vvi-miR3637-5p	TR188241
vvi-miR3637-5p	TR188230
vvi-miR3637-5p	TR359412
vvi-miR3637-5p	TR26284
vvi-miR3637-5p	TR14302
vvi-miR3637-3p	TR221194
vvi-miR3638-5p	TR320625
vvi-miR3638-5p	TR320626
vvi-miR3638-5p	TR106553
vvi-miR3638-3p	TR262548
vvi-miR3638-3p	TR262565
vvi-miR3638-3p	TR262550
vvi-miR3638-3p	TR262579
vvi-miR3638-3p	TR262554
vvi-miR3638-3p	TR247708
vvi-miR3638-3p	TR299644
vvi-miR3638-3p	TR247718
vvi-miR3638-3p	TR30126
vvi-miR3638-3p	TR3094
vvi-miR3639-5p	TR279817
vvi-miR3639-5p	TR279837
vvi-miR3639-5p	TR279823
vvi-miR3639-5p	TR279814
vvi-miR3639-5p	TR279816
vvi-miR3639-5p	TR279829
vvi-miR3639-5p	TR279832
vvi-miR3639-5p	TR241597
vvi-miR3639-5p	TR241598
vvi-miR3639-5p	TR314233
vvi-miR3639-5p	TR335924
vvi-miR3639-3p	TR353895
vvi-miR3639-3p	TR155445
vvi-miR3639-3p	TR342488
vvi-miR3639-3p	TR4731
vvi-miR3639-3p	TR790
vvi-miR3639-3p	TR72883
vvi-miR3639-3p	TR348883
vvi-miR3640-5p	TR279470
vvi-miR3640-5p	TR279444
vvi-miR3640-5p	TR341717
vvi-miR3640-5p	TR338867
vvi-miR3640-3p	TR279439
vvi-miR3640-3p	TR250799
vvi-miR3640-3p	TR250789
vvi-miR3640-3p	TR250770
vvi-miR3640-3p	TR250795
vvi-miR3640-3p	TR250829
vvi-miR3640-3p	TR250813
vvi-miR3640-3p	TR250757
vvi-miR3640-3p	TR250823
vvi-miR3640-3p	TR350229
vvi-miR171j	TR37667
vvi-miR171j	TR338429

## Sheet: eTM
miRNA	lncRNAs as eTM
vvi-miR395c	TR150142
vvi-miR395c	TR150143
vvi-miR395c	TR150145
vvi-miR395c	TR150146
vvi-miR395c	TR150149
vvi-miR395c	TR150152
vvi-miR395c	TR150153
vvi-miR395c	TR150154
vvi-miR395c	TR343543
vvi-miR395c	TR343544
vvi-miR164d	TR347097
vvi-miR3629a-3p	TR11223
vvi-miR395j	TR150142
vvi-miR395j	TR150143
vvi-miR395j	TR150145
vvi-miR395j	TR150146
vvi-miR395j	TR150149
vvi-miR395j	TR150152
vvi-miR395j	TR150153
vvi-miR395j	TR150154
vvi-miR395j	TR343543
vvi-miR395j	TR343544
vvi-miR3631a-3p	TR344585
vvi-miR159c	TR51851
vvi-miR159c	TR51853
vvi-miR159c	TR259545
vvi-miR159c	TR259575
vvi-miR3629c	TR11223
vvi-miR3625-5p	TR346028
vvi-miR845c	TR210886
vvi-miR845c	TR210888
vvi-miR845c	TR210889
vvi-miR845c	TR210891
vvi-miR845c	TR210896
vvi-miR395k	TR150142
vvi-miR395k	TR150143
vvi-miR395k	TR150145
vvi-miR395k	TR150146
vvi-miR395k	TR150149
vvi-miR395k	TR150152
vvi-miR395k	TR150153
vvi-miR395k	TR150154
vvi-miR395k	TR343543
vvi-miR395k	TR343544
vvi-miR3626-5p	TR130999
vvi-miR3626-5p	TR131004
vvi-miR3626-5p	TR209588
vvi-miR3626-5p	TR209603
vvi-miR167d	TR346091
vvi-miR398b	TR339538
vvi-miR828a	TR356713
vvi-miR395e	TR150142
vvi-miR395e	TR150143
vvi-miR395e	TR150145
vvi-miR395e	TR150146
vvi-miR395e	TR150149
vvi-miR395e	TR150152
vvi-miR395e	TR150153
vvi-miR395e	TR150154
vvi-miR395e	TR343543
vvi-miR395e	TR343544
vvi-miR399b	TR11403
vvi-miR399b	TR11404
vvi-miR399b	TR11405
vvi-miR172a	TR10216
vvi-miR172a	TR10217
vvi-miR172a	TR10218
vvi-miR172a	TR10219
vvi-miR172a	TR352728
vvi-miR3633b-5p	TR231253
vvi-miR3633b-5p	TR231254
vvi-miR3629a-5p	TR91215
vvi-miR845b	TR211806
vvi-miR845b	TR211812
vvi-miR395a	TR150142
vvi-miR395a	TR150143
vvi-miR395a	TR150145
vvi-miR395a	TR150146
vvi-miR395a	TR150149
vvi-miR395a	TR150152
vvi-miR395a	TR150153
vvi-miR395a	TR150154
vvi-miR395a	TR343543
vvi-miR395a	TR343544
vvi-miR2950-5p	TR349509
vvi-miR395h	TR150142
vvi-miR395h	TR150143
vvi-miR395h	TR150145
vvi-miR395h	TR150146
vvi-miR395h	TR150149
vvi-miR395h	TR150152
vvi-miR395h	TR150153
vvi-miR395h	TR150154
vvi-miR395h	TR343543
vvi-miR395h	TR343544
vvi-miR396a	TR21395
vvi-miR396a	TR21399
vvi-miR396a	TR134575
vvi-miR396a	TR134576
vvi-miR396a	TR134578
vvi-miR396a	TR134579
vvi-miR396a	TR134580
vvi-miR396a	TR134581
vvi-miR396a	TR134582
vvi-miR396a	TR134586
vvi-miR396a	TR134588
vvi-miR396a	TR134590
vvi-miR396a	TR342982
vvi-miR396a	TR342983
vvi-miR167e	TR346091
vvi-miR164b	TR338561
vvi-miR164b	TR347097
vvi-miR395g	TR150142
vvi-miR395g	TR150143
vvi-miR395g	TR150145
vvi-miR395g	TR150146
vvi-miR395g	TR150149
vvi-miR395g	TR150152
vvi-miR395g	TR150153
vvi-miR395g	TR150154
vvi-miR395g	TR343543
vvi-miR395g	TR343544
vvi-miR164c	TR347097
vvi-miR390	TR15683
vvi-miR390	TR15684
vvi-miR390	TR15685
vvi-miR399a	TR11403
vvi-miR399a	TR11404
vvi-miR399a	TR11405
vvi-miR3638-5p	TR265712
vvi-miR395l	TR150142
vvi-miR395l	TR150143
vvi-miR395l	TR150145
vvi-miR395l	TR150146
vvi-miR395l	TR150149
vvi-miR395l	TR150152
vvi-miR395l	TR150153
vvi-miR395l	TR150154
vvi-miR395l	TR343543
vvi-miR395l	TR343544
vvi-miR396b	TR20915
vvi-miR396b	TR21395
vvi-miR396b	TR21399
vvi-miR396b	TR134575
vvi-miR396b	TR134576
vvi-miR396b	TR134578
vvi-miR396b	TR134579
vvi-miR396b	TR134580
vvi-miR396b	TR134581
vvi-miR396b	TR134582
vvi-miR396b	TR134586
vvi-miR396b	TR134588
vvi-miR396b	TR134590
vvi-miR396b	TR342982
vvi-miR396b	TR342983
vvi-miR398a	TR339538
vvi-miR169x	TR351002
vvi-miR399i	TR11403
vvi-miR399i	TR11404
vvi-miR399i	TR11405
vvi-miR398c	TR339538
vvi-miR3629b	TR11223
vvi-miR395f	TR150142
vvi-miR395f	TR150143
vvi-miR395f	TR150145
vvi-miR395f	TR150146
vvi-miR395f	TR150149
vvi-miR395f	TR150152
vvi-miR395f	TR150153
vvi-miR395f	TR150154
vvi-miR395f	TR343543
vvi-miR395f	TR343544
vvi-miR172b	TR10216
vvi-miR172b	TR10217
vvi-miR172b	TR10218
vvi-miR172b	TR10219
vvi-miR172b	TR352728
vvi-miR3633a-3p	TR138929
vvi-miR3633a-3p	TR138934
vvi-miR3633a-3p	TR138935
vvi-miR3633a-3p	TR138938
vvi-miR3633a-3p	TR138945
vvi-miR3633a-3p	TR138947
vvi-miR156h	TR123921
vvi-miR395i	TR150142
vvi-miR395i	TR150143
vvi-miR395i	TR150145
vvi-miR395i	TR150146
vvi-miR395i	TR150149
vvi-miR395i	TR150152
vvi-miR395i	TR150153
vvi-miR395i	TR150154
vvi-miR395i	TR343543
vvi-miR395i	TR343544
vvi-miR399h	TR11403
vvi-miR399h	TR11404
vvi-miR399h	TR11405
vvi-miR395m	TR150142
vvi-miR395m	TR150143
vvi-miR395m	TR150145
vvi-miR395m	TR150146
vvi-miR395m	TR150149
vvi-miR395m	TR150152
vvi-miR395m	TR150153
vvi-miR395m	TR150154
vvi-miR395m	TR343543
vvi-miR395m	TR343544
vvi-miR482	TR26728
vvi-miR482	TR32874
vvi-miR482	TR344014
vvi-miR167b	TR346091
vvi-miR3625-3p	TR44763
vvi-miR171e	TR25825
vvi-miR171e	TR25826
vvi-miR171e	TR25827
vvi-miR171e	TR25828
vvi-miR171e	TR25829
vvi-miR171e	TR25830
vvi-miR171e	TR25831
vvi-miR171e	TR25832
vvi-miR171e	TR25833
vvi-miR171e	TR25834
vvi-miR171e	TR25835
vvi-miR171e	TR25836
vvi-miR171e	TR25837
vvi-miR171e	TR25838
vvi-miR171e	TR25839
vvi-miR171e	TR25840
vvi-miR171e	TR25841
vvi-miR171e	TR25842
vvi-miR171e	TR25843
vvi-miR171e	TR25844
vvi-miR171e	TR25845
vvi-miR171e	TR25846
vvi-miR171e	TR25847
vvi-miR171e	TR25848
vvi-miR171e	TR25849
vvi-miR171e	TR25850
vvi-miR171e	TR25851
vvi-miR171e	TR25852
vvi-miR171e	TR25853
vvi-miR171e	TR25854
vvi-miR171e	TR25855
vvi-miR171e	TR25856
vvi-miR171e	TR25857
vvi-miR171e	TR25858
vvi-miR171e	TR25859
vvi-miR171e	TR25860
vvi-miR171e	TR25861
vvi-miR171e	TR25862
vvi-miR171e	TR25863
vvi-miR171e	TR25864
vvi-miR171e	TR25865
vvi-miR171e	TR25866
vvi-miR171e	TR25867
vvi-miR171e	TR25868
vvi-miR171e	TR25869
vvi-miR171e	TR25870
vvi-miR171e	TR25871
vvi-miR171e	TR25872
vvi-miR171e	TR25873
vvi-miR171e	TR25874
vvi-miR171e	TR25875
vvi-miR171e	TR25876
vvi-miR171e	TR25877
vvi-miR171e	TR25878
vvi-miR171e	TR25879
vvi-miR171e	TR25880
vvi-miR395b	TR150142
vvi-miR395b	TR150143
vvi-miR395b	TR150145
vvi-miR395b	TR150146
vvi-miR395b	TR150149
vvi-miR395b	TR150152
vvi-miR395b	TR150153
vvi-miR395b	TR150154
vvi-miR395b	TR343543
vvi-miR395b	TR343544
vvi-miR845a	TR211806
vvi-miR845a	TR211812
vvi-miR395d	TR150142
vvi-miR395d	TR150143
vvi-miR395d	TR150145
vvi-miR395d	TR150146
vvi-miR395d	TR150149
vvi-miR395d	TR150152
vvi-miR395d	TR150153
vvi-miR395d	TR150154
vvi-miR395d	TR343543
vvi-miR395d	TR343544
vvi-miR164a	TR347097
vvi-miR167c	TR354953
vvi-miR399c	TR11403
vvi-miR399c	TR11404
vvi-miR399c	TR11405

## Sheet: mRNA
miRNA	mRNA Target
vvi-miR156a	GSVIVT01010522001
vvi-miR156a	GSVIVT01010496001
vvi-miR156a	GSVIVT01012247001
vvi-miR156a	GSVIVT01008135001
vvi-miR156a	GSVIVT01033519001
vvi-miR156a	GSVIVT01018205001
vvi-miR156a	GSVIVT01032239001
vvi-miR156a	GSVIVT01008556001
vvi-miR156a	GSVIVT01014302001
vvi-miR156a	GSVIVT01033064001
vvi-miR156a	GSVIVT01020578001
vvi-miR156a	GSVIVT01009602001
vvi-miR156a	GSVIVT01003891001
vvi-miR156b	GSVIVT01010522001
vvi-miR156b	GSVIVT01010496001
vvi-miR156b	GSVIVT01012247001
vvi-miR156b	GSVIVT01008135001
vvi-miR156b	GSVIVT01033519001
vvi-miR156b	GSVIVT01018205001
vvi-miR156b	GSVIVT01032239001
vvi-miR156b	GSVIVT01008556001
vvi-miR156b	GSVIVT01033064001
vvi-miR156b	GSVIVT01007705001
vvi-miR156b	GSVIVT01020578001
vvi-miR156b	GSVIVT01014302001
vvi-miR156b	GSVIVT01009602001
vvi-miR156c	GSVIVT01010522001
vvi-miR156c	GSVIVT01010496001
vvi-miR156c	GSVIVT01012247001
vvi-miR156c	GSVIVT01008135001
vvi-miR156c	GSVIVT01033519001
vvi-miR156c	GSVIVT01018205001
vvi-miR156c	GSVIVT01032239001
vvi-miR156c	GSVIVT01008556001
vvi-miR156c	GSVIVT01033064001
vvi-miR156c	GSVIVT01007705001
vvi-miR156c	GSVIVT01020578001
vvi-miR156c	GSVIVT01014302001
vvi-miR156c	GSVIVT01009602001
vvi-miR156d	GSVIVT01010522001
vvi-miR156d	GSVIVT01010496001
vvi-miR156d	GSVIVT01012247001
vvi-miR156d	GSVIVT01008135001
vvi-miR156d	GSVIVT01033519001
vvi-miR156d	GSVIVT01018205001
vvi-miR156d	GSVIVT01032239001
vvi-miR156d	GSVIVT01008556001
vvi-miR156d	GSVIVT01033064001
vvi-miR156d	GSVIVT01007705001
vvi-miR156d	GSVIVT01020578001
vvi-miR156d	GSVIVT01014302001
vvi-miR156d	GSVIVT01009602001
vvi-miR156e	GSVIVT01010522001
vvi-miR156e	GSVIVT01010496001
vvi-miR156e	GSVIVT01012247001
vvi-miR156e	GSVIVT01008135001
vvi-miR156e	GSVIVT01033519001
vvi-miR156e	GSVIVT01018205001
vvi-miR156e	GSVIVT01032239001
vvi-miR156e	GSVIVT01008556001
vvi-miR156e	GSVIVT01033064001
vvi-miR156e	GSVIVT01007705001
vvi-miR156e	GSVIVT01020578001
vvi-miR156e	GSVIVT01014302001
vvi-miR156e	GSVIVT01017829001
vvi-miR156e	GSVIVT01034196001
vvi-miR156e	GSVIVT01035544001
vvi-miR156f	GSVIVT01010496001
vvi-miR156f	GSVIVT01033519001
vvi-miR156f	GSVIVT01032239001
vvi-miR156f	GSVIVT01012247001
vvi-miR156f	GSVIVT01010522001
vvi-miR156f	GSVIVT01008135001
vvi-miR156f	GSVIVT01018205001
vvi-miR156f	GSVIVT01008556001
vvi-miR156f	GSVIVT01021087001
vvi-miR156f	GSVIVT01033064001
vvi-miR156f	GSVIVT01027060001
vvi-miR156f	GSVIVT01020578001
vvi-miR156f	GSVIVT01009602001
vvi-miR156f	GSVIVT01025405001
vvi-miR156f	GSVIVT01008191001
vvi-miR156f	GSVIVT01016962001
vvi-miR156f	GSVIVT01034891001
vvi-miR156g	GSVIVT01010496001
vvi-miR156g	GSVIVT01033519001
vvi-miR156g	GSVIVT01032239001
vvi-miR156g	GSVIVT01012247001
vvi-miR156g	GSVIVT01010522001
vvi-miR156g	GSVIVT01008135001
vvi-miR156g	GSVIVT01018205001
vvi-miR156g	GSVIVT01008556001
vvi-miR156g	GSVIVT01021087001
vvi-miR156g	GSVIVT01033064001
vvi-miR156g	GSVIVT01027060001
vvi-miR156g	GSVIVT01020578001
vvi-miR156g	GSVIVT01009602001
vvi-miR156g	GSVIVT01025405001
vvi-miR156g	GSVIVT01008191001
vvi-miR156g	GSVIVT01016962001
vvi-miR156g	GSVIVT01034891001
vvi-miR156h	GSVIVT01020578001
vvi-miR156h	GSVIVT01010522001
vvi-miR156h	GSVIVT01010496001
vvi-miR156h	GSVIVT01012247001
vvi-miR156h	SVIVT01029509001
vvi-miR156h	GSVIVT01033519001
vvi-miR156h	GSVIVT01018205001
vvi-miR156h	GSVIVT01032239001
vvi-miR156h	GSVIVT01008556001
vvi-miR156h	GSVIVT01033064001
vvi-miR156h	GSVIVT01014302001
vvi-miR156h	GSVIVT01009602001
vvi-miR156h	GSVIVT01016568001
vvi-miR156h	GSVIVT01021087001
vvi-miR156h	GSVIVT01016772001
vvi-miR156h	GSVIVT01035473001
vvi-miR156i	GSVIVT01010496001
vvi-miR156i	GSVIVT01033519001
vvi-miR156i	GSVIVT01032239001
vvi-miR156i	GSVIVT01012247001
vvi-miR156i	GSVIVT01010522001
vvi-miR156i	GSVIVT01008135001
vvi-miR156i	GSVIVT01018205001
vvi-miR156i	GSVIVT01008556001
vvi-miR156i	GSVIVT01021087001
vvi-miR156i	GSVIVT01033064001
vvi-miR156i	GSVIVT01027060001
vvi-miR156i	GSVIVT01020578001
vvi-miR156i	GSVIVT01009602001
vvi-miR156i	GSVIVT01025405001
vvi-miR156i	GSVIVT01008191001
vvi-miR156i	GSVIVT01016962001
vvi-miR156i	GSVIVT01034891001
vvi-miR159a	GSVIVT01012447001
vvi-miR159a	GSVIVT01008970001
vvi-miR159a	GSVIVT01036089001
vvi-miR159a	GSVIVT01037362001
vvi-miR159a	GSVIVT01004104001
vvi-miR159a	GSVIVT01020712001
vvi-miR159a	GSVIVT01008868001
vvi-miR159a	GSVIVT01008869001
vvi-miR159a	GSVIVT01000056001
vvi-miR159a	GSVIVT01018234001
vvi-miR159a	GSVIVT01021982001
vvi-miR159b	GSVIVT01012447001
vvi-miR159b	GSVIVT01008970001
vvi-miR159b	GSVIVT01036089001
vvi-miR159b	GSVIVT01037362001
vvi-miR159b	GSVIVT01004104001
vvi-miR159b	GSVIVT01020712001
vvi-miR159b	GSVIVT01008868001
vvi-miR159b	GSVIVT01008869001
vvi-miR159b	GSVIVT01000056001
vvi-miR159b	GSVIVT01018234001
vvi-miR159b	GSVIVT01021982001
vvi-miR159c	GSVIVT01012447001
vvi-miR159c	GSVIVT01014239001
vvi-miR159c	GSVIVT01037667001
vvi-miR159c	GSVIVT01015500001
vvi-miR159c	GSVIVT01030475001
vvi-miR159c	GSVIVT01010961001
vvi-miR159c	GSVIVT01031844001
vvi-miR159c	GSVIVT01015330001
vvi-miR159c	GSVIVT01014468001
vvi-miR159c	GSVIVT01016812001
vvi-miR159c	GSVIVT01009047001
vvi-miR159c	GSVIVT01007818001
vvi-miR159c	GSVIVT01013725001
vvi-miR159c	GSVIVT01004104001
vvi-miR159c	GSVIVT01001155001
vvi-miR160a	GSVIVT01008950001
vvi-miR160a	GSVIVT01025691001
vvi-miR160a	GSVIVT01016266001
vvi-miR160b	GSVIVT01008950001
vvi-miR160b	GSVIVT01025691001
vvi-miR160b	GSVIVT01016266001
vvi-miR160c	GSVIVT01008950001
vvi-miR160c	GSVIVT01025691001
vvi-miR160c	GSVIVT01016266001
vvi-miR160d	GSVIVT01008950001
vvi-miR160d	GSVIVT01025691001
vvi-miR160d	GSVIVT01016266001
vvi-miR160e	GSVIVT01008950001
vvi-miR160e	GSVIVT01025691001
vvi-miR160e	GSVIVT01016266001
vvi-miR162	GSVIVT01028558001
vvi-miR162	GSVIVT01027229001
vvi-miR162	GSVIVT01027270001
vvi-miR162	GSVIVT01027243001
vvi-miR162	GSVIVT01010700001
vvi-miR162	GSVIVT01027276001
vvi-miR164a	GSVIVT01007982001
vvi-miR164a	GSVIVT01014287001
vvi-miR164a	GSVIVT01020478001
vvi-miR164a	GSVIVT01019667001
vvi-miR164a	GSVIVT01016290001
vvi-miR164a	GSVIVT01027182001
vvi-miR164b	GSVIVT01020478001
vvi-miR164b	GSVIVT01019667001
vvi-miR164b	GSVIVT01014287001
vvi-miR164b	GSVIVT01007982001
vvi-miR164b	GSVIVT01000058001
vvi-miR164b	GSVIVT01016290001
vvi-miR164b	GSVIVT01000055001
vvi-miR164b	GSVIVT01004937001
vvi-miR164c	GSVIVT01007982001
vvi-miR164c	GSVIVT01014287001
vvi-miR164c	GSVIVT01020478001
vvi-miR164c	GSVIVT01019667001
vvi-miR164c	GSVIVT01016290001
vvi-miR164c	GSVIVT01027182001
vvi-miR164d	GSVIVT01007982001
vvi-miR164d	GSVIVT01014287001
vvi-miR164d	GSVIVT01020478001
vvi-miR164d	GSVIVT01019667001
vvi-miR164d	GSVIVT01016290001
vvi-miR164d	GSVIVT01027182001
vvi-miR166c	GSVIVT01016272001
vvi-miR166c	GSVIVT01021625001
vvi-miR166c	GSVIVT01035612001
vvi-miR166c	GSVIVT01025193001
vvi-miR166c	GSVIVT01034812001
vvi-miR166c	GSVIVT01028857001
vvi-miR166c	GSVIVT01033832001
vvi-miR166d	GSVIVT01016272001
vvi-miR166d	GSVIVT01021625001
vvi-miR166d	GSVIVT01035612001
vvi-miR166d	GSVIVT01025193001
vvi-miR166d	GSVIVT01034812001
vvi-miR166d	GSVIVT01028857001
vvi-miR166d	GSVIVT01033832001
vvi-miR166e	GSVIVT01016272001
vvi-miR166e	GSVIVT01021625001
vvi-miR166e	GSVIVT01035612001
vvi-miR166e	GSVIVT01025193001
vvi-miR166e	GSVIVT01034812001
vvi-miR166e	GSVIVT01028857001
vvi-miR166e	GSVIVT01033832001
vvi-miR166f	GSVIVT01016272001
vvi-miR166f	GSVIVT01021625001
vvi-miR166f	GSVIVT01035612001
vvi-miR166f	GSVIVT01025193001
vvi-miR166f	GSVIVT01034812001
vvi-miR166f	GSVIVT01028857001
vvi-miR166f	GSVIVT01033832001
vvi-miR166g	GSVIVT01016272001
vvi-miR166g	GSVIVT01021625001
vvi-miR166g	GSVIVT01035612001
vvi-miR166g	GSVIVT01025193001
vvi-miR166g	GSVIVT01034812001
vvi-miR166g	GSVIVT01028857001
vvi-miR166g	GSVIVT01033832001
vvi-miR166h	GSVIVT01016272001
vvi-miR166h	GSVIVT01021625001
vvi-miR166h	GSVIVT01035612001
vvi-miR166h	GSVIVT01025193001
vvi-miR166h	GSVIVT01034812001
vvi-miR166h	GSVIVT01028857001
vvi-miR166h	GSVIVT01033832001
vvi-miR167a	GSVIVT01030496001
vvi-miR167a	GSVIVT01013539001
vvi-miR167b	GSVIVT01030496001
vvi-miR167b	GSVIVT01013539001
vvi-miR167c	GSVIVT01030496001
vvi-miR167c	GSVIVT01013539001
vvi-miR167d	GSVIVT01030496001
vvi-miR167d	GSVIVT01013539001
vvi-miR167e	GSVIVT01030496001
vvi-miR167e	GSVIVT01013539001
vvi-miR168	GSVIVT01029383001
vvi-miR169a	GSVIVT01016790001
vvi-miR169a	GSVIVT01013631001
vvi-miR169a	GSVIVT01025252001
vvi-miR169a	GSVIVT01031370001
vvi-miR169a	GSVIVT01015120001
vvi-miR169a	GSVIVT01011155001
vvi-miR169b	GSVIVT01008254001
vvi-miR169b	GSVIVT01037447001
vvi-miR169b	GSVIVT01015120001
vvi-miR169b	GSVIVT01019359001
vvi-miR169c	GSVIVT01016790001
vvi-miR169c	GSVIVT01013631001
vvi-miR169c	GSVIVT01025252001
vvi-miR169c	GSVIVT01031370001
vvi-miR169c	GSVIVT01015120001
vvi-miR169c	GSVIVT01011155001
vvi-miR169d	GSVIVT01025252001
vvi-miR169d	GSVIVT01032101001
vvi-miR169d	GSVIVT01031370001
vvi-miR169d	GSVIVT01009728001
vvi-miR169d	GSVIVT01021896001
vvi-miR169d	GSVIVT01009124001
vvi-miR169d	GSVIVT01016790001
vvi-miR169e	GSVIVT01032101001
vvi-miR169e	GSVIVT01015120001
vvi-miR169e	GSVIVT01013631001
vvi-miR169e	GSVIVT01016790001
vvi-miR169e	GSVIVT01031370001
vvi-miR169e	GSVIVT01019956001
vvi-miR169e	GSVIVT01016358001
vvi-miR169e	GSVIVT01001332001
vvi-miR169e	GSVIVT01021896001
vvi-miR169f	GSVIVT01016790001
vvi-miR169f	GSVIVT01013631001
vvi-miR169f	GSVIVT01031370001
vvi-miR169f	GSVIVT01025252001
vvi-miR169f	GSVIVT01015120001
vvi-miR169g	GSVIVT01016790001
vvi-miR169g	GSVIVT01013631001
vvi-miR169g	GSVIVT01031370001
vvi-miR169g	GSVIVT01025252001
vvi-miR169g	GSVIVT01015120001
vvi-miR169h	GSVIVT01008254001
vvi-miR169h	GSVIVT01037447001
vvi-miR169h	GSVIVT01015120001
vvi-miR169h	GSVIVT01019359001
vvi-miR169i	GSVIVT01019359001
vvi-miR169i	GSVIVT01025252001
vvi-miR169j	GSVIVT01016790001
vvi-miR169j	GSVIVT01013631001
vvi-miR169j	GSVIVT01025252001
vvi-miR169j	GSVIVT01031370001
vvi-miR169j	GSVIVT01015120001
vvi-miR169j	GSVIVT01011155001
vvi-miR169k	GSVIVT01016790001
vvi-miR169k	GSVIVT01013631001
vvi-miR169k	GSVIVT01025252001
vvi-miR169k	GSVIVT01031370001
vvi-miR169k	GSVIVT01015120001
vvi-miR169k	GSVIVT01011155001
vvi-miR169l	GSVIVT01025252001
vvi-miR169l	GSVIVT01015120001
vvi-miR169l	GSVIVT01016790001
vvi-miR169l	GSVIVT01032101001
vvi-miR169l	GSVIVT01031370001
vvi-miR169l	GSVIVT01037447001
vvi-miR169m	GSVIVT01025252001
vvi-miR169m	GSVIVT01016790001
vvi-miR169m	GSVIVT01015120001
vvi-miR169m	GSVIVT01031370001
vvi-miR169m	GSVIVT01032101001
vvi-miR169m	GSVIVT01037447001
vvi-miR169n	GSVIVT01025252001
vvi-miR169n	GSVIVT01016790001
vvi-miR169n	GSVIVT01015120001
vvi-miR169n	GSVIVT01031370001
vvi-miR169n	GSVIVT01032101001
vvi-miR169n	GSVIVT01037447001
vvi-miR169o	GSVIVT01025252001
vvi-miR169o	GSVIVT01015120001
vvi-miR169o	GSVIVT01016790001
vvi-miR169o	GSVIVT01032101001
vvi-miR169o	GSVIVT01031370001
vvi-miR169o	GSVIVT01037447001
vvi-miR169p	GSVIVT01025252001
vvi-miR169p	GSVIVT01016790001
vvi-miR169p	GSVIVT01015120001
vvi-miR169p	GSVIVT01031370001
vvi-miR169p	GSVIVT01032101001
vvi-miR169p	GSVIVT01037447001
vvi-miR169q	GSVIVT01025252001
vvi-miR169q	GSVIVT01016790001
vvi-miR169q	GSVIVT01015120001
vvi-miR169q	GSVIVT01031370001
vvi-miR169q	GSVIVT01032101001
vvi-miR169q	GSVIVT01037447001
vvi-miR169r	GSVIVT01015120001
vvi-miR169r	GSVIVT01037447001
vvi-miR169s	GSVIVT01016790001
vvi-miR169s	GSVIVT01013631001
vvi-miR169s	GSVIVT01025252001
vvi-miR169s	GSVIVT01031370001
vvi-miR169s	GSVIVT01015120001
vvi-miR169s	GSVIVT01011155001
vvi-miR169t	GSVIVT01015120001
vvi-miR169t	GSVIVT01022468001
vvi-miR169u	GSVIVT01015120001
vvi-miR169u	GSVIVT01037447001
vvi-miR169v	GSVIVT01015120001
vvi-miR169v	GSVIVT01032101001
vvi-miR169v	GSVIVT01025252001
vvi-miR169v	GSVIVT01027985001
vvi-miR169v	GSVIVT01018783001
vvi-miR169v	GSVIVT01025818001
vvi-miR169v	GSVIVT01009124001
vvi-miR169w	GSVIVT01016790001
vvi-miR169w	GSVIVT01013631001
vvi-miR169w	GSVIVT01025252001
vvi-miR169w	GSVIVT01031370001
vvi-miR169w	GSVIVT01015120001
vvi-miR169w	GSVIVT01011155001
vvi-miR169x	GSVIVT01015120001
vvi-miR169x	GSVIVT01013631001
vvi-miR169x	GSVIVT01019956001
vvi-miR169x	GSVIVT01016790001
vvi-miR169x	GSVIVT01031370001
vvi-miR169x	GSVIVT01032101001
vvi-miR169x	GSVIVT01016358001
vvi-miR169x	GSVIVT01001332001
vvi-miR169x	GSVIVT01021896001
vvi-miR171a	GSVIVT01001308001
vvi-miR171a	GSVIVT01019006001
vvi-miR171a	GSVIVT01027680001
vvi-miR171a	GSVIVT01023249001
vvi-miR171a	GSVIVT01016417001
vvi-miR171a	GSVIVT01009169001
vvi-miR171a	GSVIVT01004810001
vvi-miR171a	GSVIVT01017724001
vvi-miR171b	GSVIVT01001308001
vvi-miR171b	GSVIVT01019006001
vvi-miR171b	GSVIVT01027680001
vvi-miR171b	GSVIVT01027886001
vvi-miR171b	GSVIVT01029509001
vvi-miR171b	GSVIVT01027890001
vvi-miR171b	GSVIVT01009169001
vvi-miR171b	GSVIVT01028728001
vvi-miR171c	GSVIVT01001308001
vvi-miR171c	GSVIVT01019006001
vvi-miR171c	GSVIVT01027680001
vvi-miR171c	GSVIVT01023249001
vvi-miR171c	GSVIVT01016417001
vvi-miR171c	GSVIVT01009169001
vvi-miR171c	GSVIVT01004810001
vvi-miR171c	GSVIVT01017724001
vvi-miR171d	GSVIVT01001308001
vvi-miR171d	GSVIVT01019006001
vvi-miR171d	GSVIVT01027680001
vvi-miR171d	GSVIVT01023249001
vvi-miR171d	GSVIVT01016417001
vvi-miR171d	GSVIVT01009169001
vvi-miR171d	GSVIVT01004810001
vvi-miR171d	GSVIVT01017724001
vvi-miR171e	GSVIVT01001308001
vvi-miR171e	GSVIVT01019006001
vvi-miR171e	GSVIVT01027680001
vvi-miR171e	GSVIVT01014332001
vvi-miR171f	GSVIVT01001308001
vvi-miR171f	GSVIVT01027680001
vvi-miR171f	GSVIVT01019006001
vvi-miR171g	GSVIVT01019006001
vvi-miR171g	GSVIVT01001308001
vvi-miR171g	GSVIVT01027680001
vvi-miR171h	GSVIVT01001308001
vvi-miR171h	GSVIVT01019006001
vvi-miR171h	GSVIVT01027680001
vvi-miR171i	GSVIVT01001308001
vvi-miR171i	GSVIVT01019006001
vvi-miR171i	GSVIVT01027680001
vvi-miR171i	GSVIVT01023249001
vvi-miR171i	GSVIVT01016417001
vvi-miR171i	GSVIVT01009169001
vvi-miR171i	GSVIVT01004810001
vvi-miR171i	GSVIVT01017724001
vvi-miR172a	GSVIVT01029137001
vvi-miR172a	GSVIVT01036538001
vvi-miR172a	GSVIVT01025548001
vvi-miR172a	GSVIVT01016352001
vvi-miR172a	GSVIVT01025100001
vvi-miR172a	GSVIVT01022081001
vvi-miR172b	GSVIVT01025548001
vvi-miR172b	GSVIVT01016352001
vvi-miR172b	GSVIVT01025100001
vvi-miR172b	GSVIVT01022081001
vvi-miR172b	GSVIVT01029137001
vvi-miR172b	GSVIVT01036538001
vvi-miR172b	GSVIVT01000427001
vvi-miR172c	GSVIVT01016352001
vvi-miR172c	GSVIVT01022081001
vvi-miR172c	GSVIVT01025548001
vvi-miR172c	GSVIVT01025100001
vvi-miR172c	GSVIVT01035920001
vvi-miR172d	GSVIVT01025100001
vvi-miR172d	GSVIVT01025548001
vvi-miR172d	GSVIVT01022081001
vvi-miR172d	GSVIVT01016352001
vvi-miR172d	GSVIVT01029882001
vvi-miR172d	GSVIVT01030611001
vvi-miR2111	GSVIVT01035008001
vvi-miR2111	GSVIVT01034353001
vvi-miR2111	GSVIVT01008684001
vvi-miR2111	GSVIVT01016894001
vvi-miR2111	GSVIVT01012196001
vvi-miR2950	GSVIVT01035605001
vvi-miR2950	GSVIVT01014255001
vvi-miR2950	GSVIVT01025417001
vvi-miR2950	GSVIVT01012147001
vvi-miR2950	GSVIVT01000383001
vvi-miR2950	GSVIVT01003694001
vvi-miR2950	GSVIVT01016791001
vvi-miR2950	GSVIVT01009499001
vvi-miR319b	GSVIVT01012447001
vvi-miR319c	GSVIVT01012447001
vvi-miR319e	GSVIVT01019679001
vvi-miR319e	GSVIVT01012447001
vvi-miR319e	GSVIVT01014384001
vvi-miR319e	GSVIVT01031054001
vvi-miR319e	GSVIVT01016168001
vvi-miR319e	GSVIVT01035517001
vvi-miR319e	GSVIVT01018234001
vvi-miR319e	GSVIVT01037092001
vvi-miR319e	GSVIVT01007792001
vvi-miR319f	GSVIVT01012447001
vvi-miR319g	GSVIVT01012447001
vvi-miR3623	GSVIVT01024678001
vvi-miR3623	GSVIVT01015910001
vvi-miR3623	GSVIVT01015381001
vvi-miR3623	GSVIVT01025910001
vvi-miR3623	GSVIVT01009149001
vvi-miR3623	GSVIVT01035292001
vvi-miR3623	GSVIVT01033596001
vvi-miR3623	GSVIVT01030454001
vvi-miR3624	GSVIVT01029956001
vvi-miR3624	GSVIVT01003499001
vvi-miR3624	GSVIVT01003495001
vvi-miR3624	GSVIVT01002492001
vvi-miR3624	GSVIVT01006127001
vvi-miR3624	GSVIVT01003498001
vvi-miR3624	GSVIVT01005124001
vvi-miR3624	GSVIVT01002490001
vvi-miR3624	GSVIVT01005131001
vvi-miR3624	GSVIVT01005128001
vvi-miR3624	GSVIVT01015792001
vvi-miR3624	GSVIVT01033238001
vvi-miR3625	GSVIVT01018764001
vvi-miR3625	GSVIVT01035657001
vvi-miR3625	GSVIVT01025160001
vvi-miR3625	GSVIVT01012724001
vvi-miR3625	GSVIVT01032654001
vvi-miR3625	GSVIVT01009546001
vvi-miR3625	GSVIVT01009544001
vvi-miR3625	GSVIVT01009547001
vvi-miR3625	GSVIVT01009539001
vvi-miR3625	GSVIVT01009549001
vvi-miR3625	GSVIVT01009551001
vvi-miR3625	GSVIVT01009548001
vvi-miR3626	GSVIVT01033721001
vvi-miR3626	GSVIVT01012662001
vvi-miR3626	GSVIVT01028695001
vvi-miR3626	GSVIVT01027617001
vvi-miR3626	GSVIVT01013352001
vvi-miR3626	GSVIVT01015517001
vvi-miR3626	GSVIVT01013388001
vvi-miR3626	GSVIVT01010495001
vvi-miR3626	GSVIVT01018262001
vvi-miR3626	GSVIVT01012761001
vvi-miR3626	GSVIVT01027183001
vvi-miR3627	GSVIVT01027459001
vvi-miR3627	GSVIVT01017243001
vvi-miR3628	GSVIVT01026443001
vvi-miR3628	GSVIVT01029746001
vvi-miR3629a	GSVIVT01038549001
vvi-miR3629a	GSVIVT01011423001
vvi-miR3629a	GSVIVT01018133001
vvi-miR3629a	GSVIVT01028797001
vvi-miR3629a	GSVIVT01034555001
vvi-miR3629a	GSVIVT01027436001
vvi-miR3629a	GSVIVT01025634001
vvi-miR3629a	GSVIVT01002734001
vvi-miR3629a	GSVIVT01022309001
vvi-miR3629a	GSVIVT01008001001
vvi-miR3629a	GSVIVT01002747001
vvi-miR3629a	GSVIVT01022191001
vvi-miR3629a	GSVIVT01010442001
vvi-miR3629a	GSVIVT01009223001
vvi-miR3629a	GSVIVT01014721001
vvi-miR3629a	GSVIVT01014724001
vvi-miR3629a	GSVIVT01036604001
vvi-miR3629a	GSVIVT01030485001
vvi-miR3629a	GSVIVT01028147001
vvi-miR3629a	GSVIVT01027659001
vvi-miR3629a	GSVIVT01004796001
vvi-miR3629a	GSVIVT01030703001
vvi-miR3629a	GSVIVT01012178001
vvi-miR3629a	GSVIVT01010779001
vvi-miR3629a	GSVIVT01010871001
vvi-miR3629a	GSVIVT01035829001
vvi-miR3629a	GSVIVT01022808001
vvi-miR3629a	GSVIVT01008489001
vvi-miR3629a	GSVIVT01038565001
vvi-miR3629a	GSVIVT01020823001
vvi-miR3629b	GSVIVT01038549001
vvi-miR3629b	GSVIVT01011423001
vvi-miR3629b	GSVIVT01018133001
vvi-miR3629b	GSVIVT01028797001
vvi-miR3629b	GSVIVT01034555001
vvi-miR3629b	GSVIVT01027436001
vvi-miR3629b	GSVIVT01025634001
vvi-miR3629b	GSVIVT01002734001
vvi-miR3629b	GSVIVT01022309001
vvi-miR3629b	GSVIVT01008001001
vvi-miR3629b	GSVIVT01002747001
vvi-miR3629b	GSVIVT01022191001
vvi-miR3629b	GSVIVT01010442001
vvi-miR3629b	GSVIVT01009223001
vvi-miR3629b	GSVIVT01014721001
vvi-miR3629b	GSVIVT01014724001
vvi-miR3629c	GSVIVT01038549001
vvi-miR3629c	GSVIVT01011423001
vvi-miR3629c	GSVIVT01018133001
vvi-miR3629c	GSVIVT01028797001
vvi-miR3629c	GSVIVT01034555001
vvi-miR3629c	GSVIVT01027436001
vvi-miR3629c	GSVIVT01025634001
vvi-miR3629c	GSVIVT01002734001
vvi-miR3629c	GSVIVT01022309001
vvi-miR3629c	GSVIVT01008001001
vvi-miR3629c	GSVIVT01002747001
vvi-miR3629c	GSVIVT01022191001
vvi-miR3629c	GSVIVT01010442001
vvi-miR3629c	GSVIVT01009223001
vvi-miR3629c	GSVIVT01014721001
vvi-miR3629c	GSVIVT01014724001
vvi-miR3630	GSVIVT01032134001
vvi-miR3630	GSVIVT01034461001
vvi-miR3630	GSVIVT01028542001
vvi-miR3630	GSVIVT01025776001
vvi-miR3630	GSVIVT01026647001
vvi-miR3630	GSVIVT01037680001
vvi-miR3631a	GSVIVT01022364001
vvi-miR3631a	GSVIVT01035980001
vvi-miR3631a	GSVIVT01033434001
vvi-miR3631a	GSVIVT01029503001
vvi-miR3631a	GSVIVT01010042001
vvi-miR3631a	GSVIVT01031998001
vvi-miR3631a	GSVIVT01011199001
vvi-miR3631a	GSVIVT01035172001
vvi-miR3631a	GSVIVT01030622001
vvi-miR3631b	GSVIVT01022364001
vvi-miR3631b	GSVIVT01035980001
vvi-miR3631b	GSVIVT01033434001
vvi-miR3631b	GSVIVT01029503001
vvi-miR3631b	GSVIVT01011199001
vvi-miR3631b	GSVIVT01037227001
vvi-miR3631c	GSVIVT01022364001
vvi-miR3631c	GSVIVT01035980001
vvi-miR3631c	GSVIVT01033434001
vvi-miR3631c	GSVIVT01029503001
vvi-miR3631d	GSVIVT01022364001
vvi-miR3631d	GSVIVT01035980001
vvi-miR3631d	GSVIVT01033434001
vvi-miR3631d	GSVIVT01029503001
vvi-miR3632	GSVIVT01032827001
vvi-miR3632	GSVIVT01034996001
vvi-miR3632	GSVIVT01033290001
vvi-miR3632	GSVIVT01032825001
vvi-miR3632	GSVIVT01030578001
vvi-miR3632	GSVIVT01033880001
vvi-miR3632	GSVIVT01026915001
vvi-miR3632	GSVIVT01026916001
vvi-miR3632	GSVIVT01025315001
vvi-miR3633a	GSVIVT01020814001
vvi-miR3633a	GSVIVT01015821001
vvi-miR3633a	GSVIVT01030501001
vvi-miR3633a	GSVIVT01009188001
vvi-miR3633a	GSVIVT01034712001
vvi-miR3633a	GSVIVT01021111001
vvi-miR3633a	GSVIVT01008707001
vvi-miR3633a	GSVIVT01023557001
vvi-miR3633b	GSVIVT01021476001
vvi-miR3633b	GSVIVT01008166001
vvi-miR3633b	GSVIVT01036538001
vvi-miR3633b	GSVIVT01022837001
vvi-miR3633b	GSVIVT01026406001
vvi-miR3633b	GSVIVT01009485001
vvi-miR3633b	GSVIVT01023583001
vvi-miR3633b	GSVIVT01011682001
vvi-miR3634	GSVIVT01036765001
vvi-miR3634	GSVIVT01011972001
vvi-miR3634	GSVIVT01012477001
vvi-miR3634	GSVIVT01000233001
vvi-miR3634	GSVIVT01023638001
vvi-miR3635	GSVIVT01014629001
vvi-miR3635	GSVIVT01014628001
vvi-miR3635	GSVIVT01014632001
vvi-miR3635	GSVIVT01025904001
vvi-miR3635	GSVIVT01008042001
vvi-miR3636	GSVIVT01030543001
vvi-miR3636	GSVIVT01025972001
vvi-miR3636	GSVIVT01030055001
vvi-miR3636	GSVIVT01019558001
vvi-miR3636	GSVIVT01007909001
vvi-miR3636	GSVIVT01015777001
vvi-miR3636	GSVIVT01017559001
vvi-miR3636	GSVIVT01025477001
vvi-miR3636	GSVIVT01015011001
vvi-miR3637	GSVIVT01004864001
vvi-miR3637	GSVIVT01003530001
vvi-miR3637	GSVIVT01000847001
vvi-miR3637	GSVIVT01018304001
vvi-miR3637	GSVIVT01000230001
vvi-miR3637	GSVIVT01009109001
vvi-miR3637	GSVIVT01008002001
vvi-miR3637	GSVIVT01010238001
vvi-miR3638	GSVIVT01016319001
vvi-miR3638	GSVIVT01009879001
vvi-miR3639	GSVIVT01016731001
vvi-miR3639	GSVIVT01003078001
vvi-miR3639	GSVIVT01007736001
vvi-miR3639	GSVIVT01035576001
vvi-miR3639	GSVIVT01022444001
vvi-miR3639	GSVIVT01036538001
vvi-miR3639	GSVIVT01038561001
vvi-miR3639	GSVIVT01028433001
vvi-miR3640	GSVIVT01036751001
vvi-miR3640	GSVIVT01029912001
vvi-miR3640	GSVIVT01001002001
vvi-miR3640	GSVIVT01034548001
vvi-miR3640	GSVIVT01013553001
vvi-miR3640	GSVIVT01010619001
vvi-miR390	GSVIVT01021281001
vvi-miR390	GSVIVT01025386001
vvi-miR390	GSVIVT01038628001
vvi-miR390	GSVIVT01011853001
vvi-miR390	GSVIVT01015035001
vvi-miR393a	GSVIVT01033011001
vvi-miR393a	GSVIVT01021910001
vvi-miR393a	GSVIVT01010995001
vvi-miR393a	GSVIVT01031396001
vvi-miR393a	GSVIVT01013697001
vvi-miR393a	GSVIVT01017683001
vvi-miR393a	GSVIVT01031516001
vvi-miR393b	GSVIVT01033011001
vvi-miR393b	GSVIVT01021910001
vvi-miR393b	GSVIVT01010995001
vvi-miR393b	GSVIVT01031396001
vvi-miR393b	GSVIVT01013697001
vvi-miR393b	GSVIVT01017683001
vvi-miR393b	GSVIVT01031516001
vvi-miR394a	GSVIVT01010498001
vvi-miR394a	GSVIVT01019719001
vvi-miR394a	GSVIVT01028860001
vvi-miR394a	GSVIVT01029150001
vvi-miR394b	GSVIVT01010498001
vvi-miR394b	GSVIVT01019719001
vvi-miR394b	GSVIVT01029150001
vvi-miR394b	GSVIVT01028860001
vvi-miR394c	GSVIVT01010498001
vvi-miR394c	GSVIVT01019719001
vvi-miR394c	GSVIVT01028860001
vvi-miR394c	GSVIVT01029150001
vvi-miR395a	GSVIVT01008984001
vvi-miR395a	GSVIVT01022159001
vvi-miR395a	GSVIVT01018057001
vvi-miR395a	GSVIVT01027348001
vvi-miR395a	GSVIVT01030440001
vvi-miR395a	GSVIVT01019965001
vvi-miR395a	GSVIVT01013712001
vvi-miR395a	GSVIVT01013218001
vvi-miR395b	GSVIVT01008984001
vvi-miR395b	GSVIVT01022159001
vvi-miR395b	GSVIVT01018057001
vvi-miR395b	GSVIVT01027348001
vvi-miR395b	GSVIVT01030440001
vvi-miR395b	GSVIVT01019965001
vvi-miR395b	GSVIVT01013712001
vvi-miR395b	GSVIVT01013218001
vvi-miR395c	GSVIVT01008984001
vvi-miR395c	GSVIVT01022159001
vvi-miR395c	GSVIVT01018057001
vvi-miR395c	GSVIVT01027348001
vvi-miR395c	GSVIVT01030440001
vvi-miR395c	GSVIVT01019965001
vvi-miR395c	GSVIVT01013712001
vvi-miR395c	GSVIVT01013218001
vvi-miR395d	GSVIVT01008984001
vvi-miR395d	GSVIVT01022159001
vvi-miR395d	GSVIVT01018057001
vvi-miR395d	GSVIVT01027348001
vvi-miR395d	GSVIVT01030440001
vvi-miR395d	GSVIVT01019965001
vvi-miR395d	GSVIVT01013712001
vvi-miR395d	GSVIVT01013218001
vvi-miR395e	GSVIVT01008984001
vvi-miR395e	GSVIVT01022159001
vvi-miR395e	GSVIVT01018057001
vvi-miR395e	GSVIVT01027348001
vvi-miR395e	GSVIVT01030440001
vvi-miR395e	GSVIVT01019965001
vvi-miR395e	GSVIVT01013712001
vvi-miR395e	GSVIVT01013218001
vvi-miR395f	GSVIVT01008984001
vvi-miR395f	GSVIVT01022159001
vvi-miR395f	GSVIVT01018057001
vvi-miR395f	GSVIVT01027348001
vvi-miR395f	GSVIVT01030440001
vvi-miR395f	GSVIVT01019965001
vvi-miR395f	GSVIVT01013712001
vvi-miR395f	GSVIVT01013218001
vvi-miR395g	GSVIVT01008984001
vvi-miR395g	GSVIVT01022159001
vvi-miR395g	GSVIVT01018057001
vvi-miR395g	GSVIVT01027348001
vvi-miR395g	GSVIVT01030440001
vvi-miR395g	GSVIVT01019965001
vvi-miR395g	GSVIVT01013712001
vvi-miR395g	GSVIVT01013218001
vvi-miR395h	GSVIVT01008984001
vvi-miR395h	GSVIVT01022159001
vvi-miR395h	GSVIVT01018057001
vvi-miR395h	GSVIVT01027348001
vvi-miR395h	GSVIVT01030440001
vvi-miR395h	GSVIVT01019965001
vvi-miR395h	GSVIVT01013712001
vvi-miR395h	GSVIVT01013218001
vvi-miR395i	GSVIVT01008984001
vvi-miR395i	GSVIVT01022159001
vvi-miR395i	GSVIVT01018057001
vvi-miR395i	GSVIVT01027348001
vvi-miR395i	GSVIVT01030440001
vvi-miR395i	GSVIVT01019965001
vvi-miR395i	GSVIVT01013712001
vvi-miR395i	GSVIVT01013218001
vvi-miR395j	GSVIVT01008984001
vvi-miR395j	GSVIVT01022159001
vvi-miR395j	GSVIVT01018057001
vvi-miR395j	GSVIVT01027348001
vvi-miR395j	GSVIVT01030440001
vvi-miR395j	GSVIVT01019965001
vvi-miR395j	GSVIVT01013712001
vvi-miR395j	GSVIVT01013218001
vvi-miR395k	GSVIVT01008984001
vvi-miR395k	GSVIVT01022159001
vvi-miR395k	GSVIVT01018057001
vvi-miR395k	GSVIVT01027348001
vvi-miR395k	GSVIVT01030440001
vvi-miR395k	GSVIVT01019965001
vvi-miR395k	GSVIVT01013712001
vvi-miR395k	GSVIVT01013218001
vvi-miR395l	GSVIVT01008984001
vvi-miR395l	GSVIVT01022159001
vvi-miR395l	GSVIVT01018057001
vvi-miR395l	GSVIVT01027348001
vvi-miR395l	GSVIVT01030440001
vvi-miR395l	GSVIVT01019965001
vvi-miR395l	GSVIVT01013712001
vvi-miR395l	GSVIVT01013218001
vvi-miR395m	GSVIVT01008984001
vvi-miR395m	GSVIVT01022159001
vvi-miR395m	GSVIVT01018057001
vvi-miR395m	GSVIVT01027348001
vvi-miR395m	GSVIVT01030440001
vvi-miR395m	GSVIVT01019965001
vvi-miR395m	GSVIVT01013712001
vvi-miR395m	GSVIVT01013218001
vvi-miR395n	GSVIVT01018057001
vvi-miR395n	GSVIVT01022085001
vvi-miR395n	GSVIVT01031211001
vvi-miR395n	GSVIVT01017057001
vvi-miR395n	GSVIVT01028852001
vvi-miR396a	GSVIVT01013053001
vvi-miR396a	GSVIVT01035367001
vvi-miR396a	GSVIVT01037219001
vvi-miR396a	GSVIVT01007165001
vvi-miR396a	GSVIVT01009299001
vvi-miR396a	GSVIVT01019913001
vvi-miR396a	GSVIVT01015095001
vvi-miR396a	GSVIVT01019667001
vvi-miR396a	GSVIVT01016762001
vvi-miR396a	GSVIVT01024326001
vvi-miR396a	GSVIVT01027535001
vvi-miR396a	GSVIVT01038629001
vvi-miR396a	GSVIVT01014729001
vvi-miR396b	GSVIVT01013053001
vvi-miR396b	GSVIVT01035367001
vvi-miR396b	GSVIVT01037219001
vvi-miR396b	GSVIVT01019913001
vvi-miR396b	GSVIVT01015095001
vvi-miR396b	GSVIVT01019667001
vvi-miR396b	GSVIVT01016762001
vvi-miR396b	GSVIVT01024326001
vvi-miR396b	GSVIVT01007165001
vvi-miR396b	GSVIVT01009299001
vvi-miR396b	GSVIVT01027535001
vvi-miR396b	GSVIVT01038629001
vvi-miR396b	GSVIVT01014729001
vvi-miR396c	GSVIVT01013053001
vvi-miR396c	GSVIVT01035367001
vvi-miR396c	GSVIVT01022516001
vvi-miR396c	GSVIVT01000968001
vvi-miR396c	GSVIVT01024457001
vvi-miR396c	GSVIVT01015095001
vvi-miR396c	GSVIVT01019667001
vvi-miR396c	GSVIVT01016762001
vvi-miR396c	GSVIVT01024326001
vvi-miR396c	GSVIVT01038629001
vvi-miR396c	GSVIVT01037219001
vvi-miR396c	GSVIVT01019913001
vvi-miR396c	GSVIVT01007165001
vvi-miR396c	GSVIVT01009299001
vvi-miR396c	GSVIVT01027535001
vvi-miR396c	GSVIVT01014729001
vvi-miR396d	GSVIVT01013053001
vvi-miR396d	GSVIVT01035367001
vvi-miR396d	GSVIVT01022516001
vvi-miR396d	GSVIVT01000968001
vvi-miR396d	GSVIVT01024457001
vvi-miR396d	GSVIVT01015095001
vvi-miR396d	GSVIVT01019667001
vvi-miR396d	GSVIVT01016762001
vvi-miR396d	GSVIVT01024326001
vvi-miR396d	GSVIVT01038629001
vvi-miR396d	GSVIVT01037219001
vvi-miR396d	GSVIVT01019913001
vvi-miR396d	GSVIVT01007165001
vvi-miR396d	GSVIVT01009299001
vvi-miR396d	GSVIVT01027535001
vvi-miR396d	GSVIVT01014729001
vvi-miR397a	GSVIVT01034003001
vvi-miR397a	GSVIVT01016512001
vvi-miR397a	GSVIVT01025694001
vvi-miR397a	GSVIVT01034139001
vvi-miR397a	GSVIVT01016490001
vvi-miR397a	GSVIVT01016490001
vvi-miR397a	GSVIVT01033192001
vvi-miR397a	GSVIVT01024795001
vvi-miR397a	GSVIVT01025077001
vvi-miR397a	GSVIVT01034146001
vvi-miR397a	GSVIVT01016513001
vvi-miR397a	GSVIVT01025046001
vvi-miR397a	GSVIVT01034040001
vvi-miR397a	GSVIVT01034138001
vvi-miR397a	GSVIVT01033501001
vvi-miR397a	GSVIVT01018939001
vvi-miR397a	GSVIVT01030815001
vvi-miR397a	GSVIVT01026349001
vvi-miR397a	GSVIVT01017305001
vvi-miR397a	GSVIVT01019707001
vvi-miR398b	GSVIVT01000937001
vvi-miR398c	GSVIVT01000937001
vvi-miR399b	GSVIVT01002072001
vvi-miR399c	GSVIVT01002072001
vvi-miR399d	GSVIVT01025346001
vvi-miR399e	GSVIVT01021449001
vvi-miR399f	GSVIVT01018076001
vvi-miR399f	GSVIVT01013741001
vvi-miR399i	GSVIVT01001679001
vvi-miR403a	GSVIVT01029207001
vvi-miR403a	GSVIVT01016693001
vvi-miR403b	GSVIVT01029207001
vvi-miR403b	GSVIVT01016693001
vvi-miR403c	GSVIVT01029207001
vvi-miR403c	GSVIVT01016693001
vvi-miR403d	GSVIVT01029207001
vvi-miR403d	GSVIVT01016693001
vvi-miR403e	GSVIVT01029207001
vvi-miR403e	GSVIVT01016693001
vvi-miR403f	GSVIVT01029207001
vvi-miR403f	GSVIVT01016693001
vvi-miR408	GSVIVT01028654001
vvi-miR408	GSVIVT01028261001
vvi-miR408	GSVIVT01018246001
vvi-miR408	GSVIVT01025817001
vvi-miR447b	GSVIVT01010305001
vvi-miR447b	GSVIVT01023743001
vvi-miR447b	GSVIVT01010461001
vvi-miR447b	GSVIVT01035933001
vvi-miR447b	GSVIVT01032922001
vvi-miR447b	GSVIVT01021825001
vvi-miR447b	GSVIVT01009047001
vvi-miR447b	GSVIVT01016978001
vvi-miR447b	GSVIVT01024544001
vvi-miR447b	GSVIVT01010210001
vvi-miR447b	GSVIVT01030221001
vvi-miR447b	GSVIVT01007405001
vvi-miR447b	GSVIVT01035849001
vvi-miR447b	GSVIVT01015515001
vvi-miR447b	GSVIVT01035846001
vvi-miR447b	GSVIVT01010507001
vvi-miR477	GSVIVT01010305001
vvi-miR477	GSVIVT01028775001
vvi-miR477	GSVIVT01017968001
vvi-miR477	GSVIVT01024908001
vvi-miR477	GSVIVT01000586001
vvi-miR477	GSVIVT01014289001
vvi-miR479	GSVIVT01038228001
vvi-miR479	GSVIVT01035459001
vvi-miR479	GSVIVT01025140001
vvi-miR482	GSVIVT01025910001
vvi-miR482	GSVIVT01023842001
vvi-miR482	GSVIVT01035358001
vvi-miR535a	GSVIVT01029087001
vvi-miR535a	GSVIVT01019977001
vvi-miR535b	GSVIVT01029087001
vvi-miR535b	GSVIVT01019977001
vvi-miR535c	GSVIVT01029087001
vvi-miR535c	GSVIVT01019977001
vvi-miR828a	GSVIVT01016765001
vvi-miR828a	GSVIVT01006275001
vvi-miR828a	GSVIVT01035467001
vvi-miR828a	GSVIVT01007740001
vvi-miR828a	GSVIVT01032467001
vvi-miR828a	GSVIVT01012150001
vvi-miR828a	GSVIVT01015575001
vvi-miR828a	GSVIVT01033670001
vvi-miR828a	GSVIVT01031711001
vvi-miR828a	GSVIVT01032762001
vvi-miR828a	GSVIVT01015102001
vvi-miR828a	GSVIVT01000071001
vvi-miR828a	GSVIVT01020870001
vvi-miR828a	GSVIVT01020836001
vvi-miR828a	GSVIVT01011138001
vvi-miR828a	GSVIVT01024027001
vvi-miR828b	GSVIVT01007740001
vvi-miR828b	GSVIVT01032467001
vvi-miR828b	GSVIVT01012150001
vvi-miR828b	GSVIVT01016765001
vvi-miR828b	GSVIVT01006275001
vvi-miR828b	GSVIVT01015102001
vvi-miR828b	GSVIVT01013735001
vvi-miR828b	GSVIVT01035467001
vvi-miR828b	GSVIVT01033670001
vvi-miR828b	GSVIVT01015578001
vvi-miR828b	GSVIVT01027182001
vvi-miR828b	GSVIVT01011138001
vvi-miR828b	GSVIVT01025452001
vvi-miR828b	GSVIVT01033418001
vvi-miR828b	GSVIVT01025512001
vvi-miR828b	GSVIVT01031711001
vvi-miR828b	GSVIVT01032762001
vvi-miR845a	GSVIVT01018242001
vvi-miR845a	GSVIVT01005165001
vvi-miR845a	GSVIVT01030898001
vvi-miR845a	GSVIVT01017482001
vvi-miR845a	GSVIVT01017805001
vvi-miR845b	GSVIVT01018242001
vvi-miR845b	GSVIVT01005165001
vvi-miR845b	GSVIVT01030898001
vvi-miR845b	GSVIVT01017482001
vvi-miR845b	GSVIVT01017805001
vvi-miR845c	GSVIVT01005165001
vvi-miR845c	GSVIVT01013966001
vvi-miR845c	GSVIVT01006062001
vvi-miR845c	GSVIVT01006062001
vvi-miR845d	GSVIVT01030898001
vvi-miR845d	GSVIVT01013966001
vvi-miR845d	GSVIVT01036867001
vvi-miR845d	GSVIVT01017482001
vvi-miR845d	GSVIVT01017805001
vvi-miR845e	GSVIVT01030898001
vvi-miR845e	GSVIVT01013966001
vvi-miR845e	GSVIVT01036867001
vvi-miR845e	GSVIVT01017482001
vvi-miR845e	GSVIVT01017805001
